# Supplementary material for: The Tofu Mutation Restores Female Fertility to Drosophila with a Null BEAF Mutation
Source: Genes (Basel). 2026 Mar 17;17(3):328. doi: 10.3390/genes17030328 (PMC13025758; doi:10.3390/genes17030328)
Supplement: Supplementary file 1 [file genes-17-00328-s001.zip]

Archive with 9 entries (8 files):
- vcf_for_suppGenes/
- vcf_for_suppGenes/fileS1_np63dm6.raw.snps.indels.vcf
- vcf_for_suppGenes/fileS2_npnpdm6.raw.snps.indels.vcf
- vcf_for_suppGenes/fileS3_kokodm6.raw.snps.indels.vcf
- vcf_for_suppGenes/fileS4_kog30dm6.raw.snps.indels.vcf
- vcf_for_suppGenes/fileS5_whitedm6.raw.snps.indels.vcf
- vcf_for_suppGenes/fileS6_tofu.vcf
- vcf_for_suppGenes/fileS7tofuChr2.snpEff.vcf
- vcf_for_suppGenes/SupplementaryTablesS1-S3.xlsx
