# Supplementary material for: The Tofu Mutation Restores Female Fertility to Drosophila with a Null BEAF Mutation
Source: Genes (Basel). 2026 Mar 17;17(3):328. doi: 10.3390/genes17030328 (PMC13025758; doi:10.3390/genes17030328)
Supplement: Supplementary file 1 [file genes-17-00328-s001.zip › vcf_for_suppGenes/fileS6_tofu.vcf]

##fileformat=VCFv4.2
##FILTER=<ID=LowQual,Description="Low quality">
##FORMAT=<ID=AD,Number=R,Type=Integer,Description="Allelic depths for the ref and alt alleles in the order listed">
##FORMAT=<ID=DP,Number=1,Type=Integer,Description="Approximate read depth (reads with MQ=255 or with bad mates are filtered)">
##FORMAT=<ID=GQ,Number=1,Type=Integer,Description="Genotype Quality">
##FORMAT=<ID=GT,Number=1,Type=String,Description="Genotype">
##FORMAT=<ID=PL,Number=G,Type=Integer,Description="Normalized, Phred-scaled likelihoods for genotypes as defined in the VCF specification">
##GATKCommandLine.HaplotypeCaller=<ID=HaplotypeCaller,Version=3.7-0-gcfedb67,Date="Thu Jun 29 14:54:18 CDT 2017",Epoch=1498766058127,CommandLineOptions="analysis_type=HaplotypeCaller input_file=[kog30ri.bam] showFullBamList=false read_buffer_size=null read_filter=[] disable_read_filter=[] intervals=null excludeIntervals=null interval_set_rule=UNION interval_merging=ALL interval_padding=0 reference_sequence=dmel-all-chromosome-r6.15.fasta nonDeterministicRandomSeed=false disableDithering=false maxRuntime=-1 maxRuntimeUnits=MINUTES downsampling_type=BY_SAMPLE downsample_to_fraction=null downsample_to_coverage=500 baq=OFF baqGapOpenPenalty=40.0 refactor_NDN_cigar_string=false fix_misencoded_quality_scores=false allow_potentially_misencoded_quality_scores=false useOriginalQualities=false defaultBaseQualities=-1 performanceLog=null BQSR=null quantize_quals=0 static_quantized_quals=null round_down_quantized=false disable_indel_quals=false emit_original_quals=false preserve_qscores_less_than=6 globalQScorePrior=-1.0 secondsBetweenProgressUpdates=10 validation_strictness=SILENT remove_program_records=false keep_program_records=false sample_rename_mapping_file=null unsafe=null disable_auto_index_creation_and_locking_when_reading_rods=false no_cmdline_in_header=false sites_only=false never_trim_vcf_format_field=false bcf=false bam_compression=null simplifyBAM=false disable_bam_indexing=false generate_md5=false num_threads=1 num_cpu_threads_per_data_thread=1 num_io_threads=0 monitorThreadEfficiency=false num_bam_file_handles=null read_group_black_list=null pedigree=[] pedigreeString=[] pedigreeValidationType=STRICT allow_intervals_with_unindexed_bam=false generateShadowBCF=false variant_index_type=DYNAMIC_SEEK variant_index_parameter=-1 reference_window_stop=0 phone_home= gatk_key=null tag=NA logging_level=INFO log_to_file=null help=false version=false out=/ddnA/project/chart4/keller/data/AlignedSeq/a/kog30dm6.raw.snps.indels.vcf likelihoodCalculationEngine=PairHMM heterogeneousKmerSizeResolution=COMBO_MIN dbsnp=(RodBinding name=dbsnp source=dgrp2.vcf) dontTrimActiveRegions=false maxDiscARExtension=25 maxGGAARExtension=300 paddingAroundIndels=150 paddingAroundSNPs=20 comp=[] annotation=[] excludeAnnotation=[] group=[StandardAnnotation, StandardHCAnnotation] debug=false useFilteredReadsForAnnotations=false emitRefConfidence=NONE bamOutput=null bamWriterType=CALLED_HAPLOTYPES emitDroppedReads=false disableOptimizations=false annotateNDA=false useNewAFCalculator=false heterozygosity=0.001 indel_heterozygosity=1.25E-4 heterozygosity_stdev=0.01 standard_min_confidence_threshold_for_calling=30.0 standard_min_confidence_threshold_for_emitting=30.0 max_alternate_alleles=6 max_genotype_count=1024 max_num_PL_values=100 input_prior=[] sample_ploidy=2 genotyping_mode=DISCOVERY alleles=(RodBinding name= source=UNBOUND) contamination_fraction_to_filter=0.0 contamination_fraction_per_sample_file=null p_nonref_model=null exactcallslog=null output_mode=EMIT_VARIANTS_ONLY allSitePLs=false gcpHMM=10 pair_hmm_implementation=VECTOR_LOGLESS_CACHING pair_hmm_sub_implementation=ENABLE_ALL always_load_vector_logless_PairHMM_lib=false phredScaledGlobalReadMismappingRate=45 noFpga=false sample_name=null kmerSize=[10, 25] dontIncreaseKmerSizesForCycles=false allowNonUniqueKmersInRef=false numPruningSamples=1 recoverDanglingHeads=false doNotRecoverDanglingBranches=false minDanglingBranchLength=4 consensus=false maxNumHaplotypesInPopulation=128 errorCorrectKmers=false minPruning=2 debugGraphTransformations=false allowCyclesInKmerGraphToGeneratePaths=false graphOutput=null kmerLengthForReadErrorCorrection=25 minObservationsForKmerToBeSolid=20 GVCFGQBands=[1, 2, 3, 4, 5, 6, 7, 8, 9, 10, 11, 12, 13, 14, 15, 16, 17, 18, 19, 20, 21, 22, 23, 24, 25, 26, 27, 28, 29, 30, 31, 32, 33, 34, 35, 36, 37, 38, 39, 40, 41, 42, 43, 44, 45, 46, 47, 48, 49, 50, 51, 52, 53, 54, 55, 56, 57, 58, 59, 60, 70, 80, 90, 99] indelSizeToEliminateInRefModel=10 min_base_quality_score=10 includeUmappedReads=false useAllelesTrigger=false doNotRunPhysicalPhasing=true keepRG=null justDetermineActiveRegions=false dontGenotype=false dontUseSoftClippedBases=false captureAssemblyFailureBAM=false errorCorrectReads=false pcr_indel_model=CONSERVATIVE maxReadsInRegionPerSample=10000 minReadsPerAlignmentStart=10 mergeVariantsViaLD=false activityProfileOut=null activeRegionOut=null activeRegionIn=null activeRegionExtension=null forceActive=false activeRegionMaxSize=null bandPassSigma=null maxReadsInMemoryPerSample=30000 maxTotalReadsInMemory=10000000 maxProbPropagationDistance=50 activeProbabilityThreshold=0.002 min_mapping_quality_score=20 filter_reads_with_N_cigar=false filter_mismatching_base_and_quals=false filter_bases_not_stored=false">
##INFO=<ID=AC,Number=A,Type=Integer,Description="Allele count in genotypes, for each ALT allele, in the same order as listed">
##INFO=<ID=AF,Number=A,Type=Float,Description="Allele Frequency, for each ALT allele, in the same order as listed">
##INFO=<ID=AN,Number=1,Type=Integer,Description="Total number of alleles in called genotypes">
##INFO=<ID=BaseQRankSum,Number=1,Type=Float,Description="Z-score from Wilcoxon rank sum test of Alt Vs. Ref base qualities">
##INFO=<ID=ClippingRankSum,Number=1,Type=Float,Description="Z-score From Wilcoxon rank sum test of Alt vs. Ref number of hard clipped bases">
##INFO=<ID=DB,Number=0,Type=Flag,Description="dbSNP Membership">
##INFO=<ID=DP,Number=1,Type=Integer,Description="Approximate read depth; some reads may have been filtered">
##INFO=<ID=DS,Number=0,Type=Flag,Description="Were any of the samples downsampled?">
##INFO=<ID=ExcessHet,Number=1,Type=Float,Description="Phred-scaled p-value for exact test of excess heterozygosity">
##INFO=<ID=FS,Number=1,Type=Float,Description="Phred-scaled p-value using Fisher's exact test to detect strand bias">
##INFO=<ID=HaplotypeScore,Number=1,Type=Float,Description="Consistency of the site with at most two segregating haplotypes">
##INFO=<ID=InbreedingCoeff,Number=1,Type=Float,Description="Inbreeding coefficient as estimated from the genotype likelihoods per-sample when compared against the Hardy-Weinberg expectation">
##INFO=<ID=MLEAC,Number=A,Type=Integer,Description="Maximum likelihood expectation (MLE) for the allele counts (not necessarily the same as the AC), for each ALT allele, in the same order as listed">
##INFO=<ID=MLEAF,Number=A,Type=Float,Description="Maximum likelihood expectation (MLE) for the allele frequency (not necessarily the same as the AF), for each ALT allele, in the same order as listed">
##INFO=<ID=MQ,Number=1,Type=Float,Description="RMS Mapping Quality">
##INFO=<ID=MQRankSum,Number=1,Type=Float,Description="Z-score From Wilcoxon rank sum test of Alt vs. Ref read mapping qualities">
##INFO=<ID=QD,Number=1,Type=Float,Description="Variant Confidence/Quality by Depth">
##INFO=<ID=ReadPosRankSum,Number=1,Type=Float,Description="Z-score from Wilcoxon rank sum test of Alt vs. Ref read position bias">
##INFO=<ID=SOR,Number=1,Type=Float,Description="Symmetric Odds Ratio of 2x2 contingency table to detect strand bias">
##contig=<ID=2L,length=23513712>
##contig=<ID=2R,length=25286936>
##contig=<ID=3L,length=28110227>
##contig=<ID=3R,length=32079331>
##contig=<ID=4,length=1348131>
##contig=<ID=X,length=23542271>
##contig=<ID=Y,length=3667352>
##contig=<ID=2Cen_mapped_Scaffold_10_D1684,length=19956>
##contig=<ID=2Cen_mapped_Scaffold_43_D1668,length=44411>
##contig=<ID=2R2_mapped_Scaffold_56_D1828,length=13157>
##contig=<ID=3Cen_mapped_Scaffold_1_D1896_D1895,length=76224>
##contig=<ID=3Cen_mapped_Scaffold_27_D1777,length=11983>
##contig=<ID=3Cen_mapped_Scaffold_31_D1643_D1653_D1791,length=87365>
##contig=<ID=3Cen_mapped_Scaffold_36_D1605,length=36913>
##contig=<ID=3Cen_mapped_Scaffold_41_D1641,length=22604>
##contig=<ID=3Cen_mapped_Scaffold_50_D1686,length=23238>
##contig=<ID=Unmapped_Scaffold_4_D1555_D1692,length=86267>
##contig=<ID=Unmapped_Scaffold_8_D1580_D1567,length=88768>
##contig=<ID=Unmapped_Scaffold_11_D1754,length=36482>
##contig=<ID=Unmapped_Scaffold_13_D1782,length=25537>
##contig=<ID=Unmapped_Scaffold_17_D1756_D1775,length=62570>
##contig=<ID=Unmapped_Scaffold_22_D1753,length=45120>
##contig=<ID=Unmapped_Scaffold_24_D1707,length=22882>
##contig=<ID=Unmapped_Scaffold_28_D1723,length=46986>
##contig=<ID=Unmapped_Scaffold_29_D1705,length=37106>
##contig=<ID=Unmapped_Scaffold_32_D1773,length=16157>
##contig=<ID=Unmapped_Scaffold_35_D1599,length=57785>
##contig=<ID=Unmapped_Scaffold_37_D1608,length=20763>
##contig=<ID=Unmapped_Scaffold_38_D1625,length=28305>
##contig=<ID=Unmapped_Scaffold_44_D1670,length=25698>
##contig=<ID=Unmapped_Scaffold_45_D1673,length=29583>
##contig=<ID=Unmapped_Scaffold_46_D1675,length=25560>
##contig=<ID=Unmapped_Scaffold_48_D1678,length=26115>
##contig=<ID=Unmapped_Scaffold_51_D1697,length=13455>
##contig=<ID=Unmapped_Scaffold_52_D1739,length=43383>
##contig=<ID=Unmapped_Scaffold_54_D1776,length=12632>
##contig=<ID=Unmapped_Scaffold_58_D1862,length=10091>
##contig=<ID=Unmapped_Scaffold_60_D1601,length=24503>
##contig=<ID=211000022278279,length=12714>
##contig=<ID=X3X4_mapped_Scaffold_6_D1712,length=33320>
##contig=<ID=X3X4_mapped_Scaffold_14_D1732,length=27447>
##contig=<ID=XY_mapped_Scaffold_42_D1648,length=47411>
##contig=<ID=Y_mapped_Scaffold_5_D1748_D1610,length=73091>
##contig=<ID=Y_mapped_Scaffold_9_D1573,length=66731>
##contig=<ID=Y_mapped_Scaffold_12_D1771,length=66439>
##contig=<ID=Y_mapped_Scaffold_15_D1727,length=33316>
##contig=<ID=Y_mapped_Scaffold_18_D1698,length=34521>
##contig=<ID=Y_mapped_Scaffold_20_D1762_D1719,length=39041>
##contig=<ID=Y_mapped_Scaffold_21_D1683_D1693,length=34359>
##contig=<ID=Y_mapped_Scaffold_23_D1638,length=31460>
##contig=<ID=Y_mapped_Scaffold_26_D1717,length=21921>
##contig=<ID=Y_mapped_Scaffold_30_D1720,length=25805>
##contig=<ID=Y_mapped_Scaffold_34_D1584,length=24380>
##contig=<ID=Y_mapped_Scaffold_53_D1765,length=44104>
##contig=<ID=211000022279762,length=11498>
##contig=<ID=rDNA,length=76973>
##contig=<ID=211000022278033,length=1143>
##contig=<ID=211000022278089,length=4222>
##contig=<ID=211000022278170,length=1160>
##contig=<ID=211000022278224,length=1650>
##contig=<ID=211000022278269,length=11430>
##contig=<ID=211000022278354,length=21074>
##contig=<ID=211000022278391,length=1152>
##contig=<ID=211000022278415,length=25840>
##contig=<ID=211000022278678,length=1966>
##contig=<ID=211000022278894,length=1303>
##contig=<ID=211000022278978,length=12424>
##contig=<ID=211000022279018,length=6860>
##contig=<ID=211000022279130,length=1990>
##contig=<ID=211000022279169,length=3120>
##contig=<ID=211000022279344,length=4573>
##contig=<ID=211000022279387,length=1044>
##contig=<ID=211000022279450,length=1719>
##contig=<ID=211000022279594,length=12148>
##contig=<ID=211000022279735,length=7722>
##contig=<ID=211000022280087,length=4986>
##contig=<ID=211000022280171,length=2784>
##contig=<ID=211000022280577,length=3013>
##contig=<ID=211000022280583,length=5026>
##contig=<ID=211000022280626,length=2419>
##contig=<ID=211000022280652,length=4581>
##contig=<ID=211000022278095,length=1008>
##contig=<ID=211000022278096,length=1148>
##contig=<ID=211000022278164,length=3073>
##contig=<ID=211000022278171,length=1193>
##contig=<ID=211000022278205,length=2176>
##contig=<ID=211000022278493,length=2442>
##contig=<ID=211000022278521,length=1549>
##contig=<ID=211000022278535,length=1045>
##contig=<ID=211000022278581,length=3010>
##contig=<ID=211000022278611,length=3648>
##contig=<ID=211000022278672,length=2221>
##contig=<ID=211000022278673,length=1165>
##contig=<ID=211000022278676,length=1378>
##contig=<ID=211000022278711,length=2084>
##contig=<ID=211000022278712,length=5060>
##contig=<ID=211000022278765,length=4400>
##contig=<ID=211000022278858,length=2435>
##contig=<ID=211000022278859,length=1081>
##contig=<ID=211000022278860,length=2253>
##contig=<ID=211000022278888,length=2200>
##contig=<ID=211000022278889,length=1262>
##contig=<ID=211000022278926,length=4465>
##contig=<ID=211000022279011,length=2291>
##contig=<ID=211000022279095,length=1189>
##contig=<ID=211000022279096,length=2060>
##contig=<ID=211000022279097,length=1832>
##contig=<ID=211000022279116,length=2529>
##contig=<ID=211000022279117,length=1029>
##contig=<ID=211000022279118,length=2198>
##contig=<ID=211000022279139,length=1849>
##contig=<ID=211000022279147,length=5891>
##contig=<ID=211000022279148,length=1146>
##contig=<ID=211000022279155,length=1076>
##contig=<ID=211000022279156,length=1227>
##contig=<ID=211000022279157,length=2670>
##contig=<ID=211000022279158,length=1900>
##contig=<ID=211000022279159,length=1747>
##contig=<ID=211000022279191,length=2549>
##contig=<ID=211000022279265,length=3197>
##contig=<ID=211000022279308,length=1019>
##contig=<ID=211000022279309,length=1156>
##contig=<ID=211000022279310,length=2103>
##contig=<ID=211000022279370,length=3622>
##contig=<ID=211000022279371,length=1375>
##contig=<ID=211000022279372,length=3913>
##contig=<ID=211000022279373,length=2536>
##contig=<ID=211000022279376,length=2046>
##contig=<ID=211000022279389,length=4436>
##contig=<ID=211000022279463,length=4381>
##contig=<ID=211000022279480,length=1208>
##contig=<ID=211000022279517,length=2060>
##contig=<ID=211000022279521,length=2795>
##contig=<ID=211000022279522,length=1445>
##contig=<ID=211000022279538,length=1863>
##contig=<ID=211000022279539,length=6237>
##contig=<ID=211000022279540,length=1487>
##contig=<ID=211000022279575,length=1696>
##contig=<ID=211000022279576,length=1117>
##contig=<ID=211000022279578,length=1083>
##contig=<ID=211000022279613,length=3503>
##contig=<ID=211000022279634,length=5281>
##contig=<ID=211000022279645,length=1227>
##contig=<ID=211000022279647,length=1219>
##contig=<ID=211000022279691,length=1577>
##contig=<ID=211000022279692,length=1286>
##contig=<ID=211000022279693,length=1014>
##contig=<ID=211000022279694,length=1391>
##contig=<ID=211000022279695,length=8007>
##contig=<ID=211000022279699,length=1294>
##contig=<ID=211000022279700,length=3157>
##contig=<ID=211000022279711,length=2438>
##contig=<ID=211000022279743,length=3806>
##contig=<ID=211000022279744,length=1133>
##contig=<ID=211000022279745,length=1806>
##contig=<ID=211000022279746,length=2793>
##contig=<ID=211000022279849,length=2510>
##contig=<ID=211000022279850,length=2431>
##contig=<ID=211000022279858,length=1776>
##contig=<ID=211000022279866,length=2470>
##contig=<ID=211000022279868,length=3156>
##contig=<ID=211000022279869,length=9341>
##contig=<ID=211000022279872,length=1218>
##contig=<ID=211000022279898,length=2516>
##contig=<ID=211000022279948,length=2796>
##contig=<ID=211000022279953,length=3227>
##contig=<ID=211000022279964,length=2822>
##contig=<ID=211000022280008,length=3209>
##contig=<ID=211000022280015,length=4820>
##contig=<ID=211000022280037,length=2928>
##contig=<ID=211000022280046,length=6062>
##contig=<ID=211000022280051,length=1086>
##contig=<ID=211000022280058,length=2325>
##contig=<ID=211000022280070,length=2108>
##contig=<ID=211000022280080,length=3044>
##contig=<ID=211000022280081,length=1219>
##contig=<ID=211000022280093,length=3009>
##contig=<ID=211000022280098,length=4081>
##contig=<ID=211000022280105,length=3277>
##contig=<ID=211000022280126,length=1225>
##contig=<ID=211000022280127,length=3553>
##contig=<ID=211000022280128,length=4378>
##contig=<ID=211000022280131,length=1586>
##contig=<ID=211000022280137,length=2611>
##contig=<ID=211000022280149,length=1048>
##contig=<ID=211000022280202,length=4273>
##contig=<ID=211000022280214,length=2794>
##contig=<ID=211000022280227,length=2860>
##contig=<ID=211000022280251,length=2914>
##contig=<ID=211000022280284,length=2644>
##contig=<ID=211000022280314,length=1209>
##contig=<ID=211000022280446,length=3970>
##contig=<ID=211000022280462,length=5772>
##contig=<ID=211000022280473,length=4289>
##contig=<ID=211000022280490,length=7314>
##contig=<ID=211000022280498,length=3818>
##contig=<ID=211000022280503,length=4701>
##contig=<ID=211000022280508,length=4182>
##contig=<ID=211000022280520,length=2577>
##contig=<ID=211000022280524,length=3268>
##contig=<ID=211000022280533,length=3402>
##contig=<ID=211000022280551,length=3737>
##contig=<ID=211000022280560,length=4135>
##contig=<ID=211000022280564,length=3302>
##contig=<ID=211000022280589,length=4933>
##contig=<ID=211000022280621,length=2216>
##contig=<ID=211000022280643,length=2425>
##contig=<ID=211000022280653,length=4150>
##contig=<ID=211000022280654,length=3574>
##contig=<ID=211000022280655,length=5952>
##contig=<ID=211000022280688,length=1153>
##contig=<ID=211000022280772,length=15417>
##contig=<ID=211000022280659,length=14503>
##contig=<ID=211000022279579,length=13416>
##contig=<ID=211000022280596,length=13501>
##contig=<ID=211000022279719,length=13455>
##contig=<ID=211000022279098,length=12368>
##contig=<ID=211000022280761,length=18299>
##contig=<ID=211000022280328,length=14098>
##contig=<ID=211000022278031,length=1021>
##contig=<ID=211000022278032,length=6936>
##contig=<ID=211000022278038,length=1395>
##contig=<ID=211000022278047,length=2020>
##contig=<ID=211000022278049,length=27456>
##contig=<ID=211000022278072,length=1127>
##contig=<ID=211000022278074,length=1003>
##contig=<ID=211000022278090,length=1097>
##contig=<ID=211000022278091,length=1185>
##contig=<ID=211000022278098,length=2820>
##contig=<ID=211000022278100,length=3924>
##contig=<ID=211000022278106,length=1058>
##contig=<ID=211000022278114,length=2665>
##contig=<ID=211000022278119,length=1163>
##contig=<ID=211000022278120,length=2008>
##contig=<ID=211000022278123,length=1126>
##contig=<ID=211000022278127,length=1343>
##contig=<ID=211000022278132,length=1714>
##contig=<ID=211000022278134,length=1152>
##contig=<ID=211000022278136,length=1232>
##contig=<ID=211000022278137,length=1004>
##contig=<ID=211000022278138,length=2088>
##contig=<ID=211000022278139,length=1432>
##contig=<ID=211000022278140,length=1132>
##contig=<ID=211000022278143,length=1140>
##contig=<ID=211000022278144,length=1330>
##contig=<ID=211000022278145,length=1123>
##contig=<ID=211000022278151,length=1334>
##contig=<ID=211000022278152,length=1006>
##contig=<ID=211000022278157,length=1346>
##contig=<ID=211000022278158,length=1036>
##contig=<ID=211000022278166,length=1178>
##contig=<ID=211000022278167,length=1404>
##contig=<ID=211000022278174,length=1153>
##contig=<ID=211000022278176,length=1571>
##contig=<ID=211000022278178,length=2266>
##contig=<ID=211000022278179,length=1001>
##contig=<ID=211000022278182,length=1504>
##contig=<ID=211000022278184,length=1160>
##contig=<ID=211000022278185,length=12681>
##contig=<ID=211000022278191,length=1148>
##contig=<ID=211000022278194,length=1315>
##contig=<ID=211000022278195,length=3806>
##contig=<ID=211000022278196,length=1214>
##contig=<ID=211000022278197,length=1099>
##contig=<ID=211000022278199,length=1052>
##contig=<ID=211000022278200,length=1112>
##contig=<ID=211000022278202,length=1184>
##contig=<ID=211000022278203,length=3463>
##contig=<ID=211000022278204,length=1310>
##contig=<ID=211000022278206,length=2090>
##contig=<ID=211000022278207,length=1025>
##contig=<ID=211000022278210,length=1508>
##contig=<ID=211000022278211,length=1956>
##contig=<ID=211000022278212,length=1337>
##contig=<ID=211000022278215,length=8346>
##contig=<ID=211000022278216,length=2076>
##contig=<ID=211000022278217,length=14687>
##contig=<ID=211000022278219,length=3162>
##contig=<ID=211000022278220,length=2330>
##contig=<ID=211000022278221,length=1135>
##contig=<ID=211000022278223,length=1086>
##contig=<ID=211000022278240,length=1045>
##contig=<ID=211000022278244,length=1540>
##contig=<ID=211000022278247,length=1013>
##contig=<ID=211000022278248,length=1114>
##contig=<ID=211000022278253,length=1063>
##contig=<ID=211000022278254,length=2006>
##contig=<ID=211000022278256,length=1380>
##contig=<ID=211000022278257,length=1115>
##contig=<ID=211000022278258,length=1013>
##contig=<ID=211000022278260,length=1061>
##contig=<ID=211000022278262,length=1436>
##contig=<ID=211000022278263,length=1144>
##contig=<ID=211000022278265,length=1178>
##contig=<ID=211000022278267,length=1163>
##contig=<ID=211000022278271,length=1974>
##contig=<ID=211000022278272,length=1010>
##contig=<ID=211000022278273,length=12027>
##contig=<ID=211000022278274,length=1893>
##contig=<ID=211000022278276,length=1063>
##contig=<ID=211000022278280,length=3089>
##contig=<ID=211000022278281,length=1259>
##contig=<ID=211000022278282,length=2511>
##contig=<ID=211000022278283,length=1155>
##contig=<ID=211000022278284,length=2017>
##contig=<ID=211000022278285,length=1107>
##contig=<ID=211000022278286,length=1446>
##contig=<ID=211000022278287,length=1020>
##contig=<ID=211000022278290,length=1195>
##contig=<ID=211000022278291,length=1038>
##contig=<ID=211000022278294,length=1138>
##contig=<ID=211000022278295,length=1154>
##contig=<ID=211000022278296,length=1163>
##contig=<ID=211000022278301,length=1078>
##contig=<ID=211000022278302,length=1262>
##contig=<ID=211000022278304,length=1928>
##contig=<ID=211000022278305,length=1040>
##contig=<ID=211000022278306,length=1710>
##contig=<ID=211000022278311,length=1071>
##contig=<ID=211000022278312,length=3458>
##contig=<ID=211000022278313,length=1162>
##contig=<ID=211000022278327,length=2576>
##contig=<ID=211000022278328,length=1123>
##contig=<ID=211000022278333,length=1136>
##contig=<ID=211000022278334,length=1552>
##contig=<ID=211000022278335,length=2390>
##contig=<ID=211000022278345,length=1105>
##contig=<ID=211000022278348,length=1277>
##contig=<ID=211000022278349,length=1088>
##contig=<ID=211000022278351,length=4183>
##contig=<ID=211000022278356,length=1272>
##contig=<ID=211000022278357,length=1051>
##contig=<ID=211000022278362,length=1998>
##contig=<ID=211000022278366,length=1416>
##contig=<ID=211000022278369,length=1234>
##contig=<ID=211000022278370,length=1189>
##contig=<ID=211000022278371,length=1078>
##contig=<ID=211000022278372,length=4163>
##contig=<ID=211000022278376,length=1594>
##contig=<ID=211000022278377,length=1025>
##contig=<ID=211000022278378,length=2905>
##contig=<ID=211000022278384,length=1001>
##contig=<ID=211000022278385,length=1062>
##contig=<ID=211000022278386,length=1029>
##contig=<ID=211000022278387,length=2354>
##contig=<ID=211000022278388,length=1732>
##contig=<ID=211000022278390,length=11985>
##contig=<ID=211000022278392,length=3650>
##contig=<ID=211000022278395,length=2999>
##contig=<ID=211000022278396,length=3553>
##contig=<ID=211000022278398,length=3100>
##contig=<ID=211000022278399,length=11951>
##contig=<ID=211000022278401,length=1147>
##contig=<ID=211000022278403,length=1159>
##contig=<ID=211000022278404,length=2849>
##contig=<ID=211000022278406,length=1926>
##contig=<ID=211000022278407,length=1190>
##contig=<ID=211000022278409,length=1206>
##contig=<ID=211000022278410,length=1050>
##contig=<ID=211000022278412,length=1126>
##contig=<ID=211000022278413,length=1366>
##contig=<ID=211000022278416,length=1157>
##contig=<ID=211000022278419,length=1051>
##contig=<ID=211000022278420,length=1416>
##contig=<ID=211000022278421,length=2697>
##contig=<ID=211000022278423,length=1165>
##contig=<ID=211000022278424,length=1014>
##contig=<ID=211000022278426,length=2636>
##contig=<ID=211000022278427,length=1044>
##contig=<ID=211000022278429,length=1181>
##contig=<ID=211000022278430,length=1200>
##contig=<ID=211000022278432,length=1171>
##contig=<ID=211000022278435,length=1900>
##contig=<ID=211000022278438,length=3159>
##contig=<ID=211000022278439,length=2043>
##contig=<ID=211000022278440,length=2744>
##contig=<ID=211000022278441,length=1070>
##contig=<ID=211000022278445,length=1130>
##contig=<ID=211000022278446,length=1945>
##contig=<ID=211000022278451,length=1533>
##contig=<ID=211000022278452,length=2575>
##contig=<ID=211000022278456,length=1475>
##contig=<ID=211000022278497,length=1175>
##contig=<ID=211000022278503,length=1199>
##contig=<ID=211000022278506,length=2059>
##contig=<ID=211000022278507,length=2390>
##contig=<ID=211000022278511,length=1123>
##contig=<ID=211000022278514,length=1118>
##contig=<ID=211000022278515,length=1986>
##contig=<ID=211000022278517,length=1038>
##contig=<ID=211000022278520,length=1162>
##contig=<ID=211000022278525,length=1586>
##contig=<ID=211000022278526,length=1067>
##contig=<ID=211000022278528,length=1962>
##contig=<ID=211000022278530,length=1052>
##contig=<ID=211000022278533,length=1114>
##contig=<ID=211000022278536,length=2304>
##contig=<ID=211000022278537,length=1090>
##contig=<ID=211000022278539,length=1005>
##contig=<ID=211000022278540,length=1062>
##contig=<ID=211000022278541,length=1033>
##contig=<ID=211000022278546,length=2668>
##contig=<ID=211000022278547,length=1195>
##contig=<ID=211000022278548,length=1415>
##contig=<ID=211000022278549,length=11743>
##contig=<ID=211000022278550,length=1466>
##contig=<ID=211000022278556,length=5323>
##contig=<ID=211000022278558,length=1416>
##contig=<ID=211000022278559,length=1719>
##contig=<ID=211000022278562,length=1035>
##contig=<ID=211000022278568,length=1432>
##contig=<ID=211000022278569,length=1198>
##contig=<ID=211000022278571,length=1054>
##contig=<ID=211000022278573,length=1082>
##contig=<ID=211000022278574,length=1297>
##contig=<ID=211000022278575,length=1374>
##contig=<ID=211000022278576,length=1001>
##contig=<ID=211000022278580,length=1270>
##contig=<ID=211000022278582,length=1229>
##contig=<ID=211000022278585,length=1020>
##contig=<ID=211000022278588,length=1030>
##contig=<ID=211000022278589,length=2005>
##contig=<ID=211000022278592,length=1081>
##contig=<ID=211000022278593,length=1391>
##contig=<ID=211000022278594,length=1502>
##contig=<ID=211000022278597,length=1567>
##contig=<ID=211000022278599,length=1042>
##contig=<ID=211000022278600,length=1072>
##contig=<ID=211000022278602,length=3681>
##contig=<ID=211000022278604,length=1280>
##contig=<ID=211000022278641,length=1047>
##contig=<ID=211000022278650,length=1007>
##contig=<ID=211000022278651,length=1222>
##contig=<ID=211000022278652,length=2185>
##contig=<ID=211000022278653,length=14006>
##contig=<ID=211000022278668,length=1190>
##contig=<ID=211000022278675,length=3950>
##contig=<ID=211000022278680,length=1030>
##contig=<ID=211000022278686,length=11126>
##contig=<ID=211000022278688,length=1173>
##contig=<ID=211000022278689,length=1373>
##contig=<ID=211000022278697,length=3708>
##contig=<ID=211000022278699,length=1063>
##contig=<ID=211000022278702,length=1179>
##contig=<ID=211000022278707,length=2027>
##contig=<ID=211000022278708,length=1161>
##contig=<ID=211000022278714,length=1308>
##contig=<ID=211000022278716,length=2383>
##contig=<ID=211000022278717,length=1247>
##contig=<ID=211000022278718,length=1006>
##contig=<ID=211000022278720,length=1059>
##contig=<ID=211000022278721,length=1490>
##contig=<ID=211000022278723,length=4295>
##contig=<ID=211000022278727,length=1231>
##contig=<ID=211000022278729,length=1205>
##contig=<ID=211000022278730,length=1074>
##contig=<ID=211000022278732,length=2617>
##contig=<ID=211000022278733,length=1518>
##contig=<ID=211000022278735,length=1294>
##contig=<ID=211000022278738,length=2570>
##contig=<ID=211000022278740,length=2491>
##contig=<ID=211000022278744,length=2991>
##contig=<ID=211000022278745,length=1140>
##contig=<ID=211000022278747,length=1120>
##contig=<ID=211000022278748,length=1208>
##contig=<ID=211000022278750,length=1134>
##contig=<ID=211000022278751,length=1124>
##contig=<ID=211000022278754,length=1610>
##contig=<ID=211000022278755,length=1225>
##contig=<ID=211000022278757,length=1347>
##contig=<ID=211000022278758,length=1223>
##contig=<ID=211000022278759,length=1018>
##contig=<ID=211000022278761,length=1084>
##contig=<ID=211000022278768,length=3477>
##contig=<ID=211000022278769,length=1194>
##contig=<ID=211000022278773,length=1263>
##contig=<ID=211000022278776,length=1076>
##contig=<ID=211000022278777,length=12354>
##contig=<ID=211000022278780,length=2033>
##contig=<ID=211000022278781,length=1167>
##contig=<ID=211000022278785,length=3080>
##contig=<ID=211000022278786,length=1504>
##contig=<ID=211000022278788,length=1130>
##contig=<ID=211000022278790,length=2733>
##contig=<ID=211000022278793,length=1344>
##contig=<ID=211000022278794,length=2783>
##contig=<ID=211000022278804,length=1047>
##contig=<ID=211000022278807,length=1139>
##contig=<ID=211000022278808,length=1240>
##contig=<ID=211000022278848,length=1251>
##contig=<ID=211000022278849,length=11569>
##contig=<ID=211000022278862,length=1103>
##contig=<ID=211000022278865,length=1328>
##contig=<ID=211000022278870,length=1150>
##contig=<ID=211000022278875,length=13906>
##contig=<ID=211000022278883,length=2984>
##contig=<ID=211000022278884,length=1027>
##contig=<ID=211000022278887,length=1258>
##contig=<ID=211000022278890,length=1926>
##contig=<ID=211000022278891,length=1550>
##contig=<ID=211000022278898,length=1025>
##contig=<ID=211000022278899,length=1304>
##contig=<ID=211000022278901,length=1160>
##contig=<ID=211000022278903,length=1075>
##contig=<ID=211000022278915,length=1302>
##contig=<ID=211000022278916,length=12399>
##contig=<ID=211000022278917,length=1075>
##contig=<ID=211000022278919,length=2081>
##contig=<ID=211000022278922,length=2033>
##contig=<ID=211000022278923,length=2791>
##contig=<ID=211000022278927,length=2521>
##contig=<ID=211000022278928,length=1139>
##contig=<ID=211000022278929,length=1905>
##contig=<ID=211000022278932,length=1262>
##contig=<ID=211000022278934,length=2344>
##contig=<ID=211000022278937,length=2626>
##contig=<ID=211000022278940,length=1168>
##contig=<ID=211000022278943,length=1241>
##contig=<ID=211000022278944,length=1117>
##contig=<ID=211000022278945,length=3864>
##contig=<ID=211000022278946,length=1158>
##contig=<ID=211000022278947,length=1521>
##contig=<ID=211000022278948,length=1029>
##contig=<ID=211000022278949,length=1412>
##contig=<ID=211000022278952,length=2903>
##contig=<ID=211000022278953,length=2227>
##contig=<ID=211000022278958,length=1133>
##contig=<ID=211000022278960,length=5182>
##contig=<ID=211000022278962,length=1293>
##contig=<ID=211000022278963,length=2541>
##contig=<ID=211000022278966,length=4225>
##contig=<ID=211000022278968,length=2105>
##contig=<ID=211000022278969,length=1608>
##contig=<ID=211000022278970,length=1035>
##contig=<ID=211000022278972,length=1025>
##contig=<ID=211000022278973,length=1264>
##contig=<ID=211000022278974,length=14199>
##contig=<ID=211000022278977,length=1131>
##contig=<ID=211000022278979,length=1611>
##contig=<ID=211000022278980,length=1278>
##contig=<ID=211000022278982,length=1976>
##contig=<ID=211000022278983,length=1041>
##contig=<ID=211000022278988,length=1872>
##contig=<ID=211000022278989,length=1056>
##contig=<ID=211000022278992,length=1728>
##contig=<ID=211000022278993,length=1263>
##contig=<ID=211000022278996,length=1043>
##contig=<ID=211000022279000,length=2394>
##contig=<ID=211000022279001,length=12002>
##contig=<ID=211000022279002,length=1826>
##contig=<ID=211000022279003,length=2588>
##contig=<ID=211000022279013,length=1076>
##contig=<ID=211000022279014,length=1109>
##contig=<ID=211000022279015,length=1263>
##contig=<ID=211000022279016,length=1001>
##contig=<ID=211000022279017,length=1219>
##contig=<ID=211000022279021,length=2881>
##contig=<ID=211000022279022,length=12632>
##contig=<ID=211000022279023,length=1374>
##contig=<ID=211000022279029,length=1882>
##contig=<ID=211000022279039,length=2190>
##contig=<ID=211000022279040,length=1581>
##contig=<ID=211000022279042,length=1117>
##contig=<ID=211000022279044,length=2092>
##contig=<ID=211000022279048,length=1299>
##contig=<ID=211000022279049,length=1754>
##contig=<ID=211000022279050,length=1035>
##contig=<ID=211000022279051,length=1097>
##contig=<ID=211000022279052,length=4188>
##contig=<ID=211000022279053,length=1035>
##contig=<ID=211000022279056,length=2547>
##contig=<ID=211000022279057,length=1098>
##contig=<ID=211000022279058,length=2352>
##contig=<ID=211000022279061,length=2884>
##contig=<ID=211000022279069,length=1157>
##contig=<ID=211000022279070,length=2447>
##contig=<ID=211000022279087,length=1289>
##contig=<ID=211000022279088,length=1132>
##contig=<ID=211000022279089,length=544>
##contig=<ID=211000022279091,length=4377>
##contig=<ID=211000022279094,length=13317>
##contig=<ID=211000022279100,length=1352>
##contig=<ID=211000022279102,length=1110>
##contig=<ID=211000022279114,length=14983>
##contig=<ID=211000022279115,length=1135>
##contig=<ID=211000022279120,length=1026>
##contig=<ID=211000022279121,length=1785>
##contig=<ID=211000022279124,length=1236>
##contig=<ID=211000022279125,length=1132>
##contig=<ID=211000022279126,length=2487>
##contig=<ID=211000022279127,length=1200>
##contig=<ID=211000022279128,length=1225>
##contig=<ID=211000022279132,length=1005>
##contig=<ID=211000022279135,length=1159>
##contig=<ID=211000022279141,length=1076>
##contig=<ID=211000022279143,length=1304>
##contig=<ID=211000022279144,length=1231>
##contig=<ID=211000022279146,length=12856>
##contig=<ID=211000022279149,length=1064>
##contig=<ID=211000022279151,length=1090>
##contig=<ID=211000022279152,length=1468>
##contig=<ID=211000022279154,length=1079>
##contig=<ID=211000022279160,length=1103>
##contig=<ID=211000022279162,length=1998>
##contig=<ID=211000022279168,length=1045>
##contig=<ID=211000022279172,length=1253>
##contig=<ID=211000022279175,length=1144>
##contig=<ID=211000022279177,length=6076>
##contig=<ID=211000022279178,length=2438>
##contig=<ID=211000022279179,length=3073>
##contig=<ID=211000022279180,length=1011>
##contig=<ID=211000022279182,length=1277>
##contig=<ID=211000022279183,length=1231>
##contig=<ID=211000022279185,length=1210>
##contig=<ID=211000022279189,length=11958>
##contig=<ID=211000022279192,length=1843>
##contig=<ID=211000022279193,length=2462>
##contig=<ID=211000022279195,length=1022>
##contig=<ID=211000022279197,length=2369>
##contig=<ID=211000022279198,length=2030>
##contig=<ID=211000022279199,length=1872>
##contig=<ID=211000022279200,length=1008>
##contig=<ID=211000022279203,length=1116>
##contig=<ID=211000022279207,length=1484>
##contig=<ID=211000022279208,length=1761>
##contig=<ID=211000022279212,length=1126>
##contig=<ID=211000022279214,length=2555>
##contig=<ID=211000022279215,length=1012>
##contig=<ID=211000022279217,length=1966>
##contig=<ID=211000022279218,length=1246>
##contig=<ID=211000022279221,length=1119>
##contig=<ID=211000022279228,length=1933>
##contig=<ID=211000022279229,length=3490>
##contig=<ID=211000022279230,length=1775>
##contig=<ID=211000022279232,length=1148>
##contig=<ID=211000022279233,length=2647>
##contig=<ID=211000022279237,length=2010>
##contig=<ID=211000022279239,length=2937>
##contig=<ID=211000022279240,length=1119>
##contig=<ID=211000022279242,length=1062>
##contig=<ID=211000022279243,length=3807>
##contig=<ID=211000022279246,length=1538>
##contig=<ID=211000022279247,length=2382>
##contig=<ID=211000022279252,length=1077>
##contig=<ID=211000022279257,length=5360>
##contig=<ID=211000022279258,length=1048>
##contig=<ID=211000022279259,length=2379>
##contig=<ID=211000022279262,length=1022>
##contig=<ID=211000022279267,length=1234>
##contig=<ID=211000022279274,length=1333>
##contig=<ID=211000022279276,length=15522>
##contig=<ID=211000022279282,length=1975>
##contig=<ID=211000022279284,length=3196>
##contig=<ID=211000022279285,length=1903>
##contig=<ID=211000022279288,length=2858>
##contig=<ID=211000022279289,length=1022>
##contig=<ID=211000022279311,length=2790>
##contig=<ID=211000022279317,length=1178>
##contig=<ID=211000022279318,length=1287>
##contig=<ID=211000022279324,length=1369>
##contig=<ID=211000022279325,length=1114>
##contig=<ID=211000022279329,length=1041>
##contig=<ID=211000022279336,length=1094>
##contig=<ID=211000022279337,length=1734>
##contig=<ID=211000022279343,length=1315>
##contig=<ID=211000022279345,length=12459>
##contig=<ID=211000022279351,length=1026>
##contig=<ID=211000022279353,length=1006>
##contig=<ID=211000022279354,length=1304>
##contig=<ID=211000022279355,length=1105>
##contig=<ID=211000022279356,length=1031>
##contig=<ID=211000022279358,length=1185>
##contig=<ID=211000022279359,length=1105>
##contig=<ID=211000022279360,length=1173>
##contig=<ID=211000022279361,length=1142>
##contig=<ID=211000022279362,length=1311>
##contig=<ID=211000022279365,length=1356>
##contig=<ID=211000022279366,length=1924>
##contig=<ID=211000022279369,length=1080>
##contig=<ID=211000022279374,length=1088>
##contig=<ID=211000022279375,length=1179>
##contig=<ID=211000022279378,length=1271>
##contig=<ID=211000022279380,length=5465>
##contig=<ID=211000022279384,length=1005>
##contig=<ID=211000022279393,length=1377>
##contig=<ID=211000022279394,length=3201>
##contig=<ID=211000022279396,length=4370>
##contig=<ID=211000022279400,length=1118>
##contig=<ID=211000022279405,length=1066>
##contig=<ID=211000022279406,length=1186>
##contig=<ID=211000022279407,length=1125>
##contig=<ID=211000022279409,length=1004>
##contig=<ID=211000022279411,length=1278>
##contig=<ID=211000022279412,length=1235>
##contig=<ID=211000022279413,length=1202>
##contig=<ID=211000022279414,length=1108>
##contig=<ID=211000022279415,length=1347>
##contig=<ID=211000022279416,length=2795>
##contig=<ID=211000022279417,length=1233>
##contig=<ID=211000022279418,length=1139>
##contig=<ID=211000022279420,length=12654>
##contig=<ID=211000022279421,length=1339>
##contig=<ID=211000022279422,length=1139>
##contig=<ID=211000022279423,length=11220>
##contig=<ID=211000022279424,length=1049>
##contig=<ID=211000022279425,length=1203>
##contig=<ID=211000022279430,length=1070>
##contig=<ID=211000022279431,length=3434>
##contig=<ID=211000022279432,length=1249>
##contig=<ID=211000022279433,length=1377>
##contig=<ID=211000022279436,length=2421>
##contig=<ID=211000022279441,length=1266>
##contig=<ID=211000022279442,length=2922>
##contig=<ID=211000022279443,length=1039>
##contig=<ID=211000022279444,length=1193>
##contig=<ID=211000022279445,length=1203>
##contig=<ID=211000022279448,length=1156>
##contig=<ID=211000022279449,length=4815>
##contig=<ID=211000022279453,length=4888>
##contig=<ID=211000022279454,length=1408>
##contig=<ID=211000022279456,length=12095>
##contig=<ID=211000022279462,length=1197>
##contig=<ID=211000022279464,length=1411>
##contig=<ID=211000022279465,length=1045>
##contig=<ID=211000022279469,length=1154>
##contig=<ID=211000022279470,length=2105>
##contig=<ID=211000022279473,length=1901>
##contig=<ID=211000022279474,length=1154>
##contig=<ID=211000022279476,length=2187>
##contig=<ID=211000022279477,length=3716>
##contig=<ID=211000022279479,length=2248>
##contig=<ID=211000022279481,length=1770>
##contig=<ID=211000022279483,length=2574>
##contig=<ID=211000022279487,length=1151>
##contig=<ID=211000022279488,length=2911>
##contig=<ID=211000022279490,length=1685>
##contig=<ID=211000022279493,length=1118>
##contig=<ID=211000022279498,length=1192>
##contig=<ID=211000022279503,length=12536>
##contig=<ID=211000022279506,length=1053>
##contig=<ID=211000022279507,length=1422>
##contig=<ID=211000022279508,length=1188>
##contig=<ID=211000022279509,length=1461>
##contig=<ID=211000022279510,length=1107>
##contig=<ID=211000022279513,length=2556>
##contig=<ID=211000022279516,length=1323>
##contig=<ID=211000022279523,length=11807>
##contig=<ID=211000022279526,length=1023>
##contig=<ID=211000022279527,length=2787>
##contig=<ID=211000022279533,length=1088>
##contig=<ID=211000022279549,length=1166>
##contig=<ID=211000022279551,length=1087>
##contig=<ID=211000022279554,length=1212>
##contig=<ID=211000022279556,length=13256>
##contig=<ID=211000022279559,length=5189>
##contig=<ID=211000022279562,length=2736>
##contig=<ID=211000022279564,length=1126>
##contig=<ID=211000022279569,length=1083>
##contig=<ID=211000022279572,length=1053>
##contig=<ID=211000022279573,length=2520>
##contig=<ID=211000022279574,length=1854>
##contig=<ID=211000022279580,length=1285>
##contig=<ID=211000022279584,length=1063>
##contig=<ID=211000022279590,length=1224>
##contig=<ID=211000022279591,length=1205>
##contig=<ID=211000022279592,length=1069>
##contig=<ID=211000022279593,length=1379>
##contig=<ID=211000022279599,length=1032>
##contig=<ID=211000022279603,length=1140>
##contig=<ID=211000022279606,length=3284>
##contig=<ID=211000022279609,length=1015>
##contig=<ID=211000022279612,length=2328>
##contig=<ID=211000022279615,length=1260>
##contig=<ID=211000022279618,length=1116>
##contig=<ID=211000022279619,length=1492>
##contig=<ID=211000022279622,length=1179>
##contig=<ID=211000022279623,length=2788>
##contig=<ID=211000022279624,length=1070>
##contig=<ID=211000022279626,length=1016>
##contig=<ID=211000022279627,length=1929>
##contig=<ID=211000022279628,length=1961>
##contig=<ID=211000022279631,length=1185>
##contig=<ID=211000022279632,length=1117>
##contig=<ID=211000022279633,length=1800>
##contig=<ID=211000022279635,length=2385>
##contig=<ID=211000022279637,length=12142>
##contig=<ID=211000022279641,length=2064>
##contig=<ID=211000022279644,length=1018>
##contig=<ID=211000022279648,length=1209>
##contig=<ID=211000022279651,length=2434>
##contig=<ID=211000022279652,length=1124>
##contig=<ID=211000022279653,length=2688>
##contig=<ID=211000022279654,length=1995>
##contig=<ID=211000022279655,length=1163>
##contig=<ID=211000022279656,length=1274>
##contig=<ID=211000022279657,length=1917>
##contig=<ID=211000022279659,length=1103>
##contig=<ID=211000022279660,length=1186>
##contig=<ID=211000022279663,length=2124>
##contig=<ID=211000022279664,length=1462>
##contig=<ID=211000022279666,length=1115>
##contig=<ID=211000022279668,length=1169>
##contig=<ID=211000022279671,length=1532>
##contig=<ID=211000022279672,length=1089>
##contig=<ID=211000022279675,length=3858>
##contig=<ID=211000022279682,length=1224>
##contig=<ID=211000022279684,length=1129>
##contig=<ID=211000022279685,length=1332>
##contig=<ID=211000022279696,length=1464>
##contig=<ID=211000022279710,length=2517>
##contig=<ID=211000022279712,length=1988>
##contig=<ID=211000022279722,length=1148>
##contig=<ID=211000022279723,length=1290>
##contig=<ID=211000022279724,length=1270>
##contig=<ID=211000022279726,length=1154>
##contig=<ID=211000022279727,length=1064>
##contig=<ID=211000022279728,length=1234>
##contig=<ID=211000022279729,length=1208>
##contig=<ID=211000022279733,length=2050>
##contig=<ID=211000022279736,length=1016>
##contig=<ID=211000022279737,length=1384>
##contig=<ID=211000022279738,length=1189>
##contig=<ID=211000022279740,length=1042>
##contig=<ID=211000022279741,length=1016>
##contig=<ID=211000022279742,length=1069>
##contig=<ID=211000022279747,length=1134>
##contig=<ID=211000022279748,length=1430>
##contig=<ID=211000022279749,length=1424>
##contig=<ID=211000022279750,length=3871>
##contig=<ID=211000022279754,length=12827>
##contig=<ID=211000022279756,length=2117>
##contig=<ID=211000022279758,length=1193>
##contig=<ID=211000022279761,length=2957>
##contig=<ID=211000022279769,length=1117>
##contig=<ID=211000022279770,length=1280>
##contig=<ID=211000022279771,length=1043>
##contig=<ID=211000022279777,length=3123>
##contig=<ID=211000022279778,length=1226>
##contig=<ID=211000022279780,length=2428>
##contig=<ID=211000022279781,length=1083>
##contig=<ID=211000022279782,length=1058>
##contig=<ID=211000022279784,length=3058>
##contig=<ID=211000022279785,length=1019>
##contig=<ID=211000022279787,length=2308>
##contig=<ID=211000022279788,length=1667>
##contig=<ID=211000022279789,length=1191>
##contig=<ID=211000022279792,length=1014>
##contig=<ID=211000022279793,length=1451>
##contig=<ID=211000022279804,length=2087>
##contig=<ID=211000022279805,length=1275>
##contig=<ID=211000022279807,length=2102>
##contig=<ID=211000022279809,length=1021>
##contig=<ID=211000022279811,length=1174>
##contig=<ID=211000022279812,length=3466>
##contig=<ID=211000022279814,length=1055>
##contig=<ID=211000022279819,length=1207>
##contig=<ID=211000022279820,length=1990>
##contig=<ID=211000022279824,length=1080>
##contig=<ID=211000022279829,length=12424>
##contig=<ID=211000022279837,length=2971>
##contig=<ID=211000022279839,length=1610>
##contig=<ID=211000022279842,length=1543>
##contig=<ID=211000022279844,length=3649>
##contig=<ID=211000022279845,length=1116>
##contig=<ID=211000022279851,length=1976>
##contig=<ID=211000022279853,length=1205>
##contig=<ID=211000022279855,length=4272>
##contig=<ID=211000022279856,length=1261>
##contig=<ID=211000022279867,length=2860>
##contig=<ID=211000022279871,length=1337>
##contig=<ID=211000022279874,length=1114>
##contig=<ID=211000022279875,length=1446>
##contig=<ID=211000022279877,length=3373>
##contig=<ID=211000022279879,length=6396>
##contig=<ID=211000022279880,length=1091>
##contig=<ID=211000022279884,length=5915>
##contig=<ID=211000022279885,length=1053>
##contig=<ID=211000022279887,length=4310>
##contig=<ID=211000022279889,length=1966>
##contig=<ID=211000022279890,length=1381>
##contig=<ID=211000022279892,length=13553>
##contig=<ID=211000022279893,length=12034>
##contig=<ID=211000022279896,length=1703>
##contig=<ID=211000022279899,length=1129>
##contig=<ID=211000022279900,length=1947>
##contig=<ID=211000022279904,length=1467>
##contig=<ID=211000022279906,length=1033>
##contig=<ID=211000022279909,length=2429>
##contig=<ID=211000022279911,length=2703>
##contig=<ID=211000022279913,length=4939>
##contig=<ID=211000022279921,length=1869>
##contig=<ID=211000022279923,length=1106>
##contig=<ID=211000022279926,length=1279>
##contig=<ID=211000022279927,length=1060>
##contig=<ID=211000022279928,length=4967>
##contig=<ID=211000022279929,length=2207>
##contig=<ID=211000022279931,length=1724>
##contig=<ID=211000022279933,length=1108>
##contig=<ID=211000022279934,length=1643>
##contig=<ID=211000022279940,length=4361>
##contig=<ID=211000022279942,length=2079>
##contig=<ID=211000022279943,length=1089>
##contig=<ID=211000022279946,length=1011>
##contig=<ID=211000022279949,length=2232>
##contig=<ID=211000022279952,length=1059>
##contig=<ID=211000022279954,length=1021>
##contig=<ID=211000022279956,length=1171>
##contig=<ID=211000022279959,length=1074>
##contig=<ID=211000022279960,length=2400>
##contig=<ID=211000022279961,length=3557>
##contig=<ID=211000022279966,length=2326>
##contig=<ID=211000022279969,length=1907>
##contig=<ID=211000022279970,length=1675>
##contig=<ID=211000022279971,length=1819>
##contig=<ID=211000022279973,length=2669>
##contig=<ID=211000022279979,length=1226>
##contig=<ID=211000022279980,length=2476>
##contig=<ID=211000022279982,length=3218>
##contig=<ID=211000022279985,length=1117>
##contig=<ID=211000022279987,length=1141>
##contig=<ID=211000022279990,length=1248>
##contig=<ID=211000022280000,length=1109>
##contig=<ID=211000022280002,length=4231>
##contig=<ID=211000022280009,length=1424>
##contig=<ID=211000022280010,length=2889>
##contig=<ID=211000022280011,length=1029>
##contig=<ID=211000022280012,length=2882>
##contig=<ID=211000022280014,length=1031>
##contig=<ID=211000022280018,length=1142>
##contig=<ID=211000022280020,length=1251>
##contig=<ID=211000022280025,length=1039>
##contig=<ID=211000022280026,length=3622>
##contig=<ID=211000022280028,length=1943>
##contig=<ID=211000022280030,length=1368>
##contig=<ID=211000022280031,length=1473>
##contig=<ID=211000022280032,length=3932>
##contig=<ID=211000022280033,length=2479>
##contig=<ID=211000022280035,length=2943>
##contig=<ID=211000022280043,length=1050>
##contig=<ID=211000022280045,length=1251>
##contig=<ID=211000022280050,length=4608>
##contig=<ID=211000022280053,length=1240>
##contig=<ID=211000022280054,length=1074>
##contig=<ID=211000022280056,length=1152>
##contig=<ID=211000022280064,length=11148>
##contig=<ID=211000022280065,length=1087>
##contig=<ID=211000022280068,length=4256>
##contig=<ID=211000022280069,length=1048>
##contig=<ID=211000022280071,length=1377>
##contig=<ID=211000022280074,length=1641>
##contig=<ID=211000022280075,length=1090>
##contig=<ID=211000022280076,length=1193>
##contig=<ID=211000022280079,length=1101>
##contig=<ID=211000022280083,length=1191>
##contig=<ID=211000022280084,length=1079>
##contig=<ID=211000022280085,length=1225>
##contig=<ID=211000022280086,length=2982>
##contig=<ID=211000022280089,length=2628>
##contig=<ID=211000022280097,length=1105>
##contig=<ID=211000022280102,length=1494>
##contig=<ID=211000022280106,length=1150>
##contig=<ID=211000022280108,length=2664>
##contig=<ID=211000022280110,length=4030>
##contig=<ID=211000022280112,length=2603>
##contig=<ID=211000022280114,length=3080>
##contig=<ID=211000022280115,length=3234>
##contig=<ID=211000022280117,length=1040>
##contig=<ID=211000022280120,length=1201>
##contig=<ID=211000022280121,length=1199>
##contig=<ID=211000022280123,length=1105>
##contig=<ID=211000022280124,length=1148>
##contig=<ID=211000022280130,length=1147>
##contig=<ID=211000022280133,length=2161>
##contig=<ID=211000022280135,length=2124>
##contig=<ID=211000022280139,length=1225>
##contig=<ID=211000022280140,length=1333>
##contig=<ID=211000022280141,length=2584>
##contig=<ID=211000022280143,length=2062>
##contig=<ID=211000022280144,length=2385>
##contig=<ID=211000022280150,length=1102>
##contig=<ID=211000022280151,length=2014>
##contig=<ID=211000022280152,length=1276>
##contig=<ID=211000022280153,length=2198>
##contig=<ID=211000022280154,length=1203>
##contig=<ID=211000022280156,length=3519>
##contig=<ID=211000022280159,length=1533>
##contig=<ID=211000022280160,length=1716>
##contig=<ID=211000022280161,length=1797>
##contig=<ID=211000022280162,length=1340>
##contig=<ID=211000022280164,length=1166>
##contig=<ID=211000022280165,length=1005>
##contig=<ID=211000022280168,length=1042>
##contig=<ID=211000022280174,length=1271>
##contig=<ID=211000022280176,length=2129>
##contig=<ID=211000022280177,length=1246>
##contig=<ID=211000022280178,length=1032>
##contig=<ID=211000022280179,length=1229>
##contig=<ID=211000022280180,length=1144>
##contig=<ID=211000022280181,length=1377>
##contig=<ID=211000022280183,length=1177>
##contig=<ID=211000022280191,length=1291>
##contig=<ID=211000022280192,length=2006>
##contig=<ID=211000022280193,length=1102>
##contig=<ID=211000022280194,length=1182>
##contig=<ID=211000022280195,length=1961>
##contig=<ID=211000022280196,length=1555>
##contig=<ID=211000022280198,length=2612>
##contig=<ID=211000022280205,length=2882>
##contig=<ID=211000022280206,length=1339>
##contig=<ID=211000022280208,length=2368>
##contig=<ID=211000022280210,length=1231>
##contig=<ID=211000022280211,length=3144>
##contig=<ID=211000022280212,length=3025>
##contig=<ID=211000022280218,length=2541>
##contig=<ID=211000022280220,length=1832>
##contig=<ID=211000022280221,length=1520>
##contig=<ID=211000022280223,length=2173>
##contig=<ID=211000022280224,length=1261>
##contig=<ID=211000022280225,length=1178>
##contig=<ID=211000022280226,length=1625>
##contig=<ID=211000022280228,length=2342>
##contig=<ID=211000022280230,length=1220>
##contig=<ID=211000022280232,length=1137>
##contig=<ID=211000022280233,length=4865>
##contig=<ID=211000022280235,length=1471>
##contig=<ID=211000022280236,length=6294>
##contig=<ID=211000022280237,length=15068>
##contig=<ID=211000022280240,length=1084>
##contig=<ID=211000022280247,length=1715>
##contig=<ID=211000022280255,length=3299>
##contig=<ID=211000022280256,length=1096>
##contig=<ID=211000022280257,length=1167>
##contig=<ID=211000022280259,length=13935>
##contig=<ID=211000022280260,length=2982>
##contig=<ID=211000022280261,length=3043>
##contig=<ID=211000022280262,length=1274>
##contig=<ID=211000022280266,length=1028>
##contig=<ID=211000022280268,length=1123>
##contig=<ID=211000022280269,length=1962>
##contig=<ID=211000022280272,length=2893>
##contig=<ID=211000022280283,length=4305>
##contig=<ID=211000022280289,length=2375>
##contig=<ID=211000022280290,length=1014>
##contig=<ID=211000022280291,length=1090>
##contig=<ID=211000022280292,length=1560>
##contig=<ID=211000022280293,length=1890>
##contig=<ID=211000022280294,length=2063>
##contig=<ID=211000022280295,length=3348>
##contig=<ID=211000022280296,length=3252>
##contig=<ID=211000022280297,length=1597>
##contig=<ID=211000022280298,length=1738>
##contig=<ID=211000022280301,length=1931>
##contig=<ID=211000022280302,length=2385>
##contig=<ID=211000022280303,length=1225>
##contig=<ID=211000022280304,length=1239>
##contig=<ID=211000022280305,length=3964>
##contig=<ID=211000022280308,length=1223>
##contig=<ID=211000022280311,length=2882>
##contig=<ID=211000022280312,length=1116>
##contig=<ID=211000022280315,length=1629>
##contig=<ID=211000022280316,length=2926>
##contig=<ID=211000022280318,length=1227>
##contig=<ID=211000022280319,length=1190>
##contig=<ID=211000022280320,length=1802>
##contig=<ID=211000022280322,length=1394>
##contig=<ID=211000022280325,length=1527>
##contig=<ID=211000022280326,length=1801>
##contig=<ID=211000022280327,length=1351>
##contig=<ID=211000022280331,length=1110>
##contig=<ID=211000022280333,length=2855>
##contig=<ID=211000022280335,length=3396>
##contig=<ID=211000022280336,length=1406>
##contig=<ID=211000022280338,length=1487>
##contig=<ID=211000022280340,length=2804>
##contig=<ID=211000022280341,length=1371>
##contig=<ID=211000022280343,length=1340>
##contig=<ID=211000022280344,length=1851>
##contig=<ID=211000022280345,length=1197>
##contig=<ID=211000022280346,length=1386>
##contig=<ID=211000022280347,length=1870>
##contig=<ID=211000022280350,length=1067>
##contig=<ID=211000022280427,length=564>
##contig=<ID=211000022280437,length=5968>
##contig=<ID=211000022280440,length=3262>
##contig=<ID=211000022280443,length=2575>
##contig=<ID=211000022280445,length=4903>
##contig=<ID=211000022280447,length=6698>
##contig=<ID=211000022280448,length=4006>
##contig=<ID=211000022280455,length=3717>
##contig=<ID=211000022280456,length=3171>
##contig=<ID=211000022280457,length=4471>
##contig=<ID=211000022280459,length=5098>
##contig=<ID=211000022280461,length=4996>
##contig=<ID=211000022280463,length=3638>
##contig=<ID=211000022280465,length=7123>
##contig=<ID=211000022280469,length=2811>
##contig=<ID=211000022280471,length=3755>
##contig=<ID=211000022280472,length=5698>
##contig=<ID=211000022280474,length=2927>
##contig=<ID=211000022280476,length=6900>
##contig=<ID=211000022280480,length=3259>
##contig=<ID=211000022280485,length=2529>
##contig=<ID=211000022280497,length=2745>
##contig=<ID=211000022280501,length=2828>
##contig=<ID=211000022280511,length=3085>
##contig=<ID=211000022280516,length=4336>
##contig=<ID=211000022280518,length=6041>
##contig=<ID=211000022280519,length=6193>
##contig=<ID=211000022280522,length=3603>
##contig=<ID=211000022280525,length=3554>
##contig=<ID=211000022280535,length=2583>
##contig=<ID=211000022280536,length=2924>
##contig=<ID=211000022280541,length=14028>
##contig=<ID=211000022280544,length=2919>
##contig=<ID=211000022280545,length=6000>
##contig=<ID=211000022280548,length=2618>
##contig=<ID=211000022280553,length=2561>
##contig=<ID=211000022280554,length=3365>
##contig=<ID=211000022280555,length=3174>
##contig=<ID=211000022280556,length=3386>
##contig=<ID=211000022280557,length=3190>
##contig=<ID=211000022280558,length=4994>
##contig=<ID=211000022280561,length=2417>
##contig=<ID=211000022280562,length=3593>
##contig=<ID=211000022280565,length=3646>
##contig=<ID=211000022280566,length=3389>
##contig=<ID=211000022280568,length=2234>
##contig=<ID=211000022280570,length=3313>
##contig=<ID=211000022280588,length=3223>
##contig=<ID=211000022280595,length=3308>
##contig=<ID=211000022280598,length=2511>
##contig=<ID=211000022280599,length=2205>
##contig=<ID=211000022280605,length=1936>
##contig=<ID=211000022280606,length=3660>
##contig=<ID=211000022280607,length=4785>
##contig=<ID=211000022280610,length=2876>
##contig=<ID=211000022280615,length=5000>
##contig=<ID=211000022280617,length=2112>
##contig=<ID=211000022280618,length=4705>
##contig=<ID=211000022280623,length=3991>
##contig=<ID=211000022280631,length=2119>
##contig=<ID=211000022280637,length=5316>
##contig=<ID=211000022280640,length=6546>
##contig=<ID=211000022280644,length=1391>
##contig=<ID=211000022280656,length=5324>
##contig=<ID=211000022280671,length=4310>
##contig=<ID=211000022280676,length=1385>
##contig=<ID=211000022280678,length=1242>
##contig=<ID=211000022280679,length=2421>
##contig=<ID=211000022280681,length=1019>
##contig=<ID=211000022280684,length=3960>
##contig=<ID=211000022280685,length=1099>
##contig=<ID=211000022280687,length=3259>
##contig=<ID=211000022280689,length=1189>
##contig=<ID=211000022280691,length=1213>
##contig=<ID=211000022280692,length=3527>
##contig=<ID=211000022280694,length=1553>
##contig=<ID=211000022280696,length=2577>
##contig=<ID=211000022280698,length=2270>
##contig=<ID=211000022280699,length=6825>
##contig=<ID=211000022280700,length=1733>
##contig=<ID=211000022280702,length=1112>
##contig=<ID=211000022280703,length=3906>
##contig=<ID=211000022280704,length=1143>
##contig=<ID=211000022280706,length=1410>
##contig=<ID=211000022280707,length=2708>
##contig=<ID=211000022280720,length=5061>
##contig=<ID=211000022280727,length=5383>
##contig=<ID=211000022280734,length=7003>
##contig=<ID=211000022280735,length=6860>
##contig=<ID=211000022280743,length=4452>
##contig=<ID=211000022280747,length=2378>
##contig=<ID=211000022280750,length=9865>
##contig=<ID=211000022280762,length=4202>
##contig=<ID=XY_mapped_Scaffold_7_D1574,length=50625>
##contig=<ID=211000022278161,length=1250>
##contig=<ID=211000022278241,length=1077>
##contig=<ID=211000022278242,length=1226>
##contig=<ID=211000022278298,length=1614>
##contig=<ID=211000022278307,length=1525>
##contig=<ID=211000022278309,length=1110>
##contig=<ID=211000022278338,length=1278>
##contig=<ID=211000022278339,length=1047>
##contig=<ID=211000022278408,length=1301>
##contig=<ID=211000022278453,length=1033>
##contig=<ID=211000022278501,length=1049>
##contig=<ID=211000022278522,length=2086>
##contig=<ID=211000022278554,length=2916>
##contig=<ID=211000022278603,length=1105>
##contig=<ID=211000022278660,length=1084>
##contig=<ID=211000022278663,length=1146>
##contig=<ID=211000022278664,length=2451>
##contig=<ID=211000022278866,length=1566>
##contig=<ID=211000022278869,length=2381>
##contig=<ID=211000022278874,length=2094>
##contig=<ID=211000022278877,length=1125>
##contig=<ID=211000022278878,length=1080>
##contig=<ID=211000022278881,length=1060>
##contig=<ID=211000022278886,length=1114>
##contig=<ID=211000022278897,length=1167>
##contig=<ID=211000022278920,length=1127>
##contig=<ID=211000022278942,length=2384>
##contig=<ID=211000022278951,length=1192>
##contig=<ID=211000022278975,length=2793>
##contig=<ID=211000022278985,length=1044>
##contig=<ID=211000022279055,length=1123>
##contig=<ID=211000022279101,length=2217>
##contig=<ID=211000022279103,length=1004>
##contig=<ID=211000022279106,length=1316>
##contig=<ID=211000022279122,length=2383>
##contig=<ID=211000022279134,length=1012>
##contig=<ID=211000022279190,length=2575>
##contig=<ID=211000022279204,length=1458>
##contig=<ID=211000022279222,length=1136>
##contig=<ID=211000022279271,length=1040>
##contig=<ID=211000022279286,length=1048>
##contig=<ID=211000022279342,length=1011>
##contig=<ID=211000022279399,length=1114>
##contig=<ID=211000022279529,length=1407>
##contig=<ID=211000022279555,length=1198>
##contig=<ID=211000022279571,length=1962>
##contig=<ID=211000022279600,length=1429>
##contig=<ID=211000022279602,length=2629>
##contig=<ID=211000022279667,length=4222>
##contig=<ID=211000022279701,length=4553>
##contig=<ID=211000022279708,length=1275>
##contig=<ID=211000022279810,length=2381>
##contig=<ID=211000022279945,length=3527>
##contig=<ID=211000022279965,length=1101>
##contig=<ID=211000022279975,length=1096>
##contig=<ID=211000022279991,length=1211>
##contig=<ID=211000022280091,length=1260>
##contig=<ID=211000022280142,length=1062>
##contig=<ID=211000022280436,length=2848>
##contig=<ID=211000022280467,length=3129>
##contig=<ID=211000022280492,length=2438>
##contig=<ID=211000022280500,length=2157>
##contig=<ID=211000022280517,length=5463>
##contig=<ID=211000022280580,length=2295>
##contig=<ID=211000022278099,length=1625>
##contig=<ID=211000022278122,length=1311>
##contig=<ID=211000022278125,length=1709>
##contig=<ID=211000022278165,length=1713>
##contig=<ID=211000022278172,length=2464>
##contig=<ID=211000022278187,length=1258>
##contig=<ID=211000022278208,length=2956>
##contig=<ID=211000022278209,length=2781>
##contig=<ID=211000022278225,length=2432>
##contig=<ID=211000022278226,length=2078>
##contig=<ID=211000022278227,length=1516>
##contig=<ID=211000022278228,length=1793>
##contig=<ID=211000022278229,length=1956>
##contig=<ID=211000022278230,length=1004>
##contig=<ID=211000022278231,length=1195>
##contig=<ID=211000022278232,length=1541>
##contig=<ID=211000022278233,length=1978>
##contig=<ID=211000022278235,length=2999>
##contig=<ID=211000022278236,length=1092>
##contig=<ID=211000022278237,length=1049>
##contig=<ID=211000022278249,length=2259>
##contig=<ID=211000022278252,length=1453>
##contig=<ID=211000022278268,length=1312>
##contig=<ID=211000022278277,length=1869>
##contig=<ID=211000022278297,length=1220>
##contig=<ID=211000022278299,length=2591>
##contig=<ID=211000022278314,length=1737>
##contig=<ID=211000022278315,length=1560>
##contig=<ID=211000022278316,length=2639>
##contig=<ID=211000022278317,length=1970>
##contig=<ID=211000022278318,length=1870>
##contig=<ID=211000022278319,length=1947>
##contig=<ID=211000022278320,length=2113>
##contig=<ID=211000022278321,length=1964>
##contig=<ID=211000022278322,length=1424>
##contig=<ID=211000022278323,length=1575>
##contig=<ID=211000022278324,length=1283>
##contig=<ID=211000022278325,length=1843>
##contig=<ID=211000022278326,length=1097>
##contig=<ID=211000022278340,length=1441>
##contig=<ID=211000022278341,length=2286>
##contig=<ID=211000022278342,length=1412>
##contig=<ID=211000022278343,length=2113>
##contig=<ID=211000022278346,length=1899>
##contig=<ID=211000022278350,length=1018>
##contig=<ID=211000022278352,length=1869>
##contig=<ID=211000022278353,length=2114>
##contig=<ID=211000022278355,length=1186>
##contig=<ID=211000022278359,length=2192>
##contig=<ID=211000022278360,length=1121>
##contig=<ID=211000022278361,length=3254>
##contig=<ID=211000022278365,length=1920>
##contig=<ID=211000022278382,length=1258>
##contig=<ID=211000022278411,length=1888>
##contig=<ID=211000022278414,length=1461>
##contig=<ID=211000022278417,length=1056>
##contig=<ID=211000022278431,length=2089>
##contig=<ID=211000022278458,length=1012>
##contig=<ID=211000022278459,length=1055>
##contig=<ID=211000022278460,length=1944>
##contig=<ID=211000022278461,length=2209>
##contig=<ID=211000022278462,length=1902>
##contig=<ID=211000022278463,length=2841>
##contig=<ID=211000022278464,length=2087>
##contig=<ID=211000022278465,length=1813>
##contig=<ID=211000022278466,length=1195>
##contig=<ID=211000022278467,length=2189>
##contig=<ID=211000022278468,length=1906>
##contig=<ID=211000022278469,length=1678>
##contig=<ID=211000022278470,length=1327>
##contig=<ID=211000022278471,length=1683>
##contig=<ID=211000022278472,length=1643>
##contig=<ID=211000022278473,length=1743>
##contig=<ID=211000022278474,length=1022>
##contig=<ID=211000022278475,length=1818>
##contig=<ID=211000022278476,length=1355>
##contig=<ID=211000022278477,length=1159>
##contig=<ID=211000022278478,length=1244>
##contig=<ID=211000022278479,length=1189>
##contig=<ID=211000022278480,length=1927>
##contig=<ID=211000022278481,length=1843>
##contig=<ID=211000022278482,length=1998>
##contig=<ID=211000022278483,length=1011>
##contig=<ID=211000022278484,length=1657>
##contig=<ID=211000022278485,length=1130>
##contig=<ID=211000022278486,length=1084>
##contig=<ID=211000022278487,length=1295>
##contig=<ID=211000022278488,length=1007>
##contig=<ID=211000022278489,length=2557>
##contig=<ID=211000022278490,length=2113>
##contig=<ID=211000022278491,length=1703>
##contig=<ID=211000022278492,length=1315>
##contig=<ID=211000022278498,length=13940>
##contig=<ID=211000022278502,length=1841>
##contig=<ID=211000022278504,length=1047>
##contig=<ID=211000022278505,length=1240>
##contig=<ID=211000022278512,length=1478>
##contig=<ID=211000022278513,length=2228>
##contig=<ID=211000022278516,length=1133>
##contig=<ID=211000022278524,length=1078>
##contig=<ID=211000022278534,length=1063>
##contig=<ID=211000022278544,length=3206>
##contig=<ID=211000022278555,length=2189>
##contig=<ID=211000022278557,length=2293>
##contig=<ID=211000022278578,length=2412>
##contig=<ID=211000022278584,length=1577>
##contig=<ID=211000022278596,length=1036>
##contig=<ID=211000022278607,length=1296>
##contig=<ID=211000022278608,length=2201>
##contig=<ID=211000022278609,length=1355>
##contig=<ID=211000022278610,length=1174>
##contig=<ID=211000022278612,length=2273>
##contig=<ID=211000022278613,length=1785>
##contig=<ID=211000022278614,length=1829>
##contig=<ID=211000022278615,length=2637>
##contig=<ID=211000022278616,length=2161>
##contig=<ID=211000022278617,length=1037>
##contig=<ID=211000022278618,length=1452>
##contig=<ID=211000022278619,length=1986>
##contig=<ID=211000022278620,length=1637>
##contig=<ID=211000022278621,length=1704>
##contig=<ID=211000022278622,length=2500>
##contig=<ID=211000022278623,length=1082>
##contig=<ID=211000022278624,length=1223>
##contig=<ID=211000022278625,length=1818>
##contig=<ID=211000022278626,length=1018>
##contig=<ID=211000022278627,length=1928>
##contig=<ID=211000022278628,length=2196>
##contig=<ID=211000022278629,length=2259>
##contig=<ID=211000022278630,length=2641>
##contig=<ID=211000022278631,length=1241>
##contig=<ID=211000022278632,length=1228>
##contig=<ID=211000022278633,length=1787>
##contig=<ID=211000022278634,length=1786>
##contig=<ID=211000022278635,length=1067>
##contig=<ID=211000022278636,length=1865>
##contig=<ID=211000022278637,length=1221>
##contig=<ID=211000022278638,length=1019>
##contig=<ID=211000022278639,length=2269>
##contig=<ID=211000022278640,length=1238>
##contig=<ID=211000022278643,length=1935>
##contig=<ID=211000022278644,length=1381>
##contig=<ID=211000022278645,length=2689>
##contig=<ID=211000022278646,length=1408>
##contig=<ID=211000022278647,length=1051>
##contig=<ID=211000022278648,length=2605>
##contig=<ID=211000022278649,length=2335>
##contig=<ID=211000022278654,length=1233>
##contig=<ID=211000022278655,length=1550>
##contig=<ID=211000022278669,length=1023>
##contig=<ID=211000022278670,length=1622>
##contig=<ID=211000022278671,length=1546>
##contig=<ID=211000022278677,length=1716>
##contig=<ID=211000022278690,length=1452>
##contig=<ID=211000022278691,length=1252>
##contig=<ID=211000022278692,length=1525>
##contig=<ID=211000022278693,length=1519>
##contig=<ID=211000022278694,length=1891>
##contig=<ID=211000022278695,length=2035>
##contig=<ID=211000022278704,length=1074>
##contig=<ID=211000022278705,length=1048>
##contig=<ID=211000022278715,length=1040>
##contig=<ID=211000022278724,length=2904>
##contig=<ID=211000022278725,length=1107>
##contig=<ID=211000022278726,length=1645>
##contig=<ID=211000022278774,length=1842>
##contig=<ID=211000022278775,length=2177>
##contig=<ID=211000022278810,length=2307>
##contig=<ID=211000022278811,length=1005>
##contig=<ID=211000022278812,length=1916>
##contig=<ID=211000022278813,length=1075>
##contig=<ID=211000022278814,length=1238>
##contig=<ID=211000022278815,length=1895>
##contig=<ID=211000022278816,length=1741>
##contig=<ID=211000022278817,length=2021>
##contig=<ID=211000022278818,length=1037>
##contig=<ID=211000022278819,length=1775>
##contig=<ID=211000022278820,length=1993>
##contig=<ID=211000022278821,length=2823>
##contig=<ID=211000022278822,length=1386>
##contig=<ID=211000022278823,length=2283>
##contig=<ID=211000022278824,length=1038>
##contig=<ID=211000022278825,length=2147>
##contig=<ID=211000022278826,length=1895>
##contig=<ID=211000022278827,length=1482>
##contig=<ID=211000022278828,length=2425>
##contig=<ID=211000022278829,length=1488>
##contig=<ID=211000022278830,length=1323>
##contig=<ID=211000022278831,length=2520>
##contig=<ID=211000022278832,length=1336>
##contig=<ID=211000022278833,length=1091>
##contig=<ID=211000022278834,length=1028>
##contig=<ID=211000022278835,length=1052>
##contig=<ID=211000022278836,length=1380>
##contig=<ID=211000022278837,length=1419>
##contig=<ID=211000022278838,length=1423>
##contig=<ID=211000022278839,length=1630>
##contig=<ID=211000022278840,length=2096>
##contig=<ID=211000022278841,length=1055>
##contig=<ID=211000022278842,length=1747>
##contig=<ID=211000022278843,length=1251>
##contig=<ID=211000022278844,length=2363>
##contig=<ID=211000022278845,length=2079>
##contig=<ID=211000022278846,length=2877>
##contig=<ID=211000022278850,length=1544>
##contig=<ID=211000022278851,length=1476>
##contig=<ID=211000022278852,length=1062>
##contig=<ID=211000022278853,length=2166>
##contig=<ID=211000022278854,length=1856>
##contig=<ID=211000022278855,length=1376>
##contig=<ID=211000022278856,length=1271>
##contig=<ID=211000022278857,length=1558>
##contig=<ID=211000022278861,length=1509>
##contig=<ID=211000022278868,length=2871>
##contig=<ID=211000022278876,length=1813>
##contig=<ID=211000022278879,length=1963>
##contig=<ID=211000022278880,length=1100>
##contig=<ID=211000022278882,length=1238>
##contig=<ID=211000022278892,length=1155>
##contig=<ID=211000022278896,length=3523>
##contig=<ID=211000022278905,length=1829>
##contig=<ID=211000022278906,length=1131>
##contig=<ID=211000022278907,length=1724>
##contig=<ID=211000022278908,length=2389>
##contig=<ID=211000022278909,length=1088>
##contig=<ID=211000022278910,length=1184>
##contig=<ID=211000022278911,length=1843>
##contig=<ID=211000022278921,length=2698>
##contig=<ID=211000022278925,length=1189>
##contig=<ID=211000022278933,length=1129>
##contig=<ID=211000022278938,length=1679>
##contig=<ID=211000022278950,length=1164>
##contig=<ID=211000022278971,length=1238>
##contig=<ID=211000022278976,length=1980>
##contig=<ID=211000022279006,length=1163>
##contig=<ID=211000022279008,length=12848>
##contig=<ID=211000022279009,length=13549>
##contig=<ID=211000022279010,length=1013>
##contig=<ID=211000022279012,length=1178>
##contig=<ID=211000022279045,length=1268>
##contig=<ID=211000022279062,length=2505>
##contig=<ID=211000022279063,length=2094>
##contig=<ID=211000022279064,length=1637>
##contig=<ID=211000022279065,length=1687>
##contig=<ID=211000022279066,length=1489>
##contig=<ID=211000022279067,length=1093>
##contig=<ID=211000022279068,length=1421>
##contig=<ID=211000022279071,length=1253>
##contig=<ID=211000022279072,length=1904>
##contig=<ID=211000022279073,length=1340>
##contig=<ID=211000022279074,length=1492>
##contig=<ID=211000022279075,length=1939>
##contig=<ID=211000022279076,length=1573>
##contig=<ID=211000022279077,length=1680>
##contig=<ID=211000022279078,length=1800>
##contig=<ID=211000022279079,length=1326>
##contig=<ID=211000022279080,length=1841>
##contig=<ID=211000022279081,length=3002>
##contig=<ID=211000022279082,length=2822>
##contig=<ID=211000022279083,length=1042>
##contig=<ID=211000022279084,length=2132>
##contig=<ID=211000022279085,length=2287>
##contig=<ID=211000022279086,length=1049>
##contig=<ID=211000022279092,length=2322>
##contig=<ID=211000022279093,length=1792>
##contig=<ID=211000022279108,length=1115>
##contig=<ID=211000022279109,length=3076>
##contig=<ID=211000022279111,length=1027>
##contig=<ID=211000022279112,length=1425>
##contig=<ID=211000022279113,length=1015>
##contig=<ID=211000022279188,length=3347>
##contig=<ID=211000022279227,length=1098>
##contig=<ID=211000022279244,length=1556>
##contig=<ID=211000022279245,length=1933>
##contig=<ID=211000022279277,length=2945>
##contig=<ID=211000022279287,length=2751>
##contig=<ID=211000022279290,length=1185>
##contig=<ID=211000022279291,length=1051>
##contig=<ID=211000022279295,length=1529>
##contig=<ID=211000022279296,length=1747>
##contig=<ID=211000022279297,length=1708>
##contig=<ID=211000022279298,length=2765>
##contig=<ID=211000022279299,length=2237>
##contig=<ID=211000022279300,length=1211>
##contig=<ID=211000022279301,length=1830>
##contig=<ID=211000022279302,length=1209>
##contig=<ID=211000022279303,length=1871>
##contig=<ID=211000022279304,length=1161>
##contig=<ID=211000022279305,length=2109>
##contig=<ID=211000022279306,length=1063>
##contig=<ID=211000022279307,length=2126>
##contig=<ID=211000022279315,length=1031>
##contig=<ID=211000022279316,length=1623>
##contig=<ID=211000022279322,length=1769>
##contig=<ID=211000022279327,length=1057>
##contig=<ID=211000022279328,length=1284>
##contig=<ID=211000022279332,length=2044>
##contig=<ID=211000022279339,length=1184>
##contig=<ID=211000022279340,length=2366>
##contig=<ID=211000022279388,length=1309>
##contig=<ID=211000022279408,length=2825>
##contig=<ID=211000022279437,length=1432>
##contig=<ID=211000022279438,length=1046>
##contig=<ID=211000022279446,length=13234>
##contig=<ID=211000022279460,length=3024>
##contig=<ID=211000022279467,length=1078>
##contig=<ID=211000022279497,length=3275>
##contig=<ID=211000022279499,length=3478>
##contig=<ID=211000022279501,length=1175>
##contig=<ID=211000022279502,length=2814>
##contig=<ID=211000022279504,length=2317>
##contig=<ID=211000022279505,length=1178>
##contig=<ID=211000022279514,length=2220>
##contig=<ID=211000022279515,length=1510>
##contig=<ID=211000022279518,length=1037>
##contig=<ID=211000022279528,length=1260>
##contig=<ID=211000022279530,length=2372>
##contig=<ID=211000022279531,length=1200>
##contig=<ID=211000022279536,length=1186>
##contig=<ID=211000022279537,length=2420>
##contig=<ID=211000022279542,length=1595>
##contig=<ID=211000022279543,length=1135>
##contig=<ID=211000022279552,length=2834>
##contig=<ID=211000022279553,length=2284>
##contig=<ID=211000022279563,length=5832>
##contig=<ID=211000022279570,length=1235>
##contig=<ID=211000022279601,length=2068>
##contig=<ID=211000022279604,length=1102>
##contig=<ID=211000022279605,length=1086>
##contig=<ID=211000022279608,length=2937>
##contig=<ID=211000022279610,length=1257>
##contig=<ID=211000022279673,length=3926>
##contig=<ID=211000022279674,length=1315>
##contig=<ID=211000022279676,length=12187>
##contig=<ID=211000022279686,length=1534>
##contig=<ID=211000022279689,length=2289>
##contig=<ID=211000022279690,length=1145>
##contig=<ID=211000022279698,length=2844>
##contig=<ID=211000022279703,length=2833>
##contig=<ID=211000022279704,length=2355>
##contig=<ID=211000022279705,length=4515>
##contig=<ID=211000022279715,length=2060>
##contig=<ID=211000022279720,length=1008>
##contig=<ID=211000022279721,length=1265>
##contig=<ID=211000022279730,length=3553>
##contig=<ID=211000022279731,length=3984>
##contig=<ID=211000022279732,length=2282>
##contig=<ID=211000022279764,length=1269>
##contig=<ID=211000022279767,length=1306>
##contig=<ID=211000022279772,length=3290>
##contig=<ID=211000022279773,length=1158>
##contig=<ID=211000022279774,length=2318>
##contig=<ID=211000022279803,length=1173>
##contig=<ID=211000022279830,length=1184>
##contig=<ID=211000022279832,length=1100>
##contig=<ID=211000022279833,length=1161>
##contig=<ID=211000022279834,length=2139>
##contig=<ID=211000022279836,length=11522>
##contig=<ID=211000022279846,length=1798>
##contig=<ID=211000022279857,length=1159>
##contig=<ID=211000022279859,length=1109>
##contig=<ID=211000022279860,length=1212>
##contig=<ID=211000022279861,length=1053>
##contig=<ID=211000022279862,length=1208>
##contig=<ID=211000022279881,length=1153>
##contig=<ID=211000022279882,length=1071>
##contig=<ID=211000022279883,length=5057>
##contig=<ID=211000022279888,length=1402>
##contig=<ID=211000022279902,length=2475>
##contig=<ID=211000022279917,length=2635>
##contig=<ID=211000022279944,length=1310>
##contig=<ID=211000022279955,length=5555>
##contig=<ID=211000022279957,length=1586>
##contig=<ID=211000022279967,length=2413>
##contig=<ID=211000022279968,length=2846>
##contig=<ID=211000022279978,length=1271>
##contig=<ID=211000022279984,length=1301>
##contig=<ID=211000022279994,length=2463>
##contig=<ID=211000022279998,length=1281>
##contig=<ID=211000022280007,length=1294>
##contig=<ID=211000022280016,length=4072>
##contig=<ID=211000022280017,length=1134>
##contig=<ID=211000022280019,length=1084>
##contig=<ID=211000022280022,length=1361>
##contig=<ID=211000022280023,length=1112>
##contig=<ID=211000022280029,length=1556>
##contig=<ID=211000022280034,length=1326>
##contig=<ID=211000022280042,length=13394>
##contig=<ID=211000022280060,length=1803>
##contig=<ID=211000022280061,length=1636>
##contig=<ID=211000022280062,length=2603>
##contig=<ID=211000022280077,length=1181>
##contig=<ID=211000022280088,length=2223>
##contig=<ID=211000022280095,length=2671>
##contig=<ID=211000022280125,length=1058>
##contig=<ID=211000022280148,length=2686>
##contig=<ID=211000022280173,length=1112>
##contig=<ID=211000022280241,length=5387>
##contig=<ID=211000022280243,length=1710>
##contig=<ID=211000022280270,length=13108>
##contig=<ID=211000022280330,length=2247>
##contig=<ID=211000022280439,length=3921>
##contig=<ID=211000022280442,length=2210>
##contig=<ID=211000022280453,length=2379>
##contig=<ID=211000022280466,length=5232>
##contig=<ID=211000022280470,length=3582>
##contig=<ID=211000022280479,length=4085>
##contig=<ID=211000022280495,length=3730>
##contig=<ID=211000022280507,length=2357>
##contig=<ID=211000022280526,length=9368>
##contig=<ID=211000022280529,length=4013>
##contig=<ID=211000022280532,length=3059>
##contig=<ID=211000022280534,length=2353>
##contig=<ID=211000022280537,length=2819>
##contig=<ID=211000022280538,length=3100>
##contig=<ID=211000022280539,length=4012>
##contig=<ID=211000022280542,length=2996>
##contig=<ID=211000022280578,length=3602>
##contig=<ID=211000022280584,length=2964>
##contig=<ID=211000022280585,length=1868>
##contig=<ID=211000022280586,length=2439>
##contig=<ID=211000022280587,length=3123>
##contig=<ID=211000022280592,length=2829>
##contig=<ID=211000022280593,length=3913>
##contig=<ID=211000022280594,length=2009>
##contig=<ID=211000022280597,length=3473>
##contig=<ID=211000022280603,length=3941>
##contig=<ID=211000022280612,length=1936>
##contig=<ID=211000022280620,length=3603>
##contig=<ID=211000022280622,length=1916>
##contig=<ID=211000022280624,length=4395>
##contig=<ID=211000022280625,length=3745>
##contig=<ID=211000022280628,length=1903>
##contig=<ID=211000022280629,length=3775>
##contig=<ID=211000022280632,length=2750>
##contig=<ID=211000022280633,length=2328>
##contig=<ID=211000022280639,length=2910>
##contig=<ID=211000022280641,length=3065>
##contig=<ID=211000022280642,length=2830>
##contig=<ID=211000022280645,length=4879>
##contig=<ID=211000022280649,length=4917>
##contig=<ID=211000022280657,length=1903>
##contig=<ID=211000022280668,length=3498>
##contig=<ID=211000022280669,length=3201>
##contig=<ID=211000022278135,length=1237>
##contig=<ID=211000022278142,length=1186>
##contig=<ID=211000022278153,length=1297>
##contig=<ID=211000022278201,length=1101>
##contig=<ID=211000022278214,length=1459>
##contig=<ID=211000022278218,length=3213>
##contig=<ID=211000022278278,length=2688>
##contig=<ID=211000022278405,length=1284>
##contig=<ID=211000022278418,length=1282>
##contig=<ID=211000022278436,length=2815>
##contig=<ID=211000022278449,length=1947>
##contig=<ID=211000022278450,length=1134>
##contig=<ID=211000022278495,length=1001>
##contig=<ID=211000022278499,length=1155>
##contig=<ID=211000022278509,length=2565>
##contig=<ID=211000022278510,length=2473>
##contig=<ID=211000022278538,length=1035>
##contig=<ID=211000022278565,length=1751>
##contig=<ID=211000022278577,length=2303>
##contig=<ID=211000022278586,length=2799>
##contig=<ID=211000022278601,length=3537>
##contig=<ID=211000022278682,length=1049>
##contig=<ID=211000022278683,length=2508>
##contig=<ID=211000022278684,length=5984>
##contig=<ID=211000022278709,length=1683>
##contig=<ID=211000022278710,length=1020>
##contig=<ID=211000022278722,length=1303>
##contig=<ID=211000022278734,length=2762>
##contig=<ID=211000022278736,length=1116>
##contig=<ID=211000022278743,length=2521>
##contig=<ID=211000022278756,length=1260>
##contig=<ID=211000022278760,length=1144>
##contig=<ID=211000022278772,length=1033>
##contig=<ID=211000022278787,length=1063>
##contig=<ID=211000022278791,length=1268>
##contig=<ID=211000022278795,length=3375>
##contig=<ID=211000022278798,length=1224>
##contig=<ID=211000022278802,length=2477>
##contig=<ID=211000022278803,length=1086>
##contig=<ID=211000022278872,length=1485>
##contig=<ID=211000022278873,length=1109>
##contig=<ID=211000022278895,length=3077>
##contig=<ID=211000022278935,length=1222>
##contig=<ID=211000022278936,length=1142>
##contig=<ID=211000022278939,length=1029>
##contig=<ID=211000022278941,length=1775>
##contig=<ID=211000022278956,length=1041>
##contig=<ID=211000022278959,length=1126>
##contig=<ID=211000022278965,length=1032>
##contig=<ID=211000022278984,length=2005>
##contig=<ID=211000022278987,length=1129>
##contig=<ID=211000022278990,length=1192>
##contig=<ID=211000022278995,length=1152>
##contig=<ID=211000022278997,length=1443>
##contig=<ID=211000022279005,length=1106>
##contig=<ID=211000022279007,length=1073>
##contig=<ID=211000022279025,length=1690>
##contig=<ID=211000022279026,length=1712>
##contig=<ID=211000022279030,length=3502>
##contig=<ID=211000022279031,length=1060>
##contig=<ID=211000022279034,length=1059>
##contig=<ID=211000022279046,length=2642>
##contig=<ID=211000022279047,length=1224>
##contig=<ID=211000022279090,length=1619>
##contig=<ID=211000022279104,length=1890>
##contig=<ID=211000022279123,length=1766>
##contig=<ID=211000022279137,length=1064>
##contig=<ID=211000022279153,length=1155>
##contig=<ID=211000022279164,length=1159>
##contig=<ID=211000022279165,length=1118>
##contig=<ID=211000022279174,length=1195>
##contig=<ID=211000022279181,length=1148>
##contig=<ID=211000022279186,length=3102>
##contig=<ID=211000022279211,length=1056>
##contig=<ID=211000022279224,length=3173>
##contig=<ID=211000022279235,length=1010>
##contig=<ID=211000022279236,length=1110>
##contig=<ID=211000022279261,length=2522>
##contig=<ID=211000022279264,length=1019>
##contig=<ID=211000022279266,length=1166>
##contig=<ID=211000022279268,length=1961>
##contig=<ID=211000022279269,length=1271>
##contig=<ID=211000022279272,length=1027>
##contig=<ID=211000022279279,length=1393>
##contig=<ID=211000022279280,length=1162>
##contig=<ID=211000022279314,length=1054>
##contig=<ID=211000022279319,length=1297>
##contig=<ID=211000022279333,length=1166>
##contig=<ID=211000022279334,length=2342>
##contig=<ID=211000022279335,length=1218>
##contig=<ID=211000022279352,length=1147>
##contig=<ID=211000022279377,length=1056>
##contig=<ID=211000022279382,length=2836>
##contig=<ID=211000022279385,length=1063>
##contig=<ID=211000022279391,length=1136>
##contig=<ID=211000022279392,length=1356>
##contig=<ID=211000022279403,length=1087>
##contig=<ID=211000022279404,length=1322>
##contig=<ID=211000022279410,length=1169>
##contig=<ID=211000022279452,length=1176>
##contig=<ID=211000022279458,length=1139>
##contig=<ID=211000022279459,length=1075>
##contig=<ID=211000022279468,length=3499>
##contig=<ID=211000022279484,length=1360>
##contig=<ID=211000022279485,length=1330>
##contig=<ID=211000022279486,length=1068>
##contig=<ID=211000022279491,length=1241>
##contig=<ID=211000022279492,length=1042>
##contig=<ID=211000022279494,length=1863>
##contig=<ID=211000022279496,length=1270>
##contig=<ID=211000022279511,length=1158>
##contig=<ID=211000022279532,length=2899>
##contig=<ID=211000022279546,length=1116>
##contig=<ID=211000022279550,length=1333>
##contig=<ID=211000022279560,length=1304>
##contig=<ID=211000022279582,length=1683>
##contig=<ID=211000022279583,length=2096>
##contig=<ID=211000022279586,length=1098>
##contig=<ID=211000022279589,length=1012>
##contig=<ID=211000022279639,length=1010>
##contig=<ID=211000022279642,length=3046>
##contig=<ID=211000022279646,length=1010>
##contig=<ID=211000022279649,length=3154>
##contig=<ID=211000022279661,length=1090>
##contig=<ID=211000022279669,length=1170>
##contig=<ID=211000022279670,length=1012>
##contig=<ID=211000022279677,length=1053>
##contig=<ID=211000022279678,length=1230>
##contig=<ID=211000022279679,length=1171>
##contig=<ID=211000022279680,length=1637>
##contig=<ID=211000022279681,length=11763>
##contig=<ID=211000022279688,length=5520>
##contig=<ID=211000022279709,length=2728>
##contig=<ID=211000022279725,length=1243>
##contig=<ID=211000022279755,length=2694>
##contig=<ID=211000022279791,length=1029>
##contig=<ID=211000022279795,length=1946>
##contig=<ID=211000022279799,length=1132>
##contig=<ID=211000022279800,length=1131>
##contig=<ID=211000022279801,length=1058>
##contig=<ID=211000022279802,length=1029>
##contig=<ID=211000022279813,length=1111>
##contig=<ID=211000022279831,length=1181>
##contig=<ID=211000022279835,length=1283>
##contig=<ID=211000022279870,length=1525>
##contig=<ID=211000022279876,length=1440>
##contig=<ID=211000022279901,length=1144>
##contig=<ID=211000022279907,length=1382>
##contig=<ID=211000022279908,length=1037>
##contig=<ID=211000022279910,length=1122>
##contig=<ID=211000022279918,length=1227>
##contig=<ID=211000022279932,length=2206>
##contig=<ID=211000022279935,length=1146>
##contig=<ID=211000022279936,length=1690>
##contig=<ID=211000022279937,length=2063>
##contig=<ID=211000022279938,length=1140>
##contig=<ID=211000022279941,length=1136>
##contig=<ID=211000022279950,length=1429>
##contig=<ID=211000022279951,length=3374>
##contig=<ID=211000022279963,length=1456>
##contig=<ID=211000022279972,length=1014>
##contig=<ID=211000022279974,length=1182>
##contig=<ID=211000022279986,length=1163>
##contig=<ID=211000022279988,length=1072>
##contig=<ID=211000022279989,length=1756>
##contig=<ID=211000022279995,length=1141>
##contig=<ID=211000022279999,length=1171>
##contig=<ID=211000022280024,length=2232>
##contig=<ID=211000022280040,length=1051>
##contig=<ID=211000022280044,length=1341>
##contig=<ID=211000022280057,length=1030>
##contig=<ID=211000022280072,length=1039>
##contig=<ID=211000022280090,length=1202>
##contig=<ID=211000022280116,length=1383>
##contig=<ID=211000022280138,length=2709>
##contig=<ID=211000022280157,length=1277>
##contig=<ID=211000022280187,length=13079>
##contig=<ID=211000022280481,length=3713>
##contig=<ID=211000022280483,length=3341>
##contig=<ID=211000022280494,length=4197>
##contig=<ID=211000022280504,length=4059>
##contig=<ID=211000022280619,length=3195>
##contig=<ID=211000022280686,length=2922>
##contig=<ID=211000022280742,length=12513>
##contig=<ID=211000022280748,length=5564>
##contig=<ID=211000022280763,length=12001>
##contig=<ID=mitochondrion_genome,length=19524>
##reference=file:///ddnA/project/chart4/keller/data/AlignedSeq/a/dmel-all-chromosome-r6.15.fasta
#CHROM	POS	ID	REF	ALT	QUAL	FILTER	INFO	FORMAT	AnySampleName
2L	784050	.	TAA	T	232.80	.	AC=2;AF=1.00;AN=2;DP=5;ExcessHet=3.0103;FS=0.000;MLEAC=2;MLEAF=1.00;MQ=37.73;QD=31.28;SOR=3.611	GT:AD:DP:GQ:PL	1/1:0,5:5:18:270,18,0
2L	784193	.	G	T	120.77	.	AC=1;AF=0.500;AN=2;BaseQRankSum=1.517;ClippingRankSum=0.000;DP=14;ExcessHet=3.0103;FS=0.000;MLEAC=1;MLEAF=0.500;MQ=41.23;MQRankSum=1.294;QD=8.63;ReadPosRankSum=1.383;SOR=1.022	GT:AD:DP:GQ:PL	0/1:9,5:14:99:149,0,363
2L	1815362	.	C	T	133.77	.	AC=1;AF=0.500;AN=2;BaseQRankSum=0.431;ClippingRankSum=0.000;DP=6;ExcessHet=3.0103;FS=0.000;MLEAC=1;MLEAF=0.500;MQ=44.00;MQRankSum=0.000;QD=22.29;ReadPosRankSum=0.084;SOR=1.609	GT:AD:DP:GQ:PL	0/1:2,4:6:65:162,0,65
2L	1815372	.	G	A	133.77	.	AC=1;AF=0.500;AN=2;BaseQRankSum=1.282;ClippingRankSum=0.000;DP=6;ExcessHet=3.0103;FS=0.000;MLEAC=1;MLEAF=0.500;MQ=44.00;MQRankSum=0.000;QD=22.29;ReadPosRankSum=0.084;SOR=1.609	GT:AD:DP:GQ:PL	0/1:2,4:6:65:162,0,65
2L	1818335	.	A	G	110.90	.	AC=2;AF=1.00;AN=2;DP=5;ExcessHet=3.0103;FS=0.000;MLEAC=2;MLEAF=1.00;MQ=44.00;QD=22.18;SOR=3.611	GT:AD:DP:GQ:PL	1/1:0,5:5:15:139,15,0
2L	4088746	.	G	GA	593.94	.	AC=2;AF=1.00;AN=2;BaseQRankSum=-0.190;ClippingRankSum=0.000;DP=41;ExcessHet=3.0103;FS=0.000;MLEAC=2;MLEAF=1.00;MQ=43.95;MQRankSum=-0.269;QD=16.97;ReadPosRankSum=0.883;SOR=0.892	GT:AD:DP:GQ:PL	1/1:4,31:35:13:631,13,0
2L	4646385	2L_4646385_SNP	G	T	646.77	.	AC=2;AF=1.00;AN=2;DB;DP=14;ExcessHet=3.0103;FS=0.000;MLEAC=2;MLEAF=1.00;MQ=44.00;QD=26.87;SOR=3.912	GT:AD:DP:GQ:PL	1/1:0,14:14:45:675,45,0
2L	4953566	.	C	CTTAACGTTTGTAAGTGCGCTACATTGTTTAGGTTTTAATATTAAACGCACTCCCATTAAAGTTATTAAAATTAAAATTTAAAACAATAAACTAAACATTTACA	765.73	.	AC=2;AF=1.00;AN=2;DP=20;ExcessHet=3.0103;FS=0.000;MLEAC=2;MLEAF=1.00;MQ=42.14;QD=30.55;SOR=1.863	GT:AD:DP:GQ:PL	1/1:0,18:18:53:803,53,0
2L	6367604	.	AT	A	32.73	.	AC=1;AF=0.500;AN=2;BaseQRankSum=1.287;ClippingRankSum=0.000;DP=54;ExcessHet=3.0103;FS=0.000;MLEAC=1;MLEAF=0.500;MQ=42.66;MQRankSum=-0.144;QD=0.76;ReadPosRankSum=1.097;SOR=0.818	GT:AD:DP:GQ:PL	0/1:31,12:43:70:70,0,455
2L	6518260	.	A	C	108.90	.	AC=2;AF=1.00;AN=2;DP=5;ExcessHet=3.0103;FS=0.000;MLEAC=2;MLEAF=1.00;MQ=30.42;QD=21.78;SOR=3.611	GT:AD:DP:GQ:PL	1/1:0,5:5:15:137,15,0
2L	6930210	.	C	CA	157.73	.	AC=1;AF=0.500;AN=2;BaseQRankSum=2.055;ClippingRankSum=0.000;DP=56;ExcessHet=3.0103;FS=36.650;MLEAC=1;MLEAF=0.500;MQ=43.81;MQRankSum=-0.415;QD=4.04;ReadPosRankSum=-1.040;SOR=2.776	GT:AD:DP:GQ:PL	0/1:26,13:39:99:195,0,319
2L	7347761	.	A	G	68.03	.	AC=2;AF=1.00;AN=2;DP=4;ExcessHet=3.0103;FS=0.000;MLEAC=2;MLEAF=1.00;MQ=37.31;QD=17.01;SOR=3.258	GT:AD:DP:GQ:PL	1/1:0,4:4:12:96,12,0
2L	7840413	.	A	T	620.79	.	AC=2;AF=1.00;AN=2;BaseQRankSum=1.901;ClippingRankSum=0.000;DP=31;ExcessHet=3.0103;FS=13.617;MLEAC=2;MLEAF=1.00;MQ=41.39;MQRankSum=0.468;QD=26.99;ReadPosRankSum=1.904;SOR=6.271	GT:AD:DP:GQ:PL	1/1:1,22:23:22:649,22,0
2L	9080180	2L_9080180_SNP	C	G	1225.77	.	AC=1;AF=0.500;AN=2;BaseQRankSum=0.017;ClippingRankSum=0.000;DB;DP=75;ExcessHet=3.0103;FS=7.851;MLEAC=1;MLEAF=0.500;MQ=43.37;MQRankSum=-1.339;QD=16.56;ReadPosRankSum=-1.638;SOR=1.286	GT:AD:DP:GQ:PL	0/1:41,33:74:99:1254,0,1661
2L	9080194	2L_9080194_SNP	T	C	1258.77	.	AC=1;AF=0.500;AN=2;BaseQRankSum=-1.535;ClippingRankSum=0.000;DB;DP=80;ExcessHet=3.0103;FS=4.417;MLEAC=1;MLEAF=0.500;MQ=43.17;MQRankSum=-1.398;QD=15.93;ReadPosRankSum=2.368;SOR=1.220	GT:AD:DP:GQ:PL	0/1:45,34:79:99:1287,0,1784
2L	9080196	.	TA	T	1228.73	.	AC=1;AF=0.500;AN=2;BaseQRankSum=1.047;ClippingRankSum=0.000;DP=79;ExcessHet=3.0103;FS=4.416;MLEAC=1;MLEAF=0.500;MQ=43.16;MQRankSum=-1.340;QD=15.75;ReadPosRankSum=1.225;SOR=1.244	GT:AD:DP:GQ:PL	0/1:44,34:78:99:1266,0,1787
2L	9080198	.	TATATA	T	1222.73	.	AC=1;AF=0.500;AN=2;BaseQRankSum=1.114;ClippingRankSum=0.000;DP=80;ExcessHet=3.0103;FS=3.052;MLEAC=1;MLEAF=0.500;MQ=42.98;MQRankSum=-0.821;QD=15.28;ReadPosRankSum=-1.848;SOR=1.128	GT:AD:DP:GQ:PL	0/1:46,34:80:99:1260,0,1830
2L	9080246	2L_9080246_SNP	T	A	514.77	.	AC=1;AF=0.500;AN=2;BaseQRankSum=0.189;ClippingRankSum=0.000;DB;DP=72;ExcessHet=3.0103;FS=2.026;MLEAC=1;MLEAF=0.500;MQ=43.06;MQRankSum=-0.383;QD=7.15;ReadPosRankSum=0.289;SOR=1.061	GT:AD:DP:GQ:PL	0/1:44,28:72:99:543,0,978
2L	9625572	.	T	C	87.77	.	AC=1;AF=0.500;AN=2;BaseQRankSum=-2.657;ClippingRankSum=0.000;DP=24;ExcessHet=3.0103;FS=43.543;MLEAC=1;MLEAF=0.500;MQ=43.55;MQRankSum=-2.701;QD=4.18;ReadPosRankSum=-2.634;SOR=4.395	GT:AD:DP:GQ:PL	0/1:13,8:21:99:116,0,455
2L	10150589	.	AAT	A	73.73	.	AC=1;AF=0.500;AN=2;BaseQRankSum=-0.989;ClippingRankSum=0.000;DP=45;ExcessHet=3.0103;FS=0.000;MLEAC=1;MLEAF=0.500;MQ=43.34;MQRankSum=-2.489;QD=1.99;ReadPosRankSum=0.042;SOR=0.446	GT:AD:DP:GQ:PL	0/1:29,8:37:99:111,0,698
2L	10320140	.	TTA	T	1463.73	.	AC=1;AF=0.500;AN=2;BaseQRankSum=1.218;ClippingRankSum=0.000;DP=57;ExcessHet=3.0103;FS=1.392;MLEAC=1;MLEAF=0.500;MQ=43.78;MQRankSum=2.119;QD=29.87;ReadPosRankSum=-0.872;SOR=0.476	GT:AD:DP:GQ:PL	0/1:10,39:49:99:1501,0,145
2L	10541457	2L_10541457_SNP	C	A	1450.77	.	AC=1;AF=0.500;AN=2;BaseQRankSum=-1.682;ClippingRankSum=0.000;DB;DP=50;ExcessHet=3.0103;FS=7.299;MLEAC=1;MLEAF=0.500;MQ=43.84;MQRankSum=-1.136;QD=29.02;ReadPosRankSum=1.456;SOR=0.148	GT:AD:DP:GQ:PL	0/1:12,38:50:99:1479,0,373
2L	10541467	2L_10541467_SNP	T	G	1465.77	.	AC=1;AF=0.500;AN=2;BaseQRankSum=-0.932;ClippingRankSum=0.000;DB;DP=48;ExcessHet=3.0103;FS=7.243;MLEAC=1;MLEAF=0.500;MQ=43.84;MQRankSum=-1.101;QD=30.54;ReadPosRankSum=0.681;SOR=0.267	GT:AD:DP:GQ:PL	0/1:11,37:48:99:1494,0,348
2L	11198351	.	GTGA	G	232.80	.	AC=2;AF=1.00;AN=2;DP=6;ExcessHet=3.0103;FS=0.000;MLEAC=2;MLEAF=1.00;MQ=49.94;QD=30.18;SOR=3.912	GT:AD:DP:GQ:PL	1/1:0,6:6:18:270,18,0
2L	11198351	.	GTGA	G	232.80	.	AC=2;AF=1.00;AN=2;DP=6;ExcessHet=3.0103;FS=0.000;MLEAC=2;MLEAF=1.00;MQ=49.94;QD=30.18;SOR=3.912	GT:AD:DP:GQ:PL	1/1:0,6:6:18:270,18,0
2L	11807164	.	CAG	C	33.73	.	AC=1;AF=0.500;AN=2;BaseQRankSum=1.357;ClippingRankSum=0.000;DP=38;ExcessHet=3.0103;FS=1.830;MLEAC=1;MLEAF=0.500;MQ=43.14;MQRankSum=-1.772;QD=1.02;ReadPosRankSum=0.819;SOR=1.294	GT:AD:DP:GQ:PL	0/1:27,6:33:71:71,0,718
2L	12778430	.	TGGGG	T	88.70	.	AC=2;AF=1.00;AN=2;DP=9;ExcessHet=3.0103;FS=0.000;MLEAC=2;MLEAF=1.00;MQ=43.78;QD=29.57;SOR=2.833	GT:AD:DP:GQ:PL	1/1:0,3:3:6:125,6,0
2L	14465285	.	AT	A	63.73	.	AC=1;AF=0.500;AN=2;BaseQRankSum=-0.210;ClippingRankSum=0.000;DP=53;ExcessHet=3.0103;FS=1.389;MLEAC=1;MLEAF=0.500;MQ=43.68;MQRankSum=1.108;QD=1.45;ReadPosRankSum=0.849;SOR=1.096	GT:AD:DP:GQ:PL	0/1:30,14:44:99:101,0,431
2L	14571401	2L_14571401_SNP	T	C	235.77	.	AC=2;AF=1.00;AN=2;DB;DP=24;ExcessHet=3.0103;FS=0.000;MLEAC=2;MLEAF=1.00;MQ=41.15;QD=23.58;SOR=4.804	GT:AD:DP:GQ:PL	1/1:0,10:10:30:264,30,0
2L	14881319	.	A	T	46.77	.	AC=1;AF=0.500;AN=2;BaseQRankSum=-0.672;ClippingRankSum=0.000;DP=35;ExcessHet=3.0103;FS=2.594;MLEAC=1;MLEAF=0.500;MQ=33.35;MQRankSum=2.491;QD=1.42;ReadPosRankSum=-1.247;SOR=1.646	GT:AD:DP:GQ:PL	0/1:29,4:33:75:75,0,1290
2L	14881325	.	C	A	40.77	.	AC=1;AF=0.500;AN=2;BaseQRankSum=0.503;ClippingRankSum=0.000;DP=38;ExcessHet=3.0103;FS=2.556;MLEAC=1;MLEAF=0.500;MQ=33.37;MQRankSum=2.576;QD=1.13;ReadPosRankSum=-0.633;SOR=1.445	GT:AD:DP:GQ:PL	0/1:32,4:36:69:69,0,1355
2L	14882676	.	A	G	34.77	.	AC=1;AF=0.500;AN=2;BaseQRankSum=2.200;ClippingRankSum=0.000;DP=9;ExcessHet=3.0103;FS=0.000;MLEAC=1;MLEAF=0.500;MQ=33.62;MQRankSum=0.000;QD=3.86;ReadPosRankSum=0.812;SOR=0.551	GT:AD:DP:GQ:PL	0/1:7,2:9:63:63,0,278
2L	14882681	.	A	T	34.77	.	AC=1;AF=0.500;AN=2;BaseQRankSum=0.812;ClippingRankSum=0.000;DP=9;ExcessHet=3.0103;FS=0.000;MLEAC=1;MLEAF=0.500;MQ=33.62;MQRankSum=0.000;QD=3.86;ReadPosRankSum=0.393;SOR=0.551	GT:AD:DP:GQ:PL	0/1:7,2:9:63:63,0,278
2L	15332481	2L_15332481_SNP	G	A	45.77	.	AC=1;AF=0.500;AN=2;BaseQRankSum=2.069;ClippingRankSum=0.000;DB;DP=77;ExcessHet=3.0103;FS=18.534;MLEAC=1;MLEAF=0.500;MQ=41.53;MQRankSum=-5.482;QD=0.59;ReadPosRankSum=0.842;SOR=4.174	GT:AD:DP:GQ:PL	0/1:70,7:77:74:74,0,3044
2L	15332501	.	C	A	99.77	.	AC=1;AF=0.500;AN=2;BaseQRankSum=0.555;ClippingRankSum=0.000;DP=75;ExcessHet=3.0103;FS=16.995;MLEAC=1;MLEAF=0.500;MQ=41.33;MQRankSum=-5.760;QD=1.33;ReadPosRankSum=1.803;SOR=3.890	GT:AD:DP:GQ:PL	0/1:67,8:75:99:128,0,2873
2L	15332563	.	G	C	75.77	.	AC=1;AF=0.500;AN=2;BaseQRankSum=1.272;ClippingRankSum=0.000;DP=70;ExcessHet=3.0103;FS=17.920;MLEAC=1;MLEAF=0.500;MQ=40.87;MQRankSum=-4.972;QD=1.10;ReadPosRankSum=-1.064;SOR=4.051	GT:AD:DP:GQ:PL	0/1:62,7:69:99:104,0,2624
2L	15332567	.	G	GT	63.73	.	AC=1;AF=0.500;AN=2;BaseQRankSum=-1.296;ClippingRankSum=0.000;DP=71;ExcessHet=3.0103;FS=17.632;MLEAC=1;MLEAF=0.500;MQ=40.92;MQRankSum=-5.001;QD=0.91;ReadPosRankSum=-1.361;SOR=3.993	GT:AD:DP:GQ:PL	0/1:63,7:70:99:101,0,2666
2L	15332568	.	A	G	72.77	.	AC=1;AF=0.500;AN=2;BaseQRankSum=1.208;ClippingRankSum=0.000;DP=71;ExcessHet=3.0103;FS=17.632;MLEAC=1;MLEAF=0.500;MQ=40.92;MQRankSum=-5.001;QD=1.04;ReadPosRankSum=-1.430;SOR=3.993	GT:AD:DP:GQ:PL	0/1:63,7:70:99:101,0,2666
2L	16479709	.	G	GTTTTTTTTTTT	261.75	.	AC=2;AF=1.00;AN=2;DP=12;ExcessHet=3.0103;FS=0.000;MLEAC=2;MLEAF=1.00;MQ=43.84;QD=32.68;SOR=3.912	GT:AD:DP:GQ:PL	1/1:0,6:6:23:299,23,0
2L	16853833	.	C	A	37.77	.	AC=1;AF=0.500;AN=2;BaseQRankSum=0.625;ClippingRankSum=0.000;DP=35;ExcessHet=3.0103;FS=5.544;MLEAC=1;MLEAF=0.500;MQ=33.00;MQRankSum=1.584;QD=1.08;ReadPosRankSum=0.775;SOR=2.179	GT:AD:DP:GQ:PL	0/1:32,3:35:66:66,0,1416
2L	17381298	.	A	ACCCCC	171.90	.	AC=2;AF=1.00;AN=2;DP=14;ExcessHet=3.0103;FS=0.000;MLEAC=2;MLEAF=1.00;MQ=42.91;QD=34.38;SOR=3.611	GT:AD:DP:GQ:PL	1/1:0,5:5:14:209,14,0
2L	17381298	.	A	ACCCCC	171.90	.	AC=2;AF=1.00;AN=2;DP=14;ExcessHet=3.0103;FS=0.000;MLEAC=2;MLEAF=1.00;MQ=42.91;QD=34.38;SOR=3.611	GT:AD:DP:GQ:PL	1/1:0,5:5:14:209,14,0
2L	17381310	2L_17381310_SNP	T	C	157.77	.	AC=1;AF=0.500;AN=2;BaseQRankSum=0.000;ClippingRankSum=0.000;DB;DP=6;ExcessHet=3.0103;FS=0.000;MLEAC=1;MLEAF=0.500;MQ=40.64;MQRankSum=-0.842;QD=26.29;ReadPosRankSum=0.189;SOR=2.093	GT:AD:DP:GQ:PL	0/1:3,3:6:61:186,0,61
2L	17381310	2L_17381310_SNP	T	C	157.77	.	AC=1;AF=0.500;AN=2;BaseQRankSum=0.000;ClippingRankSum=0.000;DB;DP=6;ExcessHet=3.0103;FS=0.000;MLEAC=1;MLEAF=0.500;MQ=40.64;MQRankSum=-0.842;QD=26.29;ReadPosRankSum=0.189;SOR=2.093	GT:AD:DP:GQ:PL	0/1:3,3:6:61:186,0,61
2L	18028106	.	CTG	C	52.73	.	AC=1;AF=0.500;AN=2;BaseQRankSum=0.122;ClippingRankSum=0.000;DP=24;ExcessHet=3.0103;FS=0.000;MLEAC=1;MLEAF=0.500;MQ=42.76;MQRankSum=0.298;QD=3.30;ReadPosRankSum=0.245;SOR=0.527	GT:AD:DP:GQ:PL	0/1:11,5:16:90:90,0,237
2L	19112337	.	TCTG	T	42.73	.	AC=1;AF=0.500;AN=2;BaseQRankSum=-0.817;ClippingRankSum=0.000;DP=37;ExcessHet=3.0103;FS=0.000;MLEAC=1;MLEAF=0.500;MQ=43.90;MQRankSum=0.490;QD=1.42;ReadPosRankSum=0.214;SOR=0.495	GT:AD:DP:GQ:PL	0/1:26,4:30:80:80,0,981
2L	19400999	.	G	GTGTGTGT	302.52	.	AC=2;AF=1.00;AN=2;BaseQRankSum=-0.431;ClippingRankSum=0.000;DP=10;ExcessHet=3.0103;FS=0.000;MLEAC=2;MLEAF=1.00;MQ=42.20;MQRankSum=0.589;QD=33.61;ReadPosRankSum=0.589;SOR=0.446	GT:AD:DP:GQ:PL	1/1:1,8:9:7:339,7,0
2L	20055993	.	CTA	C	100.73	.	AC=1;AF=0.500;AN=2;BaseQRankSum=0.621;ClippingRankSum=0.000;DP=55;ExcessHet=3.0103;FS=0.000;MLEAC=1;MLEAF=0.500;MQ=43.89;MQRankSum=0.820;QD=2.19;ReadPosRankSum=-0.933;SOR=0.504	GT:AD:DP:GQ:PL	0/1:36,10:46:99:138,0,922
2L	20158919	.	G	A	61.28	.	AC=2;AF=1.00;AN=2;DP=3;ExcessHet=3.0103;FS=0.000;MLEAC=2;MLEAF=1.00;MQ=44.00;QD=20.43;SOR=1.179	GT:AD:DP:GQ:PL	1/1:0,3:3:9:89,9,0
2L	20389326	.	TAAAAA	T	53.70	.	AC=2;AF=1.00;AN=2;DP=2;ExcessHet=3.0103;FS=0.000;MLEAC=2;MLEAF=1.00;MQ=43.01;QD=26.85;SOR=2.303	GT:AD:DP:GQ:PL	1/1:0,2:2:6:90,6,0
2L	21049080	.	A	ATCCGGCCGAATGCTGACAT	98.25	.	AC=2;AF=1.00;AN=2;DP=3;ExcessHet=3.0103;FS=0.000;MLEAC=2;MLEAF=1.00;MQ=30.43;QD=32.75;SOR=2.833	GT:AD:DP:GQ:PL	1/1:0,3:3:9:135,9,0
2L	21049103	.	T	A	83.03	.	AC=2;AF=1.00;AN=2;DP=4;ExcessHet=3.0103;FS=0.000;MLEAC=2;MLEAF=1.00;MQ=34.33;QD=20.76;SOR=3.258	GT:AD:DP:GQ:PL	1/1:0,4:4:12:111,12,0
2L	21418952	.	T	TC	679.73	.	AC=2;AF=1.00;AN=2;DP=9;ExcessHet=3.0103;FS=0.000;MLEAC=2;MLEAF=1.00;MQ=39.18;QD=31.83;SOR=2.833	GT:AD:DP:GQ:PL	1/1:0,8:8:46:717,46,0
2L	21418953	.	T	TTCAATTCCCTGTGGGCCGTATTCACCGTTTGCTCCGGAAGGGAAACTACGCAGAGCGTGTTGGTGCAGGCGCTCCAGTTTACCTAGCTGCCGTAATGGAATATCTGGCCGCTGAGGTTCTCGAGTTGGCTGGCAATGCTGCTCGTGACAACAAGAAGAC	679.73	.	AC=2;AF=1.00;AN=2;DP=9;ExcessHet=3.0103;FS=0.000;MLEAC=2;MLEAF=1.00;MQ=39.18;QD=33.03;SOR=2.833	GT:AD:DP:GQ:PL	1/1:0,8:8:46:717,46,0
2L	22200163	.	GAAAA	G	143	.	AC=2;AF=1.00;AN=2;DP=5;ExcessHet=3.0103;FS=0.000;MLEAC=2;MLEAF=1.00;MQ=30.92;QD=31.76;SOR=0.693	GT:AD:DP:GQ:PL	1/1:0,4:4:12:180,12,0
2L	22237918	.	T	TATTGTCATTAAACAATATAAAGTGTACTATAAACA	219.73	.	AC=1;AF=0.500;AN=2;BaseQRankSum=-0.864;ClippingRankSum=0.000;DP=20;ExcessHet=3.0103;FS=0.000;MLEAC=1;MLEAF=0.500;MQ=34.51;MQRankSum=0.944;QD=15.70;ReadPosRankSum=2.947;SOR=0.693	GT:AD:DP:GQ:PL	0/1:7,7:14:99:257,0,246
2L	22251773	2L_22251773_INS	T	TTTA	89.25	.	AC=2;AF=1.00;AN=2;DB;DP=3;ExcessHet=3.0103;FS=0.000;MLEAC=2;MLEAF=1.00;MQ=27.39;QD=29.75;SOR=1.179	GT:AD:DP:GQ:PL	1/1:0,3:3:9:126,9,0
2L	22445736	.	C	CCATCAACGTCAACGAACGCTTAAAGTGCGAT	143	.	AC=2;AF=1.00;AN=2;DP=5;ExcessHet=3.0103;FS=0.000;MLEAC=2;MLEAF=1.00;MQ=35.28;QD=31.84;SOR=2.833	GT:AD:DP:GQ:PL	1/1:0,3:3:12:180,12,0
2L	22486265	.	T	C	166.77	.	AC=1;AF=0.500;AN=2;BaseQRankSum=-1.915;ClippingRankSum=0.000;DP=20;ExcessHet=3.0103;FS=3.522;MLEAC=1;MLEAF=0.500;MQ=42.67;MQRankSum=-1.221;QD=16.68;ReadPosRankSum=-0.175;SOR=0.048	GT:AD:DP:GQ:PL	0/1:5,5:10:99:195,0,225
2L	22486271	.	C	T	166.77	.	AC=1;AF=0.500;AN=2;BaseQRankSum=0.464;ClippingRankSum=0.000;DP=18;ExcessHet=3.0103;FS=3.522;MLEAC=1;MLEAF=0.500;MQ=42.52;MQRankSum=-1.221;QD=16.68;ReadPosRankSum=-0.175;SOR=0.048	GT:AD:DP:GQ:PL	0/1:5,5:10:99:195,0,225
2L	22589678	.	T	C	57.28	.	AC=2;AF=1.00;AN=2;DP=3;ExcessHet=3.0103;FS=0.000;MLEAC=2;MLEAF=1.00;MQ=43.34;QD=19.09;SOR=1.179	GT:AD:DP:GQ:PL	1/1:0,3:3:9:85,9,0
2L	22910229	.	A	AT	101.73	.	AC=1;AF=0.500;AN=2;BaseQRankSum=-1.246;ClippingRankSum=0.000;DP=21;ExcessHet=3.0103;FS=0.000;MLEAC=1;MLEAF=0.500;MQ=32.13;MQRankSum=-0.508;QD=6.78;ReadPosRankSum=0.123;SOR=1.179	GT:AD:DP:GQ:PL	0/1:5,10:15:47:139,0,47
2L	22913725	.	C	A	96.77	.	AC=1;AF=0.500;AN=2;BaseQRankSum=-0.213;ClippingRankSum=0.000;DP=18;ExcessHet=3.0103;FS=3.140;MLEAC=1;MLEAF=0.500;MQ=39.14;MQRankSum=0.956;QD=5.69;ReadPosRankSum=-0.055;SOR=2.093	GT:AD:DP:GQ:PL	0/1:10,7:17:99:125,0,208
2L	22954900	.	C	T	89.28	.	AC=2;AF=1.00;AN=2;DP=4;ExcessHet=3.0103;FS=0.000;MLEAC=2;MLEAF=1.00;MQ=44.00;QD=29.76;SOR=1.179	GT:AD:DP:GQ:PL	1/1:0,3:3:9:117,9,0
2L	22954907	.	A	C	62.74	.	AC=2;AF=1.00;AN=2;DP=3;ExcessHet=3.0103;FS=0.000;MLEAC=2;MLEAF=1.00;MQ=44.00;QD=31.37;SOR=0.693	GT:AD:DP:GQ:PL	1/1:0,2:2:6:90,6,0
2L	23043356	.	A	G	167.77	.	AC=1;AF=0.500;AN=2;BaseQRankSum=-0.361;ClippingRankSum=0.000;DP=44;ExcessHet=3.0103;FS=0.000;MLEAC=1;MLEAF=0.500;MQ=38.58;MQRankSum=-1.043;QD=3.81;ReadPosRankSum=-1.789;SOR=0.467	GT:AD:DP:GQ:PL	0/1:36,8:44:99:196,0,851
2L	23222020	.	T	C	62.74	.	AC=2;AF=1.00;AN=2;DP=2;ExcessHet=3.0103;FS=0.000;MLEAC=2;MLEAF=1.00;MQ=38.58;QD=31.37;SOR=2.303	GT:AD:DP:GQ:PL	1/1:0,2:2:6:90,6,0
2L	23222039	.	T	A	89.28	.	AC=2;AF=1.00;AN=2;DP=3;ExcessHet=3.0103;FS=0.000;MLEAC=2;MLEAF=1.00;MQ=35.41;QD=29.76;SOR=2.833	GT:AD:DP:GQ:PL	1/1:0,3:3:9:117,9,0
2L	23306836	.	A	G	62.74	.	AC=2;AF=1.00;AN=2;DP=3;ExcessHet=3.0103;FS=0.000;MLEAC=2;MLEAF=1.00;MQ=37.92;QD=31.37;SOR=2.303	GT:AD:DP:GQ:PL	1/1:0,2:2:6:90,6,0
2L	23307439	.	T	C	66.77	.	AC=1;AF=0.500;AN=2;BaseQRankSum=-1.200;ClippingRankSum=0.000;DP=10;ExcessHet=3.0103;FS=0.000;MLEAC=1;MLEAF=0.500;MQ=42.46;MQRankSum=-2.148;QD=7.42;ReadPosRankSum=0.241;SOR=0.527	GT:AD:DP:GQ:PL	0/1:5,4:9:95:95,0,117
2L	23446655	.	T	TGGAGCACAACAGAGCGCATAGGGCA	78.73	.	AC=1;AF=0.500;AN=2;BaseQRankSum=-1.421;ClippingRankSum=0.000;DP=38;ExcessHet=3.0103;FS=1.982;MLEAC=1;MLEAF=0.500;MQ=32.98;MQRankSum=-0.810;QD=2.19;ReadPosRankSum=-1.607;SOR=1.292	GT:AD:DP:GQ:PL	0/1:31,5:36:99:116,0,2340
2R	40135	.	A	C	66.77	.	AC=1;AF=0.500;AN=2;BaseQRankSum=-0.972;ClippingRankSum=0.000;DP=37;ExcessHet=3.0103;FS=34.771;MLEAC=1;MLEAF=0.500;MQ=34.31;MQRankSum=-3.419;QD=1.80;ReadPosRankSum=0.201;SOR=4.397	GT:AD:DP:GQ:PL	0/1:29,8:37:95:95,0,693
2R	42659	.	C	A	52.28	.	AC=2;AF=1.00;AN=2;DP=4;ExcessHet=3.0103;FS=0.000;MLEAC=2;MLEAF=1.00;MQ=41.11;QD=17.43;SOR=2.833	GT:AD:DP:GQ:PL	1/1:0,3:3:9:80,9,0
2R	43466	.	GC	G	143	.	AC=2;AF=1.00;AN=2;DP=9;ExcessHet=3.0103;FS=0.000;MLEAC=2;MLEAF=1.00;MQ=35.66;QD=29.28;SOR=3.258	GT:AD:DP:GQ:PL	1/1:0,4:4:12:180,12,0
2R	43469	.	T	A	152.03	.	AC=2;AF=1.00;AN=2;DP=9;ExcessHet=3.0103;FS=0.000;MLEAC=2;MLEAF=1.00;MQ=35.66;QD=34.12;SOR=3.258	GT:AD:DP:GQ:PL	1/1:0,4:4:12:180,12,0
2R	44408	.	G	GAGCGGGCTGCCGGTCCCTCTCCAGCTGTTGTTGTTGGAGGT	66.73	.	AC=1;AF=0.500;AN=2;BaseQRankSum=-1.470;ClippingRankSum=0.000;DP=13;ExcessHet=3.0103;FS=0.000;MLEAC=1;MLEAF=0.500;MQ=34.02;MQRankSum=0.984;QD=6.67;ReadPosRankSum=-1.001;SOR=0.446	GT:AD:DP:GQ:PL	0/1:7,3:10:99:104,0,342
2R	161090	.	G	A	51.28	.	AC=2;AF=1.00;AN=2;DP=3;ExcessHet=3.0103;FS=0.000;MLEAC=2;MLEAF=1.00;MQ=22.41;QD=17.09;SOR=1.179	GT:AD:DP:GQ:PL	1/1:0,3:3:9:79,9,0
2R	179007	.	T	TAAGCTTTGTACTATGAACCGTTA	31.73	.	AC=1;AF=0.500;AN=2;BaseQRankSum=-3.167;ClippingRankSum=0.000;DP=47;ExcessHet=3.0103;FS=0.000;MLEAC=1;MLEAF=0.500;MQ=33.73;MQRankSum=3.142;QD=0.71;ReadPosRankSum=-3.617;SOR=0.904	GT:AD:DP:GQ:PL	0/1:40,5:45:69:69,0,2464
2R	736266	.	A	T	34.77	.	AC=1;AF=0.500;AN=2;BaseQRankSum=2.104;ClippingRankSum=0.000;DP=36;ExcessHet=3.0103;FS=9.039;MLEAC=1;MLEAF=0.500;MQ=32.71;MQRankSum=1.674;QD=0.97;ReadPosRankSum=0.176;SOR=3.033	GT:AD:DP:GQ:PL	0/1:32,4:36:63:63,0,2991
2R	736269	.	G	A	40.77	.	AC=1;AF=0.500;AN=2;BaseQRankSum=1.242;ClippingRankSum=0.000;DP=36;ExcessHet=3.0103;FS=8.502;MLEAC=1;MLEAF=0.500;MQ=32.73;MQRankSum=1.672;QD=1.13;ReadPosRankSum=0.478;SOR=2.808	GT:AD:DP:GQ:PL	0/1:32,4:36:69:69,0,2907
2R	736292	.	G	A	31.77	.	AC=1;AF=0.500;AN=2;BaseQRankSum=-1.800;ClippingRankSum=0.000;DP=40;ExcessHet=3.0103;FS=8.659;MLEAC=1;MLEAF=0.500;MQ=31.96;MQRankSum=1.815;QD=0.79;ReadPosRankSum=1.917;SOR=2.856	GT:AD:DP:GQ:PL	0/1:36,4:40:60:60,0,3821
2R	1101843	.	TA	T	77.77	.	AC=1;AF=0.500;AN=2;BaseQRankSum=0.529;ClippingRankSum=0.000;DP=50;ExcessHet=3.0103;FS=0.000;MLEAC=1;MLEAF=0.500;MQ=39.00;MQRankSum=-0.744;QD=5.18;ReadPosRankSum=0.525;SOR=1.270	GT:AD:DP:GQ:PL	0/1:4,11:15:21:115,0,21
2R	1254290	.	A	G	76.77	.	AC=1;AF=0.500;AN=2;BaseQRankSum=-0.748;ClippingRankSum=0.000;DP=12;ExcessHet=3.0103;FS=2.463;MLEAC=1;MLEAF=0.500;MQ=33.53;MQRankSum=-0.538;QD=6.98;ReadPosRankSum=0.541;SOR=0.760	GT:AD:DP:GQ:PL	0/1:6,5:11:99:105,0,133
2R	1275283	.	T	G	67.77	.	AC=1;AF=0.500;AN=2;BaseQRankSum=-2.869;ClippingRankSum=0.000;DP=43;ExcessHet=3.0103;FS=8.080;MLEAC=1;MLEAF=0.500;MQ=34.49;MQRankSum=-3.434;QD=1.58;ReadPosRankSum=2.066;SOR=2.636	GT:AD:DP:GQ:PL	0/1:38,5:43:96:96,0,1747
2R	1275285	.	T	C	67.77	.	AC=1;AF=0.500;AN=2;BaseQRankSum=-2.300;ClippingRankSum=0.000;DP=41;ExcessHet=3.0103;FS=8.343;MLEAC=1;MLEAF=0.500;MQ=33.95;MQRankSum=-3.404;QD=1.65;ReadPosRankSum=2.013;SOR=2.792	GT:AD:DP:GQ:PL	0/1:36,5:41:96:96,0,1747
2R	1275286	.	C	T	70.77	.	AC=1;AF=0.500;AN=2;BaseQRankSum=-2.228;ClippingRankSum=0.000;DP=41;ExcessHet=3.0103;FS=8.343;MLEAC=1;MLEAF=0.500;MQ=33.95;MQRankSum=-3.404;QD=1.73;ReadPosRankSum=1.934;SOR=2.792	GT:AD:DP:GQ:PL	0/1:36,5:41:99:99,0,1721
2R	1275295	.	C	T	82.77	.	AC=1;AF=0.500;AN=2;BaseQRankSum=0.426;ClippingRankSum=0.000;DP=37;ExcessHet=3.0103;FS=8.179;MLEAC=1;MLEAF=0.500;MQ=33.98;MQRankSum=-3.349;QD=2.24;ReadPosRankSum=1.023;SOR=2.694	GT:AD:DP:GQ:PL	0/1:32,5:37:99:111,0,1481
2R	1275304	.	G	A	79.77	.	AC=1;AF=0.500;AN=2;BaseQRankSum=-0.342;ClippingRankSum=0.000;DP=38;ExcessHet=3.0103;FS=8.416;MLEAC=1;MLEAF=0.500;MQ=33.93;MQRankSum=-3.363;QD=2.10;ReadPosRankSum=0.238;SOR=2.833	GT:AD:DP:GQ:PL	0/1:33,5:38:99:108,0,1496
2R	1275310	.	T	C	82.77	.	AC=1;AF=0.500;AN=2;BaseQRankSum=-0.768;ClippingRankSum=0.000;DP=38;ExcessHet=3.0103;FS=8.648;MLEAC=1;MLEAF=0.500;MQ=33.69;MQRankSum=-3.362;QD=2.18;ReadPosRankSum=-0.411;SOR=3.056	GT:AD:DP:GQ:PL	0/1:33,5:38:99:111,0,1426
2R	1275313	.	C	T	82.77	.	AC=1;AF=0.500;AN=2;BaseQRankSum=-2.056;ClippingRankSum=0.000;DP=36;ExcessHet=3.0103;FS=8.655;MLEAC=1;MLEAF=0.500;MQ=33.44;MQRankSum=-3.329;QD=2.30;ReadPosRankSum=-1.122;SOR=3.023	GT:AD:DP:GQ:PL	0/1:31,5:36:99:111,0,1426
2R	1275319	.	G	T	85.77	.	AC=1;AF=0.500;AN=2;BaseQRankSum=-1.593;ClippingRankSum=0.000;DP=35;ExcessHet=3.0103;FS=8.503;MLEAC=1;MLEAF=0.500;MQ=33.42;MQRankSum=-3.314;QD=2.45;ReadPosRankSum=-1.510;SOR=2.882	GT:AD:DP:GQ:PL	0/1:30,5:35:99:114,0,1329
2R	1275320	.	C	T	85.77	.	AC=1;AF=0.500;AN=2;BaseQRankSum=-1.856;ClippingRankSum=0.000;DP=36;ExcessHet=3.0103;FS=8.346;MLEAC=1;MLEAF=0.500;MQ=33.38;MQRankSum=-3.330;QD=2.38;ReadPosRankSum=-1.373;SOR=2.786	GT:AD:DP:GQ:PL	0/1:31,5:36:99:114,0,1329
2R	1275328	.	G	A	88.77	.	AC=1;AF=0.500;AN=2;BaseQRankSum=1.819;ClippingRankSum=0.000;DP=34;ExcessHet=3.0103;FS=8.243;MLEAC=1;MLEAF=0.500;MQ=33.21;MQRankSum=-3.294;QD=2.61;ReadPosRankSum=-2.195;SOR=2.732	GT:AD:DP:GQ:PL	0/1:29,5:34:99:117,0,1287
2R	1454920	.	A	ATCTCC	83.73	.	AC=1;AF=0.500;AN=2;BaseQRankSum=-0.431;ClippingRankSum=0.000;DP=4;ExcessHet=3.0103;FS=0.000;MLEAC=1;MLEAF=0.500;MQ=34.16;MQRankSum=-0.967;QD=27.91;ReadPosRankSum=-0.967;SOR=0.223	GT:AD:DP:GQ:PL	0/1:1,2:3:35:121,0,35
2R	1454922	.	A	AATTTGTAAACAGTTGCACAGAGATAACAGGTCAAAGTAACACTGTACTCTATTATCGACGAGG	84.73	.	AC=1;AF=0.500;AN=2;BaseQRankSum=0.000;ClippingRankSum=0.000;DP=4;ExcessHet=3.0103;FS=0.000;MLEAC=1;MLEAF=0.500;MQ=38.29;MQRankSum=-1.150;QD=21.18;ReadPosRankSum=-1.150;SOR=0.446	GT:AD:DP:GQ:PL	0/1:1,3:4:34:122,0,34
2R	1512646	.	T	A	73.77	.	AC=1;AF=0.500;AN=2;BaseQRankSum=-2.174;ClippingRankSum=0.000;DP=58;ExcessHet=3.0103;FS=0.000;MLEAC=1;MLEAF=0.500;MQ=38.26;MQRankSum=-1.345;QD=1.42;ReadPosRankSum=0.331;SOR=0.242	GT:AD:DP:GQ:PL	0/1:42,10:52:99:102,0,981
2R	1835560	.	A	AC	109.73	.	AC=1;AF=0.500;AN=2;BaseQRankSum=0.808;ClippingRankSum=0.000;DP=37;ExcessHet=3.0103;FS=12.030;MLEAC=1;MLEAF=0.500;MQ=31.57;MQRankSum=-1.556;QD=2.97;ReadPosRankSum=1.196;SOR=3.793	GT:AD:DP:GQ:PL	0/1:31,6:37:99:147,0,3748
2R	1835570	.	G	A	124.77	.	AC=1;AF=0.500;AN=2;BaseQRankSum=1.761;ClippingRankSum=0.000;DP=39;ExcessHet=3.0103;FS=15.741;MLEAC=1;MLEAF=0.500;MQ=31.62;MQRankSum=-1.629;QD=3.20;ReadPosRankSum=0.546;SOR=3.910	GT:AD:DP:GQ:PL	0/1:33,6:39:99:153,0,3278
2R	1878782	.	T	C	45.77	.	AC=1;AF=0.500;AN=2;BaseQRankSum=-1.280;ClippingRankSum=0.000;DP=27;ExcessHet=3.0103;FS=0.000;MLEAC=1;MLEAF=0.500;MQ=34.48;MQRankSum=1.766;QD=1.70;ReadPosRankSum=-0.992;SOR=0.582	GT:AD:DP:GQ:PL	0/1:21,6:27:74:74,0,462
2R	1878980	.	A	G	145.77	.	AC=1;AF=0.500;AN=2;BaseQRankSum=-0.105;ClippingRankSum=0.000;DP=28;ExcessHet=3.0103;FS=9.932;MLEAC=1;MLEAF=0.500;MQ=32.64;MQRankSum=1.754;QD=5.21;ReadPosRankSum=0.953;SOR=3.248	GT:AD:DP:GQ:PL	0/1:24,4:28:99:174,0,3167
2R	1878989	.	A	G	61.77	.	AC=1;AF=0.500;AN=2;BaseQRankSum=0.544;ClippingRankSum=0.000;DP=30;ExcessHet=3.0103;FS=9.874;MLEAC=1;MLEAF=0.500;MQ=32.95;MQRankSum=1.751;QD=2.06;ReadPosRankSum=1.100;SOR=3.248	GT:AD:DP:GQ:PL	0/1:26,4:30:90:90,0,3203
2R	2129838	.	G	C	235.77	.	AC=1;AF=0.500;AN=2;BaseQRankSum=3.012;ClippingRankSum=0.000;DP=32;ExcessHet=3.0103;FS=15.340;MLEAC=1;MLEAF=0.500;MQ=37.81;MQRankSum=1.519;QD=7.37;ReadPosRankSum=-0.794;SOR=4.103	GT:AD:DP:GQ:PL	0/1:21,11:32:99:264,0,480
2R	2361809	.	A	G	101.77	.	AC=1;AF=0.500;AN=2;BaseQRankSum=-2.841;ClippingRankSum=0.000;DP=35;ExcessHet=3.0103;FS=35.457;MLEAC=1;MLEAF=0.500;MQ=39.40;MQRankSum=0.534;QD=2.91;ReadPosRankSum=0.766;SOR=3.893	GT:AD:DP:GQ:PL	0/1:29,6:35:99:130,0,728
2R	2361835	.	T	A	88.77	.	AC=1;AF=0.500;AN=2;BaseQRankSum=-1.556;ClippingRankSum=0.000;DP=40;ExcessHet=3.0103;FS=35.479;MLEAC=1;MLEAF=0.500;MQ=39.30;MQRankSum=0.272;QD=2.28;ReadPosRankSum=0.253;SOR=3.893	GT:AD:DP:GQ:PL	0/1:33,6:39:99:117,0,774
2R	2361872	.	C	G	70.77	.	AC=1;AF=0.500;AN=2;BaseQRankSum=2.033;ClippingRankSum=0.000;DP=42;ExcessHet=3.0103;FS=18.643;MLEAC=1;MLEAF=0.500;MQ=37.16;MQRankSum=0.625;QD=1.68;ReadPosRankSum=-0.357;SOR=3.594	GT:AD:DP:GQ:PL	0/1:37,5:42:99:99,0,1510
2R	2603650	.	G	A	40.90	.	AC=1;AF=0.500;AN=2;BaseQRankSum=1.150;ClippingRankSum=0.000;DP=4;ExcessHet=3.0103;FS=6.021;MLEAC=1;MLEAF=0.500;MQ=39.53;MQRankSum=-0.319;QD=10.23;ReadPosRankSum=0.000;SOR=2.788	GT:AD:DP:GQ:PL	0/1:1,3:4:15:69,0,15
2R	2711586	.	G	GGCA	52.73	.	AC=1;AF=0.500;AN=2;BaseQRankSum=1.981;ClippingRankSum=0.000;DP=12;ExcessHet=3.0103;FS=0.000;MLEAC=1;MLEAF=0.500;MQ=34.93;MQRankSum=2.515;QD=5.86;ReadPosRankSum=-1.884;SOR=0.283	GT:AD:DP:GQ:PL	0/1:6,3:9:90:90,0,547
2R	2711587	.	T	TAAGTTTTTTATTTGTTTTTCATTCGTAGCCAATTGG	52.73	.	AC=1;AF=0.500;AN=2;BaseQRankSum=-1.345;ClippingRankSum=0.000;DP=11;ExcessHet=3.0103;FS=0.000;MLEAC=1;MLEAF=0.500;MQ=35.27;MQRankSum=2.515;QD=5.86;ReadPosRankSum=-1.884;SOR=0.283	GT:AD:DP:GQ:PL	0/1:6,3:9:90:90,0,547
2R	2880142	.	A	G	88.77	.	AC=1;AF=0.500;AN=2;BaseQRankSum=-0.300;ClippingRankSum=0.000;DP=36;ExcessHet=3.0103;FS=5.330;MLEAC=1;MLEAF=0.500;MQ=34.36;MQRankSum=2.927;QD=2.47;ReadPosRankSum=0.426;SOR=2.303	GT:AD:DP:GQ:PL	0/1:31,5:36:99:117,0,1498
2R	2880143	.	T	A	88.77	.	AC=1;AF=0.500;AN=2;BaseQRankSum=1.459;ClippingRankSum=0.000;DP=36;ExcessHet=3.0103;FS=5.330;MLEAC=1;MLEAF=0.500;MQ=34.36;MQRankSum=2.927;QD=2.47;ReadPosRankSum=0.300;SOR=2.303	GT:AD:DP:GQ:PL	0/1:31,5:36:99:117,0,1498
2R	3148769	.	T	TG	67.73	.	AC=1;AF=0.500;AN=2;BaseQRankSum=0.663;ClippingRankSum=0.000;DP=26;ExcessHet=3.0103;FS=10.193;MLEAC=1;MLEAF=0.500;MQ=31.90;MQRankSum=1.742;QD=2.71;ReadPosRankSum=0.817;SOR=3.242	GT:AD:DP:GQ:PL	0/1:21,4:25:99:105,0,986
2R	3148772	.	A	G	76.77	.	AC=1;AF=0.500;AN=2;BaseQRankSum=-0.116;ClippingRankSum=0.000;DP=25;ExcessHet=3.0103;FS=10.193;MLEAC=1;MLEAF=0.500;MQ=31.93;MQRankSum=1.742;QD=3.07;ReadPosRankSum=0.409;SOR=3.242	GT:AD:DP:GQ:PL	0/1:21,4:25:99:105,0,986
2R	3149087	.	T	A	71.77	.	AC=1;AF=0.500;AN=2;BaseQRankSum=0.750;ClippingRankSum=0.000;DP=24;ExcessHet=3.0103;FS=10.073;MLEAC=1;MLEAF=0.500;MQ=32.72;MQRankSum=1.464;QD=2.99;ReadPosRankSum=-2.335;SOR=3.246	GT:AD:DP:GQ:PL	0/1:20,4:24:99:100,0,960
2R	3149096	.	G	A	68.77	.	AC=1;AF=0.500;AN=2;BaseQRankSum=-0.265;ClippingRankSum=0.000;DP=25;ExcessHet=3.0103;FS=10.193;MLEAC=1;MLEAF=0.500;MQ=32.69;MQRankSum=1.481;QD=2.75;ReadPosRankSum=-1.826;SOR=3.242	GT:AD:DP:GQ:PL	0/1:21,4:25:97:97,0,989
2R	3149140	.	G	GACGCCTTGTCGCGGCAAA	95.73	.	AC=1;AF=0.500;AN=2;BaseQRankSum=-0.363;ClippingRankSum=0.000;DP=31;ExcessHet=3.0103;FS=12.308;MLEAC=1;MLEAF=0.500;MQ=32.80;MQRankSum=1.795;QD=3.30;ReadPosRankSum=-1.862;SOR=3.611	GT:AD:DP:GQ:PL	0/1:24,5:29:99:133,0,1404
2R	3149148	.	C	T	106.77	.	AC=1;AF=0.500;AN=2;BaseQRankSum=-0.130;ClippingRankSum=0.000;DP=28;ExcessHet=3.0103;FS=9.040;MLEAC=1;MLEAF=0.500;MQ=32.31;MQRankSum=2.030;QD=3.81;ReadPosRankSum=-3.447;SOR=3.456	GT:AD:DP:GQ:PL	0/1:23,5:28:99:135,0,1411
2R	3149152	.	T	TTAGATAACGATACACACTCCGACATCGCTACTATCCACAGCGAGGAGTCGTTGACCTACACTA	97.73	.	AC=1;AF=0.500;AN=2;BaseQRankSum=-1.452;ClippingRankSum=0.000;DP=30;ExcessHet=3.0103;FS=12.802;MLEAC=1;MLEAF=0.500;MQ=32.29;MQRankSum=2.064;QD=3.26;ReadPosRankSum=-3.346;SOR=3.607	GT:AD:DP:GQ:PL	0/1:25,5:30:99:135,0,1398
2R	3290477	.	A	G	159.77	.	AC=1;AF=0.500;AN=2;BaseQRankSum=-0.403;ClippingRankSum=0.000;DP=76;ExcessHet=3.0103;FS=0.000;MLEAC=1;MLEAF=0.500;MQ=41.54;MQRankSum=-6.742;QD=2.28;ReadPosRankSum=-2.879;SOR=0.832	GT:AD:DP:GQ:PL	0/1:63,7:70:99:188,0,2584
2R	3290592	.	T	A	258.77	.	AC=1;AF=0.500;AN=2;BaseQRankSum=1.382;ClippingRankSum=0.000;DP=67;ExcessHet=3.0103;FS=9.874;MLEAC=1;MLEAF=0.500;MQ=41.41;MQRankSum=-6.967;QD=3.86;ReadPosRankSum=-2.642;SOR=1.059	GT:AD:DP:GQ:PL	0/1:56,11:67:99:287,0,3352
2R	3447440	.	G	A	31.77	.	AC=1;AF=0.500;AN=2;BaseQRankSum=0.728;ClippingRankSum=0.000;DP=10;ExcessHet=3.0103;FS=3.310;MLEAC=1;MLEAF=0.500;MQ=34.92;MQRankSum=1.593;QD=3.18;ReadPosRankSum=-0.842;SOR=2.303	GT:AD:DP:GQ:PL	0/1:8,2:10:60:60,0,1404
2R	3447442	.	T	TAAGC	64.73	.	AC=1;AF=0.500;AN=2;BaseQRankSum=-0.557;ClippingRankSum=0.000;DP=10;ExcessHet=3.0103;FS=3.310;MLEAC=1;MLEAF=0.500;MQ=34.92;MQRankSum=1.593;QD=6.47;ReadPosRankSum=-0.728;SOR=2.303	GT:AD:DP:GQ:PL	0/1:8,2:10:99:102,0,1401
2R	3452131	.	T	TGGTATTTTGATTTAAGACAATC	467.73	.	AC=1;AF=0.500;AN=2;BaseQRankSum=0.571;ClippingRankSum=0.000;DP=38;ExcessHet=3.0103;FS=14.856;MLEAC=1;MLEAF=0.500;MQ=33.54;MQRankSum=2.108;QD=12.31;ReadPosRankSum=-3.658;SOR=2.452	GT:AD:DP:GQ:PL	0/1:27,11:38:99:505,0,6009
2R	3482697	.	G	T	102.77	.	AC=1;AF=0.500;AN=2;BaseQRankSum=0.867;ClippingRankSum=0.000;DP=13;ExcessHet=3.0103;FS=7.160;MLEAC=1;MLEAF=0.500;MQ=34.36;MQRankSum=-0.191;QD=7.91;ReadPosRankSum=-0.977;SOR=0.042	GT:AD:DP:GQ:PL	0/1:7,6:13:99:131,0,157
2R	3486474	.	TA	T	93.87	.	AC=1;AF=0.500;AN=2;BaseQRankSum=0.674;ClippingRankSum=0.000;DP=6;ExcessHet=3.0103;FS=0.000;MLEAC=1;MLEAF=0.500;MQ=27.27;MQRankSum=-0.674;QD=15.64;ReadPosRankSum=0.210;SOR=2.303	GT:AD:DP:GQ:PL	0/1:1,5:6:15:131,0,15
2R	3626382	.	A	G	52.77	.	AC=1;AF=0.500;AN=2;BaseQRankSum=-1.057;ClippingRankSum=0.000;DP=10;ExcessHet=3.0103;FS=0.000;MLEAC=1;MLEAF=0.500;MQ=30.15;MQRankSum=-2.823;QD=5.28;ReadPosRankSum=0.967;SOR=0.412	GT:AD:DP:GQ:PL	0/1:6,4:10:81:81,0,144
2R	3753223	.	C	CTGGGGTTTCTCA	122	.	AC=2;AF=1.00;AN=2;DP=4;ExcessHet=3.0103;FS=0.000;MLEAC=2;MLEAF=1.00;MQ=33.59;QD=30.50;SOR=1.609	GT:AD:DP:GQ:PL	1/1:0,4:4:12:159,12,0
2R	3753226	.	G	GAAAAAAGATATGATAGTGGCCTAT	143	.	AC=2;AF=1.00;AN=2;DP=3;ExcessHet=3.0103;FS=0.000;MLEAC=2;MLEAF=1.00;MQ=36.23;QD=31.94;SOR=2.833	GT:AD:DP:GQ:PL	1/1:0,3:3:12:180,12,0
2R	3766368	.	G	T	43.88	.	AC=1;AF=0.500;AN=2;BaseQRankSum=0.319;ClippingRankSum=0.000;DP=6;ExcessHet=3.0103;FS=0.000;MLEAC=1;MLEAF=0.500;MQ=44.00;MQRankSum=0.000;QD=10.97;ReadPosRankSum=0.000;SOR=0.916	GT:AD:DP:GQ:PL	0/1:1,3:4:16:72,0,16
2R	4251396	.	C	A	131.84	.	AC=2;AF=1.00;AN=2;DP=6;ExcessHet=3.0103;FS=0.000;MLEAC=2;MLEAF=1.00;MQ=35.86;QD=21.97;SOR=2.303	GT:AD:DP:GQ:PL	1/1:0,6:6:18:160,18,0
2R	4276530	.	G	GGA	143	.	AC=2;AF=1.00;AN=2;DP=4;ExcessHet=3.0103;FS=0.000;MLEAC=2;MLEAF=1.00;MQ=27.06;QD=24.48;SOR=1.609	GT:AD:DP:GQ:PL	1/1:0,4:4:12:180,12,0
2R	4279178	.	G	A	107.28	.	AC=2;AF=1.00;AN=2;DP=4;ExcessHet=3.0103;FS=0.000;MLEAC=2;MLEAF=1.00;MQ=29.10;QD=25.87;SOR=1.179	GT:AD:DP:GQ:PL	1/1:0,3:3:9:135,9,0
2R	4279180	.	AGG	A	98.25	.	AC=2;AF=1.00;AN=2;DP=4;ExcessHet=3.0103;FS=0.000;MLEAC=2;MLEAF=1.00;MQ=29.10;QD=32.75;SOR=1.179	GT:AD:DP:GQ:PL	1/1:0,3:3:9:135,9,0
2R	4279183	.	G	A	107.28	.	AC=2;AF=1.00;AN=2;DP=4;ExcessHet=3.0103;FS=0.000;MLEAC=2;MLEAF=1.00;MQ=29.10;QD=26.42;SOR=1.179	GT:AD:DP:GQ:PL	1/1:0,3:3:9:135,9,0
2R	4279185	.	T	TTA	98.25	.	AC=2;AF=1.00;AN=2;DP=4;ExcessHet=3.0103;FS=0.000;MLEAC=2;MLEAF=1.00;MQ=29.10;QD=32.75;SOR=1.179	GT:AD:DP:GQ:PL	1/1:0,3:3:9:135,9,0
2R	4279193	.	A	G	107.28	.	AC=2;AF=1.00;AN=2;DP=4;ExcessHet=3.0103;FS=0.000;MLEAC=2;MLEAF=1.00;MQ=29.10;QD=27.74;SOR=1.179	GT:AD:DP:GQ:PL	1/1:0,3:3:9:135,9,0
2R	4279203	.	TC	T	53.70	.	AC=2;AF=1.00;AN=2;DP=3;ExcessHet=3.0103;FS=0.000;MLEAC=2;MLEAF=1.00;MQ=31.11;QD=26.85;SOR=0.693	GT:AD:DP:GQ:PL	1/1:0,2:2:6:90,6,0
2R	4279205	.	TC	T	53.70	.	AC=2;AF=1.00;AN=2;DP=3;ExcessHet=3.0103;FS=0.000;MLEAC=2;MLEAF=1.00;MQ=31.11;QD=26.85;SOR=0.693	GT:AD:DP:GQ:PL	1/1:0,2:2:6:90,6,0
2R	4324926	.	A	T	91.77	.	AC=1;AF=0.500;AN=2;BaseQRankSum=1.000;ClippingRankSum=0.000;DP=34;ExcessHet=3.0103;FS=0.000;MLEAC=1;MLEAF=0.500;MQ=33.35;MQRankSum=3.619;QD=2.70;ReadPosRankSum=-0.199;SOR=1.061	GT:AD:DP:GQ:PL	0/1:29,5:34:99:120,0,1389
2R	4324928	.	A	G	91.77	.	AC=1;AF=0.500;AN=2;BaseQRankSum=1.625;ClippingRankSum=0.000;DP=35;ExcessHet=3.0103;FS=0.000;MLEAC=1;MLEAF=0.500;MQ=33.34;MQRankSum=3.614;QD=2.62;ReadPosRankSum=-0.082;SOR=0.999	GT:AD:DP:GQ:PL	0/1:30,5:35:99:120,0,1389
2R	4325087	.	TGA	T	169.73	.	AC=1;AF=0.500;AN=2;BaseQRankSum=-1.048;ClippingRankSum=0.000;DP=34;ExcessHet=3.0103;FS=11.031;MLEAC=1;MLEAF=0.500;MQ=33.97;MQRankSum=3.245;QD=4.99;ReadPosRankSum=-1.577;SOR=1.436	GT:AD:DP:GQ:PL	0/1:27,7:34:99:207,0,1072
2R	4325103	.	A	ATT	174.73	.	AC=1;AF=0.500;AN=2;BaseQRankSum=-0.298;ClippingRankSum=0.000;DP=33;ExcessHet=3.0103;FS=7.994;MLEAC=1;MLEAF=0.500;MQ=33.68;MQRankSum=2.995;QD=5.29;ReadPosRankSum=-0.677;SOR=1.092	GT:AD:DP:GQ:PL	0/1:27,6:33:99:212,0,1176
2R	4325105	.	AGG	A	217.73	.	AC=1;AF=0.500;AN=2;BaseQRankSum=-2.299;ClippingRankSum=0.000;DP=33;ExcessHet=3.0103;FS=11.495;MLEAC=1;MLEAF=0.500;MQ=34.04;MQRankSum=3.135;QD=6.60;ReadPosRankSum=-1.366;SOR=1.426	GT:AD:DP:GQ:PL	0/1:26,7:33:99:255,0,1173
2R	4325105	.	AGG	A	217.73	.	AC=1;AF=0.500;AN=2;BaseQRankSum=-2.299;ClippingRankSum=0.000;DP=33;ExcessHet=3.0103;FS=11.495;MLEAC=1;MLEAF=0.500;MQ=34.04;MQRankSum=3.135;QD=6.60;ReadPosRankSum=-1.366;SOR=1.426	GT:AD:DP:GQ:PL	0/1:26,7:33:99:255,0,1173
2R	4325105	.	AGG	A	217.73	.	AC=1;AF=0.500;AN=2;BaseQRankSum=-2.299;ClippingRankSum=0.000;DP=33;ExcessHet=3.0103;FS=11.495;MLEAC=1;MLEAF=0.500;MQ=34.04;MQRankSum=3.135;QD=6.60;ReadPosRankSum=-1.366;SOR=1.426	GT:AD:DP:GQ:PL	0/1:26,7:33:99:255,0,1173
2R	4325105	.	AGG	A	217.73	.	AC=1;AF=0.500;AN=2;BaseQRankSum=-2.299;ClippingRankSum=0.000;DP=33;ExcessHet=3.0103;FS=11.495;MLEAC=1;MLEAF=0.500;MQ=34.04;MQRankSum=3.135;QD=6.60;ReadPosRankSum=-1.366;SOR=1.426	GT:AD:DP:GQ:PL	0/1:26,7:33:99:255,0,1173
2R	4325107	.	G	GCCCCTTTTTT	220.73	.	AC=1;AF=0.500;AN=2;BaseQRankSum=-2.808;ClippingRankSum=0.000;DP=32;ExcessHet=3.0103;FS=11.339;MLEAC=1;MLEAF=0.500;MQ=33.68;MQRankSum=3.409;QD=6.90;ReadPosRankSum=-1.459;SOR=1.430	GT:AD:DP:GQ:PL	0/1:25,7:32:99:258,0,1150
2R	4325107	.	G	GCCCCTTTTTT	220.73	.	AC=1;AF=0.500;AN=2;BaseQRankSum=-2.808;ClippingRankSum=0.000;DP=32;ExcessHet=3.0103;FS=11.339;MLEAC=1;MLEAF=0.500;MQ=33.68;MQRankSum=3.409;QD=6.90;ReadPosRankSum=-1.459;SOR=1.430	GT:AD:DP:GQ:PL	0/1:25,7:32:99:258,0,1150
2R	4325107	.	G	GCCCCTTTTTT	220.73	.	AC=1;AF=0.500;AN=2;BaseQRankSum=-2.808;ClippingRankSum=0.000;DP=32;ExcessHet=3.0103;FS=11.339;MLEAC=1;MLEAF=0.500;MQ=33.68;MQRankSum=3.409;QD=6.90;ReadPosRankSum=-1.459;SOR=1.430	GT:AD:DP:GQ:PL	0/1:25,7:32:99:258,0,1150
2R	4325107	.	G	GCCCCTTTTTT	220.73	.	AC=1;AF=0.500;AN=2;BaseQRankSum=-2.808;ClippingRankSum=0.000;DP=32;ExcessHet=3.0103;FS=11.339;MLEAC=1;MLEAF=0.500;MQ=33.68;MQRankSum=3.409;QD=6.90;ReadPosRankSum=-1.459;SOR=1.430	GT:AD:DP:GQ:PL	0/1:25,7:32:99:258,0,1150
2R	4325111	.	T	TC	220.73	.	AC=1;AF=0.500;AN=2;BaseQRankSum=0.601;ClippingRankSum=0.000;DP=34;ExcessHet=3.0103;FS=14.800;MLEAC=1;MLEAF=0.500;MQ=34.31;MQRankSum=3.715;QD=6.49;ReadPosRankSum=-1.138;SOR=1.724	GT:AD:DP:GQ:PL	0/1:26,8:34:99:258,0,1150
2R	4325113	.	A	AATTT	220.73	.	AC=1;AF=0.500;AN=2;BaseQRankSum=1.424;ClippingRankSum=0.000;DP=34;ExcessHet=3.0103;FS=14.800;MLEAC=1;MLEAF=0.500;MQ=34.31;MQRankSum=3.715;QD=6.49;ReadPosRankSum=-1.056;SOR=1.724	GT:AD:DP:GQ:PL	0/1:26,8:34:99:258,0,1150
2R	4325115	.	A	ACTCGCTTTCTTTTTCCTCTTCTTTTCTTCTG	304.73	.	AC=1;AF=0.500;AN=2;BaseQRankSum=-0.340;ClippingRankSum=0.000;DP=33;ExcessHet=3.0103;FS=18.179;MLEAC=1;MLEAF=0.500;MQ=34.41;MQRankSum=3.676;QD=9.23;ReadPosRankSum=-1.051;SOR=1.717	GT:AD:DP:GQ:PL	0/1:25,8:33:99:342,0,1144
2R	4419011	.	G	C	37.77	.	AC=1;AF=0.500;AN=2;BaseQRankSum=-0.385;ClippingRankSum=0.000;DP=23;ExcessHet=3.0103;FS=0.000;MLEAC=1;MLEAF=0.500;MQ=35.82;MQRankSum=0.432;QD=1.64;ReadPosRankSum=0.046;SOR=0.148	GT:AD:DP:GQ:PL	0/1:20,3:23:66:66,0,811
2R	4419012	.	T	G	37.77	.	AC=1;AF=0.500;AN=2;BaseQRankSum=-0.260;ClippingRankSum=0.000;DP=23;ExcessHet=3.0103;FS=0.000;MLEAC=1;MLEAF=0.500;MQ=35.82;MQRankSum=0.432;QD=1.64;ReadPosRankSum=0.091;SOR=0.148	GT:AD:DP:GQ:PL	0/1:20,3:23:66:66,0,811
2R	4469408	.	A	T	106.90	.	AC=2;AF=1.00;AN=2;DP=5;ExcessHet=3.0103;FS=0.000;MLEAC=2;MLEAF=1.00;MQ=37.74;QD=21.38;SOR=1.022	GT:AD:DP:GQ:PL	1/1:0,5:5:15:135,15,0
2R	4469467	.	T	A	152.03	.	AC=2;AF=1.00;AN=2;DP=5;ExcessHet=3.0103;FS=0.000;MLEAC=2;MLEAF=1.00;MQ=37.74;QD=28.47;SOR=0.693	GT:AD:DP:GQ:PL	1/1:0,4:4:12:180,12,0
2R	4469468	.	C	G	152.03	.	AC=2;AF=1.00;AN=2;DP=5;ExcessHet=3.0103;FS=0.000;MLEAC=2;MLEAF=1.00;MQ=37.74;QD=33.44;SOR=0.693	GT:AD:DP:GQ:PL	1/1:0,4:4:12:180,12,0
2R	4473525	.	A	G	60.77	.	AC=1;AF=0.500;AN=2;BaseQRankSum=-0.201;ClippingRankSum=0.000;DP=24;ExcessHet=3.0103;FS=5.478;MLEAC=1;MLEAF=0.500;MQ=33.13;MQRankSum=4.125;QD=2.53;ReadPosRankSum=0.369;SOR=2.215	GT:AD:DP:GQ:PL	0/1:20,4:24:89:89,0,1523
2R	4473534	.	G	T	31.77	.	AC=1;AF=0.500;AN=2;BaseQRankSum=-1.183;ClippingRankSum=0.000;DP=24;ExcessHet=3.0103;FS=5.746;MLEAC=1;MLEAF=0.500;MQ=32.41;MQRankSum=4.303;QD=1.32;ReadPosRankSum=0.416;SOR=2.348	GT:AD:DP:GQ:PL	0/1:21,3:24:60:60,0,1602
2R	4473538	.	A	T	31.77	.	AC=1;AF=0.500;AN=2;BaseQRankSum=-3.131;ClippingRankSum=0.000;DP=25;ExcessHet=3.0103;FS=6.021;MLEAC=1;MLEAF=0.500;MQ=32.36;MQRankSum=4.390;QD=1.27;ReadPosRankSum=0.487;SOR=2.522	GT:AD:DP:GQ:PL	0/1:22,3:25:60:60,0,1602
2R	4500822	.	C	A	31.77	.	AC=1;AF=0.500;AN=2;BaseQRankSum=1.981;ClippingRankSum=0.000;DP=9;ExcessHet=3.0103;FS=3.010;MLEAC=1;MLEAF=0.500;MQ=31.84;MQRankSum=-0.751;QD=3.53;ReadPosRankSum=-0.967;SOR=1.911	GT:AD:DP:GQ:PL	0/1:6,3:9:60:60,0,122
2R	4522149	.	T	C	52.77	.	AC=1;AF=0.500;AN=2;BaseQRankSum=2.062;ClippingRankSum=0.000;DP=17;ExcessHet=3.0103;FS=0.000;MLEAC=1;MLEAF=0.500;MQ=23.57;MQRankSum=3.108;QD=3.10;ReadPosRankSum=-0.305;SOR=0.260	GT:AD:DP:GQ:PL	0/1:15,2:17:81:81,0,621
2R	4522165	.	T	G	46.77	.	AC=1;AF=0.500;AN=2;BaseQRankSum=-1.296;ClippingRankSum=0.000;DP=19;ExcessHet=3.0103;FS=9.108;MLEAC=1;MLEAF=0.500;MQ=23.52;MQRankSum=3.008;QD=2.46;ReadPosRankSum=-0.332;SOR=2.221	GT:AD:DP:GQ:PL	0/1:17,2:19:75:75,0,705
2R	4522166	.	T	A	46.77	.	AC=1;AF=0.500;AN=2;BaseQRankSum=1.555;ClippingRankSum=0.000;DP=20;ExcessHet=3.0103;FS=13.087;MLEAC=1;MLEAF=0.500;MQ=24.30;MQRankSum=3.401;QD=2.34;ReadPosRankSum=-1.218;SOR=2.786	GT:AD:DP:GQ:PL	0/1:17,3:20:75:75,0,705
2R	4522175	.	C	A	46.77	.	AC=1;AF=0.500;AN=2;BaseQRankSum=-1.411;ClippingRankSum=0.000;DP=18;ExcessHet=3.0103;FS=13.676;MLEAC=1;MLEAF=0.500;MQ=24.64;MQRankSum=3.255;QD=2.60;ReadPosRankSum=-1.363;SOR=2.783	GT:AD:DP:GQ:PL	0/1:15,3:18:75:75,0,705
2R	4522177	.	CT	C	43.73	.	AC=1;AF=0.500;AN=2;BaseQRankSum=2.343;ClippingRankSum=0.000;DP=18;ExcessHet=3.0103;FS=13.676;MLEAC=1;MLEAF=0.500;MQ=24.64;MQRankSum=3.255;QD=2.43;ReadPosRankSum=-1.541;SOR=2.783	GT:AD:DP:GQ:PL	0/1:15,3:18:81:81,0,621
2R	4522205	.	T	TAA	43.73	.	AC=1;AF=0.500;AN=2;BaseQRankSum=-0.262;ClippingRankSum=0.000;DP=18;ExcessHet=3.0103;FS=16.107;MLEAC=1;MLEAF=0.500;MQ=27.81;MQRankSum=2.218;QD=2.43;ReadPosRankSum=-2.625;SOR=2.778	GT:AD:DP:GQ:PL	0/1:15,3:18:81:81,0,621
2R	4523026	.	T	A	62.74	.	AC=2;AF=1.00;AN=2;DP=2;ExcessHet=3.0103;FS=0.000;MLEAC=2;MLEAF=1.00;MQ=37.00;QD=31.37;SOR=2.303	GT:AD:DP:GQ:PL	1/1:0,2:2:6:90,6,0
2R	4523041	.	C	CT	53.70	.	AC=2;AF=1.00;AN=2;DP=2;ExcessHet=3.0103;FS=0.000;MLEAC=2;MLEAF=1.00;MQ=37.00;QD=26.85;SOR=2.303	GT:AD:DP:GQ:PL	1/1:0,2:2:6:90,6,0
2R	4549351	.	A	T	450.77	.	AC=1;AF=0.500;AN=2;BaseQRankSum=0.618;ClippingRankSum=0.000;DP=92;ExcessHet=3.0103;FS=48.836;MLEAC=1;MLEAF=0.500;MQ=34.31;MQRankSum=-3.758;QD=4.90;ReadPosRankSum=1.026;SOR=5.783	GT:AD:DP:GQ:PL	0/1:75,17:92:99:479,0,4104
2R	4549360	.	C	T	657.77	.	AC=1;AF=0.500;AN=2;BaseQRankSum=3.445;ClippingRankSum=0.000;DP=97;ExcessHet=3.0103;FS=57.591;MLEAC=1;MLEAF=0.500;MQ=33.91;MQRankSum=-4.560;QD=6.78;ReadPosRankSum=0.166;SOR=6.184	GT:AD:DP:GQ:PL	0/1:76,21:97:99:686,0,4131
2R	4549363	.	C	G	657.77	.	AC=1;AF=0.500;AN=2;BaseQRankSum=-0.957;ClippingRankSum=0.000;DP=99;ExcessHet=3.0103;FS=59.732;MLEAC=1;MLEAF=0.500;MQ=33.83;MQRankSum=-4.702;QD=6.64;ReadPosRankSum=0.173;SOR=6.272	GT:AD:DP:GQ:PL	0/1:77,22:99:99:686,0,4131
2R	4549386	.	T	C	807.77	.	AC=1;AF=0.500;AN=2;BaseQRankSum=0.873;ClippingRankSum=0.000;DP=93;ExcessHet=3.0103;FS=60.126;MLEAC=1;MLEAF=0.500;MQ=34.19;MQRankSum=-5.058;QD=8.69;ReadPosRankSum=-1.258;SOR=6.357	GT:AD:DP:GQ:PL	0/1:70,23:93:99:836,0,3767
2R	4600842	.	T	A	33.28	.	AC=2;AF=1.00;AN=2;DP=3;ExcessHet=3.0103;FS=0.000;MLEAC=2;MLEAF=1.00;MQ=21.00;QD=11.09;SOR=2.833	GT:AD:DP:GQ:PL	1/1:0,3:3:9:61,9,0
2R	4629336	.	C	G	39.85	.	AC=1;AF=0.500;AN=2;BaseQRankSum=-1.150;ClippingRankSum=0.000;DP=4;ExcessHet=3.0103;FS=0.000;MLEAC=1;MLEAF=0.500;MQ=33.59;MQRankSum=-0.319;QD=9.96;ReadPosRankSum=0.000;SOR=1.609	GT:AD:DP:GQ:PL	0/1:1,3:4:17:68,0,17
2R	4779437	.	G	C	32.77	.	AC=1;AF=0.500;AN=2;BaseQRankSum=1.301;ClippingRankSum=0.000;DP=52;ExcessHet=3.0103;FS=28.425;MLEAC=1;MLEAF=0.500;MQ=35.27;MQRankSum=1.217;QD=0.63;ReadPosRankSum=0.796;SOR=4.400	GT:AD:DP:GQ:PL	0/1:44,8:52:61:61,0,1024
2R	4935417	.	G	T	93.77	.	AC=1;AF=0.500;AN=2;BaseQRankSum=2.076;ClippingRankSum=0.000;DP=63;ExcessHet=3.0103;FS=17.716;MLEAC=1;MLEAF=0.500;MQ=32.82;MQRankSum=-3.378;QD=1.51;ReadPosRankSum=2.151;SOR=4.034	GT:AD:DP:GQ:PL	0/1:55,7:62:99:122,0,2323
2R	4935420	.	TGA	T	78.73	.	AC=1;AF=0.500;AN=2;BaseQRankSum=0.265;ClippingRankSum=0.000;DP=65;ExcessHet=3.0103;FS=14.490;MLEAC=1;MLEAF=0.500;MQ=32.83;MQRankSum=-3.307;QD=1.21;ReadPosRankSum=0.897;SOR=3.912	GT:AD:DP:GQ:PL	0/1:58,7:65:99:116,0,2436
2R	4935423	.	A	AGT	81.73	.	AC=1;AF=0.500;AN=2;BaseQRankSum=-2.489;ClippingRankSum=0.000;DP=64;ExcessHet=3.0103;FS=14.503;MLEAC=1;MLEAF=0.500;MQ=32.63;MQRankSum=-3.286;QD=1.28;ReadPosRankSum=-0.730;SOR=3.841	GT:AD:DP:GQ:PL	0/1:57,7:64:99:119,0,2414
2R	4935430	.	A	G	87.77	.	AC=1;AF=0.500;AN=2;BaseQRankSum=0.394;ClippingRankSum=0.000;DP=63;ExcessHet=3.0103;FS=14.456;MLEAC=1;MLEAF=0.500;MQ=32.64;MQRankSum=-3.259;QD=1.39;ReadPosRankSum=0.657;SOR=3.767	GT:AD:DP:GQ:PL	0/1:56,7:63:99:116,0,2405
2R	4935444	.	TA	T	135.73	.	AC=1;AF=0.500;AN=2;BaseQRankSum=2.338;ClippingRankSum=0.000;DP=61;ExcessHet=3.0103;FS=13.530;MLEAC=1;MLEAF=0.500;MQ=32.58;MQRankSum=-3.564;QD=2.23;ReadPosRankSum=-0.866;SOR=3.463	GT:AD:DP:GQ:PL	0/1:53,8:61:99:173,0,2230
2R	4935448	.	T	C	144.77	.	AC=1;AF=0.500;AN=2;BaseQRankSum=-2.703;ClippingRankSum=0.000;DP=61;ExcessHet=3.0103;FS=13.530;MLEAC=1;MLEAF=0.500;MQ=32.58;MQRankSum=-3.564;QD=2.37;ReadPosRankSum=-1.058;SOR=3.463	GT:AD:DP:GQ:PL	0/1:53,8:61:99:173,0,2243
2R	4935450	.	G	T	144.77	.	AC=1;AF=0.500;AN=2;BaseQRankSum=0.740;ClippingRankSum=0.000;DP=62;ExcessHet=3.0103;FS=13.676;MLEAC=1;MLEAF=0.500;MQ=32.57;MQRankSum=-3.594;QD=2.33;ReadPosRankSum=-0.956;SOR=3.553	GT:AD:DP:GQ:PL	0/1:54,8:62:99:173,0,2243
2R	4935454	.	T	TG	126.73	.	AC=1;AF=0.500;AN=2;BaseQRankSum=-0.075;ClippingRankSum=0.000;DP=63;ExcessHet=3.0103;FS=13.580;MLEAC=1;MLEAF=0.500;MQ=32.61;MQRankSum=-3.614;QD=2.01;ReadPosRankSum=-0.888;SOR=3.497	GT:AD:DP:GQ:PL	0/1:55,8:63:99:164,0,2369
2R	4935459	.	A	T	129.77	.	AC=1;AF=0.500;AN=2;BaseQRankSum=-1.575;ClippingRankSum=0.000;DP=66;ExcessHet=3.0103;FS=13.627;MLEAC=1;MLEAF=0.500;MQ=32.37;MQRankSum=-3.696;QD=1.97;ReadPosRankSum=-0.708;SOR=3.745	GT:AD:DP:GQ:PL	0/1:58,8:66:99:158,0,2453
2R	4935465	.	AAC	A	126.73	.	AC=1;AF=0.500;AN=2;BaseQRankSum=1.565;ClippingRankSum=0.000;DP=64;ExcessHet=3.0103;FS=13.678;MLEAC=1;MLEAF=0.500;MQ=32.15;MQRankSum=-3.659;QD=1.98;ReadPosRankSum=-1.239;SOR=3.583	GT:AD:DP:GQ:PL	0/1:56,8:64:99:164,0,2369
2R	4935471	.	T	TTA	129.73	.	AC=1;AF=0.500;AN=2;BaseQRankSum=0.341;ClippingRankSum=0.000;DP=62;ExcessHet=3.0103;FS=13.760;MLEAC=1;MLEAF=0.500;MQ=31.94;MQRankSum=-3.438;QD=2.09;ReadPosRankSum=-1.528;SOR=3.698	GT:AD:DP:GQ:PL	0/1:54,8:62:99:167,0,2323
2R	5014786	.	C	CGAACAGCTCTTTTCTACGCATACAGTGATAGCAGACAACTGTATGTGTGCACACTTTTGCTCATGCATTGTAAATTTGACAAAATATGATATTTTTAAAAATTTCATCATATTGCTACG	592.73	.	AC=2;AF=1.00;AN=2;DP=15;ExcessHet=3.0103;FS=0.000;MLEAC=2;MLEAF=1.00;MQ=38.60;QD=32.23;SOR=5.421	GT:AD:DP:GQ:PL	1/1:0,14:14:42:630,42,0
2R	5033979	.	A	AATTTTTCG	53.70	.	AC=2;AF=1.00;AN=2;DP=2;ExcessHet=3.0103;FS=0.000;MLEAC=2;MLEAF=1.00;MQ=37.50;QD=26.85;SOR=2.303	GT:AD:DP:GQ:PL	1/1:0,2:2:6:90,6,0
2R	5290969	.	T	A	68.28	.	AC=2;AF=1.00;AN=2;DP=4;ExcessHet=3.0103;FS=0.000;MLEAC=2;MLEAF=1.00;MQ=34.47;QD=22.76;SOR=1.179	GT:AD:DP:GQ:PL	1/1:0,3:3:9:96,9,0
2R	5580653	.	A	C	46.77	.	AC=1;AF=0.500;AN=2;BaseQRankSum=0.000;ClippingRankSum=0.000;DP=49;ExcessHet=3.0103;FS=4.576;MLEAC=1;MLEAF=0.500;MQ=36.79;MQRankSum=-0.371;QD=0.95;ReadPosRankSum=-0.894;SOR=1.959	GT:AD:DP:GQ:PL	0/1:44,5:49:75:75,0,2094
2R	6417457	.	A	T	52.77	.	AC=1;AF=0.500;AN=2;BaseQRankSum=0.967;ClippingRankSum=0.000;DP=3;ExcessHet=3.0103;FS=4.771;MLEAC=1;MLEAF=0.500;MQ=38.85;MQRankSum=-0.967;QD=17.59;ReadPosRankSum=-0.967;SOR=2.225	GT:AD:DP:GQ:PL	0/1:1,2:3:36:81,0,36
2R	6417464	.	A	G	52.77	.	AC=1;AF=0.500;AN=2;BaseQRankSum=0.431;ClippingRankSum=0.000;DP=3;ExcessHet=3.0103;FS=4.771;MLEAC=1;MLEAF=0.500;MQ=38.85;MQRankSum=-0.967;QD=17.59;ReadPosRankSum=-0.967;SOR=2.225	GT:AD:DP:GQ:PL	0/1:1,2:3:36:81,0,36
2R	6428687	.	G	A	49.77	.	AC=1;AF=0.500;AN=2;BaseQRankSum=0.000;ClippingRankSum=0.000;DP=6;ExcessHet=3.0103;FS=0.000;MLEAC=1;MLEAF=0.500;MQ=35.63;MQRankSum=-1.383;QD=12.44;ReadPosRankSum=0.000;SOR=0.693	GT:AD:DP:GQ:PL	0/1:2,2:4:78:78,0,78
2R	6598676	.	AC	A	39.73	.	AC=1;AF=0.500;AN=2;BaseQRankSum=-1.531;ClippingRankSum=0.000;DP=24;ExcessHet=3.0103;FS=2.522;MLEAC=1;MLEAF=0.500;MQ=44.00;MQRankSum=0.000;QD=3.06;ReadPosRankSum=0.310;SOR=0.160	GT:AD:DP:GQ:PL	0/1:6,7:13:77:77,0,91
2R	7763898	.	C	CTATATATATATATATATATATATATATA	438.73	.	AC=2;AF=1.00;AN=2;DP=12;ExcessHet=3.0103;FS=0.000;MLEAC=1;MLEAF=0.500;MQ=42.51;QD=29.65;SOR=1.981	GT:AD:DP:GQ:PL	1/1:0,9:9:34:424,34,0
2R	8305984	.	T	TA	542.73	.	AC=2;AF=1.00;AN=2;DP=13;ExcessHet=3.0103;FS=0.000;MLEAC=2;MLEAF=1.00;MQ=42.63;QD=34.22;SOR=2.833	GT:AD:DP:GQ:PL	1/1:0,13:13:36:580,36,0
2R	8305989	.	A	G	161.03	.	AC=2;AF=1.00;AN=2;BaseQRankSum=-0.674;ClippingRankSum=0.000;DP=6;ExcessHet=3.0103;FS=0.000;MLEAC=2;MLEAF=1.00;MQ=43.51;MQRankSum=1.383;QD=26.84;ReadPosRankSum=0.000;SOR=0.707	GT:AD:DP:GQ:PL	1/1:1,5:6:12:189,12,0
2R	8394653	.	CTG	C	55.73	.	AC=1;AF=0.500;AN=2;BaseQRankSum=-0.522;ClippingRankSum=0.000;DP=46;ExcessHet=3.0103;FS=3.928;MLEAC=1;MLEAF=0.500;MQ=43.29;MQRankSum=1.154;QD=1.47;ReadPosRankSum=0.156;SOR=1.546	GT:AD:DP:GQ:PL	0/1:31,7:38:93:93,0,832
2R	9687050	.	C	CA	283.73	.	AC=2;AF=1.00;AN=2;BaseQRankSum=-1.645;ClippingRankSum=0.000;DP=25;ExcessHet=3.0103;FS=0.000;MLEAC=2;MLEAF=1.00;MQ=41.74;MQRankSum=-0.674;QD=16.69;ReadPosRankSum=0.000;SOR=0.525	GT:AD:DP:GQ:PL	1/1:1,16:17:54:321,54,0
2R	10080687	.	CTCCCA	C	450.73	.	AC=1;AF=0.500;AN=2;DP=15;ExcessHet=3.0103;FS=0.000;MLEAC=1;MLEAF=0.500;MQ=43.22;QD=32.20;SOR=2.303	GT:AD:DP:GQ:PL	0/1:0,14:14:71:488,0,71
2R	10080687	.	CTCCCA	C	450.73	.	AC=1;AF=0.500;AN=2;DP=15;ExcessHet=3.0103;FS=0.000;MLEAC=1;MLEAF=0.500;MQ=43.22;QD=32.20;SOR=2.303	GT:AD:DP:GQ:PL	0/1:0,14:14:71:488,0,71
2R	10080687	.	CTCCCA	C	450.73	.	AC=1;AF=0.500;AN=2;DP=15;ExcessHet=3.0103;FS=0.000;MLEAC=1;MLEAF=0.500;MQ=43.22;QD=32.20;SOR=2.303	GT:AD:DP:GQ:PL	0/1:0,14:14:71:488,0,71
2R	10080687	.	CTCCCA	C	450.73	.	AC=1;AF=0.500;AN=2;DP=15;ExcessHet=3.0103;FS=0.000;MLEAC=1;MLEAF=0.500;MQ=43.22;QD=32.20;SOR=2.303	GT:AD:DP:GQ:PL	0/1:0,14:14:71:488,0,71
2R	10080696	.	CCATTT	C	412.73	.	AC=1;AF=0.500;AN=2;BaseQRankSum=-2.388;ClippingRankSum=0.000;DP=19;ExcessHet=3.0103;FS=22.026;MLEAC=1;MLEAF=0.500;MQ=43.39;MQRankSum=-1.810;QD=21.72;SOR=3.416	GT:AD:DP:GQ:PL	0/1:8,11:19:99:450,0,291
2R	11002980	.	C	CTA	93.73	.	AC=1;AF=0.500;AN=2;BaseQRankSum=-0.609;ClippingRankSum=0.000;DP=50;ExcessHet=3.0103;FS=1.585;MLEAC=1;MLEAF=0.500;MQ=42.94;MQRankSum=-1.823;QD=2.68;ReadPosRankSum=-0.212;SOR=1.140	GT:AD:DP:GQ:PL	0/1:26,9:35:99:131,0,538
2R	11134896	.	ATATG	A	862.73	.	AC=2;AF=1.00;AN=2;DP=20;ExcessHet=3.0103;FS=0.000;MLEAC=2;MLEAF=1.00;MQ=28.93;QD=30.18;SOR=1.721	GT:AD:DP:GQ:PL	1/1:0,20:20:60:900,60,0
2R	11134896	.	ATATG	A	862.73	.	AC=2;AF=1.00;AN=2;DP=20;ExcessHet=3.0103;FS=0.000;MLEAC=2;MLEAF=1.00;MQ=28.93;QD=30.18;SOR=1.721	GT:AD:DP:GQ:PL	1/1:0,20:20:60:900,60,0
2R	11134906	.	G	T	1051.77	.	AC=2;AF=1.00;AN=2;DP=21;ExcessHet=3.0103;FS=0.000;MLEAC=2;MLEAF=1.00;MQ=28.64;QD=33.07;SOR=1.508	GT:AD:DP:GQ:PL	1/1:0,21:21:72:1080,72,0
2R	11134906	.	G	T	1051.77	.	AC=2;AF=1.00;AN=2;DP=21;ExcessHet=3.0103;FS=0.000;MLEAC=2;MLEAF=1.00;MQ=28.64;QD=33.07;SOR=1.508	GT:AD:DP:GQ:PL	1/1:0,21:21:72:1080,72,0
2R	11223244	.	A	C	420.77	.	AC=2;AF=1.00;AN=2;DP=20;ExcessHet=3.0103;FS=0.000;MLEAC=2;MLEAF=1.00;MQ=42.92;QD=24.75;SOR=3.383	GT:AD:DP:GQ:PL	1/1:0,17:17:51:449,51,0
2R	11665854	.	T	TA	31.73	.	AC=1;AF=0.500;AN=2;BaseQRankSum=1.080;ClippingRankSum=0.000;DP=61;ExcessHet=3.0103;FS=1.288;MLEAC=1;MLEAF=0.500;MQ=43.73;MQRankSum=-0.255;QD=0.66;ReadPosRankSum=0.751;SOR=1.022	GT:AD:DP:GQ:PL	0/1:36,12:48:69:69,0,497
2R	11926802	.	T	TCCCC	339.74	.	AC=2;AF=1.00;AN=2;DP=14;ExcessHet=3.0103;FS=0.000;MLEAC=2;MLEAF=1.00;MQ=42.98;QD=33.52;SOR=1.179	GT:AD:DP:GQ:PL	1/1:0,8:8:30:377,30,0
2R	12550603	.	GT	G	43.73	.	AC=1;AF=0.500;AN=2;BaseQRankSum=-2.189;ClippingRankSum=0.000;DP=7;ExcessHet=3.0103;FS=15.441;MLEAC=1;MLEAF=0.500;MQ=43.72;MQRankSum=0.792;QD=6.25;ReadPosRankSum=1.204;SOR=3.221	GT:AD:DP:GQ:PL	0/1:3,4:7:57:81,0,57
2R	13112551	.	C	CA	53.70	.	AC=2;AF=1.00;AN=2;DP=2;ExcessHet=3.0103;FS=0.000;MLEAC=2;MLEAF=1.00;MQ=44.00;QD=26.85;SOR=0.693	GT:AD:DP:GQ:PL	1/1:0,2:2:6:90,6,0
2R	13112554	.	T	TAAA	53.70	.	AC=2;AF=1.00;AN=2;DP=2;ExcessHet=3.0103;FS=0.000;MLEAC=2;MLEAF=1.00;MQ=44.00;QD=26.85;SOR=0.693	GT:AD:DP:GQ:PL	1/1:0,2:2:6:90,6,0
2R	13362256	.	AT	A	47.82	.	AC=1;AF=0.500;AN=2;BaseQRankSum=-1.973;ClippingRankSum=0.000;DP=25;ExcessHet=3.0103;FS=0.000;MLEAC=1;MLEAF=0.500;MQ=42.81;MQRankSum=-0.191;QD=4.35;ReadPosRankSum=0.589;SOR=0.368	GT:AD:DP:GQ:PL	0/1:3,8:11:17:85,0,17
2R	13399693	.	C	T	258.77	.	AC=2;AF=1.00;AN=2;DP=11;ExcessHet=3.0103;FS=0.000;MLEAC=2;MLEAF=1.00;MQ=43.82;QD=23.52;SOR=1.270	GT:AD:DP:GQ:PL	1/1:0,11:11:33:287,33,0
2R	13413796	.	C	T	81.03	.	AC=2;AF=1.00;AN=2;DP=4;ExcessHet=3.0103;FS=0.000;MLEAC=2;MLEAF=1.00;MQ=44.00;QD=20.26;SOR=0.693	GT:AD:DP:GQ:PL	1/1:0,4:4:12:109,12,0
2R	13677112	.	TAC	T	63.73	.	AC=1;AF=0.500;AN=2;BaseQRankSum=-0.865;ClippingRankSum=0.000;DP=36;ExcessHet=3.0103;FS=0.000;MLEAC=1;MLEAF=0.500;MQ=42.99;MQRankSum=-1.348;QD=2.55;ReadPosRankSum=-1.706;SOR=0.527	GT:AD:DP:GQ:PL	0/1:19,6:25:99:101,0,473
2R	13760480	.	AC	A	100.73	.	AC=1;AF=0.500;AN=2;BaseQRankSum=-0.406;ClippingRankSum=0.000;DP=18;ExcessHet=3.0103;FS=3.090;MLEAC=1;MLEAF=0.500;MQ=44.00;MQRankSum=0.000;QD=9.16;ReadPosRankSum=-0.099;SOR=1.773	GT:AD:DP:GQ:PL	0/1:3,8:11:31:138,0,31
2R	14022293	.	A	C	186.77	.	AC=2;AF=1.00;AN=2;DP=11;ExcessHet=3.0103;FS=0.000;MLEAC=2;MLEAF=1.00;MQ=43.38;QD=26.68;SOR=1.609	GT:AD:DP:GQ:PL	1/1:0,7:7:21:224,21,0
2R	14520909	.	GAA	G	233.80	.	AC=1;AF=0.500;AN=2;BaseQRankSum=-0.953;ClippingRankSum=0.000;DP=11;ExcessHet=3.0103;FS=0.000;MLEAC=1;MLEAF=0.500;MQ=42.47;MQRankSum=-0.404;QD=21.25;ReadPosRankSum=0.665;SOR=0.693	GT:AD:DP:GQ:PL	0/1:1,10:11:18:271,0,18
2R	15227902	.	C	T	237.77	.	AC=1;AF=0.500;AN=2;BaseQRankSum=1.963;ClippingRankSum=0.000;DP=26;ExcessHet=3.0103;FS=4.075;MLEAC=1;MLEAF=0.500;MQ=21.93;MQRankSum=-1.503;QD=9.14;ReadPosRankSum=-0.983;SOR=0.188	GT:AD:DP:GQ:PL	0/1:12,14:26:99:266,0,214
2R	16161981	.	CA	C	31.74	.	AC=1;AF=0.500;AN=2;BaseQRankSum=-0.436;ClippingRankSum=0.000;DP=26;ExcessHet=3.0103;FS=0.000;MLEAC=1;MLEAF=0.500;MQ=43.19;MQRankSum=0.696;QD=2.27;ReadPosRankSum=-0.762;SOR=0.399	GT:AD:DP:GQ:PL	0/1:4,10:14:26:69,0,26
2R	16508089	.	A	C	502.77	.	AC=1;AF=0.500;AN=2;BaseQRankSum=-0.718;ClippingRankSum=0.000;DP=42;ExcessHet=3.0103;FS=99.254;MLEAC=1;MLEAF=0.500;MQ=42.41;MQRankSum=-1.944;QD=12.26;ReadPosRankSum=-1.851;SOR=5.781	GT:AD:DP:GQ:PL	0/1:24,17:41:99:531,0,925
2R	16508101	.	A	C	487.77	.	AC=1;AF=0.500;AN=2;BaseQRankSum=1.636;ClippingRankSum=0.000;DP=43;ExcessHet=3.0103;FS=71.150;MLEAC=1;MLEAF=0.500;MQ=42.36;MQRankSum=-2.159;QD=11.34;SOR=5.667	GT:AD:DP:GQ:PL	0/1:27,16:43:99:516,0,1167
2R	16508103	.	A	C	456.77	.	AC=1;AF=0.500;AN=2;BaseQRankSum=2.919;ClippingRankSum=0.000;DP=44;ExcessHet=3.0103;FS=64.460;MLEAC=1;MLEAF=0.500;MQ=42.39;MQRankSum=-2.251;QD=10.38;ReadPosRankSum=-1.618;SOR=5.667	GT:AD:DP:GQ:PL	0/1:28,16:44:99:485,0,1170
2R	16808783	.	ACCGGAGCAAATCCAATTCGAAACGGGGCTCAATGCAATTCAATTCAATTCGACTCAATTCAATTTCGTTCGTTTTATTTACCAGCAAGTTTAGCTG	A	1134.73	.	AC=2;AF=1.00;AN=2;DP=27;ExcessHet=3.0103;FS=0.000;MLEAC=2;MLEAF=1.00;MQ=43.22;QD=32.19;SOR=0.922	GT:AD:DP:GQ:PL	1/1:0,27:27:83:1172,83,0
2R	16808783	.	ACCGGAGCAAATCCAATTCGAAACGGGGCTCAATGCAATTCAATTCAATTCGACTCAATTCAATTTCGTTCGTTTTATTTACCAGCAAGTTTAGCTG	A	1134.73	.	AC=2;AF=1.00;AN=2;DP=27;ExcessHet=3.0103;FS=0.000;MLEAC=2;MLEAF=1.00;MQ=43.22;QD=32.19;SOR=0.922	GT:AD:DP:GQ:PL	1/1:0,27:27:83:1172,83,0
2R	16808783	.	ACCGGAGCAAATCCAATTCGAAACGGGGCTCAATGCAATTCAATTCAATTCGACTCAATTCAATTTCGTTCGTTTTATTTACCAGCAAGTTTAGCTG	A	1134.73	.	AC=2;AF=1.00;AN=2;DP=27;ExcessHet=3.0103;FS=0.000;MLEAC=2;MLEAF=1.00;MQ=43.22;QD=32.19;SOR=0.922	GT:AD:DP:GQ:PL	1/1:0,27:27:83:1172,83,0
2R	16808783	.	ACCGGAGCAAATCCAATTCGAAACGGGGCTCAATGCAATTCAATTCAATTCGACTCAATTCAATTTCGTTCGTTTTATTTACCAGCAAGTTTAGCTG	A	1134.73	.	AC=2;AF=1.00;AN=2;DP=27;ExcessHet=3.0103;FS=0.000;MLEAC=2;MLEAF=1.00;MQ=43.22;QD=32.19;SOR=0.922	GT:AD:DP:GQ:PL	1/1:0,27:27:83:1172,83,0
2R	18344918	.	ATTACCC	A	98.25	.	AC=2;AF=1.00;AN=2;DP=3;ExcessHet=3.0103;FS=0.000;MLEAC=2;MLEAF=1.00;MQ=42.68;QD=32.75;SOR=2.833	GT:AD:DP:GQ:PL	1/1:0,3:3:9:135,9,0
2R	18344928	.	T	A	376.78	.	AC=2;AF=1.00;AN=2;DP=9;ExcessHet=3.0103;FS=0.000;MLEAC=2;MLEAF=1.00;MQ=41.95;QD=30.10;SOR=4.615	GT:AD:DP:GQ:PL	1/1:0,9:9:27:405,27,0
2R	18344933	.	CAA	C	487.73	.	AC=2;AF=1.00;AN=2;DP=11;ExcessHet=3.0103;FS=0.000;MLEAC=2;MLEAF=1.00;MQ=42.06;QD=29.03;SOR=4.977	GT:AD:DP:GQ:PL	1/1:0,11:11:36:525,36,0
2R	18344936	.	C	CCA	487.73	.	AC=2;AF=1.00;AN=2;DP=11;ExcessHet=3.0103;FS=0.000;MLEAC=2;MLEAF=1.00;MQ=42.06;QD=30.69;SOR=4.977	GT:AD:DP:GQ:PL	1/1:0,11:11:36:525,36,0
2R	18868928	.	ACAG	A	204.73	.	AC=1;AF=0.500;AN=2;BaseQRankSum=0.086;ClippingRankSum=0.000;DP=83;ExcessHet=3.0103;FS=2.738;MLEAC=1;MLEAF=0.500;MQ=43.98;MQRankSum=-2.505;QD=2.50;ReadPosRankSum=0.054;SOR=0.678	GT:AD:DP:GQ:PL	0/1:71,11:82:99:242,0,4392
2R	18868933	.	T	TTG	207.73	.	AC=1;AF=0.500;AN=2;BaseQRankSum=1.160;ClippingRankSum=0.000;DP=81;ExcessHet=3.0103;FS=1.263;MLEAC=1;MLEAF=0.500;MQ=43.98;MQRankSum=-2.487;QD=2.56;SOR=0.731	GT:AD:DP:GQ:PL	0/1:70,11:81:99:245,0,4364
2R	18870667	.	A	G	112.77	.	AC=1;AF=0.500;AN=2;BaseQRankSum=-0.926;ClippingRankSum=0.000;DP=44;ExcessHet=3.0103;FS=0.000;MLEAC=1;MLEAF=0.500;MQ=44.00;MQRankSum=0.000;QD=2.62;ReadPosRankSum=0.444;SOR=0.468	GT:AD:DP:GQ:PL	0/1:37,6:43:99:141,0,1461
2R	18873486	.	A	G	49.77	.	AC=1;AF=0.500;AN=2;BaseQRankSum=-0.850;ClippingRankSum=0.000;DP=53;ExcessHet=3.0103;FS=1.412;MLEAC=1;MLEAF=0.500;MQ=44.00;MQRankSum=0.000;QD=0.96;ReadPosRankSum=-0.199;SOR=0.791	GT:AD:DP:GQ:PL	0/1:43,9:52:78:78,0,1043
2R	18876239	.	GCAACAGCAGAAGCAGCAA	G	125.73	.	AC=1;AF=0.500;AN=2;BaseQRankSum=-0.360;ClippingRankSum=0.000;DP=58;ExcessHet=3.0103;FS=8.911;MLEAC=1;MLEAF=0.500;MQ=44.00;MQRankSum=0.000;QD=2.17;ReadPosRankSum=-1.446;SOR=1.789	GT:AD:DP:GQ:PL	0/1:50,8:58:99:163,0,2582
2R	18879656	.	A	G	99.77	.	AC=1;AF=0.500;AN=2;BaseQRankSum=-0.313;ClippingRankSum=0.000;DP=57;ExcessHet=3.0103;FS=3.736;MLEAC=1;MLEAF=0.500;MQ=44.00;MQRankSum=0.000;QD=1.75;ReadPosRankSum=-0.549;SOR=0.669	GT:AD:DP:GQ:PL	0/1:50,7:57:99:128,0,2370
2R	18879659	.	G	A	96.77	.	AC=1;AF=0.500;AN=2;BaseQRankSum=0.985;ClippingRankSum=0.000;DP=59;ExcessHet=3.0103;FS=3.823;MLEAC=1;MLEAF=0.500;MQ=44.00;MQRankSum=0.000;QD=1.64;ReadPosRankSum=-0.528;SOR=0.646	GT:AD:DP:GQ:PL	0/1:52,7:59:99:125,0,2399
2R	18891557	.	CGTATCT	C	71.73	.	AC=1;AF=0.500;AN=2;BaseQRankSum=-1.717;ClippingRankSum=0.000;DP=60;ExcessHet=3.0103;FS=0.000;MLEAC=1;MLEAF=0.500;MQ=43.46;MQRankSum=-1.833;QD=1.38;ReadPosRankSum=-1.451;SOR=0.613	GT:AD:DP:GQ:PL	0/1:46,6:52:99:109,0,1946
2R	18891586	.	G	A	108.77	.	AC=1;AF=0.500;AN=2;BaseQRankSum=0.814;ClippingRankSum=0.000;DP=63;ExcessHet=3.0103;FS=3.357;MLEAC=1;MLEAF=0.500;MQ=43.42;MQRankSum=-1.232;QD=1.73;ReadPosRankSum=-2.963;SOR=1.083	GT:AD:DP:GQ:PL	0/1:55,8:63:99:137,0,2078
2R	18896229	.	A	T	79.77	.	AC=1;AF=0.500;AN=2;BaseQRankSum=-2.533;ClippingRankSum=0.000;DP=62;ExcessHet=3.0103;FS=6.529;MLEAC=1;MLEAF=0.500;MQ=43.87;MQRankSum=-0.862;QD=1.29;ReadPosRankSum=0.568;SOR=2.264	GT:AD:DP:GQ:PL	0/1:55,7:62:99:108,0,2265
2R	18896764	.	T	G	59.77	.	AC=1;AF=0.500;AN=2;BaseQRankSum=0.820;ClippingRankSum=0.000;DP=56;ExcessHet=3.0103;FS=0.000;MLEAC=1;MLEAF=0.500;MQ=43.73;MQRankSum=-0.831;QD=1.07;ReadPosRankSum=-0.252;SOR=0.735	GT:AD:DP:GQ:PL	0/1:50,6:56:88:88,0,1985
2R	18896771	.	C	G	60.77	.	AC=1;AF=0.500;AN=2;BaseQRankSum=0.072;ClippingRankSum=0.000;DP=53;ExcessHet=3.0103;FS=1.732;MLEAC=1;MLEAF=0.500;MQ=43.72;MQRankSum=-0.766;QD=1.15;ReadPosRankSum=-0.450;SOR=0.337	GT:AD:DP:GQ:PL	0/1:47,6:53:89:89,0,1951
2R	18898274	.	C	T	112.77	.	AC=1;AF=0.500;AN=2;BaseQRankSum=2.504;ClippingRankSum=0.000;DP=42;ExcessHet=3.0103;FS=1.726;MLEAC=1;MLEAF=0.500;MQ=43.78;MQRankSum=-1.461;QD=2.68;ReadPosRankSum=0.435;SOR=0.354	GT:AD:DP:GQ:PL	0/1:36,6:42:99:141,0,1494
2R	18898283	.	T	G	103.77	.	AC=1;AF=0.500;AN=2;BaseQRankSum=-0.154;ClippingRankSum=0.000;DP=46;ExcessHet=3.0103;FS=1.768;MLEAC=1;MLEAF=0.500;MQ=43.80;MQRankSum=-1.569;QD=2.26;ReadPosRankSum=0.774;SOR=0.321	GT:AD:DP:GQ:PL	0/1:40,6:46:99:132,0,1551
2R	18905067	.	T	TGCC	91.73	.	AC=1;AF=0.500;AN=2;BaseQRankSum=-0.988;ClippingRankSum=0.000;DP=71;ExcessHet=3.0103;FS=3.353;MLEAC=1;MLEAF=0.500;MQ=43.97;MQRankSum=0.404;QD=1.31;ReadPosRankSum=0.028;SOR=1.361	GT:AD:DP:GQ:PL	0/1:62,8:70:99:129,0,2842
2R	18927259	.	C	A	167.77	.	AC=1;AF=0.500;AN=2;BaseQRankSum=-0.788;ClippingRankSum=0.000;DP=61;ExcessHet=3.0103;FS=1.148;MLEAC=1;MLEAF=0.500;MQ=43.69;MQRankSum=1.281;QD=2.75;ReadPosRankSum=-1.023;SOR=0.509	GT:AD:DP:GQ:PL	0/1:47,14:61:99:196,0,1125
2R	18928457	.	T	A	34.77	.	AC=1;AF=0.500;AN=2;BaseQRankSum=1.342;ClippingRankSum=0.000;DP=55;ExcessHet=3.0103;FS=6.218;MLEAC=1;MLEAF=0.500;MQ=44.00;MQRankSum=0.000;QD=0.63;ReadPosRankSum=-1.334;SOR=2.004	GT:AD:DP:GQ:PL	0/1:47,8:55:63:63,0,1144
2R	18928741	.	A	T	67.77	.	AC=1;AF=0.500;AN=2;BaseQRankSum=-2.121;ClippingRankSum=0.000;DP=50;ExcessHet=3.0103;FS=1.449;MLEAC=1;MLEAF=0.500;MQ=44.00;MQRankSum=0.000;QD=1.36;ReadPosRankSum=0.035;SOR=1.071	GT:AD:DP:GQ:PL	0/1:41,9:50:96:96,0,987
2R	18928953	.	G	A	145.77	.	AC=1;AF=0.500;AN=2;BaseQRankSum=0.069;ClippingRankSum=0.000;DP=43;ExcessHet=3.0103;FS=6.678;MLEAC=1;MLEAF=0.500;MQ=44.00;MQRankSum=0.000;QD=3.39;ReadPosRankSum=1.959;SOR=2.200	GT:AD:DP:GQ:PL	0/1:36,7:43:99:174,0,1649
2R	18928956	.	G	T	148.77	.	AC=1;AF=0.500;AN=2;BaseQRankSum=0.813;ClippingRankSum=0.000;DP=44;ExcessHet=3.0103;FS=6.749;MLEAC=1;MLEAF=0.500;MQ=44.00;MQRankSum=0.000;QD=3.38;ReadPosRankSum=1.686;SOR=2.303	GT:AD:DP:GQ:PL	0/1:37,7:44:99:177,0,1595
2R	18929604	.	G	A	175.77	.	AC=1;AF=0.500;AN=2;BaseQRankSum=3.465;ClippingRankSum=0.000;DP=67;ExcessHet=3.0103;FS=5.216;MLEAC=1;MLEAF=0.500;MQ=44.00;MQRankSum=0.000;QD=2.66;ReadPosRankSum=0.243;SOR=0.584	GT:AD:DP:GQ:PL	0/1:57,9:66:99:204,0,2317
2R	18929606	.	TATAA	T	160.73	.	AC=1;AF=0.500;AN=2;BaseQRankSum=0.430;ClippingRankSum=0.000;DP=69;ExcessHet=3.0103;FS=3.266;MLEAC=1;MLEAF=0.500;MQ=43.97;MQRankSum=0.434;QD=2.36;ReadPosRankSum=0.365;SOR=0.621	GT:AD:DP:GQ:PL	0/1:59,9:68:99:198,0,2390
2R	18947984	.	A	G	32.77	.	AC=1;AF=0.500;AN=2;BaseQRankSum=-0.619;ClippingRankSum=0.000;DP=70;ExcessHet=3.0103;FS=1.603;MLEAC=1;MLEAF=0.500;MQ=42.96;MQRankSum=-1.626;QD=0.47;ReadPosRankSum=-0.301;SOR=1.191	GT:AD:DP:GQ:PL	0/1:63,7:70:61:61,0,2666
2R	18958807	.	T	TATAC	61.73	.	AC=1;AF=0.500;AN=2;BaseQRankSum=-0.812;ClippingRankSum=0.000;DP=53;ExcessHet=3.0103;FS=0.000;MLEAC=1;MLEAF=0.500;MQ=43.51;MQRankSum=0.048;QD=1.29;ReadPosRankSum=0.531;SOR=0.473	GT:AD:DP:GQ:PL	0/1:42,6:48:99:99,0,1595
2R	18977679	.	C	A	65.77	.	AC=1;AF=0.500;AN=2;BaseQRankSum=-0.567;ClippingRankSum=0.000;DP=58;ExcessHet=3.0103;FS=1.357;MLEAC=1;MLEAF=0.500;MQ=44.00;MQRankSum=0.000;QD=1.13;ReadPosRankSum=1.303;SOR=1.085	GT:AD:DP:GQ:PL	0/1:48,10:58:94:94,0,1115
2R	18982454	.	CG	C	51.73	.	AC=1;AF=0.500;AN=2;BaseQRankSum=-1.580;ClippingRankSum=0.000;DP=35;ExcessHet=3.0103;FS=0.000;MLEAC=1;MLEAF=0.500;MQ=44.00;MQRankSum=0.000;QD=1.57;ReadPosRankSum=3.110;SOR=0.631	GT:AD:DP:GQ:PL	0/1:26,7:33:89:89,0,597
2R	18984713	.	A	G	150.77	.	AC=1;AF=0.500;AN=2;BaseQRankSum=-1.563;ClippingRankSum=0.000;DP=60;ExcessHet=3.0103;FS=12.999;MLEAC=1;MLEAF=0.500;MQ=43.76;MQRankSum=-4.786;QD=2.51;ReadPosRankSum=-1.389;SOR=1.747	GT:AD:DP:GQ:PL	0/1:52,8:60:99:179,0,4363
2R	18984722	.	G	GAAAACCC	144.73	.	AC=1;AF=0.500;AN=2;BaseQRankSum=0.308;ClippingRankSum=0.000;DP=58;ExcessHet=3.0103;FS=9.118;MLEAC=1;MLEAF=0.500;MQ=43.75;MQRankSum=-4.690;QD=2.50;ReadPosRankSum=-1.369;SOR=1.776	GT:AD:DP:GQ:PL	0/1:50,8:58:99:182,0,4779
2R	18984723	.	T	TTAGGC	138.73	.	AC=1;AF=0.500;AN=2;BaseQRankSum=0.480;ClippingRankSum=0.000;DP=57;ExcessHet=3.0103;FS=9.193;MLEAC=1;MLEAF=0.500;MQ=43.74;MQRankSum=-4.642;QD=2.43;ReadPosRankSum=-1.476;SOR=1.768	GT:AD:DP:GQ:PL	0/1:49,8:57:99:176,0,4925
2R	18984738	.	A	C	105.77	.	AC=1;AF=0.500;AN=2;BaseQRankSum=2.027;ClippingRankSum=0.000;DP=58;ExcessHet=3.0103;FS=7.276;MLEAC=1;MLEAF=0.500;MQ=43.75;MQRankSum=-5.627;QD=1.82;ReadPosRankSum=-0.128;SOR=1.122	GT:AD:DP:GQ:PL	0/1:52,6:58:99:134,0,5256
2R	18984750	.	G	A	63.77	.	AC=1;AF=0.500;AN=2;BaseQRankSum=0.864;ClippingRankSum=0.000;DP=57;ExcessHet=3.0103;FS=7.699;MLEAC=1;MLEAF=0.500;MQ=43.74;MQRankSum=-5.574;QD=1.12;ReadPosRankSum=0.091;SOR=1.099	GT:AD:DP:GQ:PL	0/1:51,6:57:92:92,0,5354
2R	18984772	.	G	A	108.77	.	AC=1;AF=0.500;AN=2;BaseQRankSum=-0.221;ClippingRankSum=0.000;DP=55;ExcessHet=3.0103;FS=6.269;MLEAC=1;MLEAF=0.500;MQ=43.53;MQRankSum=-6.464;QD=1.98;ReadPosRankSum=-0.585;SOR=0.929	GT:AD:DP:GQ:PL	0/1:47,8:55:99:137,0,5164
2R	18984799	.	T	A	93.77	.	AC=1;AF=0.500;AN=2;BaseQRankSum=0.549;ClippingRankSum=0.000;DP=64;ExcessHet=3.0103;FS=1.616;MLEAC=1;MLEAF=0.500;MQ=43.63;MQRankSum=-6.916;QD=1.47;ReadPosRankSum=0.785;SOR=0.743	GT:AD:DP:GQ:PL	0/1:57,7:64:99:122,0,5205
2R	18984800	.	G	T	87.77	.	AC=1;AF=0.500;AN=2;BaseQRankSum=0.491;ClippingRankSum=0.000;DP=62;ExcessHet=3.0103;FS=1.620;MLEAC=1;MLEAF=0.500;MQ=43.68;MQRankSum=-7.778;QD=1.42;ReadPosRankSum=0.590;SOR=0.738	GT:AD:DP:GQ:PL	0/1:55,7:62:99:116,0,5290
2R	18984804	.	A	G	90.77	.	AC=1;AF=0.500;AN=2;BaseQRankSum=0.665;ClippingRankSum=0.000;DP=61;ExcessHet=3.0103;FS=1.617;MLEAC=1;MLEAF=0.500;MQ=43.67;MQRankSum=-7.713;QD=1.49;ReadPosRankSum=0.374;SOR=0.754	GT:AD:DP:GQ:PL	0/1:54,7:61:99:119,0,5278
2R	18984829	.	A	T	45.77	.	AC=1;AF=0.500;AN=2;BaseQRankSum=0.085;ClippingRankSum=0.000;DP=64;ExcessHet=3.0103;FS=6.799;MLEAC=1;MLEAF=0.500;MQ=43.72;MQRankSum=-7.906;QD=0.72;ReadPosRankSum=-1.994;SOR=2.183	GT:AD:DP:GQ:PL	0/1:58,6:64:74:74,0,4793
2R	18994200	.	C	T	177.77	.	AC=1;AF=0.500;AN=2;BaseQRankSum=1.191;ClippingRankSum=0.000;DP=66;ExcessHet=3.0103;FS=3.231;MLEAC=1;MLEAF=0.500;MQ=43.63;MQRankSum=-7.212;QD=2.69;ReadPosRankSum=-0.492;SOR=1.355	GT:AD:DP:GQ:PL	0/1:57,9:66:99:206,0,2724
2R	18994202	.	A	T	216.77	.	AC=1;AF=0.500;AN=2;BaseQRankSum=0.289;ClippingRankSum=0.000;DP=66;ExcessHet=3.0103;FS=3.231;MLEAC=1;MLEAF=0.500;MQ=43.63;MQRankSum=-7.212;QD=3.28;ReadPosRankSum=-0.562;SOR=1.355	GT:AD:DP:GQ:PL	0/1:57,9:66:99:245,0,2763
2R	18994234	.	T	A	180.77	.	AC=1;AF=0.500;AN=2;BaseQRankSum=0.592;ClippingRankSum=0.000;DP=65;ExcessHet=3.0103;FS=1.416;MLEAC=1;MLEAF=0.500;MQ=43.65;MQRankSum=-6.590;QD=2.78;ReadPosRankSum=1.539;SOR=0.742	GT:AD:DP:GQ:PL	0/1:56,9:65:99:209,0,2662
2R	18994275	.	CAA	C	114.73	.	AC=1;AF=0.500;AN=2;BaseQRankSum=-0.892;ClippingRankSum=0.000;DP=68;ExcessHet=3.0103;FS=1.486;MLEAC=1;MLEAF=0.500;MQ=43.70;MQRankSum=-6.616;QD=1.69;ReadPosRankSum=1.466;SOR=1.179	GT:AD:DP:GQ:PL	0/1:60,8:68:99:152,0,2853
2R	18994278	.	T	C	123.77	.	AC=1;AF=0.500;AN=2;BaseQRankSum=0.692;ClippingRankSum=0.000;DP=68;ExcessHet=3.0103;FS=1.486;MLEAC=1;MLEAF=0.500;MQ=43.70;MQRankSum=-6.616;QD=1.82;ReadPosRankSum=1.134;SOR=1.179	GT:AD:DP:GQ:PL	0/1:60,8:68:99:152,0,2853
2R	19007478	.	A	G	67.77	.	AC=1;AF=0.500;AN=2;BaseQRankSum=-1.161;ClippingRankSum=0.000;DP=48;ExcessHet=3.0103;FS=8.203;MLEAC=1;MLEAF=0.500;MQ=44.00;MQRankSum=0.000;QD=1.41;ReadPosRankSum=-0.767;SOR=2.082	GT:AD:DP:GQ:PL	0/1:39,9:48:96:96,0,1615
2R	19010053	.	T	C	75.77	.	AC=1;AF=0.500;AN=2;BaseQRankSum=0.766;ClippingRankSum=0.000;DP=59;ExcessHet=3.0103;FS=0.000;MLEAC=1;MLEAF=0.500;MQ=43.93;MQRankSum=-1.224;QD=1.28;ReadPosRankSum=0.671;SOR=0.597	GT:AD:DP:GQ:PL	0/1:49,10:59:99:104,0,1176
2R	19010193	.	TGTGC	T	120.73	.	AC=1;AF=0.500;AN=2;BaseQRankSum=0.966;ClippingRankSum=0.000;DP=69;ExcessHet=3.0103;FS=3.468;MLEAC=1;MLEAF=0.500;MQ=43.69;MQRankSum=0.331;QD=1.80;ReadPosRankSum=-1.979;SOR=1.593	GT:AD:DP:GQ:PL	0/1:59,8:67:99:158,0,2990
2R	19010458	.	T	TAAAGGA	90.73	.	AC=1;AF=0.500;AN=2;BaseQRankSum=0.028;ClippingRankSum=0.000;DP=75;ExcessHet=3.0103;FS=0.000;MLEAC=1;MLEAF=0.500;MQ=42.09;MQRankSum=0.886;QD=1.21;ReadPosRankSum=1.640;SOR=0.631	GT:AD:DP:GQ:PL	0/1:68,7:75:99:128,0,2873
2R	19010483	.	G	A	114.77	.	AC=1;AF=0.500;AN=2;BaseQRankSum=1.116;ClippingRankSum=0.000;DP=71;ExcessHet=3.0103;FS=0.000;MLEAC=1;MLEAF=0.500;MQ=41.60;MQRankSum=1.965;QD=1.62;ReadPosRankSum=-0.218;SOR=0.828	GT:AD:DP:GQ:PL	0/1:63,8:71:99:143,0,2663
2R	19010488	.	T	A	108.77	.	AC=1;AF=0.500;AN=2;BaseQRankSum=-1.167;ClippingRankSum=0.000;DP=73;ExcessHet=3.0103;FS=0.000;MLEAC=1;MLEAF=0.500;MQ=41.67;MQRankSum=1.846;QD=1.49;ReadPosRankSum=-0.230;SOR=0.837	GT:AD:DP:GQ:PL	0/1:65,8:73:99:137,0,2747
2R	19010503	.	C	T	129.77	.	AC=1;AF=0.500;AN=2;BaseQRankSum=2.553;ClippingRankSum=0.000;DP=67;ExcessHet=3.0103;FS=0.000;MLEAC=1;MLEAF=0.500;MQ=42.26;MQRankSum=1.510;QD=1.94;ReadPosRankSum=-1.344;SOR=0.883	GT:AD:DP:GQ:PL	0/1:59,8:67:99:158,0,2453
2R	19010513	.	C	A	75.77	.	AC=1;AF=0.500;AN=2;BaseQRankSum=1.998;ClippingRankSum=0.000;DP=67;ExcessHet=3.0103;FS=0.000;MLEAC=1;MLEAF=0.500;MQ=42.35;MQRankSum=1.976;QD=1.13;ReadPosRankSum=-0.681;SOR=0.864	GT:AD:DP:GQ:PL	0/1:61,6:67:99:104,0,2624
2R	19016127	.	G	A	69.77	.	AC=1;AF=0.500;AN=2;BaseQRankSum=0.070;ClippingRankSum=0.000;DP=70;ExcessHet=3.0103;FS=0.000;MLEAC=1;MLEAF=0.500;MQ=43.67;MQRankSum=0.867;QD=1.00;ReadPosRankSum=1.841;SOR=0.765	GT:AD:DP:GQ:PL	0/1:63,7:70:98:98,0,2677
2R	19016133	.	G	T	78.77	.	AC=1;AF=0.500;AN=2;BaseQRankSum=1.715;ClippingRankSum=0.000;DP=68;ExcessHet=3.0103;FS=0.000;MLEAC=1;MLEAF=0.500;MQ=43.68;MQRankSum=0.803;QD=1.16;ReadPosRankSum=1.433;SOR=0.693	GT:AD:DP:GQ:PL	0/1:61,7:68:99:107,0,2582
2R	19016134	.	G	T	81.77	.	AC=1;AF=0.500;AN=2;BaseQRankSum=2.226;ClippingRankSum=0.000;DP=67;ExcessHet=3.0103;FS=0.000;MLEAC=1;MLEAF=0.500;MQ=43.68;MQRankSum=0.810;QD=1.22;ReadPosRankSum=1.323;SOR=0.723	GT:AD:DP:GQ:PL	0/1:60,7:67:99:110,0,2540
2R	19016138	.	C	T	84.77	.	AC=1;AF=0.500;AN=2;BaseQRankSum=2.521;ClippingRankSum=0.000;DP=67;ExcessHet=3.0103;FS=0.000;MLEAC=1;MLEAF=0.500;MQ=43.68;MQRankSum=0.810;QD=1.27;ReadPosRankSum=1.241;SOR=0.723	GT:AD:DP:GQ:PL	0/1:60,7:67:99:113,0,2490
2R	19018072	.	AG	A	86.73	.	AC=1;AF=0.500;AN=2;BaseQRankSum=-1.597;ClippingRankSum=0.000;DP=62;ExcessHet=3.0103;FS=0.000;MLEAC=1;MLEAF=0.500;MQ=43.79;MQRankSum=-0.431;QD=1.42;ReadPosRankSum=-0.517;SOR=0.522	GT:AD:DP:GQ:PL	0/1:51,10:61:99:124,0,1228
2R	19018075	.	AGC	A	83.73	.	AC=1;AF=0.500;AN=2;BaseQRankSum=-0.369;ClippingRankSum=0.000;DP=64;ExcessHet=3.0103;FS=0.000;MLEAC=1;MLEAF=0.500;MQ=43.79;MQRankSum=-0.382;QD=1.31;ReadPosRankSum=1.534;SOR=0.665	GT:AD:DP:GQ:PL	0/1:53,11:64:99:121,0,1264
2R	19028541	.	AAACCCCACC	A	319.73	.	AC=1;AF=0.500;AN=2;BaseQRankSum=-0.526;ClippingRankSum=0.000;DP=66;ExcessHet=3.0103;FS=1.245;MLEAC=1;MLEAF=0.500;MQ=43.96;MQRankSum=-1.979;QD=5.24;ReadPosRankSum=1.123;SOR=0.455	GT:AD:DP:GQ:PL	0/1:49,12:61:99:357,0,1986
2R	19029245	.	ACTG	A	208.73	.	AC=1;AF=0.500;AN=2;BaseQRankSum=-1.165;ClippingRankSum=0.000;DP=39;ExcessHet=3.0103;FS=6.662;MLEAC=1;MLEAF=0.500;MQ=36.98;MQRankSum=0.734;QD=5.49;ReadPosRankSum=0.269;SOR=2.368	GT:AD:DP:GQ:PL	0/1:30,8:38:99:246,0,1429
2R	19035817	.	T	C	115.77	.	AC=1;AF=0.500;AN=2;BaseQRankSum=-1.350;ClippingRankSum=0.000;DP=58;ExcessHet=3.0103;FS=0.000;MLEAC=1;MLEAF=0.500;MQ=44.00;MQRankSum=0.000;QD=2.03;ReadPosRankSum=1.593;SOR=0.941	GT:AD:DP:GQ:PL	0/1:50,7:57:99:144,0,1997
2R	19035818	.	C	T	115.77	.	AC=1;AF=0.500;AN=2;BaseQRankSum=2.764;ClippingRankSum=0.000;DP=56;ExcessHet=3.0103;FS=0.000;MLEAC=1;MLEAF=0.500;MQ=44.00;MQRankSum=0.000;QD=2.10;ReadPosRankSum=1.485;SOR=0.941	GT:AD:DP:GQ:PL	0/1:48,7:55:99:144,0,1997
2R	19039667	.	T	TTTC	46.73	.	AC=1;AF=0.500;AN=2;BaseQRankSum=0.085;ClippingRankSum=0.000;DP=45;ExcessHet=3.0103;FS=3.830;MLEAC=1;MLEAF=0.500;MQ=43.31;MQRankSum=1.438;QD=1.04;ReadPosRankSum=1.831;SOR=1.572	GT:AD:DP:GQ:PL	0/1:38,7:45:84:84,0,1111
2R	19059813	.	A	T	44.77	.	AC=1;AF=0.500;AN=2;BaseQRankSum=0.269;ClippingRankSum=0.000;DP=39;ExcessHet=3.0103;FS=0.000;MLEAC=1;MLEAF=0.500;MQ=44.00;MQRankSum=0.000;QD=1.15;ReadPosRankSum=-0.645;SOR=0.680	GT:AD:DP:GQ:PL	0/1:32,7:39:73:73,0,732
2R	19096587	.	G	A	52.77	.	AC=1;AF=0.500;AN=2;BaseQRankSum=1.850;ClippingRankSum=0.000;DP=48;ExcessHet=3.0103;FS=0.000;MLEAC=1;MLEAF=0.500;MQ=43.96;MQRankSum=-2.864;QD=1.10;ReadPosRankSum=0.046;SOR=0.966	GT:AD:DP:GQ:PL	0/1:43,5:48:81:81,0,1773
2R	19096599	.	C	G	87.77	.	AC=1;AF=0.500;AN=2;BaseQRankSum=0.900;ClippingRankSum=0.000;DP=51;ExcessHet=3.0103;FS=0.000;MLEAC=1;MLEAF=0.500;MQ=43.96;MQRankSum=-2.678;QD=1.72;ReadPosRankSum=-0.384;SOR=0.651	GT:AD:DP:GQ:PL	0/1:45,6:51:99:116,0,1871
2R	19096606	.	T	A	87.77	.	AC=1;AF=0.500;AN=2;BaseQRankSum=2.203;ClippingRankSum=0.000;DP=48;ExcessHet=3.0103;FS=0.000;MLEAC=1;MLEAF=0.500;MQ=43.96;MQRankSum=-2.583;QD=1.83;ReadPosRankSum=-1.105;SOR=0.606	GT:AD:DP:GQ:PL	0/1:42,6:48:99:116,0,1871
2R	19096616	.	T	C	97.77	.	AC=1;AF=0.500;AN=2;BaseQRankSum=-1.294;ClippingRankSum=0.000;DP=48;ExcessHet=3.0103;FS=0.000;MLEAC=1;MLEAF=0.500;MQ=43.96;MQRankSum=-2.583;QD=2.04;ReadPosRankSum=-1.295;SOR=0.693	GT:AD:DP:GQ:PL	0/1:42,6:48:99:126,0,1715
2R	19113247	.	G	GC	138.73	.	AC=1;AF=0.500;AN=2;BaseQRankSum=1.021;ClippingRankSum=0.000;DP=62;ExcessHet=3.0103;FS=0.000;MLEAC=1;MLEAF=0.500;MQ=43.75;MQRankSum=-4.598;QD=2.27;ReadPosRankSum=-1.559;SOR=0.693	GT:AD:DP:GQ:PL	0/1:53,8:61:99:176,0,2198
2R	19113250	.	A	T	135.77	.	AC=1;AF=0.500;AN=2;BaseQRankSum=1.329;ClippingRankSum=0.000;DP=62;ExcessHet=3.0103;FS=0.000;MLEAC=1;MLEAF=0.500;MQ=43.75;MQRankSum=-4.647;QD=2.19;ReadPosRankSum=-1.923;SOR=0.739	GT:AD:DP:GQ:PL	0/1:54,8:62:99:164,0,2366
2R	19113314	.	A	T	113.77	.	AC=1;AF=0.500;AN=2;BaseQRankSum=-0.508;ClippingRankSum=0.000;DP=68;ExcessHet=3.0103;FS=8.984;MLEAC=1;MLEAF=0.500;MQ=43.44;MQRankSum=-5.585;QD=1.70;ReadPosRankSum=-0.542;SOR=1.779	GT:AD:DP:GQ:PL	0/1:59,8:67:99:142,0,2459
2R	19113317	.	A	G	104.77	.	AC=1;AF=0.500;AN=2;BaseQRankSum=-1.068;ClippingRankSum=0.000;DP=71;ExcessHet=3.0103;FS=12.802;MLEAC=1;MLEAF=0.500;MQ=43.46;MQRankSum=-5.736;QD=1.50;ReadPosRankSum=-0.120;SOR=1.751	GT:AD:DP:GQ:PL	0/1:62,8:70:99:133,0,2546
2R	19113338	.	TAA	T	31.73	.	AC=1;AF=0.500;AN=2;BaseQRankSum=-1.140;ClippingRankSum=0.000;DP=65;ExcessHet=3.0103;FS=9.746;MLEAC=1;MLEAF=0.500;MQ=43.41;MQRankSum=-5.160;QD=0.54;ReadPosRankSum=-1.308;SOR=0.891	GT:AD:DP:GQ:PL	0/1:51,8:59:69:69,0,1354
2R	19127037	.	TAAAA	T	124.73	.	AC=1;AF=0.500;AN=2;BaseQRankSum=3.200;ClippingRankSum=0.000;DP=63;ExcessHet=3.0103;FS=4.107;MLEAC=1;MLEAF=0.500;MQ=43.46;MQRankSum=0.601;QD=2.01;ReadPosRankSum=0.381;SOR=1.850	GT:AD:DP:GQ:PL	0/1:54,8:62:99:162,0,2221
2R	19127042	.	A	C	133.77	.	AC=1;AF=0.500;AN=2;BaseQRankSum=-0.239;ClippingRankSum=0.000;DP=65;ExcessHet=3.0103;FS=8.840;MLEAC=1;MLEAF=0.500;MQ=43.47;MQRankSum=0.567;QD=2.06;ReadPosRankSum=1.798;SOR=2.392	GT:AD:DP:GQ:PL	0/1:57,8:65:99:162,0,2425
2R	19127052	.	A	ATT	112.73	.	AC=1;AF=0.500;AN=2;BaseQRankSum=0.135;ClippingRankSum=0.000;DP=64;ExcessHet=3.0103;FS=6.191;MLEAC=1;MLEAF=0.500;MQ=43.47;MQRankSum=0.572;QD=1.76;ReadPosRankSum=1.696;SOR=2.194	GT:AD:DP:GQ:PL	0/1:56,8:64:99:150,0,2664
2R	19130919	.	T	A	39.77	.	AC=1;AF=0.500;AN=2;BaseQRankSum=-0.384;ClippingRankSum=0.000;DP=52;ExcessHet=3.0103;FS=1.575;MLEAC=1;MLEAF=0.500;MQ=44.00;MQRankSum=0.000;QD=0.78;ReadPosRankSum=0.174;SOR=0.314	GT:AD:DP:GQ:PL	0/1:43,8:51:68:68,0,1001
2R	19133046	.	G	A	71.77	.	AC=1;AF=0.500;AN=2;BaseQRankSum=2.292;ClippingRankSum=0.000;DP=52;ExcessHet=3.0103;FS=1.450;MLEAC=1;MLEAF=0.500;MQ=44.00;MQRankSum=0.000;QD=1.38;ReadPosRankSum=1.600;SOR=0.732	GT:AD:DP:GQ:PL	0/1:43,9:52:99:100,0,1007
2R	19133350	.	A	T	72.77	.	AC=1;AF=0.500;AN=2;BaseQRankSum=1.673;ClippingRankSum=0.000;DP=82;ExcessHet=3.0103;FS=0.000;MLEAC=1;MLEAF=0.500;MQ=43.79;MQRankSum=-8.976;QD=0.89;ReadPosRankSum=0.293;SOR=0.844	GT:AD:DP:GQ:PL	0/1:74,8:82:99:101,0,4815
2R	19133351	.	A	C	69.77	.	AC=1;AF=0.500;AN=2;BaseQRankSum=0.024;ClippingRankSum=0.000;DP=82;ExcessHet=3.0103;FS=0.000;MLEAC=1;MLEAF=0.500;MQ=43.76;MQRankSum=-8.432;QD=0.85;ReadPosRankSum=0.284;SOR=0.906	GT:AD:DP:GQ:PL	0/1:74,8:82:98:98,0,4884
2R	19133361	.	C	G	84.77	.	AC=1;AF=0.500;AN=2;BaseQRankSum=0.372;ClippingRankSum=0.000;DP=81;ExcessHet=3.0103;FS=1.384;MLEAC=1;MLEAF=0.500;MQ=43.76;MQRankSum=-8.379;QD=1.05;ReadPosRankSum=0.879;SOR=0.935	GT:AD:DP:GQ:PL	0/1:73,8:81:99:113,0,4724
2R	19133367	.	A	AT	30.73	.	AC=1;AF=0.500;AN=2;BaseQRankSum=-0.098;ClippingRankSum=0.000;DP=80;ExcessHet=3.0103;FS=0.000;MLEAC=1;MLEAF=0.500;MQ=43.78;MQRankSum=-8.265;QD=0.38;ReadPosRankSum=1.717;SOR=0.730	GT:AD:DP:GQ:PL	0/1:73,7:80:68:68,0,4795
2R	19133371	.	G	GGTAGAAAATTTAT	81.73	.	AC=1;AF=0.500;AN=2;BaseQRankSum=0.925;ClippingRankSum=0.000;DP=80;ExcessHet=3.0103;FS=0.000;MLEAC=1;MLEAF=0.500;MQ=43.78;MQRankSum=-8.212;QD=1.03;ReadPosRankSum=1.745;SOR=0.699	GT:AD:DP:GQ:PL	0/1:72,7:79:99:119,0,4666
2R	19133500	.	C	G	165.77	.	AC=1;AF=0.500;AN=2;BaseQRankSum=-0.669;ClippingRankSum=0.000;DP=71;ExcessHet=3.0103;FS=3.195;MLEAC=1;MLEAF=0.500;MQ=43.86;MQRankSum=-2.334;QD=2.37;ReadPosRankSum=-0.314;SOR=1.387	GT:AD:DP:GQ:PL	0/1:61,9:70:99:194,0,2803
2R	19133505	.	A	T	241.77	.	AC=1;AF=0.500;AN=2;BaseQRankSum=-1.505;ClippingRankSum=0.000;DP=71;ExcessHet=3.0103;FS=1.334;MLEAC=1;MLEAF=0.500;MQ=43.86;MQRankSum=-2.149;QD=3.45;ReadPosRankSum=-0.755;SOR=1.085	GT:AD:DP:GQ:PL	0/1:60,10:70:99:270,0,2788
2R	19133506	.	A	T	241.77	.	AC=1;AF=0.500;AN=2;BaseQRankSum=-1.013;ClippingRankSum=0.000;DP=72;ExcessHet=3.0103;FS=0.000;MLEAC=1;MLEAF=0.500;MQ=43.82;MQRankSum=-2.920;QD=3.41;ReadPosRankSum=-1.230;SOR=0.859	GT:AD:DP:GQ:PL	0/1:60,11:71:99:270,0,2788
2R	19133518	.	T	C	195.77	.	AC=1;AF=0.500;AN=2;BaseQRankSum=-2.481;ClippingRankSum=0.000;DP=73;ExcessHet=3.0103;FS=2.881;MLEAC=1;MLEAF=0.500;MQ=43.83;MQRankSum=-3.188;QD=2.68;ReadPosRankSum=0.258;SOR=1.027	GT:AD:DP:GQ:PL	0/1:63,10:73:99:224,0,2712
2R	19133526	.	C	T	195.77	.	AC=1;AF=0.500;AN=2;BaseQRankSum=1.223;ClippingRankSum=0.000;DP=73;ExcessHet=3.0103;FS=2.881;MLEAC=1;MLEAF=0.500;MQ=43.83;MQRankSum=-3.188;QD=2.68;ReadPosRankSum=0.506;SOR=1.027	GT:AD:DP:GQ:PL	0/1:63,10:73:99:224,0,2707
2R	19133573	.	A	T	37.77	.	AC=1;AF=0.500;AN=2;BaseQRankSum=-0.363;ClippingRankSum=0.000;DP=70;ExcessHet=3.0103;FS=0.000;MLEAC=1;MLEAF=0.500;MQ=43.82;MQRankSum=-4.324;QD=0.55;ReadPosRankSum=-0.532;SOR=0.542	GT:AD:DP:GQ:PL	0/1:59,10:69:66:66,0,1378
2R	19135911	.	AT	A	83.73	.	AC=1;AF=0.500;AN=2;BaseQRankSum=-0.250;ClippingRankSum=0.000;DP=74;ExcessHet=3.0103;FS=0.000;MLEAC=1;MLEAF=0.500;MQ=42.44;MQRankSum=3.028;QD=1.20;ReadPosRankSum=-0.315;SOR=0.505	GT:AD:DP:GQ:PL	0/1:59,11:70:99:121,0,1459
2R	19140991	.	T	A	60.77	.	AC=1;AF=0.500;AN=2;BaseQRankSum=1.242;ClippingRankSum=0.000;DP=81;ExcessHet=3.0103;FS=4.507;MLEAC=1;MLEAF=0.500;MQ=44.00;MQRankSum=0.000;QD=0.75;ReadPosRankSum=2.354;SOR=0.839	GT:AD:DP:GQ:PL	0/1:69,12:81:89:89,0,1568
2R	19141310	.	C	A	45.77	.	AC=1;AF=0.500;AN=2;BaseQRankSum=-0.262;ClippingRankSum=0.000;DP=65;ExcessHet=3.0103;FS=1.686;MLEAC=1;MLEAF=0.500;MQ=43.88;MQRankSum=-6.397;QD=0.70;ReadPosRankSum=0.471;SOR=1.188	GT:AD:DP:GQ:PL	0/1:59,6:65:74:74,0,2459
2R	19141313	.	T	G	45.77	.	AC=1;AF=0.500;AN=2;BaseQRankSum=0.600;ClippingRankSum=0.000;DP=65;ExcessHet=3.0103;FS=1.686;MLEAC=1;MLEAF=0.500;MQ=43.88;MQRankSum=-6.397;QD=0.70;ReadPosRankSum=-0.013;SOR=1.188	GT:AD:DP:GQ:PL	0/1:59,6:65:74:74,0,2459
2R	19141327	.	AATCTAAGATTCAC	A	57.73	.	AC=1;AF=0.500;AN=2;BaseQRankSum=1.510;ClippingRankSum=0.000;DP=72;ExcessHet=3.0103;FS=3.661;MLEAC=1;MLEAF=0.500;MQ=43.89;MQRankSum=-6.204;QD=0.80;ReadPosRankSum=-0.942;SOR=1.598	GT:AD:DP:GQ:PL	0/1:65,7:72:95:95,0,2723
2R	19141406	.	G	A	180.77	.	AC=1;AF=0.500;AN=2;BaseQRankSum=-0.654;ClippingRankSum=0.000;DP=65;ExcessHet=3.0103;FS=0.000;MLEAC=1;MLEAF=0.500;MQ=43.88;MQRankSum=-5.087;QD=2.78;ReadPosRankSum=-1.008;SOR=0.738	GT:AD:DP:GQ:PL	0/1:56,9:65:99:209,0,2299
2R	19141407	.	G	A	180.77	.	AC=1;AF=0.500;AN=2;BaseQRankSum=1.016;ClippingRankSum=0.000;DP=65;ExcessHet=3.0103;FS=0.000;MLEAC=1;MLEAF=0.500;MQ=43.88;MQRankSum=-5.087;QD=2.78;ReadPosRankSum=-0.998;SOR=0.738	GT:AD:DP:GQ:PL	0/1:56,9:65:99:209,0,2299
2R	19142914	.	A	T	76.77	.	AC=1;AF=0.500;AN=2;BaseQRankSum=2.767;ClippingRankSum=0.000;DP=38;ExcessHet=3.0103;FS=4.639;MLEAC=1;MLEAF=0.500;MQ=43.90;MQRankSum=-1.507;QD=2.02;ReadPosRankSum=1.361;SOR=1.966	GT:AD:DP:GQ:PL	0/1:33,5:38:99:105,0,1340
2R	19144123	.	A	AG	38.73	.	AC=1;AF=0.500;AN=2;BaseQRankSum=-1.541;ClippingRankSum=0.000;DP=58;ExcessHet=3.0103;FS=0.000;MLEAC=1;MLEAF=0.500;MQ=43.71;MQRankSum=0.412;QD=0.72;SOR=0.899	GT:AD:DP:GQ:PL	0/1:48,6:54:76:76,0,1933
2R	19144124	.	A	AGAG	37.73	.	AC=1;AF=0.500;AN=2;BaseQRankSum=-0.929;ClippingRankSum=0.000;DP=58;ExcessHet=3.0103;FS=0.000;MLEAC=1;MLEAF=0.500;MQ=43.71;MQRankSum=0.412;QD=0.70;SOR=0.899	GT:AD:DP:GQ:PL	0/1:48,6:54:75:75,0,1933
2R	19144419	.	C	A	81.77	.	AC=1;AF=0.500;AN=2;BaseQRankSum=2.580;ClippingRankSum=0.000;DP=63;ExcessHet=3.0103;FS=3.999;MLEAC=1;MLEAF=0.500;MQ=43.67;MQRankSum=0.506;QD=1.32;ReadPosRankSum=-0.382;SOR=1.586	GT:AD:DP:GQ:PL	0/1:56,6:62:99:110,0,2506
2R	19145236	.	AAACTCCATGGAACCTCAGC	A	122.73	.	AC=1;AF=0.500;AN=2;BaseQRankSum=0.893;ClippingRankSum=0.000;DP=74;ExcessHet=3.0103;FS=22.822;MLEAC=1;MLEAF=0.500;MQ=43.84;MQRankSum=-5.590;QD=1.83;ReadPosRankSum=0.710;SOR=4.403	GT:AD:DP:GQ:PL	0/1:59,8:67:99:160,0,3081
2R	19145376	.	G	A	45.77	.	AC=1;AF=0.500;AN=2;BaseQRankSum=0.230;ClippingRankSum=0.000;DP=64;ExcessHet=3.0103;FS=3.905;MLEAC=1;MLEAF=0.500;MQ=43.91;MQRankSum=-5.441;QD=0.72;ReadPosRankSum=1.272;SOR=1.238	GT:AD:DP:GQ:PL	0/1:58,6:64:74:74,0,3282
2R	19145421	.	GTATGATA	G	196.73	.	AC=1;AF=0.500;AN=2;BaseQRankSum=0.338;ClippingRankSum=0.000;DP=62;ExcessHet=3.0103;FS=11.548;MLEAC=1;MLEAF=0.500;MQ=43.87;MQRankSum=-4.723;QD=3.45;ReadPosRankSum=-1.184;SOR=2.033	GT:AD:DP:GQ:PL	0/1:48,9:57:99:234,0,2880
2R	19145439	.	G	T	42.77	.	AC=1;AF=0.500;AN=2;BaseQRankSum=-0.088;ClippingRankSum=0.000;DP=59;ExcessHet=3.0103;FS=11.810;MLEAC=1;MLEAF=0.500;MQ=43.87;MQRankSum=-4.817;QD=0.72;ReadPosRankSum=-0.443;SOR=2.024	GT:AD:DP:GQ:PL	0/1:50,9:59:71:71,0,1139
2R	19150837	.	G	A	230.77	.	AC=1;AF=0.500;AN=2;BaseQRankSum=2.968;ClippingRankSum=0.000;DP=52;ExcessHet=3.0103;FS=10.678;MLEAC=1;MLEAF=0.500;MQ=43.89;MQRankSum=0.732;QD=4.44;ReadPosRankSum=-0.093;SOR=2.286	GT:AD:DP:GQ:PL	0/1:42,10:52:99:259,0,1699
2R	19150858	.	A	AC	277.73	.	AC=1;AF=0.500;AN=2;BaseQRankSum=-0.897;ClippingRankSum=0.000;DP=53;ExcessHet=3.0103;FS=5.049;MLEAC=1;MLEAF=0.500;MQ=43.82;MQRankSum=1.078;QD=5.24;ReadPosRankSum=-0.110;SOR=1.653	GT:AD:DP:GQ:PL	0/1:42,11:53:99:315,0,1934
2R	19150866	.	A	T	269.77	.	AC=1;AF=0.500;AN=2;BaseQRankSum=0.323;ClippingRankSum=0.000;DP=50;ExcessHet=3.0103;FS=1.427;MLEAC=1;MLEAF=0.500;MQ=43.81;MQRankSum=1.057;QD=5.40;ReadPosRankSum=0.133;SOR=1.179	GT:AD:DP:GQ:PL	0/1:40,10:50:99:298,0,1817
2R	19150967	.	C	A	60.77	.	AC=1;AF=0.500;AN=2;BaseQRankSum=2.270;ClippingRankSum=0.000;DP=61;ExcessHet=3.0103;FS=3.801;MLEAC=1;MLEAF=0.500;MQ=43.90;MQRankSum=0.515;QD=1.01;ReadPosRankSum=-1.099;SOR=1.261	GT:AD:DP:GQ:PL	0/1:54,6:60:89:89,0,2403
2R	19154486	.	A	G	123.77	.	AC=1;AF=0.500;AN=2;BaseQRankSum=-2.396;ClippingRankSum=0.000;DP=52;ExcessHet=3.0103;FS=0.000;MLEAC=1;MLEAF=0.500;MQ=43.17;MQRankSum=-1.261;QD=2.38;ReadPosRankSum=1.160;SOR=0.909	GT:AD:DP:GQ:PL	0/1:45,7:52:99:152,0,6747
2R	19154494	.	C	CA	117.73	.	AC=1;AF=0.500;AN=2;BaseQRankSum=1.429;ClippingRankSum=0.000;DP=53;ExcessHet=3.0103;FS=0.000;MLEAC=1;MLEAF=0.500;MQ=43.19;MQRankSum=-1.288;QD=2.22;ReadPosRankSum=0.499;SOR=0.941	GT:AD:DP:GQ:PL	0/1:46,7:53:99:155,0,6805
2R	19154520	.	G	A	133.77	.	AC=1;AF=0.500;AN=2;BaseQRankSum=0.567;ClippingRankSum=0.000;DP=59;ExcessHet=3.0103;FS=3.264;MLEAC=1;MLEAF=0.500;MQ=42.83;MQRankSum=-2.740;QD=2.27;ReadPosRankSum=-0.807;SOR=1.114	GT:AD:DP:GQ:PL	0/1:51,8:59:99:162,0,6799
2R	19155121	.	GAT	G	30.73	.	AC=1;AF=0.500;AN=2;BaseQRankSum=0.643;ClippingRankSum=0.000;DP=59;ExcessHet=3.0103;FS=1.546;MLEAC=1;MLEAF=0.500;MQ=44.00;MQRankSum=0.000;QD=0.55;ReadPosRankSum=-0.075;SOR=0.856	GT:AD:DP:GQ:PL	0/1:49,7:56:68:68,0,1792
2R	19155261	.	T	A	90.77	.	AC=1;AF=0.500;AN=2;BaseQRankSum=0.450;ClippingRankSum=0.000;DP=52;ExcessHet=3.0103;FS=0.000;MLEAC=1;MLEAF=0.500;MQ=44.00;MQRankSum=0.000;QD=1.75;ReadPosRankSum=0.249;SOR=0.757	GT:AD:DP:GQ:PL	0/1:42,10:52:99:119,0,1626
2R	19155288	.	C	T	78.77	.	AC=1;AF=0.500;AN=2;BaseQRankSum=0.979;ClippingRankSum=0.000;DP=50;ExcessHet=3.0103;FS=0.000;MLEAC=1;MLEAF=0.500;MQ=44.00;MQRankSum=0.000;QD=1.58;ReadPosRankSum=-0.193;SOR=0.558	GT:AD:DP:GQ:PL	0/1:41,9:50:99:107,0,1652
2R	19158531	.	G	C	52.77	.	AC=1;AF=0.500;AN=2;BaseQRankSum=-2.038;ClippingRankSum=0.000;DP=37;ExcessHet=3.0103;FS=7.215;MLEAC=1;MLEAF=0.500;MQ=40.44;MQRankSum=1.232;QD=1.60;ReadPosRankSum=1.683;SOR=0.056	GT:AD:DP:GQ:PL	0/1:29,4:33:81:81,0,1206
2R	19158537	.	T	G	94.77	.	AC=1;AF=0.500;AN=2;BaseQRankSum=-1.890;ClippingRankSum=0.000;DP=38;ExcessHet=3.0103;FS=5.713;MLEAC=1;MLEAF=0.500;MQ=40.48;MQRankSum=1.160;QD=2.79;ReadPosRankSum=1.566;SOR=0.097	GT:AD:DP:GQ:PL	0/1:29,5:34:99:123,0,1203
2R	19158540	.	GTACA	G	85.73	.	AC=1;AF=0.500;AN=2;BaseQRankSum=-1.219;ClippingRankSum=0.000;DP=36;ExcessHet=3.0103;FS=5.713;MLEAC=1;MLEAF=0.500;MQ=40.28;MQRankSum=1.160;QD=2.52;ReadPosRankSum=1.692;SOR=0.097	GT:AD:DP:GQ:PL	0/1:29,5:34:99:123,0,1203
2R	19158564	.	C	T	49.77	.	AC=1;AF=0.500;AN=2;BaseQRankSum=0.241;ClippingRankSum=0.000;DP=12;ExcessHet=3.0103;FS=2.808;MLEAC=1;MLEAF=0.500;MQ=42.64;MQRankSum=-0.282;QD=5.53;ReadPosRankSum=2.655;SOR=0.148	GT:AD:DP:GQ:PL	0/1:5,4:9:78:78,0,103
2R	19166380	.	A	G	108.77	.	AC=1;AF=0.500;AN=2;BaseQRankSum=-0.762;ClippingRankSum=0.000;DP=58;ExcessHet=3.0103;FS=6.095;MLEAC=1;MLEAF=0.500;MQ=43.90;MQRankSum=-2.924;QD=1.88;ReadPosRankSum=-1.695;SOR=1.544	GT:AD:DP:GQ:PL	0/1:51,7:58:99:137,0,9940
2R	19166382	.	A	G	102.77	.	AC=1;AF=0.500;AN=2;BaseQRankSum=-0.473;ClippingRankSum=0.000;DP=59;ExcessHet=3.0103;FS=6.201;MLEAC=1;MLEAF=0.500;MQ=43.90;MQRankSum=-2.957;QD=1.74;ReadPosRankSum=-1.470;SOR=1.535	GT:AD:DP:GQ:PL	0/1:52,7:59:99:131,0,10232
2R	19166388	.	A	G	183.77	.	AC=1;AF=0.500;AN=2;BaseQRankSum=-0.885;ClippingRankSum=0.000;DP=61;ExcessHet=3.0103;FS=5.928;MLEAC=1;MLEAF=0.500;MQ=43.90;MQRankSum=-2.766;QD=3.01;ReadPosRankSum=-1.977;SOR=1.832	GT:AD:DP:GQ:PL	0/1:53,8:61:99:212,0,10527
2R	19166392	.	CTT	C	159.73	.	AC=1;AF=0.500;AN=2;BaseQRankSum=1.031;ClippingRankSum=0.000;DP=67;ExcessHet=3.0103;FS=8.142;MLEAC=1;MLEAF=0.500;MQ=43.91;MQRankSum=-2.720;QD=2.38;ReadPosRankSum=-2.126;SOR=2.078	GT:AD:DP:GQ:PL	0/1:58,9:67:99:197,0,11024
2R	19166401	.	T	A	117.77	.	AC=1;AF=0.500;AN=2;BaseQRankSum=-0.070;ClippingRankSum=0.000;DP=68;ExcessHet=3.0103;FS=5.752;MLEAC=1;MLEAF=0.500;MQ=43.91;MQRankSum=-2.970;QD=1.73;ReadPosRankSum=-1.259;SOR=1.863	GT:AD:DP:GQ:PL	0/1:60,8:68:99:146,0,11153
2R	19166404	.	C	T	114.77	.	AC=1;AF=0.500;AN=2;BaseQRankSum=-0.379;ClippingRankSum=0.000;DP=71;ExcessHet=3.0103;FS=5.789;MLEAC=1;MLEAF=0.500;MQ=43.92;MQRankSum=-3.053;QD=1.62;ReadPosRankSum=-0.976;SOR=1.854	GT:AD:DP:GQ:PL	0/1:63,8:71:99:143,0,11174
2R	19166407	.	T	G	114.77	.	AC=1;AF=0.500;AN=2;BaseQRankSum=-0.762;ClippingRankSum=0.000;DP=71;ExcessHet=3.0103;FS=5.678;MLEAC=1;MLEAF=0.500;MQ=43.92;MQRankSum=-3.053;QD=1.62;ReadPosRankSum=-0.886;SOR=1.811	GT:AD:DP:GQ:PL	0/1:63,8:71:99:143,0,11174
2R	19168785	.	AAC	A	52.73	.	AC=1;AF=0.500;AN=2;BaseQRankSum=0.978;ClippingRankSum=0.000;DP=59;ExcessHet=3.0103;FS=4.509;MLEAC=1;MLEAF=0.500;MQ=43.77;MQRankSum=-5.375;QD=0.91;ReadPosRankSum=0.569;SOR=1.971	GT:AD:DP:GQ:PL	0/1:53,5:58:90:90,0,2242
2R	19168793	.	TTTTTTTTGTTTTTTGGATCA	T	30.73	.	AC=1;AF=0.500;AN=2;BaseQRankSum=0.377;ClippingRankSum=0.000;DP=66;ExcessHet=3.0103;FS=3.766;MLEAC=1;MLEAF=0.500;MQ=43.79;MQRankSum=-5.168;QD=0.47;ReadPosRankSum=-0.929;SOR=1.267	GT:AD:DP:GQ:PL	0/1:60,6:66:68:68,0,2537
2R	19168816	.	TTGTACC	T	39.73	.	AC=1;AF=0.500;AN=2;BaseQRankSum=1.124;ClippingRankSum=0.000;DP=63;ExcessHet=3.0103;FS=3.851;MLEAC=1;MLEAF=0.500;MQ=43.40;MQRankSum=-4.357;QD=0.63;ReadPosRankSum=-2.890;SOR=1.250	GT:AD:DP:GQ:PL	0/1:57,6:63:77:77,0,2335
2R	19169010	.	A	C	121.77	.	AC=1;AF=0.500;AN=2;BaseQRankSum=-2.813;ClippingRankSum=0.000;DP=25;ExcessHet=3.0103;FS=0.000;MLEAC=1;MLEAF=0.500;MQ=43.69;MQRankSum=-2.167;QD=4.87;ReadPosRankSum=-0.533;SOR=0.804	GT:AD:DP:GQ:PL	0/1:20,5:25:99:150,0,1062
2R	19169013	.	C	A	118.77	.	AC=1;AF=0.500;AN=2;BaseQRankSum=-1.327;ClippingRankSum=0.000;DP=26;ExcessHet=3.0103;FS=0.000;MLEAC=1;MLEAF=0.500;MQ=43.70;MQRankSum=-2.228;QD=4.57;ReadPosRankSum=-1.035;SOR=0.914	GT:AD:DP:GQ:PL	0/1:21,5:26:99:147,0,1095
2R	19183055	.	T	TTG	60.73	.	AC=1;AF=0.500;AN=2;BaseQRankSum=0.164;ClippingRankSum=0.000;DP=44;ExcessHet=3.0103;FS=1.650;MLEAC=1;MLEAF=0.500;MQ=43.16;MQRankSum=2.162;QD=1.38;ReadPosRankSum=-0.562;SOR=0.770	GT:AD:DP:GQ:PL	0/1:37,7:44:98:98,0,1506
2R	19187911	.	C	CAA	143	.	AC=2;AF=1.00;AN=2;DP=3;ExcessHet=3.0103;FS=0.000;MLEAC=2;MLEAF=1.00;MQ=44.00;QD=33.02;SOR=1.179	GT:AD:DP:GQ:PL	1/1:0,3:3:12:180,12,0
2R	19187912	.	C	A	152.03	.	AC=2;AF=1.00;AN=2;DP=3;ExcessHet=3.0103;FS=0.000;MLEAC=2;MLEAF=1.00;MQ=44.00;QD=33.47;SOR=1.179	GT:AD:DP:GQ:PL	1/1:0,3:3:12:180,12,0
2R	19187921	.	T	G	185.90	.	AC=2;AF=1.00;AN=2;DP=4;ExcessHet=3.0103;FS=0.000;MLEAC=2;MLEAF=1.00;MQ=44.00;QD=32.47;SOR=0.693	GT:AD:DP:GQ:PL	1/1:0,4:4:15:214,15,0
2R	19187923	.	C	A	185.90	.	AC=2;AF=1.00;AN=2;DP=5;ExcessHet=3.0103;FS=0.000;MLEAC=2;MLEAF=1.00;MQ=44.00;QD=27.42;SOR=1.022	GT:AD:DP:GQ:PL	1/1:0,5:5:15:214,15,0
2R	19188084	.	G	A	105.90	.	AC=2;AF=1.00;AN=2;DP=5;ExcessHet=3.0103;FS=0.000;MLEAC=2;MLEAF=1.00;MQ=44.00;QD=21.18;SOR=1.022	GT:AD:DP:GQ:PL	1/1:0,5:5:15:134,15,0
2R	19192161	.	G	GAGGGA	150.73	.	AC=1;AF=0.500;AN=2;BaseQRankSum=-1.242;ClippingRankSum=0.000;DP=9;ExcessHet=3.0103;FS=0.000;MLEAC=1;MLEAF=0.500;MQ=42.35;MQRankSum=0.000;QD=18.84;ReadPosRankSum=0.431;SOR=0.693	GT:AD:DP:GQ:PL	0/1:4,4:8:62:188,0,62
2R	19206100	.	G	T	69.77	.	AC=1;AF=0.500;AN=2;BaseQRankSum=2.490;ClippingRankSum=0.000;DP=55;ExcessHet=3.0103;FS=0.000;MLEAC=1;MLEAF=0.500;MQ=43.91;MQRankSum=-1.915;QD=1.29;ReadPosRankSum=1.621;SOR=0.788	GT:AD:DP:GQ:PL	0/1:49,5:54:98:98,0,2106
2R	19206114	.	GTT	G	186.73	.	AC=1;AF=0.500;AN=2;BaseQRankSum=-0.214;ClippingRankSum=0.000;DP=58;ExcessHet=3.0103;FS=1.492;MLEAC=1;MLEAF=0.500;MQ=43.97;MQRankSum=-2.424;QD=3.28;ReadPosRankSum=-0.394;SOR=0.399	GT:AD:DP:GQ:PL	0/1:49,8:57:99:224,0,2096
2R	19206117	.	T	G	192.77	.	AC=1;AF=0.500;AN=2;BaseQRankSum=-1.095;ClippingRankSum=0.000;DP=57;ExcessHet=3.0103;FS=0.000;MLEAC=1;MLEAF=0.500;MQ=43.97;MQRankSum=-2.237;QD=3.44;ReadPosRankSum=-0.774;SOR=0.593	GT:AD:DP:GQ:PL	0/1:47,9:56:99:221,0,2096
2R	19206125	.	T	A	145.77	.	AC=1;AF=0.500;AN=2;BaseQRankSum=-1.334;ClippingRankSum=0.000;DP=60;ExcessHet=3.0103;FS=1.455;MLEAC=1;MLEAF=0.500;MQ=43.97;MQRankSum=-2.475;QD=2.47;ReadPosRankSum=0.410;SOR=1.027	GT:AD:DP:GQ:PL	0/1:51,8:59:99:174,0,2079
2R	19206411	.	GTGGGGATGGGC	G	34.73	.	AC=1;AF=0.500;AN=2;BaseQRankSum=-1.876;ClippingRankSum=0.000;DP=53;ExcessHet=3.0103;FS=1.945;MLEAC=1;MLEAF=0.500;MQ=43.96;MQRankSum=-2.967;QD=0.68;ReadPosRankSum=0.825;SOR=1.304	GT:AD:DP:GQ:PL	0/1:46,5:51:72:72,0,2701
2R	19210151	.	T	G	126.77	.	AC=1;AF=0.500;AN=2;BaseQRankSum=-1.420;ClippingRankSum=0.000;DP=53;ExcessHet=3.0103;FS=10.476;MLEAC=1;MLEAF=0.500;MQ=43.93;MQRankSum=0.597;QD=2.39;ReadPosRankSum=-0.727;SOR=1.447	GT:AD:DP:GQ:PL	0/1:46,7:53:99:155,0,2365
2R	19210152	.	G	A	126.77	.	AC=1;AF=0.500;AN=2;BaseQRankSum=0.470;ClippingRankSum=0.000;DP=53;ExcessHet=3.0103;FS=10.476;MLEAC=1;MLEAF=0.500;MQ=43.93;MQRankSum=0.597;QD=2.39;ReadPosRankSum=-0.598;SOR=1.447	GT:AD:DP:GQ:PL	0/1:46,7:53:99:155,0,2365
2R	19210836	.	T	A	37.77	.	AC=1;AF=0.500;AN=2;BaseQRankSum=0.924;ClippingRankSum=0.000;DP=23;ExcessHet=3.0103;FS=0.000;MLEAC=1;MLEAF=0.500;MQ=43.91;MQRankSum=-2.384;QD=1.72;ReadPosRankSum=-1.533;SOR=1.051	GT:AD:DP:GQ:PL	0/1:19,3:22:66:66,0,905
2R	19210839	.	T	A	34.77	.	AC=1;AF=0.500;AN=2;BaseQRankSum=1.832;ClippingRankSum=0.000;DP=24;ExcessHet=3.0103;FS=0.000;MLEAC=1;MLEAF=0.500;MQ=43.92;MQRankSum=-2.453;QD=1.51;ReadPosRankSum=-1.143;SOR=0.941	GT:AD:DP:GQ:PL	0/1:20,3:23:63:63,0,925
2R	19210845	.	A	T	31.77	.	AC=1;AF=0.500;AN=2;BaseQRankSum=-1.017;ClippingRankSum=0.000;DP=26;ExcessHet=3.0103;FS=0.000;MLEAC=1;MLEAF=0.500;MQ=43.92;MQRankSum=-2.585;QD=1.27;ReadPosRankSum=-0.712;SOR=0.960	GT:AD:DP:GQ:PL	0/1:22,3:25:60:60,0,937
2R	19222767	.	A	C	52.77	.	AC=1;AF=0.500;AN=2;BaseQRankSum=-2.456;ClippingRankSum=0.000;DP=39;ExcessHet=3.0103;FS=0.000;MLEAC=1;MLEAF=0.500;MQ=43.47;MQRankSum=1.412;QD=1.60;ReadPosRankSum=3.050;SOR=0.420	GT:AD:DP:GQ:PL	0/1:29,4:33:81:81,0,1116
2R	19225810	.	T	C	162.77	.	AC=1;AF=0.500;AN=2;BaseQRankSum=3.708;ClippingRankSum=0.000;DP=56;ExcessHet=3.0103;FS=12.808;MLEAC=1;MLEAF=0.500;MQ=44.00;MQRankSum=0.000;QD=2.91;ReadPosRankSum=0.029;SOR=2.817	GT:AD:DP:GQ:PL	0/1:48,8:56:99:191,0,1961
2R	19225814	.	T	A	162.77	.	AC=1;AF=0.500;AN=2;BaseQRankSum=2.307;ClippingRankSum=0.000;DP=54;ExcessHet=3.0103;FS=12.859;MLEAC=1;MLEAF=0.500;MQ=44.00;MQRankSum=0.000;QD=3.01;ReadPosRankSum=-0.519;SOR=2.816	GT:AD:DP:GQ:PL	0/1:46,8:54:99:191,0,1955
2R	19225815	.	A	G	165.77	.	AC=1;AF=0.500;AN=2;BaseQRankSum=2.125;ClippingRankSum=0.000;DP=55;ExcessHet=3.0103;FS=12.692;MLEAC=1;MLEAF=0.500;MQ=44.00;MQRankSum=0.000;QD=3.01;ReadPosRankSum=-0.385;SOR=2.820	GT:AD:DP:GQ:PL	0/1:47,8:55:99:194,0,1934
2R	19226001	.	T	C	180.77	.	AC=1;AF=0.500;AN=2;BaseQRankSum=-1.609;ClippingRankSum=0.000;DP=65;ExcessHet=3.0103;FS=3.113;MLEAC=1;MLEAF=0.500;MQ=43.91;MQRankSum=-0.967;QD=2.78;ReadPosRankSum=0.720;SOR=1.300	GT:AD:DP:GQ:PL	0/1:56,9:65:99:209,0,5526
2R	19226002	.	A	T	177.77	.	AC=1;AF=0.500;AN=2;BaseQRankSum=0.238;ClippingRankSum=0.000;DP=65;ExcessHet=3.0103;FS=3.113;MLEAC=1;MLEAF=0.500;MQ=43.91;MQRankSum=-0.967;QD=2.73;ReadPosRankSum=0.766;SOR=1.300	GT:AD:DP:GQ:PL	0/1:56,9:65:99:206,0,5577
2R	19226008	.	C	T	177.77	.	AC=1;AF=0.500;AN=2;BaseQRankSum=1.251;ClippingRankSum=0.000;DP=61;ExcessHet=3.0103;FS=5.479;MLEAC=1;MLEAF=0.500;MQ=44.00;MQRankSum=0.000;QD=2.91;ReadPosRankSum=0.801;SOR=1.682	GT:AD:DP:GQ:PL	0/1:53,8:61:99:206,0,5559
2R	19226010	.	C	T	141.77	.	AC=1;AF=0.500;AN=2;BaseQRankSum=1.201;ClippingRankSum=0.000;DP=63;ExcessHet=3.0103;FS=3.484;MLEAC=1;MLEAF=0.500;MQ=44.00;MQRankSum=0.000;QD=2.25;ReadPosRankSum=0.859;SOR=1.575	GT:AD:DP:GQ:PL	0/1:55,8:63:99:170,0,5456
2R	19229343	.	A	G	58.77	.	AC=1;AF=0.500;AN=2;BaseQRankSum=-0.704;ClippingRankSum=0.000;DP=28;ExcessHet=3.0103;FS=5.452;MLEAC=1;MLEAF=0.500;MQ=44.00;MQRankSum=0.000;QD=2.10;ReadPosRankSum=1.035;SOR=1.479	GT:AD:DP:GQ:PL	0/1:24,4:28:87:87,0,1122
2R	19229346	.	G	C	58.77	.	AC=1;AF=0.500;AN=2;BaseQRankSum=-1.072;ClippingRankSum=0.000;DP=31;ExcessHet=3.0103;FS=5.658;MLEAC=1;MLEAF=0.500;MQ=44.00;MQRankSum=0.000;QD=1.90;ReadPosRankSum=1.269;SOR=1.453	GT:AD:DP:GQ:PL	0/1:27,4:31:87:87,0,1122
2R	19229349	.	C	T	58.77	.	AC=1;AF=0.500;AN=2;BaseQRankSum=-0.213;ClippingRankSum=0.000;DP=31;ExcessHet=3.0103;FS=5.658;MLEAC=1;MLEAF=0.500;MQ=44.00;MQRankSum=0.000;QD=1.90;ReadPosRankSum=1.226;SOR=1.453	GT:AD:DP:GQ:PL	0/1:27,4:31:87:87,0,1122
2R	19232611	.	C	A	84.77	.	AC=1;AF=0.500;AN=2;BaseQRankSum=2.945;ClippingRankSum=0.000;DP=49;ExcessHet=3.0103;FS=0.000;MLEAC=1;MLEAF=0.500;MQ=43.38;MQRankSum=2.190;QD=1.73;ReadPosRankSum=-1.307;SOR=0.784	GT:AD:DP:GQ:PL	0/1:40,9:49:99:113,0,939
2R	19233511	.	A	G	40.77	.	AC=1;AF=0.500;AN=2;BaseQRankSum=-0.303;ClippingRankSum=0.000;DP=14;ExcessHet=3.0103;FS=0.000;MLEAC=1;MLEAF=0.500;MQ=43.86;MQRankSum=0.000;QD=5.82;ReadPosRankSum=1.834;SOR=0.223	GT:AD:DP:GQ:PL	0/1:5,2:7:69:69,0,204
2R	19233513	.	A	G	94.73	.	AC=1;AF=0.500;AN=2;BaseQRankSum=-1.180;ClippingRankSum=0.000;DP=13;ExcessHet=3.0103;FS=0.000;MLEAC=1;MLEAF=0.500;MQ=43.85;MQRankSum=0.000;QD=10.53;SOR=0.223	GT:AD:DP:GQ:PL	0/1:5,4:9:99:132,0,198
2R	19235885	.	G	A	30.77	.	AC=1;AF=0.500;AN=2;BaseQRankSum=2.526;ClippingRankSum=0.000;DP=53;ExcessHet=3.0103;FS=1.821;MLEAC=1;MLEAF=0.500;MQ=44.00;MQRankSum=0.000;QD=0.58;ReadPosRankSum=0.959;SOR=0.918	GT:AD:DP:GQ:PL	0/1:48,5:53:59:59,0,2053
2R	19235891	.	G	A	30.77	.	AC=1;AF=0.500;AN=2;BaseQRankSum=0.192;ClippingRankSum=0.000;DP=54;ExcessHet=3.0103;FS=1.783;MLEAC=1;MLEAF=0.500;MQ=44.00;MQRankSum=0.000;QD=0.57;ReadPosRankSum=0.567;SOR=0.943	GT:AD:DP:GQ:PL	0/1:49,5:54:59:59,0,2055
2R	19248779	.	AGGGGGCG	A	91.73	.	AC=1;AF=0.500;AN=2;BaseQRankSum=2.228;ClippingRankSum=0.000;DP=39;ExcessHet=3.0103;FS=0.000;MLEAC=1;MLEAF=0.500;MQ=43.46;MQRankSum=-0.770;QD=2.87;ReadPosRankSum=-2.043;SOR=0.634	GT:AD:DP:GQ:PL	0/1:27,5:32:99:129,0,1105
2R	19265447	.	T	G	71.77	.	AC=1;AF=0.500;AN=2;BaseQRankSum=0.406;ClippingRankSum=0.000;DP=41;ExcessHet=3.0103;FS=0.000;MLEAC=1;MLEAF=0.500;MQ=44.00;MQRankSum=0.000;QD=1.75;ReadPosRankSum=-0.140;SOR=0.638	GT:AD:DP:GQ:PL	0/1:33,8:41:99:100,0,1304
2R	19273074	.	T	C	64.77	.	AC=1;AF=0.500;AN=2;BaseQRankSum=-0.844;ClippingRankSum=0.000;DP=62;ExcessHet=3.0103;FS=7.661;MLEAC=1;MLEAF=0.500;MQ=44.00;MQRankSum=0.000;QD=1.06;ReadPosRankSum=-0.459;SOR=0.821	GT:AD:DP:GQ:PL	0/1:51,10:61:93:93,0,1221
2R	19276380	.	A	T	48.77	.	AC=1;AF=0.500;AN=2;BaseQRankSum=-1.377;ClippingRankSum=0.000;DP=58;ExcessHet=3.0103;FS=3.815;MLEAC=1;MLEAF=0.500;MQ=43.74;MQRankSum=0.525;QD=0.84;ReadPosRankSum=1.336;SOR=1.259	GT:AD:DP:GQ:PL	0/1:52,6:58:77:77,0,2148
2R	19276381	.	T	A	45.77	.	AC=1;AF=0.500;AN=2;BaseQRankSum=-0.420;ClippingRankSum=0.000;DP=58;ExcessHet=3.0103;FS=3.815;MLEAC=1;MLEAF=0.500;MQ=43.74;MQRankSum=0.525;QD=0.79;ReadPosRankSum=0.934;SOR=1.259	GT:AD:DP:GQ:PL	0/1:52,6:58:74:74,0,2170
2R	19305061	.	T	G	45.77	.	AC=1;AF=0.500;AN=2;BaseQRankSum=1.991;ClippingRankSum=0.000;DP=89;ExcessHet=3.0103;FS=2.860;MLEAC=1;MLEAF=0.500;MQ=43.93;MQRankSum=-4.904;QD=0.51;ReadPosRankSum=1.379;SOR=0.355	GT:AD:DP:GQ:PL	0/1:79,10:89:74:74,0,3189
2R	19305271	.	C	G	62.77	.	AC=1;AF=0.500;AN=2;BaseQRankSum=-0.229;ClippingRankSum=0.000;DP=62;ExcessHet=3.0103;FS=1.359;MLEAC=1;MLEAF=0.500;MQ=43.76;MQRankSum=-1.250;QD=1.01;ReadPosRankSum=0.541;SOR=0.963	GT:AD:DP:GQ:PL	0/1:52,10:62:91:91,0,1232
2R	19310493	.	T	C	39.77	.	AC=1;AF=0.500;AN=2;BaseQRankSum=-0.141;ClippingRankSum=0.000;DP=51;ExcessHet=3.0103;FS=0.000;MLEAC=1;MLEAF=0.500;MQ=44.00;MQRankSum=0.000;QD=0.78;ReadPosRankSum=-0.181;SOR=0.604	GT:AD:DP:GQ:PL	0/1:43,8:51:68:68,0,989
2R	19310811	.	G	T	33.77	.	AC=1;AF=0.500;AN=2;BaseQRankSum=1.889;ClippingRankSum=0.000;DP=64;ExcessHet=3.0103;FS=1.422;MLEAC=1;MLEAF=0.500;MQ=43.94;MQRankSum=0.614;QD=0.54;ReadPosRankSum=1.360;SOR=0.737	GT:AD:DP:GQ:PL	0/1:54,9:63:62:62,0,1273
2R	19310822	.	A	G	141.77	.	AC=1;AF=0.500;AN=2;BaseQRankSum=-0.836;ClippingRankSum=0.000;DP=62;ExcessHet=3.0103;FS=3.410;MLEAC=1;MLEAF=0.500;MQ=43.94;MQRankSum=0.583;QD=2.29;ReadPosRankSum=2.236;SOR=1.065	GT:AD:DP:GQ:PL	0/1:54,8:62:99:170,0,2364
2R	19310824	.	T	C	141.77	.	AC=1;AF=0.500;AN=2;BaseQRankSum=-2.043;ClippingRankSum=0.000;DP=63;ExcessHet=3.0103;FS=3.438;MLEAC=1;MLEAF=0.500;MQ=43.94;MQRankSum=0.578;QD=2.25;ReadPosRankSum=2.377;SOR=1.051	GT:AD:DP:GQ:PL	0/1:55,8:63:99:170,0,2364
2R	19340136	.	T	G	143.77	.	AC=1;AF=0.500;AN=2;BaseQRankSum=-1.111;ClippingRankSum=0.000;DP=59;ExcessHet=3.0103;FS=12.252;MLEAC=1;MLEAF=0.500;MQ=43.85;MQRankSum=-0.635;QD=2.44;ReadPosRankSum=-1.411;SOR=2.829	GT:AD:DP:GQ:PL	0/1:51,8:59:99:172,0,2114
2R	19340139	.	C	G	146.77	.	AC=1;AF=0.500;AN=2;BaseQRankSum=1.319;ClippingRankSum=0.000;DP=59;ExcessHet=3.0103;FS=12.252;MLEAC=1;MLEAF=0.500;MQ=43.85;MQRankSum=-0.635;QD=2.49;ReadPosRankSum=-1.188;SOR=2.829	GT:AD:DP:GQ:PL	0/1:51,8:59:99:175,0,2092
2R	19340151	.	C	T	162.77	.	AC=1;AF=0.500;AN=2;BaseQRankSum=-0.869;ClippingRankSum=0.000;DP=56;ExcessHet=3.0103;FS=12.001;MLEAC=1;MLEAF=0.500;MQ=43.84;MQRankSum=-0.577;QD=2.91;ReadPosRankSum=-0.750;SOR=2.833	GT:AD:DP:GQ:PL	0/1:48,8:56:99:191,0,1969
2R	19340153	.	G	A	162.77	.	AC=1;AF=0.500;AN=2;BaseQRankSum=-1.514;ClippingRankSum=0.000;DP=55;ExcessHet=3.0103;FS=12.267;MLEAC=1;MLEAF=0.500;MQ=43.84;MQRankSum=-0.557;QD=2.96;ReadPosRankSum=-0.884;SOR=2.829	GT:AD:DP:GQ:PL	0/1:47,8:55:99:191,0,1969
2R	19340208	.	G	A	183.77	.	AC=1;AF=0.500;AN=2;BaseQRankSum=3.491;ClippingRankSum=0.000;DP=60;ExcessHet=3.0103;FS=3.504;MLEAC=1;MLEAF=0.500;MQ=43.87;MQRankSum=-0.679;QD=3.06;ReadPosRankSum=2.121;SOR=1.619	GT:AD:DP:GQ:PL	0/1:52,8:60:99:212,0,2242
2R	19340215	.	C	T	183.77	.	AC=1;AF=0.500;AN=2;BaseQRankSum=3.391;ClippingRankSum=0.000;DP=62;ExcessHet=3.0103;FS=5.505;MLEAC=1;MLEAF=0.500;MQ=43.87;MQRankSum=-0.587;QD=2.96;ReadPosRankSum=1.529;SOR=1.781	GT:AD:DP:GQ:PL	0/1:53,9:62:99:212,0,2233
2R	19340216	.	A	G	183.77	.	AC=1;AF=0.500;AN=2;BaseQRankSum=-0.710;ClippingRankSum=0.000;DP=62;ExcessHet=3.0103;FS=5.505;MLEAC=1;MLEAF=0.500;MQ=43.87;MQRankSum=-0.587;QD=2.96;ReadPosRankSum=1.509;SOR=1.781	GT:AD:DP:GQ:PL	0/1:53,9:62:99:212,0,2240
2R	19353902	.	G	A	132.77	.	AC=1;AF=0.500;AN=2;BaseQRankSum=1.177;ClippingRankSum=0.000;DP=67;ExcessHet=3.0103;FS=0.000;MLEAC=1;MLEAF=0.500;MQ=43.91;MQRankSum=0.681;QD=2.01;ReadPosRankSum=0.285;SOR=0.765	GT:AD:DP:GQ:PL	0/1:58,8:66:99:161,0,2235
2R	19353911	.	C	T	142.77	.	AC=1;AF=0.500;AN=2;BaseQRankSum=1.562;ClippingRankSum=0.000;DP=61;ExcessHet=3.0103;FS=0.000;MLEAC=1;MLEAF=0.500;MQ=43.90;MQRankSum=0.713;QD=2.34;ReadPosRankSum=-0.289;SOR=0.620	GT:AD:DP:GQ:PL	0/1:53,8:61:99:171,0,2150
2R	19361916	.	A	G	61.77	.	AC=1;AF=0.500;AN=2;BaseQRankSum=0.280;ClippingRankSum=0.000;DP=44;ExcessHet=3.0103;FS=0.000;MLEAC=1;MLEAF=0.500;MQ=43.91;MQRankSum=0.509;QD=1.40;ReadPosRankSum=-1.474;SOR=0.602	GT:AD:DP:GQ:PL	0/1:40,4:44:90:90,0,1665
2R	19361919	.	T	A	52.77	.	AC=1;AF=0.500;AN=2;BaseQRankSum=1.763;ClippingRankSum=0.000;DP=45;ExcessHet=3.0103;FS=0.000;MLEAC=1;MLEAF=0.500;MQ=43.91;MQRankSum=0.556;QD=1.17;ReadPosRankSum=-2.144;SOR=0.904	GT:AD:DP:GQ:PL	0/1:40,5:45:81:81,0,1791
2R	19361925	.	A	T	52.77	.	AC=1;AF=0.500;AN=2;BaseQRankSum=2.088;ClippingRankSum=0.000;DP=48;ExcessHet=3.0103;FS=0.000;MLEAC=1;MLEAF=0.500;MQ=43.92;MQRankSum=0.536;QD=1.10;ReadPosRankSum=-2.308;SOR=0.966	GT:AD:DP:GQ:PL	0/1:43,5:48:81:81,0,1791
2R	19361927	.	T	C	79.77	.	AC=1;AF=0.500;AN=2;BaseQRankSum=1.162;ClippingRankSum=0.000;DP=47;ExcessHet=3.0103;FS=0.000;MLEAC=1;MLEAF=0.500;MQ=43.92;MQRankSum=0.491;QD=1.70;ReadPosRankSum=-1.503;SOR=0.650	GT:AD:DP:GQ:PL	0/1:43,4:47:99:108,0,1818
2R	19361930	.	C	T	37.77	.	AC=1;AF=0.500;AN=2;BaseQRankSum=2.421;ClippingRankSum=0.000;DP=48;ExcessHet=3.0103;FS=0.000;MLEAC=1;MLEAF=0.500;MQ=43.92;MQRankSum=0.536;QD=0.79;ReadPosRankSum=-1.992;SOR=0.991	GT:AD:DP:GQ:PL	0/1:43,5:48:66:66,0,1821
2R	19370836	.	CTTGAGCA	C	186.73	.	AC=1;AF=0.500;AN=2;BaseQRankSum=-1.423;ClippingRankSum=0.000;DP=77;ExcessHet=3.0103;FS=1.335;MLEAC=1;MLEAF=0.500;MQ=43.95;MQRankSum=-2.470;QD=2.56;ReadPosRankSum=-0.852;SOR=0.941	GT:AD:DP:GQ:PL	0/1:63,10:73:99:224,0,4071
2R	19370940	.	T	A	63.77	.	AC=1;AF=0.500;AN=2;BaseQRankSum=-0.447;ClippingRankSum=0.000;DP=62;ExcessHet=3.0103;FS=1.349;MLEAC=1;MLEAF=0.500;MQ=43.97;MQRankSum=-2.236;QD=1.03;ReadPosRankSum=-0.837;SOR=0.456	GT:AD:DP:GQ:PL	0/1:52,10:62:92:92,0,1257
2R	19371208	.	C	A	61.77	.	AC=1;AF=0.500;AN=2;BaseQRankSum=-1.056;ClippingRankSum=0.000;DP=59;ExcessHet=3.0103;FS=5.244;MLEAC=1;MLEAF=0.500;MQ=43.87;MQRankSum=0.951;QD=1.05;ReadPosRankSum=1.561;SOR=1.567	GT:AD:DP:GQ:PL	0/1:49,10:59:90:90,0,1134
2R	19375846	.	A	T	106.77	.	AC=1;AF=0.500;AN=2;BaseQRankSum=-1.015;ClippingRankSum=0.000;DP=62;ExcessHet=3.0103;FS=1.552;MLEAC=1;MLEAF=0.500;MQ=43.50;MQRankSum=0.580;QD=1.72;ReadPosRankSum=-0.798;SOR=0.307	GT:AD:DP:GQ:PL	0/1:54,8:62:99:135,0,2316
2R	19375870	.	G	T	93.77	.	AC=1;AF=0.500;AN=2;BaseQRankSum=0.011;ClippingRankSum=0.000;DP=63;ExcessHet=3.0103;FS=3.474;MLEAC=1;MLEAF=0.500;MQ=43.14;MQRankSum=0.125;QD=1.49;ReadPosRankSum=-1.041;SOR=0.723	GT:AD:DP:GQ:PL	0/1:56,7:63:99:122,0,2372
2R	19376743	.	T	G	73.77	.	AC=1;AF=0.500;AN=2;BaseQRankSum=-0.581;ClippingRankSum=0.000;DP=58;ExcessHet=3.0103;FS=4.563;MLEAC=1;MLEAF=0.500;MQ=42.35;MQRankSum=-0.022;QD=1.45;ReadPosRankSum=-1.104;SOR=1.565	GT:AD:DP:GQ:PL	0/1:47,4:51:99:102,0,1921
2R	19376746	.	C	CGGT	65.73	.	AC=1;AF=0.500;AN=2;BaseQRankSum=1.122;ClippingRankSum=0.000;DP=59;ExcessHet=3.0103;FS=3.862;MLEAC=1;MLEAF=0.500;MQ=42.37;MQRankSum=1.249;QD=1.24;ReadPosRankSum=-2.178;SOR=1.251	GT:AD:DP:GQ:PL	0/1:47,6:53:99:103,0,1921
2R	19376766	.	G	A	44.77	.	AC=1;AF=0.500;AN=2;BaseQRankSum=1.035;ClippingRankSum=0.000;DP=54;ExcessHet=3.0103;FS=0.000;MLEAC=1;MLEAF=0.500;MQ=42.37;MQRankSum=2.057;QD=0.84;ReadPosRankSum=-1.109;SOR=0.509	GT:AD:DP:GQ:PL	0/1:47,6:53:73:73,0,1913
2R	19386104	.	T	C	53.77	.	AC=1;AF=0.500;AN=2;BaseQRankSum=-1.745;ClippingRankSum=0.000;DP=57;ExcessHet=3.0103;FS=0.000;MLEAC=1;MLEAF=0.500;MQ=42.83;MQRankSum=-2.153;QD=0.94;ReadPosRankSum=0.767;SOR=0.522	GT:AD:DP:GQ:PL	0/1:51,6:57:82:82,0,1888
2R	19387152	.	T	G	46.77	.	AC=1;AF=0.500;AN=2;BaseQRankSum=0.882;ClippingRankSum=0.000;DP=51;ExcessHet=3.0103;FS=3.253;MLEAC=1;MLEAF=0.500;MQ=43.89;MQRankSum=-1.139;QD=0.92;ReadPosRankSum=0.000;SOR=1.402	GT:AD:DP:GQ:PL	0/1:42,9:51:75:75,0,965
2R	19391527	.	T	TCA	39.73	.	AC=1;AF=0.500;AN=2;BaseQRankSum=-2.499;ClippingRankSum=0.000;DP=64;ExcessHet=3.0103;FS=8.096;MLEAC=1;MLEAF=0.500;MQ=43.91;MQRankSum=0.551;QD=0.63;ReadPosRankSum=-3.031;SOR=1.901	GT:AD:DP:GQ:PL	0/1:58,5:63:77:77,0,2417
2R	19396000	.	T	C	121.77	.	AC=1;AF=0.500;AN=2;BaseQRankSum=-1.364;ClippingRankSum=0.000;DP=51;ExcessHet=3.0103;FS=1.649;MLEAC=1;MLEAF=0.500;MQ=44.00;MQRankSum=0.000;QD=2.39;ReadPosRankSum=-1.070;SOR=1.341	GT:AD:DP:GQ:PL	0/1:44,7:51:99:150,0,1899
2R	19396043	.	G	C	286.77	.	AC=1;AF=0.500;AN=2;BaseQRankSum=-0.328;ClippingRankSum=0.000;DP=45;ExcessHet=3.0103;FS=0.000;MLEAC=1;MLEAF=0.500;MQ=43.91;MQRankSum=-2.638;QD=6.37;ReadPosRankSum=-1.106;SOR=0.648	GT:AD:DP:GQ:PL	0/1:35,10:45:99:315,0,1606
2R	19396044	.	AT	A	277.73	.	AC=1;AF=0.500;AN=2;BaseQRankSum=-0.752;ClippingRankSum=0.000;DP=45;ExcessHet=3.0103;FS=0.000;MLEAC=1;MLEAF=0.500;MQ=43.91;MQRankSum=-2.638;QD=6.17;ReadPosRankSum=-0.956;SOR=0.648	GT:AD:DP:GQ:PL	0/1:35,10:45:99:315,0,1606
2R	19396046	.	ACC	A	277.73	.	AC=1;AF=0.500;AN=2;BaseQRankSum=1.143;ClippingRankSum=0.000;DP=45;ExcessHet=3.0103;FS=0.000;MLEAC=1;MLEAF=0.500;MQ=43.91;MQRankSum=-2.638;QD=6.17;ReadPosRankSum=-0.615;SOR=0.648	GT:AD:DP:GQ:PL	0/1:35,10:45:99:315,0,1606
2R	19402082	.	G	T	79.77	.	AC=1;AF=0.500;AN=2;BaseQRankSum=1.676;ClippingRankSum=0.000;DP=48;ExcessHet=3.0103;FS=0.000;MLEAC=1;MLEAF=0.500;MQ=43.96;MQRankSum=0.534;QD=1.66;ReadPosRankSum=0.340;SOR=0.507	GT:AD:DP:GQ:PL	0/1:39,9:48:99:108,0,874
2R	19402108	.	T	C	63.77	.	AC=1;AF=0.500;AN=2;BaseQRankSum=0.229;ClippingRankSum=0.000;DP=45;ExcessHet=3.0103;FS=1.617;MLEAC=1;MLEAF=0.500;MQ=43.96;MQRankSum=0.523;QD=1.42;ReadPosRankSum=-0.613;SOR=0.368	GT:AD:DP:GQ:PL	0/1:37,8:45:92:92,0,858
2R	19402122	.	T	C	54.77	.	AC=1;AF=0.500;AN=2;BaseQRankSum=-0.954;ClippingRankSum=0.000;DP=46;ExcessHet=3.0103;FS=0.000;MLEAC=1;MLEAF=0.500;MQ=43.96;MQRankSum=0.516;QD=1.19;ReadPosRankSum=-0.489;SOR=0.502	GT:AD:DP:GQ:PL	0/1:38,8:46:83:83,0,894
2R	19412744	.	C	T	55.77	.	AC=1;AF=0.500;AN=2;BaseQRankSum=0.321;ClippingRankSum=0.000;DP=47;ExcessHet=3.0103;FS=0.000;MLEAC=1;MLEAF=0.500;MQ=43.40;MQRankSum=-0.768;QD=1.19;ReadPosRankSum=0.156;SOR=0.646	GT:AD:DP:GQ:PL	0/1:39,8:47:84:84,0,929
2R	19437649	.	A	G	30.77	.	AC=1;AF=0.500;AN=2;BaseQRankSum=-2.251;ClippingRankSum=0.000;DP=69;ExcessHet=3.0103;FS=3.204;MLEAC=1;MLEAF=0.500;MQ=43.92;MQRankSum=0.616;QD=0.45;ReadPosRankSum=0.606;SOR=0.243	GT:AD:DP:GQ:PL	0/1:59,10:69:59:59,0,1430
2R	19455950	.	T	G	64.77	.	AC=1;AF=0.500;AN=2;BaseQRankSum=1.891;ClippingRankSum=0.000;DP=55;ExcessHet=3.0103;FS=0.000;MLEAC=1;MLEAF=0.500;MQ=44.00;MQRankSum=0.000;QD=1.18;ReadPosRankSum=0.556;SOR=0.892	GT:AD:DP:GQ:PL	0/1:46,9:55:93:93,0,1059
2R	19481639	.	G	T	158.77	.	AC=1;AF=0.500;AN=2;BaseQRankSum=1.833;ClippingRankSum=0.000;DP=71;ExcessHet=3.0103;FS=0.000;MLEAC=1;MLEAF=0.500;MQ=44.00;MQRankSum=0.000;QD=2.24;ReadPosRankSum=-0.827;SOR=0.602	GT:AD:DP:GQ:PL	0/1:61,10:71:99:187,0,2413
2R	19481663	.	A	T	98.77	.	AC=1;AF=0.500;AN=2;BaseQRankSum=2.015;ClippingRankSum=0.000;DP=72;ExcessHet=3.0103;FS=1.463;MLEAC=1;MLEAF=0.500;MQ=44.00;MQRankSum=0.000;QD=1.37;ReadPosRankSum=1.342;SOR=1.096	GT:AD:DP:GQ:PL	0/1:64,8:72:99:127,0,2627
2R	19489772	.	G	A	295.77	.	AC=1;AF=0.500;AN=2;BaseQRankSum=1.238;ClippingRankSum=0.000;DP=61;ExcessHet=3.0103;FS=0.000;MLEAC=1;MLEAF=0.500;MQ=43.97;MQRankSum=0.542;QD=4.93;ReadPosRankSum=-0.863;SOR=0.829	GT:AD:DP:GQ:PL	0/1:48,12:60:99:324,0,2288
2R	19489788	2R_19489788_SNP	A	T	298.77	.	AC=1;AF=0.500;AN=2;BaseQRankSum=-0.887;ClippingRankSum=0.000;DB;DP=60;ExcessHet=3.0103;FS=0.000;MLEAC=1;MLEAF=0.500;MQ=43.93;MQRankSum=0.751;QD=5.06;ReadPosRankSum=-0.505;SOR=0.779	GT:AD:DP:GQ:PL	0/1:47,12:59:99:327,0,2264
2R	19495837	.	A	G	63.77	.	AC=1;AF=0.500;AN=2;BaseQRankSum=3.394;ClippingRankSum=0.000;DP=55;ExcessHet=3.0103;FS=15.728;MLEAC=1;MLEAF=0.500;MQ=44.00;MQRankSum=0.000;QD=1.16;ReadPosRankSum=0.107;SOR=3.043	GT:AD:DP:GQ:PL	0/1:46,9:55:92:92,0,1087
2R	19502815	.	T	C	82.77	.	AC=1;AF=0.500;AN=2;BaseQRankSum=0.953;ClippingRankSum=0.000;DP=62;ExcessHet=3.0103;FS=6.173;MLEAC=1;MLEAF=0.500;MQ=38.70;MQRankSum=-2.386;QD=1.36;ReadPosRankSum=-0.999;SOR=1.537	GT:AD:DP:GQ:PL	0/1:54,7:61:99:111,0,2231
2R	19506250	.	AT	A	42.73	.	AC=1;AF=0.500;AN=2;BaseQRankSum=0.977;ClippingRankSum=0.000;DP=63;ExcessHet=3.0103;FS=11.263;MLEAC=1;MLEAF=0.500;MQ=41.53;MQRankSum=-0.306;QD=0.68;ReadPosRankSum=-0.878;SOR=1.079	GT:AD:DP:GQ:PL	0/1:57,6:63:80:80,0,2354
2R	19509571	.	G	A	115.77	.	AC=1;AF=0.500;AN=2;BaseQRankSum=2.111;ClippingRankSum=0.000;DP=57;ExcessHet=3.0103;FS=9.239;MLEAC=1;MLEAF=0.500;MQ=43.93;MQRankSum=-1.602;QD=2.03;ReadPosRankSum=-0.513;SOR=1.479	GT:AD:DP:GQ:PL	0/1:50,7:57:99:144,0,1979
2R	19509572	.	A	G	115.77	.	AC=1;AF=0.500;AN=2;BaseQRankSum=1.002;ClippingRankSum=0.000;DP=56;ExcessHet=3.0103;FS=9.014;MLEAC=1;MLEAF=0.500;MQ=43.93;MQRankSum=-1.580;QD=2.07;ReadPosRankSum=-0.536;SOR=1.485	GT:AD:DP:GQ:PL	0/1:49,7:56:99:144,0,1979
2R	19522011	.	G	T	94.77	.	AC=1;AF=0.500;AN=2;BaseQRankSum=2.152;ClippingRankSum=0.000;DP=50;ExcessHet=3.0103;FS=0.000;MLEAC=1;MLEAF=0.500;MQ=43.30;MQRankSum=0.862;QD=1.90;ReadPosRankSum=-1.203;SOR=0.455	GT:AD:DP:GQ:PL	0/1:43,7:50:99:123,0,1709
2R	19522035	.	T	TTTC	37.73	.	AC=1;AF=0.500;AN=2;BaseQRankSum=-2.137;ClippingRankSum=0.000;DP=57;ExcessHet=3.0103;FS=0.000;MLEAC=1;MLEAF=0.500;MQ=43.33;MQRankSum=0.747;QD=0.66;ReadPosRankSum=-1.496;SOR=0.610	GT:AD:DP:GQ:PL	0/1:52,5:57:75:75,0,2189
2R	19534818	.	G	A	43.77	.	AC=1;AF=0.500;AN=2;BaseQRankSum=-0.233;ClippingRankSum=0.000;DP=37;ExcessHet=3.0103;FS=2.437;MLEAC=1;MLEAF=0.500;MQ=43.59;MQRankSum=-1.648;QD=1.22;ReadPosRankSum=0.050;SOR=0.160	GT:AD:DP:GQ:PL	0/1:32,4:36:72:72,0,1883
2R	19535007	.	A	G	38.77	.	AC=1;AF=0.500;AN=2;BaseQRankSum=1.235;ClippingRankSum=0.000;DP=17;ExcessHet=3.0103;FS=0.000;MLEAC=1;MLEAF=0.500;MQ=43.45;MQRankSum=-1.012;QD=2.28;ReadPosRankSum=0.000;SOR=0.859	GT:AD:DP:GQ:PL	0/1:14,3:17:67:67,0,495
2R	19535023	.	ATCCCCC	A	86.73	.	AC=1;AF=0.500;AN=2;BaseQRankSum=0.519;ClippingRankSum=0.000;DP=12;ExcessHet=3.0103;FS=0.000;MLEAC=1;MLEAF=0.500;MQ=43.22;MQRankSum=-0.114;QD=7.23;ReadPosRankSum=1.380;SOR=0.368	GT:AD:DP:GQ:PL	0/1:8,4:12:99:124,0,388
2R	19535045	.	G	A	70.77	.	AC=1;AF=0.500;AN=2;BaseQRankSum=-1.118;ClippingRankSum=0.000;DP=12;ExcessHet=3.0103;FS=6.264;MLEAC=1;MLEAF=0.500;MQ=43.01;MQRankSum=0.538;QD=5.90;ReadPosRankSum=2.838;SOR=0.872	GT:AD:DP:GQ:PL	0/1:9,3:12:99:99,0,199
2R	19535944	.	G	GGGGCAAAACACTCT	96.73	.	AC=1;AF=0.500;AN=2;BaseQRankSum=1.406;ClippingRankSum=0.000;DP=48;ExcessHet=3.0103;FS=1.687;MLEAC=1;MLEAF=0.500;MQ=44.00;MQRankSum=0.000;QD=2.15;ReadPosRankSum=-1.284;SOR=1.122	GT:AD:DP:GQ:PL	0/1:39,6:45:99:134,0,1551
2R	19537002	.	C	T	44.77	.	AC=1;AF=0.500;AN=2;BaseQRankSum=1.167;ClippingRankSum=0.000;DP=51;ExcessHet=3.0103;FS=5.800;MLEAC=1;MLEAF=0.500;MQ=43.32;MQRankSum=-3.682;QD=0.91;ReadPosRankSum=0.216;SOR=0.985	GT:AD:DP:GQ:PL	0/1:41,8:49:73:73,0,928
2R	19537195	.	CT	C	202.73	.	AC=1;AF=0.500;AN=2;BaseQRankSum=0.859;ClippingRankSum=0.000;DP=54;ExcessHet=3.0103;FS=5.935;MLEAC=1;MLEAF=0.500;MQ=43.30;MQRankSum=-3.468;QD=3.83;ReadPosRankSum=-2.287;SOR=0.515	GT:AD:DP:GQ:PL	0/1:44,9:53:99:240,0,13847
2R	19537197	.	GCACTGATTGCTGTCCCGAGGCGGTTCCCTCTAGCA	G	166.73	.	AC=1;AF=0.500;AN=2;BaseQRankSum=-0.331;ClippingRankSum=0.000;DP=65;ExcessHet=3.0103;FS=3.322;MLEAC=1;MLEAF=0.500;MQ=43.27;MQRankSum=-2.870;QD=2.57;ReadPosRankSum=-2.469;SOR=0.595	GT:AD:DP:GQ:PL	0/1:56,9:65:99:204,0,16185
2R	19537315	.	GCCAATCCAAC	G	253.73	.	AC=1;AF=0.500;AN=2;BaseQRankSum=-1.055;ClippingRankSum=0.000;DP=54;ExcessHet=3.0103;FS=1.431;MLEAC=1;MLEAF=0.500;MQ=42.56;MQRankSum=-2.163;QD=4.88;ReadPosRankSum=2.077;SOR=0.426	GT:AD:DP:GQ:PL	0/1:43,9:52:99:291,0,1775
2R	19537315	.	GCCAATCCAAC	G	253.73	.	AC=1;AF=0.500;AN=2;BaseQRankSum=-1.055;ClippingRankSum=0.000;DP=54;ExcessHet=3.0103;FS=1.431;MLEAC=1;MLEAF=0.500;MQ=42.56;MQRankSum=-2.163;QD=4.88;ReadPosRankSum=2.077;SOR=0.426	GT:AD:DP:GQ:PL	0/1:43,9:52:99:291,0,1775
2R	19537315	.	GCCAATCCAAC	G	253.73	.	AC=1;AF=0.500;AN=2;BaseQRankSum=-1.055;ClippingRankSum=0.000;DP=54;ExcessHet=3.0103;FS=1.431;MLEAC=1;MLEAF=0.500;MQ=42.56;MQRankSum=-2.163;QD=4.88;ReadPosRankSum=2.077;SOR=0.426	GT:AD:DP:GQ:PL	0/1:43,9:52:99:291,0,1775
2R	19537315	.	GCCAATCCAAC	G	253.73	.	AC=1;AF=0.500;AN=2;BaseQRankSum=-1.055;ClippingRankSum=0.000;DP=54;ExcessHet=3.0103;FS=1.431;MLEAC=1;MLEAF=0.500;MQ=42.56;MQRankSum=-2.163;QD=4.88;ReadPosRankSum=2.077;SOR=0.426	GT:AD:DP:GQ:PL	0/1:43,9:52:99:291,0,1775
2R	19537325	.	C	CTTTT	256.73	.	AC=1;AF=0.500;AN=2;BaseQRankSum=2.491;ClippingRankSum=0.000;DP=52;ExcessHet=3.0103;FS=1.402;MLEAC=1;MLEAF=0.500;MQ=42.51;MQRankSum=-2.112;QD=5.03;ReadPosRankSum=2.152;SOR=0.452	GT:AD:DP:GQ:PL	0/1:42,9:51:99:294,0,1733
2R	19537325	.	C	CTTTT	256.73	.	AC=1;AF=0.500;AN=2;BaseQRankSum=2.491;ClippingRankSum=0.000;DP=52;ExcessHet=3.0103;FS=1.402;MLEAC=1;MLEAF=0.500;MQ=42.51;MQRankSum=-2.112;QD=5.03;ReadPosRankSum=2.152;SOR=0.452	GT:AD:DP:GQ:PL	0/1:42,9:51:99:294,0,1733
2R	19537325	.	C	CTTTT	256.73	.	AC=1;AF=0.500;AN=2;BaseQRankSum=2.491;ClippingRankSum=0.000;DP=52;ExcessHet=3.0103;FS=1.402;MLEAC=1;MLEAF=0.500;MQ=42.51;MQRankSum=-2.112;QD=5.03;ReadPosRankSum=2.152;SOR=0.452	GT:AD:DP:GQ:PL	0/1:42,9:51:99:294,0,1733
2R	19537325	.	C	CTTTT	256.73	.	AC=1;AF=0.500;AN=2;BaseQRankSum=2.491;ClippingRankSum=0.000;DP=52;ExcessHet=3.0103;FS=1.402;MLEAC=1;MLEAF=0.500;MQ=42.51;MQRankSum=-2.112;QD=5.03;ReadPosRankSum=2.152;SOR=0.452	GT:AD:DP:GQ:PL	0/1:42,9:51:99:294,0,1733
2R	19537352	.	C	T	167.77	.	AC=1;AF=0.500;AN=2;BaseQRankSum=2.019;ClippingRankSum=0.000;DP=55;ExcessHet=3.0103;FS=0.000;MLEAC=1;MLEAF=0.500;MQ=43.07;MQRankSum=-1.631;QD=3.11;ReadPosRankSum=-0.951;SOR=0.687	GT:AD:DP:GQ:PL	0/1:41,13:54:99:196,0,885
2R	19537466	.	CTTTTT	C	172.73	.	AC=1;AF=0.500;AN=2;BaseQRankSum=0.209;ClippingRankSum=0.000;DP=50;ExcessHet=3.0103;FS=1.524;MLEAC=1;MLEAF=0.500;MQ=43.19;MQRankSum=-1.248;QD=3.45;ReadPosRankSum=-0.053;SOR=1.179	GT:AD:DP:GQ:PL	0/1:42,8:50:99:210,0,1739
2R	19537626	.	A	T	129.77	.	AC=1;AF=0.500;AN=2;BaseQRankSum=0.109;ClippingRankSum=0.000;DP=47;ExcessHet=3.0103;FS=3.601;MLEAC=1;MLEAF=0.500;MQ=45.60;MQRankSum=-2.504;QD=2.76;ReadPosRankSum=0.599;SOR=1.460	GT:AD:DP:GQ:PL	0/1:40,7:47:99:158,0,1659
2R	19537634	.	G	GTGTGTGTGTGTGTGT	127.73	.	AC=1;AF=0.500;AN=2;BaseQRankSum=-0.787;ClippingRankSum=0.000;DP=45;ExcessHet=3.0103;FS=6.533;MLEAC=1;MLEAF=0.500;MQ=45.37;MQRankSum=-2.494;QD=2.84;ReadPosRankSum=0.752;SOR=2.043	GT:AD:DP:GQ:PL	0/1:39,6:45:99:165,0,1575
2R	19552769	.	C	T	44.77	.	AC=1;AF=0.500;AN=2;BaseQRankSum=-0.330;ClippingRankSum=0.000;DP=41;ExcessHet=3.0103;FS=14.392;MLEAC=1;MLEAF=0.500;MQ=44.00;MQRankSum=0.000;QD=1.09;ReadPosRankSum=0.191;SOR=2.538	GT:AD:DP:GQ:PL	0/1:34,7:41:73:73,0,800
2R	19553813	.	A	G	220.77	.	AC=1;AF=0.500;AN=2;BaseQRankSum=-1.466;ClippingRankSum=0.000;DP=61;ExcessHet=3.0103;FS=7.687;MLEAC=1;MLEAF=0.500;MQ=43.52;MQRankSum=0.282;QD=3.62;ReadPosRankSum=-0.556;SOR=1.523	GT:AD:DP:GQ:PL	0/1:51,10:61:99:249,0,2037
2R	19553824	.	GT	G	186.73	.	AC=1;AF=0.500;AN=2;BaseQRankSum=1.817;ClippingRankSum=0.000;DP=59;ExcessHet=3.0103;FS=8.263;MLEAC=1;MLEAF=0.500;MQ=43.42;MQRankSum=0.372;QD=3.16;ReadPosRankSum=-0.475;SOR=1.239	GT:AD:DP:GQ:PL	0/1:50,9:59:99:224,0,2114
2R	19558161	.	T	C	82.77	.	AC=1;AF=0.500;AN=2;BaseQRankSum=-0.493;ClippingRankSum=0.000;DP=35;ExcessHet=3.0103;FS=1.547;MLEAC=1;MLEAF=0.500;MQ=43.94;MQRankSum=0.612;QD=2.36;ReadPosRankSum=0.389;SOR=1.085	GT:AD:DP:GQ:PL	0/1:27,8:35:99:111,0,630
2R	19571778	.	T	C	61.77	.	AC=1;AF=0.500;AN=2;BaseQRankSum=-1.167;ClippingRankSum=0.000;DP=60;ExcessHet=3.0103;FS=10.879;MLEAC=1;MLEAF=0.500;MQ=43.90;MQRankSum=0.670;QD=1.03;ReadPosRankSum=0.661;SOR=2.276	GT:AD:DP:GQ:PL	0/1:50,10:60:90:90,0,1171
2R	19575422	.	G	C	93.77	.	AC=1;AF=0.500;AN=2;BaseQRankSum=-1.252;ClippingRankSum=0.000;DP=67;ExcessHet=3.0103;FS=3.285;MLEAC=1;MLEAF=0.500;MQ=44.00;MQRankSum=0.000;QD=1.42;ReadPosRankSum=-0.108;SOR=1.104	GT:AD:DP:GQ:PL	0/1:58,8:66:99:122,0,2395
2R	19575435	.	TG	T	54.73	.	AC=1;AF=0.500;AN=2;BaseQRankSum=-0.235;ClippingRankSum=0.000;DP=68;ExcessHet=3.0103;FS=1.493;MLEAC=1;MLEAF=0.500;MQ=44.00;MQRankSum=0.000;QD=0.82;ReadPosRankSum=0.031;SOR=0.893	GT:AD:DP:GQ:PL	0/1:60,7:67:92:92,0,2520
2R	19575442	.	A	G	39.77	.	AC=1;AF=0.500;AN=2;BaseQRankSum=-0.591;ClippingRankSum=0.000;DP=66;ExcessHet=3.0103;FS=0.000;MLEAC=1;MLEAF=0.500;MQ=44.00;MQRankSum=0.000;QD=0.60;ReadPosRankSum=0.539;SOR=0.518	GT:AD:DP:GQ:PL	0/1:60,6:66:68:68,0,2527
2R	19600668	.	TG	T	73.73	.	AC=1;AF=0.500;AN=2;BaseQRankSum=-0.630;ClippingRankSum=0.000;DP=38;ExcessHet=3.0103;FS=1.909;MLEAC=1;MLEAF=0.500;MQ=43.70;MQRankSum=0.751;QD=1.99;ReadPosRankSum=1.937;SOR=0.876	GT:AD:DP:GQ:PL	0/1:32,5:37:99:111,0,1288
2R	19600671	.	G	A	79.77	.	AC=1;AF=0.500;AN=2;BaseQRankSum=1.482;ClippingRankSum=0.000;DP=34;ExcessHet=3.0103;FS=0.000;MLEAC=1;MLEAF=0.500;MQ=43.66;MQRankSum=0.792;QD=2.35;SOR=0.977	GT:AD:DP:GQ:PL	0/1:29,5:34:99:108,0,1313
2R	19600684	.	A	C	91.77	.	AC=1;AF=0.500;AN=2;BaseQRankSum=-1.826;ClippingRankSum=0.000;DP=35;ExcessHet=3.0103;FS=0.000;MLEAC=1;MLEAF=0.500;MQ=43.45;MQRankSum=1.011;QD=2.62;ReadPosRankSum=1.720;SOR=1.022	GT:AD:DP:GQ:PL	0/1:30,5:35:99:120,0,1173
2R	19606269	.	T	G	135.77	.	AC=1;AF=0.500;AN=2;BaseQRankSum=-0.324;ClippingRankSum=0.000;DP=66;ExcessHet=3.0103;FS=11.762;MLEAC=1;MLEAF=0.500;MQ=43.80;MQRankSum=0.687;QD=2.09;ReadPosRankSum=0.443;SOR=1.767	GT:AD:DP:GQ:PL	0/1:57,8:65:99:164,0,4101
2R	19606273	.	C	A	138.77	.	AC=1;AF=0.500;AN=2;BaseQRankSum=1.697;ClippingRankSum=0.000;DP=62;ExcessHet=3.0103;FS=8.955;MLEAC=1;MLEAF=0.500;MQ=43.78;MQRankSum=0.713;QD=2.27;ReadPosRankSum=-0.209;SOR=1.785	GT:AD:DP:GQ:PL	0/1:53,8:61:99:167,0,4067
2R	19606278	.	T	C	138.77	.	AC=1;AF=0.500;AN=2;BaseQRankSum=1.903;ClippingRankSum=0.000;DP=64;ExcessHet=3.0103;FS=8.908;MLEAC=1;MLEAF=0.500;MQ=43.85;MQRankSum=0.578;QD=2.20;ReadPosRankSum=0.000;SOR=1.787	GT:AD:DP:GQ:PL	0/1:55,8:63:99:167,0,4060
2R	19612221	.	C	G	62.74	.	AC=2;AF=1.00;AN=2;DP=2;ExcessHet=3.0103;FS=0.000;MLEAC=2;MLEAF=1.00;MQ=44.00;QD=31.37;SOR=0.693	GT:AD:DP:GQ:PL	1/1:0,2:2:6:90,6,0
2R	19612222	.	C	G	62.74	.	AC=2;AF=1.00;AN=2;DP=2;ExcessHet=3.0103;FS=0.000;MLEAC=2;MLEAF=1.00;MQ=44.00;QD=31.37;SOR=0.693	GT:AD:DP:GQ:PL	1/1:0,2:2:6:90,6,0
2R	19615802	.	T	G	61.77	.	AC=1;AF=0.500;AN=2;BaseQRankSum=-0.670;ClippingRankSum=0.000;DP=66;ExcessHet=3.0103;FS=0.000;MLEAC=1;MLEAF=0.500;MQ=42.40;MQRankSum=-0.184;QD=0.94;ReadPosRankSum=1.132;SOR=0.512	GT:AD:DP:GQ:PL	0/1:58,8:66:90:90,0,2534
2R	19615824	.	A	G	69.77	.	AC=1;AF=0.500;AN=2;BaseQRankSum=-1.743;ClippingRankSum=0.000;DP=63;ExcessHet=3.0103;FS=1.504;MLEAC=1;MLEAF=0.500;MQ=43.85;MQRankSum=0.578;QD=1.11;ReadPosRankSum=1.286;SOR=0.377	GT:AD:DP:GQ:PL	0/1:55,8:63:98:98,0,2484
2R	19619936	.	G	A	41.77	.	AC=1;AF=0.500;AN=2;BaseQRankSum=0.950;ClippingRankSum=0.000;DP=60;ExcessHet=3.0103;FS=1.420;MLEAC=1;MLEAF=0.500;MQ=43.97;MQRankSum=0.467;QD=0.70;ReadPosRankSum=0.291;SOR=0.754	GT:AD:DP:GQ:PL	0/1:51,9:60:70:70,0,1124
2R	19620163	.	CAAA	C	46.73	.	AC=1;AF=0.500;AN=2;BaseQRankSum=2.451;ClippingRankSum=0.000;DP=53;ExcessHet=3.0103;FS=0.000;MLEAC=1;MLEAF=0.500;MQ=43.91;MQRankSum=0.000;QD=0.95;ReadPosRankSum=1.588;SOR=0.422	GT:AD:DP:GQ:PL	0/1:42,7:49:84:84,0,1312
2R	19634811	.	T	C	93.77	.	AC=1;AF=0.500;AN=2;BaseQRankSum=1.193;ClippingRankSum=0.000;DP=70;ExcessHet=3.0103;FS=5.604;MLEAC=1;MLEAF=0.500;MQ=44.00;MQRankSum=0.000;QD=1.34;ReadPosRankSum=0.797;SOR=1.759	GT:AD:DP:GQ:PL	0/1:62,8:70:99:122,0,2523
2R	19638133	.	G	T	204.77	.	AC=1;AF=0.500;AN=2;BaseQRankSum=3.005;ClippingRankSum=0.000;DP=56;ExcessHet=3.0103;FS=1.506;MLEAC=1;MLEAF=0.500;MQ=39.75;MQRankSum=2.037;QD=3.66;ReadPosRankSum=-1.284;SOR=0.341	GT:AD:DP:GQ:PL	0/1:47,9:56:99:233,0,1988
2R	19638138	.	A	C	204.77	.	AC=1;AF=0.500;AN=2;BaseQRankSum=-0.216;ClippingRankSum=0.000;DP=56;ExcessHet=3.0103;FS=3.277;MLEAC=1;MLEAF=0.500;MQ=39.53;MQRankSum=2.132;QD=3.66;ReadPosRankSum=-0.949;SOR=0.292	GT:AD:DP:GQ:PL	0/1:47,9:56:99:233,0,1988
2R	19645943	.	CTGGCATA	C	112.73	.	AC=1;AF=0.500;AN=2;BaseQRankSum=-0.304;ClippingRankSum=0.000;DP=60;ExcessHet=3.0103;FS=0.000;MLEAC=1;MLEAF=0.500;MQ=43.72;MQRankSum=-0.995;QD=2.05;ReadPosRankSum=0.561;SOR=0.675	GT:AD:DP:GQ:PL	0/1:48,7:55:99:150,0,2376
2R	19654771	.	G	A	45.77	.	AC=1;AF=0.500;AN=2;BaseQRankSum=1.076;ClippingRankSum=0.000;DP=31;ExcessHet=3.0103;FS=0.000;MLEAC=1;MLEAF=0.500;MQ=44.00;MQRankSum=0.000;QD=1.48;ReadPosRankSum=0.555;SOR=1.022	GT:AD:DP:GQ:PL	0/1:25,6:31:74:74,0,575
2R	19656885	.	G	A	41.77	.	AC=1;AF=0.500;AN=2;BaseQRankSum=1.755;ClippingRankSum=0.000;DP=71;ExcessHet=3.0103;FS=0.000;MLEAC=1;MLEAF=0.500;MQ=44.00;MQRankSum=0.000;QD=0.59;ReadPosRankSum=0.471;SOR=0.602	GT:AD:DP:GQ:PL	0/1:61,10:71:70:70,0,1464
2R	19671307	.	T	TA	105.73	.	AC=1;AF=0.500;AN=2;BaseQRankSum=-2.131;ClippingRankSum=0.000;DP=56;ExcessHet=3.0103;FS=3.751;MLEAC=1;MLEAF=0.500;MQ=43.67;MQRankSum=0.813;QD=1.92;ReadPosRankSum=1.606;SOR=1.579	GT:AD:DP:GQ:PL	0/1:48,7:55:99:143,0,1991
2R	19671317	.	T	A	173.77	.	AC=1;AF=0.500;AN=2;BaseQRankSum=-0.902;ClippingRankSum=0.000;DP=57;ExcessHet=3.0103;FS=0.000;MLEAC=1;MLEAF=0.500;MQ=43.68;MQRankSum=0.924;QD=3.10;ReadPosRankSum=0.089;SOR=0.845	GT:AD:DP:GQ:PL	0/1:47,9:56:99:202,0,1870
2R	19671336	.	T	C	112.77	.	AC=1;AF=0.500;AN=2;BaseQRankSum=0.011;ClippingRankSum=0.000;DP=57;ExcessHet=3.0103;FS=2.987;MLEAC=1;MLEAF=0.500;MQ=43.71;MQRankSum=-0.529;QD=2.01;ReadPosRankSum=-0.805;SOR=1.204	GT:AD:DP:GQ:PL	0/1:45,11:56:99:141,0,1075
2R	19671355	.	A	G	78.77	.	AC=1;AF=0.500;AN=2;BaseQRankSum=-2.443;ClippingRankSum=0.000;DP=58;ExcessHet=3.0103;FS=2.971;MLEAC=1;MLEAF=0.500;MQ=43.71;MQRankSum=-0.549;QD=1.38;ReadPosRankSum=-0.658;SOR=1.226	GT:AD:DP:GQ:PL	0/1:46,11:57:99:107,0,1109
2R	19671688	.	C	T	107.77	.	AC=1;AF=0.500;AN=2;BaseQRankSum=0.317;ClippingRankSum=0.000;DP=54;ExcessHet=3.0103;FS=10.030;MLEAC=1;MLEAF=0.500;MQ=44.00;MQRankSum=0.000;QD=2.07;ReadPosRankSum=-0.292;SOR=2.557	GT:AD:DP:GQ:PL	0/1:45,7:52:99:136,0,2210
2R	19671697	.	C	T	84.77	.	AC=1;AF=0.500;AN=2;BaseQRankSum=2.494;ClippingRankSum=0.000;DP=53;ExcessHet=3.0103;FS=10.573;MLEAC=1;MLEAF=0.500;MQ=44.00;MQRankSum=0.000;QD=1.66;ReadPosRankSum=-0.409;SOR=2.256	GT:AD:DP:GQ:PL	0/1:45,6:51:99:113,0,2214
2R	19678033	.	TGAC	T	145.73	.	AC=1;AF=0.500;AN=2;BaseQRankSum=-0.513;ClippingRankSum=0.000;DP=45;ExcessHet=3.0103;FS=0.000;MLEAC=1;MLEAF=0.500;MQ=44.00;MQRankSum=0.000;QD=3.31;ReadPosRankSum=0.546;SOR=0.902	GT:AD:DP:GQ:PL	0/1:37,7:44:99:183,0,1498
2R	19678072	.	T	C	68.77	.	AC=1;AF=0.500;AN=2;BaseQRankSum=-1.159;ClippingRankSum=0.000;DP=50;ExcessHet=3.0103;FS=1.421;MLEAC=1;MLEAF=0.500;MQ=44.00;MQRankSum=0.000;QD=1.38;ReadPosRankSum=-0.859;SOR=0.787	GT:AD:DP:GQ:PL	0/1:41,9:50:97:97,0,1003
2R	19678120	.	A	G	124.77	.	AC=1;AF=0.500;AN=2;BaseQRankSum=-1.206;ClippingRankSum=0.000;DP=60;ExcessHet=3.0103;FS=0.000;MLEAC=1;MLEAF=0.500;MQ=43.85;MQRankSum=-3.601;QD=2.08;ReadPosRankSum=-0.544;SOR=0.556	GT:AD:DP:GQ:PL	0/1:52,8:60:99:153,0,2109
2R	19678124	.	G	A	124.77	.	AC=1;AF=0.500;AN=2;BaseQRankSum=2.226;ClippingRankSum=0.000;DP=60;ExcessHet=3.0103;FS=0.000;MLEAC=1;MLEAF=0.500;MQ=43.85;MQRankSum=-3.601;QD=2.08;ReadPosRankSum=-0.424;SOR=0.556	GT:AD:DP:GQ:PL	0/1:52,8:60:99:153,0,2120
2R	19678168	.	TTAAATG	T	72.73	.	AC=1;AF=0.500;AN=2;BaseQRankSum=0.262;ClippingRankSum=0.000;DP=68;ExcessHet=3.0103;FS=0.000;MLEAC=1;MLEAF=0.500;MQ=43.86;MQRankSum=-4.137;QD=1.09;ReadPosRankSum=-0.247;SOR=0.864	GT:AD:DP:GQ:PL	0/1:60,7:67:99:110,0,2488
2R	19678180	.	T	A	81.77	.	AC=1;AF=0.500;AN=2;BaseQRankSum=-0.330;ClippingRankSum=0.000;DP=68;ExcessHet=3.0103;FS=0.000;MLEAC=1;MLEAF=0.500;MQ=43.86;MQRankSum=-4.171;QD=1.20;ReadPosRankSum=0.296;SOR=0.759	GT:AD:DP:GQ:PL	0/1:61,7:68:99:110,0,2461
2R	19686254	.	T	C	42.77	.	AC=1;AF=0.500;AN=2;BaseQRankSum=-0.912;ClippingRankSum=0.000;DP=49;ExcessHet=3.0103;FS=1.900;MLEAC=1;MLEAF=0.500;MQ=44.00;MQRankSum=0.000;QD=0.87;ReadPosRankSum=1.067;SOR=0.863	GT:AD:DP:GQ:PL	0/1:44,5:49:71:71,0,1882
2R	19686256	.	A	G	49.77	.	AC=1;AF=0.500;AN=2;BaseQRankSum=1.541;ClippingRankSum=0.000;DP=48;ExcessHet=3.0103;FS=1.930;MLEAC=1;MLEAF=0.500;MQ=44.00;MQRankSum=0.000;QD=1.04;ReadPosRankSum=1.006;SOR=0.838	GT:AD:DP:GQ:PL	0/1:43,5:48:78:78,0,1833
2R	19687289	.	T	A	60.77	.	AC=1;AF=0.500;AN=2;BaseQRankSum=-0.278;ClippingRankSum=0.000;DP=59;ExcessHet=3.0103;FS=1.795;MLEAC=1;MLEAF=0.500;MQ=43.97;MQRankSum=-2.916;QD=1.03;ReadPosRankSum=0.665;SOR=0.283	GT:AD:DP:GQ:PL	0/1:53,6:59:89:89,0,2501
2R	19687298	.	AAAAG	A	39.73	.	AC=1;AF=0.500;AN=2;BaseQRankSum=0.632;ClippingRankSum=0.000;DP=62;ExcessHet=3.0103;FS=1.795;MLEAC=1;MLEAF=0.500;MQ=43.97;MQRankSum=-3.000;QD=0.64;ReadPosRankSum=0.813;SOR=0.279	GT:AD:DP:GQ:PL	0/1:56,6:62:77:77,0,2660
2R	19692558	.	C	CATAAAG	108.73	.	AC=1;AF=0.500;AN=2;BaseQRankSum=0.538;ClippingRankSum=0.000;DP=71;ExcessHet=3.0103;FS=1.540;MLEAC=1;MLEAF=0.500;MQ=43.86;MQRankSum=-0.615;QD=1.53;ReadPosRankSum=-0.756;SOR=1.140	GT:AD:DP:GQ:PL	0/1:63,8:71:99:146,0,2621
2R	19705981	.	T	C	30.77	.	AC=1;AF=0.500;AN=2;BaseQRankSum=-0.418;ClippingRankSum=0.000;DP=69;ExcessHet=3.0103;FS=0.000;MLEAC=1;MLEAF=0.500;MQ=43.66;MQRankSum=-1.054;QD=0.45;ReadPosRankSum=1.459;SOR=0.663	GT:AD:DP:GQ:PL	0/1:63,6:69:59:59,0,2669
2R	19706002	.	A	AT	53.73	.	AC=1;AF=0.500;AN=2;BaseQRankSum=0.042;ClippingRankSum=0.000;DP=68;ExcessHet=3.0103;FS=0.000;MLEAC=1;MLEAF=0.500;MQ=43.65;MQRankSum=-1.818;QD=0.79;ReadPosRankSum=0.676;SOR=0.903	GT:AD:DP:GQ:PL	0/1:61,7:68:91:91,0,2420
2R	19706047	.	C	T	87.77	.	AC=1;AF=0.500;AN=2;BaseQRankSum=1.182;ClippingRankSum=0.000;DP=64;ExcessHet=3.0103;FS=1.616;MLEAC=1;MLEAF=0.500;MQ=43.48;MQRankSum=-2.812;QD=1.37;ReadPosRankSum=-0.452;SOR=0.743	GT:AD:DP:GQ:PL	0/1:57,7:64:99:116,0,2456
2R	19706058	.	A	G	99.77	.	AC=1;AF=0.500;AN=2;BaseQRankSum=-0.185;ClippingRankSum=0.000;DP=60;ExcessHet=3.0103;FS=3.433;MLEAC=1;MLEAF=0.500;MQ=43.48;MQRankSum=-2.811;QD=1.66;ReadPosRankSum=-1.002;SOR=0.732	GT:AD:DP:GQ:PL	0/1:53,7:60:99:128,0,2288
2R	19706064	2R_19706064_SNP	A	C	57.77	.	AC=1;AF=0.500;AN=2;BaseQRankSum=1.873;ClippingRankSum=0.000;DB;DP=61;ExcessHet=3.0103;FS=0.000;MLEAC=1;MLEAF=0.500;MQ=43.52;MQRankSum=-3.474;QD=0.95;ReadPosRankSum=-0.157;SOR=0.425	GT:AD:DP:GQ:PL	0/1:55,6:61:86:86,0,2291
2R	19706066	.	A	T	54.77	.	AC=1;AF=0.500;AN=2;BaseQRankSum=2.179;ClippingRankSum=0.000;DP=60;ExcessHet=3.0103;FS=1.635;MLEAC=1;MLEAF=0.500;MQ=43.51;MQRankSum=-3.433;QD=0.91;ReadPosRankSum=-0.197;SOR=0.396	GT:AD:DP:GQ:PL	0/1:54,6:60:83:83,0,2317
2R	19774627	.	G	A	45.77	.	AC=1;AF=0.500;AN=2;BaseQRankSum=1.755;ClippingRankSum=0.000;DP=51;ExcessHet=3.0103;FS=6.016;MLEAC=1;MLEAF=0.500;MQ=43.94;MQRankSum=0.491;QD=0.92;ReadPosRankSum=-1.736;SOR=1.837	GT:AD:DP:GQ:PL	0/1:42,8:50:74:74,0,979
2R	19774978	.	C	T	119.77	.	AC=1;AF=0.500;AN=2;BaseQRankSum=-2.570;ClippingRankSum=0.000;DP=57;ExcessHet=3.0103;FS=3.655;MLEAC=1;MLEAF=0.500;MQ=43.71;MQRankSum=-2.654;QD=2.14;ReadPosRankSum=0.000;SOR=1.547	GT:AD:DP:GQ:PL	0/1:49,7:56:99:148,0,2005
2R	19774984	.	T	C	97.77	.	AC=1;AF=0.500;AN=2;BaseQRankSum=1.567;ClippingRankSum=0.000;DP=58;ExcessHet=3.0103;FS=9.148;MLEAC=1;MLEAF=0.500;MQ=43.63;MQRankSum=-2.167;QD=1.72;ReadPosRankSum=0.164;SOR=2.443	GT:AD:DP:GQ:PL	0/1:50,7:57:99:126,0,1987
2R	19776317	.	CACACACTCA	C	123.73	.	AC=1;AF=0.500;AN=2;BaseQRankSum=-3.311;ClippingRankSum=0.000;DP=51;ExcessHet=3.0103;FS=7.306;MLEAC=1;MLEAF=0.500;MQ=43.53;MQRankSum=-1.518;QD=2.43;ReadPosRankSum=-0.453;SOR=0.541	GT:AD:DP:GQ:PL	0/1:44,7:51:99:161,0,1826
2R	19792768	.	G	A	32.77	.	AC=1;AF=0.500;AN=2;BaseQRankSum=0.118;ClippingRankSum=0.000;DP=52;ExcessHet=3.0103;FS=8.780;MLEAC=1;MLEAF=0.500;MQ=43.64;MQRankSum=-0.991;QD=0.63;ReadPosRankSum=-0.016;SOR=2.348	GT:AD:DP:GQ:PL	0/1:44,8:52:61:61,0,997
2R	19792800	.	T	G	33.77	.	AC=1;AF=0.500;AN=2;BaseQRankSum=-1.196;ClippingRankSum=0.000;DP=52;ExcessHet=3.0103;FS=3.340;MLEAC=1;MLEAF=0.500;MQ=43.55;MQRankSum=-0.647;QD=0.65;ReadPosRankSum=-0.519;SOR=1.307	GT:AD:DP:GQ:PL	0/1:44,8:52:62:62,0,1062
2R	19799300	.	C	T	50.77	.	AC=1;AF=0.500;AN=2;BaseQRankSum=0.323;ClippingRankSum=0.000;DP=51;ExcessHet=3.0103;FS=1.429;MLEAC=1;MLEAF=0.500;MQ=43.85;MQRankSum=0.981;QD=1.00;ReadPosRankSum=1.243;SOR=1.018	GT:AD:DP:GQ:PL	0/1:42,9:51:79:79,0,949
2R	19807670	.	C	T	101.77	.	AC=1;AF=0.500;AN=2;BaseQRankSum=2.673;ClippingRankSum=0.000;DP=43;ExcessHet=3.0103;FS=21.621;MLEAC=1;MLEAF=0.500;MQ=44.00;MQRankSum=0.000;QD=2.37;ReadPosRankSum=-0.019;SOR=3.024	GT:AD:DP:GQ:PL	0/1:34,9:43:99:130,0,780
2R	19821188	.	T	TG	36.73	.	AC=1;AF=0.500;AN=2;BaseQRankSum=2.634;ClippingRankSum=0.000;DP=45;ExcessHet=3.0103;FS=0.000;MLEAC=1;MLEAF=0.500;MQ=44.00;MQRankSum=0.000;QD=0.82;ReadPosRankSum=0.234;SOR=0.873	GT:AD:DP:GQ:PL	0/1:39,6:45:74:74,0,1154
2R	19823973	.	C	T	77.77	.	AC=1;AF=0.500;AN=2;BaseQRankSum=0.961;ClippingRankSum=0.000;DP=60;ExcessHet=3.0103;FS=0.000;MLEAC=1;MLEAF=0.500;MQ=43.97;MQRankSum=-2.068;QD=1.30;ReadPosRankSum=-0.544;SOR=0.725	GT:AD:DP:GQ:PL	0/1:49,11:60:99:106,0,1081
2R	19828872	.	A	G	35.77	.	AC=1;AF=0.500;AN=2;BaseQRankSum=-0.247;ClippingRankSum=0.000;DP=34;ExcessHet=3.0103;FS=7.574;MLEAC=1;MLEAF=0.500;MQ=43.42;MQRankSum=-1.772;QD=1.08;ReadPosRankSum=1.404;SOR=2.268	GT:AD:DP:GQ:PL	0/1:27,6:33:64:64,0,637
2R	19843730	.	G	A	34.77	.	AC=1;AF=0.500;AN=2;BaseQRankSum=3.210;ClippingRankSum=0.000;DP=64;ExcessHet=3.0103;FS=1.426;MLEAC=1;MLEAF=0.500;MQ=43.95;MQRankSum=0.449;QD=0.54;ReadPosRankSum=-0.483;SOR=0.718	GT:AD:DP:GQ:PL	0/1:55,9:64:63:63,0,1301
2R	19877899	.	T	A	45.77	.	AC=1;AF=0.500;AN=2;BaseQRankSum=2.621;ClippingRankSum=0.000;DP=42;ExcessHet=3.0103;FS=0.000;MLEAC=1;MLEAF=0.500;MQ=44.00;MQRankSum=0.000;QD=1.09;ReadPosRankSum=0.491;SOR=0.909	GT:AD:DP:GQ:PL	0/1:35,7:42:74:74,0,800
2R	19884168	.	A	T	56.77	.	AC=1;AF=0.500;AN=2;BaseQRankSum=-2.723;ClippingRankSum=0.000;DP=47;ExcessHet=3.0103;FS=3.381;MLEAC=1;MLEAF=0.500;MQ=43.79;MQRankSum=1.048;QD=1.23;ReadPosRankSum=1.112;SOR=1.334	GT:AD:DP:GQ:PL	0/1:37,9:46:85:85,0,914
2R	19884312	.	G	A	160.77	.	AC=1;AF=0.500;AN=2;BaseQRankSum=0.066;ClippingRankSum=0.000;DP=40;ExcessHet=3.0103;FS=5.130;MLEAC=1;MLEAF=0.500;MQ=44.00;MQRankSum=0.000;QD=4.12;ReadPosRankSum=0.295;SOR=0.528	GT:AD:DP:GQ:PL	0/1:28,11:39:99:189,0,619
2R	19884658	.	C	CT	53.73	.	AC=1;AF=0.500;AN=2;BaseQRankSum=1.365;ClippingRankSum=0.000;DP=39;ExcessHet=3.0103;FS=2.157;MLEAC=1;MLEAF=0.500;MQ=43.95;MQRankSum=-2.874;QD=1.38;ReadPosRankSum=-0.596;SOR=0.257	GT:AD:DP:GQ:PL	0/1:35,4:39:91:91,0,1497
2R	19884659	.	C	CATATATATA	53.73	.	AC=1;AF=0.500;AN=2;BaseQRankSum=-0.109;ClippingRankSum=0.000;DP=40;ExcessHet=3.0103;FS=0.000;MLEAC=1;MLEAF=0.500;MQ=43.95;MQRankSum=-2.570;QD=1.34;ReadPosRankSum=-1.261;SOR=0.420	GT:AD:DP:GQ:PL	0/1:35,5:40:91:91,0,1497
2R	19895274	.	G	T	123.77	.	AC=1;AF=0.500;AN=2;BaseQRankSum=1.371;ClippingRankSum=0.000;DP=68;ExcessHet=3.0103;FS=0.000;MLEAC=1;MLEAF=0.500;MQ=43.93;MQRankSum=-1.626;QD=1.82;ReadPosRankSum=0.248;SOR=0.927	GT:AD:DP:GQ:PL	0/1:60,8:68:99:152,0,2519
2R	19895275	.	C	T	123.77	.	AC=1;AF=0.500;AN=2;BaseQRankSum=0.156;ClippingRankSum=0.000;DP=68;ExcessHet=3.0103;FS=0.000;MLEAC=1;MLEAF=0.500;MQ=43.93;MQRankSum=-1.626;QD=1.82;ReadPosRankSum=0.238;SOR=0.927	GT:AD:DP:GQ:PL	0/1:60,8:68:99:152,0,2519
2R	19900844	.	T	TA	45.73	.	AC=1;AF=0.500;AN=2;BaseQRankSum=-0.143;ClippingRankSum=0.000;DP=60;ExcessHet=3.0103;FS=0.000;MLEAC=1;MLEAF=0.500;MQ=43.93;MQRankSum=0.515;QD=0.76;ReadPosRankSum=0.472;SOR=0.560	GT:AD:DP:GQ:PL	0/1:54,6:60:83:83,0,2209
2R	19910605	.	G	T	78.77	.	AC=1;AF=0.500;AN=2;BaseQRankSum=-2.372;ClippingRankSum=0.000;DP=52;ExcessHet=3.0103;FS=0.000;MLEAC=1;MLEAF=0.500;MQ=43.63;MQRankSum=-0.575;QD=1.51;ReadPosRankSum=-0.803;SOR=0.662	GT:AD:DP:GQ:PL	0/1:42,10:52:99:107,0,1000
2R	19910715	.	AATCTGTTAAC	A	124.73	.	AC=1;AF=0.500;AN=2;BaseQRankSum=0.551;ClippingRankSum=0.000;DP=66;ExcessHet=3.0103;FS=0.000;MLEAC=1;MLEAF=0.500;MQ=43.88;MQRankSum=-0.784;QD=1.89;ReadPosRankSum=1.564;SOR=0.512	GT:AD:DP:GQ:PL	0/1:58,8:66:99:162,0,2348
2R	19925283	.	GT	G	67.73	.	AC=1;AF=0.500;AN=2;BaseQRankSum=-1.675;ClippingRankSum=0.000;DP=46;ExcessHet=3.0103;FS=10.069;MLEAC=1;MLEAF=0.500;MQ=43.27;MQRankSum=0.459;QD=1.47;ReadPosRankSum=1.132;SOR=2.565	GT:AD:DP:GQ:PL	0/1:39,7:46:99:105,0,1212
2R	19930535	.	G	T	38.77	.	AC=1;AF=0.500;AN=2;BaseQRankSum=-1.058;ClippingRankSum=0.000;DP=51;ExcessHet=3.0103;FS=0.000;MLEAC=1;MLEAF=0.500;MQ=44.00;MQRankSum=0.000;QD=0.78;ReadPosRankSum=0.229;SOR=0.471	GT:AD:DP:GQ:PL	0/1:42,8:50:67:67,0,982
2R	19931455	.	C	A	160.77	.	AC=1;AF=0.500;AN=2;BaseQRankSum=2.525;ClippingRankSum=0.000;DP=41;ExcessHet=3.0103;FS=3.873;MLEAC=1;MLEAF=0.500;MQ=43.47;MQRankSum=-1.473;QD=3.92;ReadPosRankSum=0.894;SOR=1.253	GT:AD:DP:GQ:PL	0/1:35,6:41:99:189,0,2701
2R	19934057	.	A	G	51.77	.	AC=1;AF=0.500;AN=2;BaseQRankSum=-2.870;ClippingRankSum=0.000;DP=62;ExcessHet=3.0103;FS=6.958;MLEAC=1;MLEAF=0.500;MQ=43.94;MQRankSum=-1.906;QD=0.83;ReadPosRankSum=1.442;SOR=2.303	GT:AD:DP:GQ:PL	0/1:56,6:62:80:80,0,2338
2R	19934061	.	C	T	51.77	.	AC=1;AF=0.500;AN=2;BaseQRankSum=1.026;ClippingRankSum=0.000;DP=62;ExcessHet=3.0103;FS=6.958;MLEAC=1;MLEAF=0.500;MQ=43.94;MQRankSum=-1.906;QD=0.83;ReadPosRankSum=1.560;SOR=2.303	GT:AD:DP:GQ:PL	0/1:56,6:62:80:80,0,2340
2R	19935550	.	T	TTTCAAAATATAAA	54.73	.	AC=1;AF=0.500;AN=2;BaseQRankSum=-2.114;ClippingRankSum=0.000;DP=60;ExcessHet=3.0103;FS=0.000;MLEAC=1;MLEAF=0.500;MQ=43.28;MQRankSum=-5.448;QD=1.01;ReadPosRankSum=-0.183;SOR=0.999	GT:AD:DP:GQ:PL	0/1:48,6:54:92:92,0,1984
2R	19935640	.	A	C	69.77	.	AC=1;AF=0.500;AN=2;BaseQRankSum=0.193;ClippingRankSum=0.000;DP=56;ExcessHet=3.0103;FS=0.000;MLEAC=1;MLEAF=0.500;MQ=43.66;MQRankSum=-6.790;QD=1.25;ReadPosRankSum=-1.763;SOR=0.619	GT:AD:DP:GQ:PL	0/1:50,6:56:98:98,0,1962
2R	19935665	.	A	T	81.77	.	AC=1;AF=0.500;AN=2;BaseQRankSum=-1.671;ClippingRankSum=0.000;DP=51;ExcessHet=3.0103;FS=0.000;MLEAC=1;MLEAF=0.500;MQ=43.59;MQRankSum=-6.000;QD=1.60;ReadPosRankSum=-0.527;SOR=0.651	GT:AD:DP:GQ:PL	0/1:45,6:51:99:110,0,1922
2R	19935678	.	G	A	43.77	.	AC=1;AF=0.500;AN=2;BaseQRankSum=-0.515;ClippingRankSum=0.000;DP=49;ExcessHet=3.0103;FS=1.758;MLEAC=1;MLEAF=0.500;MQ=43.26;MQRankSum=-5.168;QD=0.89;ReadPosRankSum=1.768;SOR=0.962	GT:AD:DP:GQ:PL	0/1:44,5:49:72:72,0,1855
2R	19937360	.	T	C	33.77	.	AC=1;AF=0.500;AN=2;BaseQRankSum=1.088;ClippingRankSum=0.000;DP=53;ExcessHet=3.0103;FS=4.276;MLEAC=1;MLEAF=0.500;MQ=43.89;MQRankSum=-3.421;QD=0.64;SOR=1.711	GT:AD:DP:GQ:PL	0/1:48,5:53:62:62,0,2042
2R	19941237	.	T	A	58.77	.	AC=1;AF=0.500;AN=2;BaseQRankSum=0.434;ClippingRankSum=0.000;DP=47;ExcessHet=3.0103;FS=0.000;MLEAC=1;MLEAF=0.500;MQ=43.96;MQRankSum=-2.151;QD=1.25;ReadPosRankSum=0.302;SOR=0.557	GT:AD:DP:GQ:PL	0/1:39,8:47:87:87,0,946
2R	19942680	.	C	T	30.77	.	AC=1;AF=0.500;AN=2;BaseQRankSum=0.336;ClippingRankSum=0.000;DP=51;ExcessHet=3.0103;FS=0.000;MLEAC=1;MLEAF=0.500;MQ=43.96;MQRankSum=0.396;QD=0.60;ReadPosRankSum=-0.987;SOR=0.567	GT:AD:DP:GQ:PL	0/1:46,5:51:59:59,0,1743
2R	19942964	.	T	TGGC	120.73	.	AC=1;AF=0.500;AN=2;BaseQRankSum=0.628;ClippingRankSum=0.000;DP=69;ExcessHet=3.0103;FS=1.493;MLEAC=1;MLEAF=0.500;MQ=43.34;MQRankSum=0.241;QD=1.80;ReadPosRankSum=-0.822;SOR=1.159	GT:AD:DP:GQ:PL	0/1:59,8:67:99:158,0,2430
2R	19943485	.	CATTTCA	C	34.73	.	AC=1;AF=0.500;AN=2;BaseQRankSum=0.273;ClippingRankSum=0.000;DP=51;ExcessHet=3.0103;FS=1.876;MLEAC=1;MLEAF=0.500;MQ=43.05;MQRankSum=0.476;QD=0.72;ReadPosRankSum=-1.631;SOR=0.883	GT:AD:DP:GQ:PL	0/1:43,5:48:72:72,0,1790
2R	19947886	.	A	T	103.77	.	AC=1;AF=0.500;AN=2;BaseQRankSum=1.924;ClippingRankSum=0.000;DP=62;ExcessHet=3.0103;FS=3.678;MLEAC=1;MLEAF=0.500;MQ=42.50;MQRankSum=-0.987;QD=1.70;ReadPosRankSum=-0.521;SOR=1.609	GT:AD:DP:GQ:PL	0/1:54,7:61:99:132,0,1286
2R	19947900	.	G	T	99.77	.	AC=1;AF=0.500;AN=2;BaseQRankSum=1.929;ClippingRankSum=0.000;DP=64;ExcessHet=3.0103;FS=3.420;MLEAC=1;MLEAF=0.500;MQ=42.51;MQRankSum=-1.118;QD=1.61;ReadPosRankSum=-0.301;SOR=1.339	GT:AD:DP:GQ:PL	0/1:55,7:62:99:128,0,2223
2R	19947908	.	A	G	141.77	.	AC=1;AF=0.500;AN=2;BaseQRankSum=0.272;ClippingRankSum=0.000;DP=63;ExcessHet=3.0103;FS=0.000;MLEAC=1;MLEAF=0.500;MQ=42.69;MQRankSum=-1.676;QD=2.29;ReadPosRankSum=-1.010;SOR=0.818	GT:AD:DP:GQ:PL	0/1:54,8:62:99:170,0,2271
2R	19947910	.	A	T	141.77	.	AC=1;AF=0.500;AN=2;BaseQRankSum=1.894;ClippingRankSum=0.000;DP=63;ExcessHet=3.0103;FS=0.000;MLEAC=1;MLEAF=0.500;MQ=42.72;MQRankSum=-1.744;QD=2.29;ReadPosRankSum=-0.831;SOR=0.818	GT:AD:DP:GQ:PL	0/1:54,8:62:99:170,0,2271
2R	19947923	.	G	A	138.77	.	AC=1;AF=0.500;AN=2;BaseQRankSum=0.010;ClippingRankSum=0.000;DP=65;ExcessHet=3.0103;FS=0.000;MLEAC=1;MLEAF=0.500;MQ=42.82;MQRankSum=-1.963;QD=2.17;ReadPosRankSum=-0.264;SOR=0.910	GT:AD:DP:GQ:PL	0/1:56,8:64:99:167,0,2279
2R	19947941	.	T	C	57.77	.	AC=1;AF=0.500;AN=2;BaseQRankSum=1.130;ClippingRankSum=0.000;DP=61;ExcessHet=3.0103;FS=1.645;MLEAC=1;MLEAF=0.500;MQ=42.99;MQRankSum=-1.533;QD=0.95;ReadPosRankSum=1.191;SOR=1.083	GT:AD:DP:GQ:PL	0/1:55,6:61:86:86,0,2261
2R	19947948	.	C	T	54.77	.	AC=1;AF=0.500;AN=2;BaseQRankSum=2.713;ClippingRankSum=0.000;DP=60;ExcessHet=3.0103;FS=1.616;MLEAC=1;MLEAF=0.500;MQ=43.04;MQRankSum=-1.667;QD=0.91;ReadPosRankSum=0.995;SOR=1.032	GT:AD:DP:GQ:PL	0/1:54,6:60:83:83,0,2296
2R	19947952	.	C	A	63.77	.	AC=1;AF=0.500;AN=2;BaseQRankSum=1.873;ClippingRankSum=0.000;DP=58;ExcessHet=3.0103;FS=0.000;MLEAC=1;MLEAF=0.500;MQ=43.30;MQRankSum=-1.961;QD=1.10;ReadPosRankSum=0.772;SOR=0.928	GT:AD:DP:GQ:PL	0/1:52,6:58:92:92,0,2186
2R	19971283	.	G	A	74.77	.	AC=1;AF=0.500;AN=2;BaseQRankSum=-0.372;ClippingRankSum=0.000;DP=48;ExcessHet=3.0103;FS=1.816;MLEAC=1;MLEAF=0.500;MQ=43.67;MQRankSum=1.093;QD=1.56;ReadPosRankSum=-0.697;SOR=0.283	GT:AD:DP:GQ:PL	0/1:42,6:48:99:103,0,1651
2R	19971284	.	G	A	74.77	.	AC=1;AF=0.500;AN=2;BaseQRankSum=-0.688;ClippingRankSum=0.000;DP=49;ExcessHet=3.0103;FS=1.565;MLEAC=1;MLEAF=0.500;MQ=43.68;MQRankSum=1.175;QD=1.53;ReadPosRankSum=-1.398;SOR=0.412	GT:AD:DP:GQ:PL	0/1:42,7:49:99:103,0,1651
2R	19971513	.	C	T	159.77	.	AC=1;AF=0.500;AN=2;BaseQRankSum=3.985;ClippingRankSum=0.000;DP=51;ExcessHet=3.0103;FS=1.534;MLEAC=1;MLEAF=0.500;MQ=43.15;MQRankSum=2.311;QD=3.13;ReadPosRankSum=0.612;SOR=0.368	GT:AD:DP:GQ:PL	0/1:43,8:51:99:188,0,1712
2R	19971532	.	A	T	105.77	.	AC=1;AF=0.500;AN=2;BaseQRankSum=1.186;ClippingRankSum=0.000;DP=59;ExcessHet=3.0103;FS=1.623;MLEAC=1;MLEAF=0.500;MQ=43.33;MQRankSum=1.845;QD=1.79;ReadPosRankSum=2.991;SOR=0.748	GT:AD:DP:GQ:PL	0/1:52,7:59:99:134,0,1974
2R	19973866	.	A	T	90.77	.	AC=1;AF=0.500;AN=2;BaseQRankSum=0.676;ClippingRankSum=0.000;DP=50;ExcessHet=3.0103;FS=4.147;MLEAC=1;MLEAF=0.500;MQ=44.00;MQRankSum=0.000;QD=1.82;ReadPosRankSum=0.971;SOR=1.186	GT:AD:DP:GQ:PL	0/1:44,6:50:99:119,0,1871
2R	19973868	.	A	T	90.77	.	AC=1;AF=0.500;AN=2;BaseQRankSum=-2.048;ClippingRankSum=0.000;DP=50;ExcessHet=3.0103;FS=4.147;MLEAC=1;MLEAF=0.500;MQ=44.00;MQRankSum=0.000;QD=1.82;ReadPosRankSum=1.105;SOR=1.186	GT:AD:DP:GQ:PL	0/1:44,6:50:99:119,0,1871
2R	19981172	.	TAG	T	55.73	.	AC=1;AF=0.500;AN=2;BaseQRankSum=-0.224;ClippingRankSum=0.000;DP=51;ExcessHet=3.0103;FS=1.689;MLEAC=1;MLEAF=0.500;MQ=43.55;MQRankSum=0.681;QD=1.09;ReadPosRankSum=-0.882;SOR=1.148	GT:AD:DP:GQ:PL	0/1:45,6:51:93:93,0,1686
2R	19987322	.	G	A	85.77	.	AC=1;AF=0.500;AN=2;BaseQRankSum=-1.502;ClippingRankSum=0.000;DP=52;ExcessHet=3.0103;FS=0.000;MLEAC=1;MLEAF=0.500;MQ=43.66;MQRankSum=-6.595;QD=1.65;ReadPosRankSum=-0.688;SOR=0.613	GT:AD:DP:GQ:PL	0/1:46,6:52:99:114,0,1092
2R	19987332	.	CT	C	108.73	.	AC=1;AF=0.500;AN=2;BaseQRankSum=-3.209;ClippingRankSum=0.000;DP=54;ExcessHet=3.0103;FS=1.524;MLEAC=1;MLEAF=0.500;MQ=43.68;MQRankSum=-6.076;QD=2.05;ReadPosRankSum=-0.736;SOR=0.879	GT:AD:DP:GQ:PL	0/1:46,7:53:99:146,0,1982
2R	19987337	.	T	TA	108.73	.	AC=1;AF=0.500;AN=2;BaseQRankSum=-2.313;ClippingRankSum=0.000;DP=56;ExcessHet=3.0103;FS=0.000;MLEAC=1;MLEAF=0.500;MQ=43.58;MQRankSum=-5.278;QD=1.94;ReadPosRankSum=-0.173;SOR=0.911	GT:AD:DP:GQ:PL	0/1:49,7:56:99:146,0,1982
2R	19987382	.	G	T	189.77	.	AC=1;AF=0.500;AN=2;BaseQRankSum=-1.911;ClippingRankSum=0.000;DP=59;ExcessHet=3.0103;FS=1.491;MLEAC=1;MLEAF=0.500;MQ=43.64;MQRankSum=-4.322;QD=3.22;ReadPosRankSum=1.296;SOR=1.127	GT:AD:DP:GQ:PL	0/1:51,8:59:99:218,0,2169
2R	19987383	.	G	T	237.77	.	AC=1;AF=0.500;AN=2;BaseQRankSum=-1.328;ClippingRankSum=0.000;DP=58;ExcessHet=3.0103;FS=1.476;MLEAC=1;MLEAF=0.500;MQ=43.63;MQRankSum=-4.276;QD=4.10;ReadPosRankSum=1.241;SOR=1.075	GT:AD:DP:GQ:PL	0/1:50,8:58:99:266,0,2111
2R	19987387	.	C	T	240.77	.	AC=1;AF=0.500;AN=2;BaseQRankSum=-0.777;ClippingRankSum=0.000;DP=59;ExcessHet=3.0103;FS=4.966;MLEAC=1;MLEAF=0.500;MQ=43.64;MQRankSum=-3.672;QD=4.08;ReadPosRankSum=0.021;SOR=1.547	GT:AD:DP:GQ:PL	0/1:49,10:59:99:269,0,2069
2R	19987388	.	G	T	240.77	.	AC=1;AF=0.500;AN=2;BaseQRankSum=-0.784;ClippingRankSum=0.000;DP=58;ExcessHet=3.0103;FS=5.073;MLEAC=1;MLEAF=0.500;MQ=43.63;MQRankSum=-3.628;QD=4.15;ReadPosRankSum=-0.147;SOR=1.609	GT:AD:DP:GQ:PL	0/1:48,10:58:99:269,0,2069
2R	19987391	.	A	G	243.77	.	AC=1;AF=0.500;AN=2;BaseQRankSum=-2.145;ClippingRankSum=0.000;DP=59;ExcessHet=3.0103;FS=5.149;MLEAC=1;MLEAF=0.500;MQ=43.64;MQRankSum=-3.672;QD=4.13;ReadPosRankSum=0.020;SOR=1.594	GT:AD:DP:GQ:PL	0/1:49,10:59:99:272,0,2027
2R	19987394	.	G	A	243.77	.	AC=1;AF=0.500;AN=2;BaseQRankSum=-3.335;ClippingRankSum=0.000;DP=57;ExcessHet=3.0103;FS=5.165;MLEAC=1;MLEAF=0.500;MQ=43.62;MQRankSum=-3.584;QD=4.28;ReadPosRankSum=-0.346;SOR=1.594	GT:AD:DP:GQ:PL	0/1:47,10:57:99:272,0,2027
2R	19987453	.	G	A	85.77	.	AC=1;AF=0.500;AN=2;BaseQRankSum=-2.182;ClippingRankSum=0.000;DP=53;ExcessHet=3.0103;FS=1.429;MLEAC=1;MLEAF=0.500;MQ=43.80;MQRankSum=-1.733;QD=1.62;ReadPosRankSum=0.628;SOR=1.034	GT:AD:DP:GQ:PL	0/1:44,9:53:99:114,0,1058
2R	19987477	.	C	T	70.77	.	AC=1;AF=0.500;AN=2;BaseQRankSum=1.045;ClippingRankSum=0.000;DP=54;ExcessHet=3.0103;FS=3.420;MLEAC=1;MLEAF=0.500;MQ=44.00;MQRankSum=0.000;QD=1.34;ReadPosRankSum=0.932;SOR=1.383	GT:AD:DP:GQ:PL	0/1:45,8:53:99:99,0,1088
2R	19995800	.	TC	T	31.73	.	AC=1;AF=0.500;AN=2;BaseQRankSum=2.289;ClippingRankSum=0.000;DP=37;ExcessHet=3.0103;FS=3.318;MLEAC=1;MLEAF=0.500;MQ=43.92;MQRankSum=0.442;QD=0.88;ReadPosRankSum=-1.272;SOR=0.112	GT:AD:DP:GQ:PL	0/1:32,4:36:69:69,0,3455
2R	19995807	.	G	GA	70.73	.	AC=1;AF=0.500;AN=2;BaseQRankSum=1.029;ClippingRankSum=0.000;DP=38;ExcessHet=3.0103;FS=0.000;MLEAC=1;MLEAF=0.500;MQ=43.92;MQRankSum=0.474;QD=1.91;ReadPosRankSum=-1.448;SOR=0.252	GT:AD:DP:GQ:PL	0/1:32,5:37:99:108,0,3579
2R	19995809	.	GGGC	G	73.73	.	AC=1;AF=0.500;AN=2;BaseQRankSum=0.212;ClippingRankSum=0.000;DP=38;ExcessHet=3.0103;FS=0.000;MLEAC=1;MLEAF=0.500;MQ=43.92;MQRankSum=0.474;QD=1.99;ReadPosRankSum=-1.448;SOR=0.351	GT:AD:DP:GQ:PL	0/1:32,5:37:99:111,0,3545
2R	20020557	.	G	A	40.77	.	AC=1;AF=0.500;AN=2;BaseQRankSum=-0.876;ClippingRankSum=0.000;DP=49;ExcessHet=3.0103;FS=5.949;MLEAC=1;MLEAF=0.500;MQ=44.00;MQRankSum=0.000;QD=0.83;ReadPosRankSum=-1.344;SOR=1.849	GT:AD:DP:GQ:PL	0/1:41,8:49:69:69,0,983
2R	20020628	.	C	A	148.77	.	AC=1;AF=0.500;AN=2;BaseQRankSum=-0.139;ClippingRankSum=0.000;DP=43;ExcessHet=3.0103;FS=0.000;MLEAC=1;MLEAF=0.500;MQ=44.00;MQRankSum=0.000;QD=3.46;ReadPosRankSum=1.157;SOR=0.705	GT:AD:DP:GQ:PL	0/1:36,7:43:99:177,0,1640
2R	20020637	.	G	T	151.77	.	AC=1;AF=0.500;AN=2;BaseQRankSum=0.278;ClippingRankSum=0.000;DP=42;ExcessHet=3.0103;FS=0.000;MLEAC=1;MLEAF=0.500;MQ=44.00;MQRankSum=0.000;QD=3.61;ReadPosRankSum=1.288;SOR=0.646	GT:AD:DP:GQ:PL	0/1:35,7:42:99:180,0,1605
2R	20020763	.	A	G	118.77	.	AC=1;AF=0.500;AN=2;BaseQRankSum=-1.605;ClippingRankSum=0.000;DP=51;ExcessHet=3.0103;FS=1.647;MLEAC=1;MLEAF=0.500;MQ=43.96;MQRankSum=-2.421;QD=2.38;ReadPosRankSum=3.224;SOR=0.740	GT:AD:DP:GQ:PL	0/1:43,7:50:99:147,0,1634
2R	20021462	.	G	A	103.77	.	AC=1;AF=0.500;AN=2;BaseQRankSum=-1.364;ClippingRankSum=0.000;DP=46;ExcessHet=3.0103;FS=1.742;MLEAC=1;MLEAF=0.500;MQ=43.89;MQRankSum=0.458;QD=2.31;ReadPosRankSum=-1.189;SOR=1.258	GT:AD:DP:GQ:PL	0/1:39,6:45:99:132,0,1626
2R	20040389	.	T	A	42.77	.	AC=1;AF=0.500;AN=2;BaseQRankSum=-0.722;ClippingRankSum=0.000;DP=53;ExcessHet=3.0103;FS=0.000;MLEAC=1;MLEAF=0.500;MQ=44.00;MQRankSum=0.000;QD=0.82;ReadPosRankSum=-0.698;SOR=0.610	GT:AD:DP:GQ:PL	0/1:44,8:52:71:71,0,1057
2R	20040418	.	T	C	55.77	.	AC=1;AF=0.500;AN=2;BaseQRankSum=-1.204;ClippingRankSum=0.000;DP=57;ExcessHet=3.0103;FS=0.000;MLEAC=1;MLEAF=0.500;MQ=44.00;MQRankSum=0.000;QD=1.00;ReadPosRankSum=0.068;SOR=0.845	GT:AD:DP:GQ:PL	0/1:47,9:56:84:84,0,1157
2R	20040448	.	A	C	169.77	.	AC=1;AF=0.500;AN=2;BaseQRankSum=0.729;ClippingRankSum=0.000;DP=47;ExcessHet=3.0103;FS=0.000;MLEAC=1;MLEAF=0.500;MQ=44.00;MQRankSum=0.000;QD=3.61;ReadPosRankSum=0.385;SOR=0.829	GT:AD:DP:GQ:PL	0/1:40,7:47:99:198,0,1900
2R	20040457	.	T	C	160.77	.	AC=1;AF=0.500;AN=2;BaseQRankSum=0.726;ClippingRankSum=0.000;DP=51;ExcessHet=3.0103;FS=1.505;MLEAC=1;MLEAF=0.500;MQ=44.00;MQRankSum=0.000;QD=3.15;ReadPosRankSum=0.305;SOR=1.118	GT:AD:DP:GQ:PL	0/1:43,8:51:99:189,0,1970
2R	20053975	.	G	T	62.77	.	AC=1;AF=0.500;AN=2;BaseQRankSum=-1.117;ClippingRankSum=0.000;DP=60;ExcessHet=3.0103;FS=0.000;MLEAC=1;MLEAF=0.500;MQ=44.00;MQRankSum=0.000;QD=1.05;ReadPosRankSum=-0.347;SOR=0.693	GT:AD:DP:GQ:PL	0/1:50,10:60:91:91,0,1195
2R	20058961	.	C	G	72.77	.	AC=1;AF=0.500;AN=2;BaseQRankSum=-0.310;ClippingRankSum=0.000;DP=69;ExcessHet=3.0103;FS=9.747;MLEAC=1;MLEAF=0.500;MQ=43.84;MQRankSum=0.619;QD=1.05;ReadPosRankSum=-1.963;SOR=2.567	GT:AD:DP:GQ:PL	0/1:62,7:69:99:101,0,2665
2R	20058965	.	C	T	66.77	.	AC=1;AF=0.500;AN=2;BaseQRankSum=1.170;ClippingRankSum=0.000;DP=71;ExcessHet=3.0103;FS=9.725;MLEAC=1;MLEAF=0.500;MQ=43.81;MQRankSum=0.700;QD=0.94;ReadPosRankSum=-1.394;SOR=2.568	GT:AD:DP:GQ:PL	0/1:64,7:71:95:95,0,2728
2R	20058966	.	G	T	69.77	.	AC=1;AF=0.500;AN=2;BaseQRankSum=1.981;ClippingRankSum=0.000;DP=72;ExcessHet=3.0103;FS=9.684;MLEAC=1;MLEAF=0.500;MQ=43.82;MQRankSum=0.694;QD=0.97;ReadPosRankSum=-1.225;SOR=2.572	GT:AD:DP:GQ:PL	0/1:65,7:72:98:98,0,2686
2R	20060552	.	C	T	112.77	.	AC=1;AF=0.500;AN=2;BaseQRankSum=-0.776;ClippingRankSum=0.000;DP=49;ExcessHet=3.0103;FS=3.794;MLEAC=1;MLEAF=0.500;MQ=43.69;MQRankSum=0.979;QD=2.30;ReadPosRankSum=0.786;SOR=1.576	GT:AD:DP:GQ:PL	0/1:42,7:49:99:141,0,1712
2R	20060566	.	C	T	134.77	.	AC=1;AF=0.500;AN=2;BaseQRankSum=1.347;ClippingRankSum=0.000;DP=53;ExcessHet=3.0103;FS=1.524;MLEAC=1;MLEAF=0.500;MQ=43.71;MQRankSum=1.005;QD=2.54;ReadPosRankSum=0.025;SOR=1.153	GT:AD:DP:GQ:PL	0/1:45,8:53:99:163,0,1728
2R	20065255	.	G	T	84.77	.	AC=1;AF=0.500;AN=2;BaseQRankSum=1.111;ClippingRankSum=0.000;DP=31;ExcessHet=3.0103;FS=0.000;MLEAC=1;MLEAF=0.500;MQ=43.35;MQRankSum=0.156;QD=2.73;ReadPosRankSum=0.027;SOR=0.693	GT:AD:DP:GQ:PL	0/1:26,5:31:99:113,0,885
2R	20065273	.	A	G	64.77	.	AC=1;AF=0.500;AN=2;BaseQRankSum=-0.563;ClippingRankSum=0.000;DP=28;ExcessHet=3.0103;FS=0.000;MLEAC=1;MLEAF=0.500;MQ=43.28;MQRankSum=0.046;QD=2.31;ReadPosRankSum=0.233;SOR=0.582	GT:AD:DP:GQ:PL	0/1:24,4:28:93:93,0,865
2R	20065395	.	C	G	59.77	.	AC=1;AF=0.500;AN=2;BaseQRankSum=0.786;ClippingRankSum=0.000;DP=37;ExcessHet=3.0103;FS=1.688;MLEAC=1;MLEAF=0.500;MQ=43.57;MQRankSum=0.742;QD=1.62;ReadPosRankSum=-0.983;SOR=0.357	GT:AD:DP:GQ:PL	0/1:30,7:37:88:88,0,684
2R	20065742	.	T	C	42.77	.	AC=1;AF=0.500;AN=2;BaseQRankSum=-0.026;ClippingRankSum=0.000;DP=50;ExcessHet=3.0103;FS=3.197;MLEAC=1;MLEAF=0.500;MQ=43.96;MQRankSum=0.521;QD=0.86;ReadPosRankSum=-0.192;SOR=1.332	GT:AD:DP:GQ:PL	0/1:41,9:50:71:71,0,980
2R	20086817	.	G	A	229.77	.	AC=1;AF=0.500;AN=2;BaseQRankSum=3.280;ClippingRankSum=0.000;DP=85;ExcessHet=3.0103;FS=0.000;MLEAC=1;MLEAF=0.500;MQ=44.00;MQRankSum=0.000;QD=2.70;ReadPosRankSum=2.046;SOR=0.741	GT:AD:DP:GQ:PL	0/1:73,12:85:99:258,0,4236
2R	20086822	.	G	A	223.77	.	AC=1;AF=0.500;AN=2;BaseQRankSum=2.522;ClippingRankSum=0.000;DP=88;ExcessHet=3.0103;FS=0.000;MLEAC=1;MLEAF=0.500;MQ=44.00;MQRankSum=0.000;QD=2.54;ReadPosRankSum=1.579;SOR=0.778	GT:AD:DP:GQ:PL	0/1:76,12:88:99:252,0,4324
2R	20116008	.	C	T	41.77	.	AC=1;AF=0.500;AN=2;BaseQRankSum=0.896;ClippingRankSum=0.000;DP=42;ExcessHet=3.0103;FS=13.893;MLEAC=1;MLEAF=0.500;MQ=38.74;MQRankSum=1.309;QD=0.99;ReadPosRankSum=0.338;SOR=2.543	GT:AD:DP:GQ:PL	0/1:35,7:42:70:70,0,799
2R	20130459	.	T	A	204.77	.	AC=1;AF=0.500;AN=2;BaseQRankSum=1.277;ClippingRankSum=0.000;DP=25;ExcessHet=3.0103;FS=12.356;MLEAC=1;MLEAF=0.500;MQ=42.24;MQRankSum=2.203;QD=8.19;ReadPosRankSum=3.852;SOR=1.414	GT:AD:DP:GQ:PL	0/1:18,7:25:99:233,0,461
2R	20130531	.	CA	C	287.73	.	AC=1;AF=0.500;AN=2;BaseQRankSum=1.838;ClippingRankSum=0.000;DP=27;ExcessHet=3.0103;FS=14.056;MLEAC=1;MLEAF=0.500;MQ=42.37;MQRankSum=2.530;QD=10.66;ReadPosRankSum=4.200;SOR=1.155	GT:AD:DP:GQ:PL	0/1:18,9:27:99:325,0,455
2R	20130540	.	A	G	254.77	.	AC=1;AF=0.500;AN=2;BaseQRankSum=1.307;ClippingRankSum=0.000;DP=26;ExcessHet=3.0103;FS=15.913;MLEAC=1;MLEAF=0.500;MQ=42.31;MQRankSum=2.374;QD=9.80;ReadPosRankSum=4.036;SOR=1.715	GT:AD:DP:GQ:PL	0/1:18,8:26:99:283,0,458
2R	20132709	.	C	T	50.77	.	AC=1;AF=0.500;AN=2;BaseQRankSum=2.508;ClippingRankSum=0.000;DP=63;ExcessHet=3.0103;FS=1.432;MLEAC=1;MLEAF=0.500;MQ=44.00;MQRankSum=0.000;QD=0.82;ReadPosRankSum=-0.648;SOR=0.713	GT:AD:DP:GQ:PL	0/1:53,9:62:79:79,0,1250
2R	20134462	.	G	A	37.77	.	AC=1;AF=0.500;AN=2;BaseQRankSum=1.263;ClippingRankSum=0.000;DP=44;ExcessHet=3.0103;FS=9.583;MLEAC=1;MLEAF=0.500;MQ=43.33;MQRankSum=0.676;QD=0.88;ReadPosRankSum=-0.424;SOR=1.468	GT:AD:DP:GQ:PL	0/1:36,7:43:66:66,0,857
2R	20156732	.	G	T	212.77	.	AC=1;AF=0.500;AN=2;BaseQRankSum=-0.896;ClippingRankSum=0.000;DP=46;ExcessHet=3.0103;FS=0.000;MLEAC=1;MLEAF=0.500;MQ=43.94;MQRankSum=-1.973;QD=4.63;ReadPosRankSum=-1.316;SOR=0.833	GT:AD:DP:GQ:PL	0/1:37,9:46:99:241,0,1493
2R	20156738	.	T	C	206.77	.	AC=1;AF=0.500;AN=2;BaseQRankSum=-1.894;ClippingRankSum=0.000;DP=49;ExcessHet=3.0103;FS=0.000;MLEAC=1;MLEAF=0.500;MQ=43.94;MQRankSum=-2.055;QD=4.22;ReadPosRankSum=-0.905;SOR=0.784	GT:AD:DP:GQ:PL	0/1:40,9:49:99:235,0,1547
2R	20163850	.	GTATA	G	70.73	.	AC=1;AF=0.500;AN=2;BaseQRankSum=0.792;ClippingRankSum=0.000;DP=55;ExcessHet=3.0103;FS=1.747;MLEAC=1;MLEAF=0.500;MQ=43.08;MQRankSum=-0.142;QD=1.31;ReadPosRankSum=-1.512;SOR=1.289	GT:AD:DP:GQ:PL	0/1:48,6:54:99:108,0,2835
2R	20163858	.	GCTGC	G	84.73	.	AC=1;AF=0.500;AN=2;BaseQRankSum=-0.095;ClippingRankSum=0.000;DP=48;ExcessHet=3.0103;FS=3.901;MLEAC=1;MLEAF=0.500;MQ=43.41;MQRankSum=-0.683;QD=1.77;SOR=1.245	GT:AD:DP:GQ:PL	0/1:42,6:48:99:122,0,2632
2R	20168550	.	GGATGGCTA	G	98.25	.	AC=2;AF=1.00;AN=2;DP=3;ExcessHet=3.0103;FS=0.000;MLEAC=2;MLEAF=1.00;MQ=44.00;QD=32.75;SOR=1.179	GT:AD:DP:GQ:PL	1/1:0,3:3:9:135,9,0
2R	20168646	.	C	T	55.28	.	AC=2;AF=1.00;AN=2;DP=3;ExcessHet=3.0103;FS=0.000;MLEAC=2;MLEAF=1.00;MQ=44.00;QD=18.43;SOR=1.179	GT:AD:DP:GQ:PL	1/1:0,3:3:9:83,9,0
2R	20169877	.	A	G	177.77	.	AC=1;AF=0.500;AN=2;BaseQRankSum=-1.347;ClippingRankSum=0.000;DP=64;ExcessHet=3.0103;FS=11.100;MLEAC=1;MLEAF=0.500;MQ=44.00;MQRankSum=0.000;QD=2.78;ReadPosRankSum=1.681;SOR=2.044	GT:AD:DP:GQ:PL	0/1:55,9:64:99:206,0,2245
2R	20171601	.	G	A	52.77	.	AC=1;AF=0.500;AN=2;BaseQRankSum=0.101;ClippingRankSum=0.000;DP=50;ExcessHet=3.0103;FS=3.866;MLEAC=1;MLEAF=0.500;MQ=44.00;MQRankSum=0.000;QD=1.08;ReadPosRankSum=-0.594;SOR=0.172	GT:AD:DP:GQ:PL	0/1:41,8:49:81:81,0,997
2R	20188134	.	G	C	31.77	.	AC=1;AF=0.500;AN=2;BaseQRankSum=1.879;ClippingRankSum=0.000;DP=51;ExcessHet=3.0103;FS=1.753;MLEAC=1;MLEAF=0.500;MQ=43.89;MQRankSum=0.518;QD=0.62;ReadPosRankSum=0.190;SOR=0.965	GT:AD:DP:GQ:PL	0/1:46,5:51:60:60,0,2200
2R	20188723	.	T	G	30.77	.	AC=1;AF=0.500;AN=2;BaseQRankSum=1.101;ClippingRankSum=0.000;DP=76;ExcessHet=3.0103;FS=3.720;MLEAC=1;MLEAF=0.500;MQ=43.95;MQRankSum=0.452;QD=0.40;ReadPosRankSum=-0.780;SOR=1.275	GT:AD:DP:GQ:PL	0/1:70,6:76:59:59,0,3044
2R	20192125	.	C	CGG	156.73	.	AC=1;AF=0.500;AN=2;BaseQRankSum=0.161;ClippingRankSum=0.000;DP=53;ExcessHet=3.0103;FS=1.542;MLEAC=1;MLEAF=0.500;MQ=43.96;MQRankSum=0.474;QD=2.96;ReadPosRankSum=-0.833;SOR=0.402	GT:AD:DP:GQ:PL	0/1:45,8:53:99:194,0,2539
2R	20192126	.	TAC	T	156.73	.	AC=1;AF=0.500;AN=2;BaseQRankSum=-0.381;ClippingRankSum=0.000;DP=55;ExcessHet=3.0103;FS=1.601;MLEAC=1;MLEAF=0.500;MQ=43.96;MQRankSum=0.464;QD=2.85;ReadPosRankSum=-0.657;SOR=0.363	GT:AD:DP:GQ:PL	0/1:47,8:55:99:194,0,2539
2R	20199109	.	A	T	100.77	.	AC=1;AF=0.500;AN=2;BaseQRankSum=-1.147;ClippingRankSum=0.000;DP=70;ExcessHet=3.0103;FS=0.000;MLEAC=1;MLEAF=0.500;MQ=43.97;MQRankSum=-2.952;QD=1.44;ReadPosRankSum=0.891;SOR=0.700	GT:AD:DP:GQ:PL	0/1:63,7:70:99:129,0,2454
2R	20199128	.	A	T	143.77	.	AC=1;AF=0.500;AN=2;BaseQRankSum=-1.727;ClippingRankSum=0.000;DP=66;ExcessHet=3.0103;FS=1.402;MLEAC=1;MLEAF=0.500;MQ=43.97;MQRankSum=-2.472;QD=2.18;ReadPosRankSum=0.131;SOR=0.766	GT:AD:DP:GQ:PL	0/1:57,9:66:99:172,0,2260
2R	20199170	.	C	T	105.77	.	AC=1;AF=0.500;AN=2;BaseQRankSum=2.045;ClippingRankSum=0.000;DP=72;ExcessHet=3.0103;FS=1.475;MLEAC=1;MLEAF=0.500;MQ=43.95;MQRankSum=-1.713;QD=1.49;ReadPosRankSum=0.229;SOR=1.136	GT:AD:DP:GQ:PL	0/1:63,8:71:99:134,0,2638
2R	20199173	.	A	C	102.77	.	AC=1;AF=0.500;AN=2;BaseQRankSum=0.691;ClippingRankSum=0.000;DP=71;ExcessHet=3.0103;FS=0.000;MLEAC=1;MLEAF=0.500;MQ=43.94;MQRankSum=-1.866;QD=1.47;ReadPosRankSum=0.900;SOR=0.917	GT:AD:DP:GQ:PL	0/1:63,7:70:99:131,0,2680
2R	20199183	.	G	C	66.77	.	AC=1;AF=0.500;AN=2;BaseQRankSum=0.867;ClippingRankSum=0.000;DP=71;ExcessHet=3.0103;FS=0.000;MLEAC=1;MLEAF=0.500;MQ=43.94;MQRankSum=-1.866;QD=0.95;ReadPosRankSum=-0.610;SOR=0.917	GT:AD:DP:GQ:PL	0/1:63,7:70:95:95,0,2750
2R	20199184	.	C	T	63.77	.	AC=1;AF=0.500;AN=2;BaseQRankSum=-0.295;ClippingRankSum=0.000;DP=72;ExcessHet=3.0103;FS=0.000;MLEAC=1;MLEAF=0.500;MQ=43.95;MQRankSum=-1.884;QD=0.90;ReadPosRankSum=-0.573;SOR=0.941	GT:AD:DP:GQ:PL	0/1:64,7:71:92:92,0,2792
2R	20199186	.	C	G	51.73	.	AC=1;AF=0.500;AN=2;BaseQRankSum=-0.738;ClippingRankSum=0.000;DP=75;ExcessHet=3.0103;FS=0.000;MLEAC=1;MLEAF=0.500;MQ=43.95;MQRankSum=-2.111;QD=0.70;ReadPosRankSum=0.000;SOR=0.693	GT:AD:DP:GQ:PL	0/1:68,6:74:89:89,0,2779
2R	20203417	.	T	C	72.77	.	AC=1;AF=0.500;AN=2;BaseQRankSum=-0.278;ClippingRankSum=0.000;DP=69;ExcessHet=3.0103;FS=1.596;MLEAC=1;MLEAF=0.500;MQ=44.00;MQRankSum=0.000;QD=1.05;ReadPosRankSum=0.731;SOR=1.141	GT:AD:DP:GQ:PL	0/1:62,7:69:99:101,0,2650
2R	20203432	.	G	C	69.77	.	AC=1;AF=0.500;AN=2;BaseQRankSum=-0.501;ClippingRankSum=0.000;DP=71;ExcessHet=3.0103;FS=0.000;MLEAC=1;MLEAF=0.500;MQ=44.00;MQRankSum=0.000;QD=0.98;ReadPosRankSum=1.312;SOR=0.911	GT:AD:DP:GQ:PL	0/1:64,7:71:98:98,0,2551
2R	20209747	.	T	C	141.77	.	AC=1;AF=0.500;AN=2;BaseQRankSum=0.259;ClippingRankSum=0.000;DP=26;ExcessHet=3.0103;FS=9.510;MLEAC=1;MLEAF=0.500;MQ=43.34;MQRankSum=1.372;QD=5.45;ReadPosRankSum=0.457;SOR=0.048	GT:AD:DP:GQ:PL	0/1:20,6:26:99:170,0,829
2R	20214831	.	C	A	43.77	.	AC=1;AF=0.500;AN=2;BaseQRankSum=0.651;ClippingRankSum=0.000;DP=57;ExcessHet=3.0103;FS=4.144;MLEAC=1;MLEAF=0.500;MQ=43.72;MQRankSum=0.748;QD=0.77;ReadPosRankSum=0.466;SOR=1.609	GT:AD:DP:GQ:PL	0/1:52,5:57:72:72,0,2195
2R	20214832	.	A	C	43.77	.	AC=1;AF=0.500;AN=2;BaseQRankSum=-1.241;ClippingRankSum=0.000;DP=61;ExcessHet=3.0103;FS=1.687;MLEAC=1;MLEAF=0.500;MQ=43.73;MQRankSum=0.789;QD=0.72;ReadPosRankSum=-0.073;SOR=1.179	GT:AD:DP:GQ:PL	0/1:55,6:61:72:72,0,2195
2R	20215065	.	C	T	44.77	.	AC=1;AF=0.500;AN=2;BaseQRankSum=0.426;ClippingRankSum=0.000;DP=54;ExcessHet=3.0103;FS=6.019;MLEAC=1;MLEAF=0.500;MQ=43.91;MQRankSum=-1.392;QD=0.84;ReadPosRankSum=0.199;SOR=1.828	GT:AD:DP:GQ:PL	0/1:45,8:53:73:73,0,1869
2R	20215138	.	T	C	213.77	.	AC=1;AF=0.500;AN=2;BaseQRankSum=-1.907;ClippingRankSum=0.000;DP=53;ExcessHet=3.0103;FS=8.550;MLEAC=1;MLEAF=0.500;MQ=43.91;MQRankSum=-1.256;QD=4.03;ReadPosRankSum=0.758;SOR=1.226	GT:AD:DP:GQ:PL	0/1:44,9:53:99:242,0,1844
2R	20215160	.	T	TC	190.73	.	AC=1;AF=0.500;AN=2;BaseQRankSum=-0.558;ClippingRankSum=0.000;DP=54;ExcessHet=3.0103;FS=8.307;MLEAC=1;MLEAF=0.500;MQ=43.95;MQRankSum=-2.186;QD=3.53;ReadPosRankSum=0.674;SOR=1.238	GT:AD:DP:GQ:PL	0/1:45,9:54:99:228,0,1871
2R	20221399	.	A	AT	126.73	.	AC=1;AF=0.500;AN=2;BaseQRankSum=-1.334;ClippingRankSum=0.000;DP=59;ExcessHet=3.0103;FS=1.549;MLEAC=1;MLEAF=0.500;MQ=43.93;MQRankSum=-3.531;QD=2.19;ReadPosRankSum=-1.421;SOR=0.330	GT:AD:DP:GQ:PL	0/1:50,8:58:99:164,0,2060
2R	20221400	.	A	T	135.77	.	AC=1;AF=0.500;AN=2;BaseQRankSum=0.231;ClippingRankSum=0.000;DP=57;ExcessHet=3.0103;FS=3.736;MLEAC=1;MLEAF=0.500;MQ=43.97;MQRankSum=-2.619;QD=2.38;ReadPosRankSum=-0.912;SOR=0.669	GT:AD:DP:GQ:PL	0/1:50,7:57:99:164,0,2060
2R	20226351	.	G	T	84.77	.	AC=1;AF=0.500;AN=2;BaseQRankSum=1.270;ClippingRankSum=0.000;DP=63;ExcessHet=3.0103;FS=1.649;MLEAC=1;MLEAF=0.500;MQ=42.90;MQRankSum=-0.486;QD=1.35;ReadPosRankSum=0.094;SOR=0.385	GT:AD:DP:GQ:PL	0/1:57,6:63:99:113,0,2498
2R	20226356	.	T	A	63.77	.	AC=1;AF=0.500;AN=2;BaseQRankSum=0.547;ClippingRankSum=0.000;DP=58;ExcessHet=3.0103;FS=0.000;MLEAC=1;MLEAF=0.500;MQ=43.00;MQRankSum=-0.736;QD=1.10;ReadPosRankSum=-0.192;SOR=0.495	GT:AD:DP:GQ:PL	0/1:52,6:58:92:92,0,2207
2R	20226358	.	C	T	60.77	.	AC=1;AF=0.500;AN=2;BaseQRankSum=1.152;ClippingRankSum=0.000;DP=58;ExcessHet=3.0103;FS=0.000;MLEAC=1;MLEAF=0.500;MQ=43.00;MQRankSum=-0.736;QD=1.05;ReadPosRankSum=-0.089;SOR=0.556	GT:AD:DP:GQ:PL	0/1:52,6:58:89:89,0,2249
2R	20232140	.	CA	C	63.73	.	AC=1;AF=0.500;AN=2;BaseQRankSum=0.110;ClippingRankSum=0.000;DP=58;ExcessHet=3.0103;FS=2.823;MLEAC=1;MLEAF=0.500;MQ=43.87;MQRankSum=-1.755;QD=1.20;ReadPosRankSum=0.517;SOR=0.339	GT:AD:DP:GQ:PL	0/1:40,13:53:99:101,0,674
2R	20232536	.	G	GGTGT	112.73	.	AC=1;AF=0.500;AN=2;BaseQRankSum=2.564;ClippingRankSum=0.000;DP=56;ExcessHet=3.0103;FS=0.000;MLEAC=1;MLEAF=0.500;MQ=42.42;MQRankSum=4.073;QD=2.09;ReadPosRankSum=-0.863;SOR=0.631	GT:AD:DP:GQ:PL	0/1:47,7:54:99:150,0,1985
2R	20232539	.	A	ATG	145.73	.	AC=1;AF=0.500;AN=2;BaseQRankSum=-1.130;ClippingRankSum=0.000;DP=60;ExcessHet=3.0103;FS=1.479;MLEAC=1;MLEAF=0.500;MQ=42.46;MQRankSum=4.177;QD=2.47;ReadPosRankSum=-0.897;SOR=0.408	GT:AD:DP:GQ:PL	0/1:51,8:59:99:183,0,2108
2R	20232540	.	A	C	142.77	.	AC=1;AF=0.500;AN=2;BaseQRankSum=-1.751;ClippingRankSum=0.000;DP=59;ExcessHet=3.0103;FS=1.479;MLEAC=1;MLEAF=0.500;MQ=42.44;MQRankSum=4.177;QD=2.42;ReadPosRankSum=-0.842;SOR=0.408	GT:AD:DP:GQ:PL	0/1:51,8:59:99:171,0,2245
2R	20232665	.	A	T	33.77	.	AC=1;AF=0.500;AN=2;BaseQRankSum=0.294;ClippingRankSum=0.000;DP=60;ExcessHet=3.0103;FS=1.437;MLEAC=1;MLEAF=0.500;MQ=43.48;MQRankSum=1.959;QD=0.56;ReadPosRankSum=-1.362;SOR=0.707	GT:AD:DP:GQ:PL	0/1:51,9:60:62:62,0,1226
2R	20232734	.	C	A	60.77	.	AC=1;AF=0.500;AN=2;BaseQRankSum=-0.425;ClippingRankSum=0.000;DP=54;ExcessHet=3.0103;FS=11.253;MLEAC=1;MLEAF=0.500;MQ=43.07;MQRankSum=0.089;QD=1.13;ReadPosRankSum=-0.372;SOR=2.654	GT:AD:DP:GQ:PL	0/1:45,9:54:89:89,0,1062
2R	20232784	.	A	G	44.77	.	AC=1;AF=0.500;AN=2;BaseQRankSum=-1.045;ClippingRankSum=0.000;DP=48;ExcessHet=3.0103;FS=8.862;MLEAC=1;MLEAF=0.500;MQ=43.00;MQRankSum=-0.052;QD=0.93;ReadPosRankSum=0.732;SOR=1.793	GT:AD:DP:GQ:PL	0/1:40,8:48:73:73,0,1621
2R	20232873	.	A	AT	306.73	.	AC=1;AF=0.500;AN=2;BaseQRankSum=1.463;ClippingRankSum=0.000;DP=69;ExcessHet=3.0103;FS=4.310;MLEAC=1;MLEAF=0.500;MQ=43.04;MQRankSum=0.361;QD=4.45;ReadPosRankSum=0.123;SOR=1.101	GT:AD:DP:GQ:PL	0/1:56,13:69:99:344,0,2242
2R	20232994	.	T	C	120.77	.	AC=1;AF=0.500;AN=2;BaseQRankSum=-0.170;ClippingRankSum=0.000;DP=67;ExcessHet=3.0103;FS=21.217;MLEAC=1;MLEAF=0.500;MQ=43.50;MQRankSum=0.210;QD=1.80;ReadPosRankSum=-0.484;SOR=2.792	GT:AD:DP:GQ:PL	0/1:59,8:67:99:149,0,2549
2R	20233908	.	G	C	227.77	.	AC=1;AF=0.500;AN=2;BaseQRankSum=-1.390;ClippingRankSum=0.000;DP=45;ExcessHet=3.0103;FS=0.000;MLEAC=1;MLEAF=0.500;MQ=43.94;MQRankSum=0.523;QD=5.06;ReadPosRankSum=-0.431;SOR=0.631	GT:AD:DP:GQ:PL	0/1:37,8:45:99:256,0,1535
2R	20233911	.	T	A	227.77	.	AC=1;AF=0.500;AN=2;BaseQRankSum=-2.689;ClippingRankSum=0.000;DP=46;ExcessHet=3.0103;FS=0.000;MLEAC=1;MLEAF=0.500;MQ=43.94;MQRankSum=0.548;QD=4.95;ReadPosRankSum=-0.845;SOR=0.529	GT:AD:DP:GQ:PL	0/1:37,9:46:99:256,0,1535
2R	20251968	.	C	A	49.77	.	AC=1;AF=0.500;AN=2;BaseQRankSum=1.751;ClippingRankSum=0.000;DP=50;ExcessHet=3.0103;FS=3.409;MLEAC=1;MLEAF=0.500;MQ=43.96;MQRankSum=0.491;QD=1.00;ReadPosRankSum=-1.160;SOR=1.080	GT:AD:DP:GQ:PL	0/1:42,8:50:78:78,0,1684
2R	20270659	.	T	C	88.77	.	AC=1;AF=0.500;AN=2;BaseQRankSum=1.223;ClippingRankSum=0.000;DP=70;ExcessHet=3.0103;FS=1.224;MLEAC=1;MLEAF=0.500;MQ=44.00;MQRankSum=0.000;QD=1.27;ReadPosRankSum=0.885;SOR=0.460	GT:AD:DP:GQ:PL	0/1:58,12:70:99:117,0,1346
2R	20297561	.	T	C	168.77	.	AC=1;AF=0.500;AN=2;BaseQRankSum=-0.653;ClippingRankSum=0.000;DP=55;ExcessHet=3.0103;FS=3.172;MLEAC=1;MLEAF=0.500;MQ=44.00;MQRankSum=0.000;QD=3.07;ReadPosRankSum=1.602;SOR=0.668	GT:AD:DP:GQ:PL	0/1:46,9:55:99:197,0,1948
2R	20297563	.	G	C	168.77	.	AC=1;AF=0.500;AN=2;BaseQRankSum=-0.920;ClippingRankSum=0.000;DP=56;ExcessHet=3.0103;FS=3.074;MLEAC=1;MLEAF=0.500;MQ=44.00;MQRankSum=0.000;QD=3.01;ReadPosRankSum=1.446;SOR=0.694	GT:AD:DP:GQ:PL	0/1:47,9:56:99:197,0,1948
2R	20297564	.	G	T	168.77	.	AC=1;AF=0.500;AN=2;BaseQRankSum=0.725;ClippingRankSum=0.000;DP=54;ExcessHet=3.0103;FS=3.262;MLEAC=1;MLEAF=0.500;MQ=44.00;MQRankSum=0.000;QD=3.13;ReadPosRankSum=1.328;SOR=0.642	GT:AD:DP:GQ:PL	0/1:45,9:54:99:197,0,1948
2R	20299097	.	T	G	93.77	.	AC=1;AF=0.500;AN=2;BaseQRankSum=-1.120;ClippingRankSum=0.000;DP=56;ExcessHet=3.0103;FS=0.000;MLEAC=1;MLEAF=0.500;MQ=44.00;MQRankSum=0.000;QD=1.67;ReadPosRankSum=-0.941;SOR=0.504	GT:AD:DP:GQ:PL	0/1:50,6:56:99:122,0,2078
2R	20300735	.	T	G	60.77	.	AC=1;AF=0.500;AN=2;BaseQRankSum=1.138;ClippingRankSum=0.000;DP=52;ExcessHet=3.0103;FS=5.856;MLEAC=1;MLEAF=0.500;MQ=43.94;MQRankSum=0.508;QD=1.17;ReadPosRankSum=-0.429;SOR=0.525	GT:AD:DP:GQ:PL	0/1:43,9:52:89:89,0,1012
2R	20301316	.	G	A	84.77	.	AC=1;AF=0.500;AN=2;BaseQRankSum=-1.852;ClippingRankSum=0.000;DP=56;ExcessHet=3.0103;FS=0.000;MLEAC=1;MLEAF=0.500;MQ=43.46;MQRankSum=-0.311;QD=1.51;ReadPosRankSum=1.003;SOR=0.613	GT:AD:DP:GQ:PL	0/1:46,10:56:99:113,0,1098
2R	20303049	.	T	A	165.77	.	AC=1;AF=0.500;AN=2;BaseQRankSum=-1.712;ClippingRankSum=0.000;DP=55;ExcessHet=3.0103;FS=6.269;MLEAC=1;MLEAF=0.500;MQ=36.63;MQRankSum=3.948;QD=3.01;ReadPosRankSum=0.382;SOR=0.929	GT:AD:DP:GQ:PL	0/1:47,8:55:99:194,0,1949
2R	20303116	.	A	T	114.77	.	AC=1;AF=0.500;AN=2;BaseQRankSum=-0.792;ClippingRankSum=0.000;DP=56;ExcessHet=3.0103;FS=6.602;MLEAC=1;MLEAF=0.500;MQ=37.57;MQRankSum=3.137;QD=2.09;ReadPosRankSum=-0.973;SOR=2.291	GT:AD:DP:GQ:PL	0/1:48,7:55:99:143,0,2044
2R	20303124	.	T	A	123.77	.	AC=1;AF=0.500;AN=2;BaseQRankSum=1.909;ClippingRankSum=0.000;DP=53;ExcessHet=3.0103;FS=9.316;MLEAC=1;MLEAF=0.500;MQ=37.98;MQRankSum=2.675;QD=2.38;ReadPosRankSum=-1.261;SOR=2.506	GT:AD:DP:GQ:PL	0/1:45,7:52:99:152,0,1918
2R	20307018	.	A	T	111.77	.	AC=1;AF=0.500;AN=2;BaseQRankSum=0.701;ClippingRankSum=0.000;DP=72;ExcessHet=3.0103;FS=15.444;MLEAC=1;MLEAF=0.500;MQ=43.44;MQRankSum=1.322;QD=1.57;ReadPosRankSum=0.242;SOR=2.826	GT:AD:DP:GQ:PL	0/1:58,13:71:99:140,0,1383
2R	20307121	.	G	T	302.77	.	AC=1;AF=0.500;AN=2;BaseQRankSum=0.257;ClippingRankSum=0.000;DP=82;ExcessHet=3.0103;FS=4.354;MLEAC=1;MLEAF=0.500;MQ=43.93;MQRankSum=0.781;QD=3.69;ReadPosRankSum=-1.208;SOR=1.073	GT:AD:DP:GQ:PL	0/1:69,13:82:99:331,0,2825
2R	20307128	.	G	A	264.77	.	AC=1;AF=0.500;AN=2;BaseQRankSum=0.150;ClippingRankSum=0.000;DP=82;ExcessHet=3.0103;FS=2.709;MLEAC=1;MLEAF=0.500;MQ=43.93;MQRankSum=0.746;QD=3.23;ReadPosRankSum=-0.381;SOR=0.914	GT:AD:DP:GQ:PL	0/1:70,12:82:99:293,0,2860
2R	20307156	.	C	G	325.77	.	AC=1;AF=0.500;AN=2;BaseQRankSum=2.230;ClippingRankSum=0.000;DP=85;ExcessHet=3.0103;FS=0.000;MLEAC=1;MLEAF=0.500;MQ=43.91;MQRankSum=0.921;QD=3.83;ReadPosRankSum=0.142;SOR=0.565	GT:AD:DP:GQ:PL	0/1:71,14:85:99:354,0,2864
2R	20307158	.	A	T	325.77	.	AC=1;AF=0.500;AN=2;BaseQRankSum=0.943;ClippingRankSum=0.000;DP=82;ExcessHet=3.0103;FS=0.000;MLEAC=1;MLEAF=0.500;MQ=43.90;MQRankSum=0.902;QD=3.97;ReadPosRankSum=0.533;SOR=0.686	GT:AD:DP:GQ:PL	0/1:69,13:82:99:354,0,2864
2R	20307166	.	G	A	351.77	.	AC=1;AF=0.500;AN=2;BaseQRankSum=1.678;ClippingRankSum=0.000;DP=78;ExcessHet=3.0103;FS=0.000;MLEAC=1;MLEAF=0.500;MQ=43.92;MQRankSum=0.840;QD=4.51;ReadPosRankSum=0.247;SOR=0.832	GT:AD:DP:GQ:PL	0/1:64,14:78:99:380,0,2819
2R	20307175	.	T	A	372.77	.	AC=1;AF=0.500;AN=2;BaseQRankSum=2.373;ClippingRankSum=0.000;DP=75;ExcessHet=3.0103;FS=2.476;MLEAC=1;MLEAF=0.500;MQ=43.95;MQRankSum=0.706;QD=4.97;ReadPosRankSum=0.517;SOR=0.908	GT:AD:DP:GQ:PL	0/1:61,14:75:99:401,0,2507
2R	20340800	.	G	A	85.77	.	AC=1;AF=0.500;AN=2;BaseQRankSum=-1.138;ClippingRankSum=0.000;DP=50;ExcessHet=3.0103;FS=0.000;MLEAC=1;MLEAF=0.500;MQ=43.17;MQRankSum=-0.129;QD=1.72;ReadPosRankSum=-0.105;SOR=0.693	GT:AD:DP:GQ:PL	0/1:44,6:50:99:114,0,1753
2R	20346256	.	C	T	44.77	.	AC=1;AF=0.500;AN=2;BaseQRankSum=1.612;ClippingRankSum=0.000;DP=64;ExcessHet=3.0103;FS=1.426;MLEAC=1;MLEAF=0.500;MQ=43.81;MQRankSum=-3.395;QD=0.73;ReadPosRankSum=-1.372;SOR=1.085	GT:AD:DP:GQ:PL	0/1:52,9:61:73:73,0,1235
2R	20348175	.	A	T	97.77	.	AC=1;AF=0.500;AN=2;BaseQRankSum=0.286;ClippingRankSum=0.000;DP=42;ExcessHet=3.0103;FS=0.000;MLEAC=1;MLEAF=0.500;MQ=43.39;MQRankSum=1.991;QD=2.33;ReadPosRankSum=0.031;SOR=0.847	GT:AD:DP:GQ:PL	0/1:33,9:42:99:126,0,1314
2R	20352487	.	C	T	59.77	.	AC=1;AF=0.500;AN=2;BaseQRankSum=1.400;ClippingRankSum=0.000;DP=54;ExcessHet=3.0103;FS=0.000;MLEAC=1;MLEAF=0.500;MQ=43.82;MQRankSum=-0.630;QD=1.11;ReadPosRankSum=0.702;SOR=0.422	GT:AD:DP:GQ:PL	0/1:48,6:54:88:88,0,1994
2R	20366783	.	T	A	357.77	.	AC=1;AF=0.500;AN=2;BaseQRankSum=-2.161;ClippingRankSum=0.000;DP=64;ExcessHet=3.0103;FS=12.104;MLEAC=1;MLEAF=0.500;MQ=43.94;MQRankSum=0.747;QD=5.59;ReadPosRankSum=2.028;SOR=2.110	GT:AD:DP:GQ:PL	0/1:51,13:64:99:386,0,2186
2R	20366785	.	C	G	363.77	.	AC=1;AF=0.500;AN=2;BaseQRankSum=-2.145;ClippingRankSum=0.000;DP=62;ExcessHet=3.0103;FS=11.737;MLEAC=1;MLEAF=0.500;MQ=43.94;MQRankSum=0.763;QD=5.87;ReadPosRankSum=2.032;SOR=2.123	GT:AD:DP:GQ:PL	0/1:49,13:62:99:392,0,2102
2R	20384232	.	G	C	66.77	.	AC=1;AF=0.500;AN=2;BaseQRankSum=0.977;ClippingRankSum=0.000;DP=63;ExcessHet=3.0103;FS=10.350;MLEAC=1;MLEAF=0.500;MQ=44.00;MQRankSum=0.000;QD=1.06;ReadPosRankSum=0.489;SOR=2.296	GT:AD:DP:GQ:PL	0/1:53,10:63:95:95,0,1246
2R	20384343	.	G	T	53.77	.	AC=1;AF=0.500;AN=2;BaseQRankSum=-0.784;ClippingRankSum=0.000;DP=61;ExcessHet=3.0103;FS=0.000;MLEAC=1;MLEAF=0.500;MQ=44.00;MQRankSum=0.000;QD=0.88;ReadPosRankSum=-0.945;SOR=0.656	GT:AD:DP:GQ:PL	0/1:51,10:61:82:82,0,1172
2R	20384852	.	T	G	68.77	.	AC=1;AF=0.500;AN=2;BaseQRankSum=-1.609;ClippingRankSum=0.000;DP=61;ExcessHet=3.0103;FS=1.504;MLEAC=1;MLEAF=0.500;MQ=43.94;MQRankSum=0.450;QD=1.19;ReadPosRankSum=-0.665;SOR=1.179	GT:AD:DP:GQ:PL	0/1:50,8:58:97:97,0,1562
2R	20392429	.	TAAAA	T	91.73	.	AC=1;AF=0.500;AN=2;BaseQRankSum=1.969;ClippingRankSum=0.000;DP=50;ExcessHet=3.0103;FS=7.574;MLEAC=1;MLEAF=0.500;MQ=43.92;MQRankSum=0.540;QD=1.95;ReadPosRankSum=-2.080;SOR=2.260	GT:AD:DP:GQ:PL	0/1:41,6:47:99:129,0,1944
2R	20392452	.	G	A	118.77	.	AC=1;AF=0.500;AN=2;BaseQRankSum=2.474;ClippingRankSum=0.000;DP=38;ExcessHet=3.0103;FS=7.454;MLEAC=1;MLEAF=0.500;MQ=43.95;MQRankSum=0.505;QD=3.13;ReadPosRankSum=-1.500;SOR=2.264	GT:AD:DP:GQ:PL	0/1:32,6:38:99:147,0,1846
2R	20392651	.	C	G	100.77	.	AC=1;AF=0.500;AN=2;BaseQRankSum=0.000;ClippingRankSum=0.000;DP=44;ExcessHet=3.0103;FS=3.850;MLEAC=1;MLEAF=0.500;MQ=43.93;MQRankSum=0.000;QD=2.34;ReadPosRankSum=1.526;SOR=1.256	GT:AD:DP:GQ:PL	0/1:37,6:43:99:129,0,1626
2R	20392655	.	G	A	112.77	.	AC=1;AF=0.500;AN=2;BaseQRankSum=1.236;ClippingRankSum=0.000;DP=43;ExcessHet=3.0103;FS=3.975;MLEAC=1;MLEAF=0.500;MQ=43.93;MQRankSum=0.000;QD=2.68;ReadPosRankSum=1.403;SOR=1.233	GT:AD:DP:GQ:PL	0/1:36,6:42:99:141,0,1529
2R	20400376	.	G	A	48.77	.	AC=1;AF=0.500;AN=2;BaseQRankSum=3.230;ClippingRankSum=0.000;DP=51;ExcessHet=3.0103;FS=3.519;MLEAC=1;MLEAF=0.500;MQ=43.87;MQRankSum=-0.794;QD=0.96;ReadPosRankSum=1.421;SOR=1.501	GT:AD:DP:GQ:PL	0/1:43,8:51:77:77,0,988
2R	20405674	.	G	A	197.78	.	AC=2;AF=1.00;AN=2;DP=9;ExcessHet=3.0103;FS=0.000;MLEAC=2;MLEAF=1.00;MQ=44.00;QD=21.98;SOR=1.402	GT:AD:DP:GQ:PL	1/1:0,9:9:27:226,27,0
2R	20409769	.	C	T	51.77	.	AC=1;AF=0.500;AN=2;BaseQRankSum=1.664;ClippingRankSum=0.000;DP=62;ExcessHet=3.0103;FS=1.702;MLEAC=1;MLEAF=0.500;MQ=43.97;MQRankSum=0.382;QD=0.83;ReadPosRankSum=-0.460;SOR=1.230	GT:AD:DP:GQ:PL	0/1:56,6:62:80:80,0,2358
2R	20410965	.	A	G	67.77	.	AC=1;AF=0.500;AN=2;BaseQRankSum=-0.952;ClippingRankSum=0.000;DP=44;ExcessHet=3.0103;FS=0.000;MLEAC=1;MLEAF=0.500;MQ=43.69;MQRankSum=-1.605;QD=1.58;ReadPosRankSum=0.948;SOR=0.784	GT:AD:DP:GQ:PL	0/1:38,5:43:96:96,0,1581
2R	20410982	.	C	T	64.77	.	AC=1;AF=0.500;AN=2;BaseQRankSum=0.136;ClippingRankSum=0.000;DP=45;ExcessHet=3.0103;FS=0.000;MLEAC=1;MLEAF=0.500;MQ=43.63;MQRankSum=-1.337;QD=1.47;ReadPosRankSum=1.461;SOR=0.844	GT:AD:DP:GQ:PL	0/1:39,5:44:93:93,0,1614
2R	20411055	.	C	A	47.77	.	AC=1;AF=0.500;AN=2;BaseQRankSum=-0.658;ClippingRankSum=0.000;DP=38;ExcessHet=3.0103;FS=0.000;MLEAC=1;MLEAF=0.500;MQ=43.64;MQRankSum=-1.730;QD=1.26;ReadPosRankSum=-2.066;SOR=0.816	GT:AD:DP:GQ:PL	0/1:33,5:38:76:76,0,1371
2R	20411059	.	C	A	47.77	.	AC=1;AF=0.500;AN=2;BaseQRankSum=-0.784;ClippingRankSum=0.000;DP=38;ExcessHet=3.0103;FS=0.000;MLEAC=1;MLEAF=0.500;MQ=43.64;MQRankSum=-1.730;QD=1.26;ReadPosRankSum=-1.280;SOR=0.816	GT:AD:DP:GQ:PL	0/1:33,5:38:76:76,0,1371
2R	20411109	.	T	C	43.77	.	AC=1;AF=0.500;AN=2;BaseQRankSum=-0.348;ClippingRankSum=0.000;DP=35;ExcessHet=3.0103;FS=5.340;MLEAC=1;MLEAF=0.500;MQ=43.64;MQRankSum=-3.624;QD=1.25;ReadPosRankSum=0.368;SOR=1.487	GT:AD:DP:GQ:PL	0/1:31,4:35:72:72,0,4889
2R	20411113	.	A	G	40.77	.	AC=1;AF=0.500;AN=2;BaseQRankSum=-1.296;ClippingRankSum=0.000;DP=36;ExcessHet=3.0103;FS=4.874;MLEAC=1;MLEAF=0.500;MQ=43.65;MQRankSum=-3.686;QD=1.13;ReadPosRankSum=0.764;SOR=1.531	GT:AD:DP:GQ:PL	0/1:32,4:36:69:69,0,5009
2R	20411129	.	A	T	88.77	.	AC=1;AF=0.500;AN=2;BaseQRankSum=-2.552;ClippingRankSum=0.000;DP=36;ExcessHet=3.0103;FS=4.715;MLEAC=1;MLEAF=0.500;MQ=43.65;MQRankSum=-4.416;QD=2.47;ReadPosRankSum=1.168;SOR=1.938	GT:AD:DP:GQ:PL	0/1:31,5:36:99:117,0,4739
2R	20411144	.	T	TA	73.73	.	AC=1;AF=0.500;AN=2;BaseQRankSum=-1.853;ClippingRankSum=0.000;DP=37;ExcessHet=3.0103;FS=4.585;MLEAC=1;MLEAF=0.500;MQ=43.74;MQRankSum=-5.235;QD=1.99;ReadPosRankSum=1.401;SOR=1.981	GT:AD:DP:GQ:PL	0/1:32,5:37:99:111,0,4496
2R	20411145	.	T	TC	73.73	.	AC=1;AF=0.500;AN=2;BaseQRankSum=-0.552;ClippingRankSum=0.000;DP=37;ExcessHet=3.0103;FS=4.688;MLEAC=1;MLEAF=0.500;MQ=43.74;MQRankSum=-5.235;QD=1.99;ReadPosRankSum=1.557;SOR=1.952	GT:AD:DP:GQ:PL	0/1:32,5:37:99:111,0,4496
2R	20413912	.	A	T	157.77	.	AC=1;AF=0.500;AN=2;BaseQRankSum=0.224;ClippingRankSum=0.000;DP=43;ExcessHet=3.0103;FS=3.692;MLEAC=1;MLEAF=0.500;MQ=43.66;MQRankSum=0.676;QD=3.67;ReadPosRankSum=0.807;SOR=0.687	GT:AD:DP:GQ:PL	0/1:36,7:43:99:186,0,1453
2R	20413914	.	T	A	157.77	.	AC=1;AF=0.500;AN=2;BaseQRankSum=0.147;ClippingRankSum=0.000;DP=41;ExcessHet=3.0103;FS=1.684;MLEAC=1;MLEAF=0.500;MQ=43.64;MQRankSum=0.696;QD=3.85;ReadPosRankSum=0.659;SOR=0.729	GT:AD:DP:GQ:PL	0/1:34,7:41:99:186,0,1453
2R	20415698	.	T	TA	150.73	.	AC=1;AF=0.500;AN=2;BaseQRankSum=-0.880;ClippingRankSum=0.000;DP=57;ExcessHet=3.0103;FS=3.461;MLEAC=1;MLEAF=0.500;MQ=41.79;MQRankSum=3.999;QD=2.69;ReadPosRankSum=0.410;SOR=1.053	GT:AD:DP:GQ:PL	0/1:48,8:56:99:188,0,2033
2R	20415699	.	T	TGAATATA	153.73	.	AC=1;AF=0.500;AN=2;BaseQRankSum=0.380;ClippingRankSum=0.000;DP=56;ExcessHet=3.0103;FS=3.461;MLEAC=1;MLEAF=0.500;MQ=41.75;MQRankSum=3.999;QD=2.75;ReadPosRankSum=0.410;SOR=1.053	GT:AD:DP:GQ:PL	0/1:48,8:56:99:191,0,1991
2R	20415700	.	C	A	159.77	.	AC=1;AF=0.500;AN=2;BaseQRankSum=1.645;ClippingRankSum=0.000;DP=52;ExcessHet=3.0103;FS=4.015;MLEAC=1;MLEAF=0.500;MQ=41.57;MQRankSum=3.741;QD=3.07;ReadPosRankSum=1.505;SOR=1.219	GT:AD:DP:GQ:PL	0/1:46,6:52:99:188,0,2033
2R	20416076	.	CGTATAA	C	274.73	.	AC=1;AF=0.500;AN=2;BaseQRankSum=0.451;ClippingRankSum=0.000;DP=32;ExcessHet=3.0103;FS=30.885;MLEAC=1;MLEAF=0.500;MQ=42.28;MQRankSum=-2.438;QD=8.86;ReadPosRankSum=-1.653;SOR=4.608	GT:AD:DP:GQ:PL	0/1:22,9:31:99:312,0,897
2R	20416078	.	T	C	138.77	.	AC=1;AF=0.500;AN=2;BaseQRankSum=1.171;ClippingRankSum=0.000;DP=30;ExcessHet=3.0103;FS=4.091;MLEAC=1;MLEAF=0.500;MQ=42.17;MQRankSum=1.543;QD=4.79;ReadPosRankSum=3.502;SOR=1.222	GT:AD:DP:GQ:PL	0/1:23,6:29:99:167,0,788
2R	20417693	.	C	A	56.28	.	AC=2;AF=1.00;AN=2;DP=7;ExcessHet=3.0103;FS=0.000;MLEAC=2;MLEAF=1.00;MQ=42.37;QD=18.76;SOR=1.179	GT:AD:DP:GQ:PL	1/1:0,3:3:9:84,9,0
2R	20435902	.	A	G	205.77	.	AC=1;AF=0.500;AN=2;BaseQRankSum=-2.393;ClippingRankSum=0.000;DP=49;ExcessHet=3.0103;FS=5.636;MLEAC=1;MLEAF=0.500;MQ=43.96;MQRankSum=0.527;QD=4.20;ReadPosRankSum=0.918;SOR=1.288	GT:AD:DP:GQ:PL	0/1:40,9:49:99:234,0,1943
2R	20435908	.	T	C	184.77	.	AC=1;AF=0.500;AN=2;BaseQRankSum=1.452;ClippingRankSum=0.000;DP=49;ExcessHet=3.0103;FS=3.569;MLEAC=1;MLEAF=0.500;MQ=43.96;MQRankSum=0.497;QD=3.77;ReadPosRankSum=2.125;SOR=1.018	GT:AD:DP:GQ:PL	0/1:41,8:49:99:213,0,1946
2R	20435914	.	AGG	A	105.73	.	AC=1;AF=0.500;AN=2;BaseQRankSum=0.682;ClippingRankSum=0.000;DP=48;ExcessHet=3.0103;FS=3.575;MLEAC=1;MLEAF=0.500;MQ=44.00;MQRankSum=0.000;QD=2.30;ReadPosRankSum=1.560;SOR=1.028	GT:AD:DP:GQ:PL	0/1:38,8:46:99:143,0,1175
2R	20435928	.	G	A	55.77	.	AC=1;AF=0.500;AN=2;BaseQRankSum=-0.213;ClippingRankSum=0.000;DP=48;ExcessHet=3.0103;FS=1.530;MLEAC=1;MLEAF=0.500;MQ=44.00;MQRankSum=0.000;QD=1.16;ReadPosRankSum=0.969;SOR=1.179	GT:AD:DP:GQ:PL	0/1:40,8:48:84:84,0,903
2R	20436317	.	C	T	42.77	.	AC=1;AF=0.500;AN=2;BaseQRankSum=2.992;ClippingRankSum=0.000;DP=52;ExcessHet=3.0103;FS=12.913;MLEAC=1;MLEAF=0.500;MQ=43.85;MQRankSum=-2.542;QD=0.82;ReadPosRankSum=0.065;SOR=2.816	GT:AD:DP:GQ:PL	0/1:44,8:52:71:71,0,988
2R	20436528	.	C	CTATACTTAAAA	65.73	.	AC=1;AF=0.500;AN=2;BaseQRankSum=-0.476;ClippingRankSum=0.000;DP=38;ExcessHet=3.0103;FS=0.000;MLEAC=1;MLEAF=0.500;MQ=43.59;MQRankSum=-2.992;QD=1.83;ReadPosRankSum=0.401;SOR=1.145	GT:AD:DP:GQ:PL	0/1:33,3:36:99:103,0,1617
2R	20436530	.	G	A	75.77	.	AC=1;AF=0.500;AN=2;BaseQRankSum=2.213;ClippingRankSum=0.000;DP=40;ExcessHet=3.0103;FS=0.000;MLEAC=1;MLEAF=0.500;MQ=43.69;MQRankSum=-2.240;QD=1.89;ReadPosRankSum=-0.819;SOR=0.954	GT:AD:DP:GQ:PL	0/1:35,5:40:99:104,0,1617
2R	20436535	.	A	AGCGCGGCGACAGC	58.73	.	AC=1;AF=0.500;AN=2;BaseQRankSum=1.615;ClippingRankSum=0.000;DP=41;ExcessHet=3.0103;FS=0.000;MLEAC=1;MLEAF=0.500;MQ=43.69;MQRankSum=-2.284;QD=1.43;ReadPosRankSum=-0.658;SOR=0.892	GT:AD:DP:GQ:PL	0/1:36,5:41:96:96,0,1728
2R	20436549	.	A	T	34.77	.	AC=1;AF=0.500;AN=2;BaseQRankSum=-0.152;ClippingRankSum=0.000;DP=37;ExcessHet=3.0103;FS=0.000;MLEAC=1;MLEAF=0.500;MQ=43.66;MQRankSum=-2.497;QD=0.94;ReadPosRankSum=0.465;SOR=0.874	GT:AD:DP:GQ:PL	0/1:33,4:37:63:63,0,1573
2R	20446791	.	G	C	30.77	.	AC=1;AF=0.500;AN=2;BaseQRankSum=-2.444;ClippingRankSum=0.000;DP=63;ExcessHet=3.0103;FS=1.378;MLEAC=1;MLEAF=0.500;MQ=44.00;MQRankSum=0.000;QD=0.49;ReadPosRankSum=0.441;SOR=0.368	GT:AD:DP:GQ:PL	0/1:53,10:63:59:59,0,1265
2R	20450466	.	G	A	55.77	.	AC=1;AF=0.500;AN=2;BaseQRankSum=-1.018;ClippingRankSum=0.000;DP=45;ExcessHet=3.0103;FS=0.000;MLEAC=1;MLEAF=0.500;MQ=43.96;MQRankSum=-2.758;QD=1.24;ReadPosRankSum=0.849;SOR=0.794	GT:AD:DP:GQ:PL	0/1:40,5:45:84:84,0,1748
2R	20450469	.	A	G	52.77	.	AC=1;AF=0.500;AN=2;BaseQRankSum=-1.527;ClippingRankSum=0.000;DP=47;ExcessHet=3.0103;FS=0.000;MLEAC=1;MLEAF=0.500;MQ=43.96;MQRankSum=-2.829;QD=1.12;ReadPosRankSum=0.794;SOR=0.804	GT:AD:DP:GQ:PL	0/1:42,5:47:81:81,0,1791
2R	20458641	.	GCACACACA	G	157.73	.	AC=1;AF=0.500;AN=2;BaseQRankSum=-0.615;ClippingRankSum=0.000;DP=58;ExcessHet=3.0103;FS=5.894;MLEAC=1;MLEAF=0.500;MQ=44.00;MQRankSum=0.000;QD=2.87;ReadPosRankSum=-0.272;SOR=1.851	GT:AD:DP:GQ:PL	0/1:47,8:55:99:195,0,2956
2R	20459356	.	A	C	123.77	.	AC=1;AF=0.500;AN=2;BaseQRankSum=-0.647;ClippingRankSum=0.000;DP=68;ExcessHet=3.0103;FS=3.368;MLEAC=1;MLEAF=0.500;MQ=43.94;MQRankSum=-1.658;QD=1.82;ReadPosRankSum=-0.806;SOR=1.074	GT:AD:DP:GQ:PL	0/1:60,8:68:99:152,0,2521
2R	20459364	.	T	G	120.77	.	AC=1;AF=0.500;AN=2;BaseQRankSum=-0.260;ClippingRankSum=0.000;DP=68;ExcessHet=3.0103;FS=3.368;MLEAC=1;MLEAF=0.500;MQ=43.84;MQRankSum=-1.123;QD=1.78;ReadPosRankSum=-1.076;SOR=1.074	GT:AD:DP:GQ:PL	0/1:60,8:68:99:149,0,2579
2R	20459383	.	A	C	78.77	.	AC=1;AF=0.500;AN=2;BaseQRankSum=-0.768;ClippingRankSum=0.000;DP=66;ExcessHet=3.0103;FS=3.649;MLEAC=1;MLEAF=0.500;MQ=43.80;MQRankSum=-0.907;QD=1.19;ReadPosRankSum=-0.038;SOR=0.685	GT:AD:DP:GQ:PL	0/1:59,7:66:99:107,0,2582
2R	20461862	.	G	C	78.77	.	AC=1;AF=0.500;AN=2;BaseQRankSum=-0.821;ClippingRankSum=0.000;DP=54;ExcessHet=3.0103;FS=0.000;MLEAC=1;MLEAF=0.500;MQ=44.21;MQRankSum=2.887;QD=1.46;ReadPosRankSum=1.239;SOR=0.481	GT:AD:DP:GQ:PL	0/1:48,6:54:99:107,0,3295
2R	20461872	.	C	G	117.77	.	AC=1;AF=0.500;AN=2;BaseQRankSum=2.119;ClippingRankSum=0.000;DP=54;ExcessHet=3.0103;FS=0.000;MLEAC=1;MLEAF=0.500;MQ=44.21;MQRankSum=2.646;QD=2.18;ReadPosRankSum=0.000;SOR=0.631	GT:AD:DP:GQ:PL	0/1:47,7:54:99:146,0,3391
2R	20461891	.	T	A	104.77	.	AC=1;AF=0.500;AN=2;BaseQRankSum=0.209;ClippingRankSum=0.000;DP=55;ExcessHet=3.0103;FS=1.636;MLEAC=1;MLEAF=0.500;MQ=44.20;MQRankSum=2.673;QD=1.90;ReadPosRankSum=0.367;SOR=1.244	GT:AD:DP:GQ:PL	0/1:48,7:55:99:133,0,3272
2R	20466433	.	T	A	49.77	.	AC=1;AF=0.500;AN=2;BaseQRankSum=1.372;ClippingRankSum=0.000;DP=33;ExcessHet=3.0103;FS=0.000;MLEAC=1;MLEAF=0.500;MQ=44.00;MQRankSum=0.000;QD=1.51;ReadPosRankSum=-1.018;SOR=0.420	GT:AD:DP:GQ:PL	0/1:29,4:33:78:78,0,1223
2R	20466646	.	GC	G	52.73	.	AC=1;AF=0.500;AN=2;BaseQRankSum=-0.116;ClippingRankSum=0.000;DP=45;ExcessHet=3.0103;FS=0.000;MLEAC=1;MLEAF=0.500;MQ=44.00;MQRankSum=0.000;QD=1.20;ReadPosRankSum=1.169;SOR=0.844	GT:AD:DP:GQ:PL	0/1:39,5:44:90:90,0,2012
2R	20473026	.	G	C	70.77	.	AC=1;AF=0.500;AN=2;BaseQRankSum=0.091;ClippingRankSum=0.000;DP=50;ExcessHet=3.0103;FS=0.000;MLEAC=1;MLEAF=0.500;MQ=43.44;MQRankSum=0.045;QD=1.42;ReadPosRankSum=0.140;SOR=0.737	GT:AD:DP:GQ:PL	0/1:41,9:50:99:99,0,972
2R	20483540	.	C	T	121.77	.	AC=1;AF=0.500;AN=2;BaseQRankSum=1.201;ClippingRankSum=0.000;DP=38;ExcessHet=3.0103;FS=11.889;MLEAC=1;MLEAF=0.500;MQ=44.72;MQRankSum=-0.458;QD=3.20;ReadPosRankSum=1.018;SOR=2.230	GT:AD:DP:GQ:PL	0/1:32,6:38:99:150,0,3157
2R	20483546	.	C	A	121.77	.	AC=1;AF=0.500;AN=2;BaseQRankSum=-0.060;ClippingRankSum=0.000;DP=39;ExcessHet=3.0103;FS=11.650;MLEAC=1;MLEAF=0.500;MQ=44.70;MQRankSum=-0.496;QD=3.12;ReadPosRankSum=1.068;SOR=2.235	GT:AD:DP:GQ:PL	0/1:33,6:39:99:150,0,3179
2R	20483548	.	T	G	124.77	.	AC=1;AF=0.500;AN=2;BaseQRankSum=-0.241;ClippingRankSum=0.000;DP=36;ExcessHet=3.0103;FS=11.620;MLEAC=1;MLEAF=0.500;MQ=44.45;MQRankSum=-0.428;QD=3.47;ReadPosRankSum=0.698;SOR=2.236	GT:AD:DP:GQ:PL	0/1:30,6:36:99:153,0,3127
2R	20486488	.	G	A	33.77	.	AC=1;AF=0.500;AN=2;BaseQRankSum=2.864;ClippingRankSum=0.000;DP=45;ExcessHet=3.0103;FS=1.661;MLEAC=1;MLEAF=0.500;MQ=43.96;MQRankSum=0.491;QD=0.75;ReadPosRankSum=-0.031;SOR=0.746	GT:AD:DP:GQ:PL	0/1:38,7:45:62:62,0,890
2R	20486882	.	ATTCC	A	82.73	.	AC=1;AF=0.500;AN=2;BaseQRankSum=-1.062;ClippingRankSum=0.000;DP=50;ExcessHet=3.0103;FS=3.794;MLEAC=1;MLEAF=0.500;MQ=44.00;MQRankSum=0.000;QD=1.69;ReadPosRankSum=1.076;SOR=1.265	GT:AD:DP:GQ:PL	0/1:43,6:49:99:120,0,2312
2R	20486887	.	ATCTC	A	79.73	.	AC=1;AF=0.500;AN=2;BaseQRankSum=0.700;ClippingRankSum=0.000;DP=52;ExcessHet=3.0103;FS=1.753;MLEAC=1;MLEAF=0.500;MQ=44.00;MQRankSum=0.000;QD=1.56;ReadPosRankSum=1.060;SOR=1.307	GT:AD:DP:GQ:PL	0/1:45,6:51:99:117,0,2382
2R	20488889	.	A	G	174.77	.	AC=1;AF=0.500;AN=2;BaseQRankSum=-1.269;ClippingRankSum=0.000;DP=52;ExcessHet=3.0103;FS=8.737;MLEAC=1;MLEAF=0.500;MQ=44.00;MQRankSum=0.000;QD=3.36;ReadPosRankSum=1.067;SOR=1.798	GT:AD:DP:GQ:PL	0/1:44,8:52:99:203,0,2076
2R	20488905	.	G	A	165.77	.	AC=1;AF=0.500;AN=2;BaseQRankSum=-0.698;ClippingRankSum=0.000;DP=55;ExcessHet=3.0103;FS=5.894;MLEAC=1;MLEAF=0.500;MQ=44.00;MQRankSum=0.000;QD=3.01;ReadPosRankSum=-0.848;SOR=1.851	GT:AD:DP:GQ:PL	0/1:47,8:55:99:194,0,2161
2R	20490231	.	A	AG	48.73	.	AC=1;AF=0.500;AN=2;BaseQRankSum=0.252;ClippingRankSum=0.000;DP=65;ExcessHet=3.0103;FS=0.000;MLEAC=1;MLEAF=0.500;MQ=43.77;MQRankSum=-2.678;QD=0.83;ReadPosRankSum=-1.244;SOR=0.980	GT:AD:DP:GQ:PL	0/1:53,6:59:86:86,0,2260
2R	20490233	.	A	AAAACGTT	45.73	.	AC=1;AF=0.500;AN=2;BaseQRankSum=0.856;ClippingRankSum=0.000;DP=61;ExcessHet=3.0103;FS=1.616;MLEAC=1;MLEAF=0.500;MQ=43.87;MQRankSum=-2.709;QD=0.76;ReadPosRankSum=-1.173;SOR=1.032	GT:AD:DP:GQ:PL	0/1:54,6:60:83:83,0,2295
2R	20490235	.	A	G	57.77	.	AC=1;AF=0.500;AN=2;BaseQRankSum=-1.538;ClippingRankSum=0.000;DP=58;ExcessHet=3.0103;FS=0.000;MLEAC=1;MLEAF=0.500;MQ=43.86;MQRankSum=-2.964;QD=1.01;ReadPosRankSum=-0.764;SOR=0.842	GT:AD:DP:GQ:PL	0/1:52,5:57:86:86,0,2277
2R	20495447	.	TC	T	80.73	.	AC=1;AF=0.500;AN=2;BaseQRankSum=-1.590;ClippingRankSum=0.000;DP=42;ExcessHet=3.0103;FS=1.662;MLEAC=1;MLEAF=0.500;MQ=44.00;MQRankSum=0.000;QD=1.92;ReadPosRankSum=-1.924;SOR=0.762	GT:AD:DP:GQ:PL	0/1:35,7:42:99:118,0,1068
2R	20501718	.	TTCG	T	89.73	.	AC=1;AF=0.500;AN=2;BaseQRankSum=0.743;ClippingRankSum=0.000;DP=44;ExcessHet=3.0103;FS=0.000;MLEAC=1;MLEAF=0.500;MQ=44.00;MQRankSum=0.000;QD=2.04;ReadPosRankSum=-1.026;SOR=0.436	GT:AD:DP:GQ:PL	0/1:38,6:44:99:127,0,1564
2R	20502326	.	T	TTG	177.73	.	AC=1;AF=0.500;AN=2;BaseQRankSum=1.097;ClippingRankSum=0.000;DP=64;ExcessHet=3.0103;FS=1.353;MLEAC=1;MLEAF=0.500;MQ=44.00;MQRankSum=0.000;QD=2.82;ReadPosRankSum=-0.591;SOR=0.836	GT:AD:DP:GQ:PL	0/1:54,9:63:99:215,0,3118
2R	20505021	.	AGC	A	78.73	.	AC=1;AF=0.500;AN=2;BaseQRankSum=1.368;ClippingRankSum=0.000;DP=83;ExcessHet=3.0103;FS=5.784;MLEAC=1;MLEAF=0.500;MQ=41.77;MQRankSum=0.920;QD=0.97;ReadPosRankSum=-0.847;SOR=1.840	GT:AD:DP:GQ:PL	0/1:73,8:81:99:116,0,3041
2R	20512312	.	G	A	53.77	.	AC=1;AF=0.500;AN=2;BaseQRankSum=1.915;ClippingRankSum=0.000;DP=61;ExcessHet=3.0103;FS=11.374;MLEAC=1;MLEAF=0.500;MQ=41.18;MQRankSum=1.405;QD=0.94;ReadPosRankSum=0.052;SOR=2.237	GT:AD:DP:GQ:PL	0/1:51,6:57:82:82,0,2111
2R	20512338	.	G	T	108.77	.	AC=1;AF=0.500;AN=2;BaseQRankSum=-2.085;ClippingRankSum=0.000;DP=59;ExcessHet=3.0103;FS=9.639;MLEAC=1;MLEAF=0.500;MQ=41.15;MQRankSum=1.061;QD=1.84;ReadPosRankSum=1.470;SOR=1.469	GT:AD:DP:GQ:PL	0/1:52,7:59:99:137,0,2162
2R	20512339	.	CCAGA	C	99.73	.	AC=1;AF=0.500;AN=2;BaseQRankSum=-1.297;ClippingRankSum=0.000;DP=60;ExcessHet=3.0103;FS=9.639;MLEAC=1;MLEAF=0.500;MQ=41.07;MQRankSum=1.061;QD=1.69;ReadPosRankSum=1.556;SOR=1.469	GT:AD:DP:GQ:PL	0/1:52,7:59:99:137,0,2162
2R	20512360	.	C	T	162.77	.	AC=1;AF=0.500;AN=2;BaseQRankSum=-1.651;ClippingRankSum=0.000;DP=68;ExcessHet=3.0103;FS=5.345;MLEAC=1;MLEAF=0.500;MQ=41.35;MQRankSum=0.737;QD=2.43;ReadPosRankSum=-0.497;SOR=1.317	GT:AD:DP:GQ:PL	0/1:58,9:67:99:191,0,2576
2R	20512362	.	TG	T	156.73	.	AC=1;AF=0.500;AN=2;BaseQRankSum=-1.955;ClippingRankSum=0.000;DP=71;ExcessHet=3.0103;FS=3.212;MLEAC=1;MLEAF=0.500;MQ=41.47;MQRankSum=0.475;QD=2.24;ReadPosRankSum=-0.246;SOR=1.358	GT:AD:DP:GQ:PL	0/1:61,9:70:99:194,0,2534
2R	20512366	.	AACCATTT	A	179.73	.	AC=1;AF=0.500;AN=2;BaseQRankSum=0.096;ClippingRankSum=0.000;DP=73;ExcessHet=3.0103;FS=5.098;MLEAC=1;MLEAF=0.500;MQ=41.50;MQRankSum=0.535;QD=2.50;ReadPosRankSum=-0.653;SOR=1.586	GT:AD:DP:GQ:PL	0/1:62,10:72:99:217,0,2573
2R	20512415	.	C	T	93.77	.	AC=1;AF=0.500;AN=2;BaseQRankSum=3.152;ClippingRankSum=0.000;DP=76;ExcessHet=3.0103;FS=0.000;MLEAC=1;MLEAF=0.500;MQ=42.02;MQRankSum=-0.145;QD=1.25;ReadPosRankSum=1.791;SOR=0.915	GT:AD:DP:GQ:PL	0/1:67,8:75:99:122,0,2933
2R	20512426	.	C	T	99.77	.	AC=1;AF=0.500;AN=2;BaseQRankSum=-2.522;ClippingRankSum=0.000;DP=78;ExcessHet=3.0103;FS=1.448;MLEAC=1;MLEAF=0.500;MQ=42.15;MQRankSum=-0.513;QD=1.30;ReadPosRankSum=2.591;SOR=1.065	GT:AD:DP:GQ:PL	0/1:69,8:77:99:128,0,2800
2R	20515155	.	A	C	181.77	.	AC=1;AF=0.500;AN=2;BaseQRankSum=-0.107;ClippingRankSum=0.000;DP=35;ExcessHet=3.0103;FS=0.000;MLEAC=1;MLEAF=0.500;MQ=43.89;MQRankSum=0.769;QD=5.19;ReadPosRankSum=-0.357;SOR=0.421	GT:AD:DP:GQ:PL	0/1:28,7:35:99:210,0,1279
2R	20515159	.	G	A	181.77	.	AC=1;AF=0.500;AN=2;BaseQRankSum=-0.371;ClippingRankSum=0.000;DP=35;ExcessHet=3.0103;FS=0.000;MLEAC=1;MLEAF=0.500;MQ=43.89;MQRankSum=0.769;QD=5.19;ReadPosRankSum=-0.161;SOR=0.421	GT:AD:DP:GQ:PL	0/1:28,7:35:99:210,0,1279
2R	20515310	.	A	C	67.77	.	AC=1;AF=0.500;AN=2;BaseQRankSum=0.114;ClippingRankSum=0.000;DP=43;ExcessHet=3.0103;FS=2.508;MLEAC=1;MLEAF=0.500;MQ=42.72;MQRankSum=1.985;QD=1.61;ReadPosRankSum=1.718;SOR=1.329	GT:AD:DP:GQ:PL	0/1:38,4:42:96:96,0,1581
2R	20515316	.	C	G	63.77	.	AC=1;AF=0.500;AN=2;BaseQRankSum=-0.059;ClippingRankSum=0.000;DP=44;ExcessHet=3.0103;FS=2.481;MLEAC=1;MLEAF=0.500;MQ=42.75;MQRankSum=2.193;QD=1.48;ReadPosRankSum=1.221;SOR=1.395	GT:AD:DP:GQ:PL	0/1:38,5:43:92:92,0,1623
2R	20515317	.	A	C	63.77	.	AC=1;AF=0.500;AN=2;BaseQRankSum=0.792;ClippingRankSum=0.000;DP=44;ExcessHet=3.0103;FS=2.481;MLEAC=1;MLEAF=0.500;MQ=42.75;MQRankSum=2.193;QD=1.48;ReadPosRankSum=1.113;SOR=1.395	GT:AD:DP:GQ:PL	0/1:38,5:43:92:92,0,1623
2R	20518256	.	A	G	67.77	.	AC=1;AF=0.500;AN=2;BaseQRankSum=-0.079;ClippingRankSum=0.000;DP=43;ExcessHet=3.0103;FS=0.000;MLEAC=1;MLEAF=0.500;MQ=43.73;MQRankSum=0.978;QD=1.58;ReadPosRankSum=-2.657;SOR=0.784	GT:AD:DP:GQ:PL	0/1:38,5:43:96:96,0,1581
2R	20518257	.	T	C	67.77	.	AC=1;AF=0.500;AN=2;BaseQRankSum=0.572;ClippingRankSum=0.000;DP=43;ExcessHet=3.0103;FS=0.000;MLEAC=1;MLEAF=0.500;MQ=43.73;MQRankSum=0.978;QD=1.58;ReadPosRankSum=-2.525;SOR=0.784	GT:AD:DP:GQ:PL	0/1:38,5:43:96:96,0,1581
2R	20520824	.	A	T	114.77	.	AC=1;AF=0.500;AN=2;BaseQRankSum=0.450;ClippingRankSum=0.000;DP=57;ExcessHet=3.0103;FS=4.872;MLEAC=1;MLEAF=0.500;MQ=43.93;MQRankSum=0.730;QD=2.01;ReadPosRankSum=0.193;SOR=1.531	GT:AD:DP:GQ:PL	0/1:46,11:57:99:143,0,1067
2R	20525273	.	G	C	93.77	.	AC=1;AF=0.500;AN=2;BaseQRankSum=-1.140;ClippingRankSum=0.000;DP=64;ExcessHet=3.0103;FS=0.000;MLEAC=1;MLEAF=0.500;MQ=43.92;MQRankSum=0.535;QD=1.47;ReadPosRankSum=0.624;SOR=0.822	GT:AD:DP:GQ:PL	0/1:57,7:64:99:122,0,2372
2R	20525631	.	T	A	60.77	.	AC=1;AF=0.500;AN=2;BaseQRankSum=1.220;ClippingRankSum=0.000;DP=46;ExcessHet=3.0103;FS=3.456;MLEAC=1;MLEAF=0.500;MQ=43.81;MQRankSum=0.979;QD=1.32;ReadPosRankSum=0.958;SOR=1.071	GT:AD:DP:GQ:PL	0/1:38,8:46:89:89,0,880
2R	20526590	.	C	T	33.77	.	AC=1;AF=0.500;AN=2;BaseQRankSum=-0.051;ClippingRankSum=0.000;DP=43;ExcessHet=3.0103;FS=3.763;MLEAC=1;MLEAF=0.500;MQ=43.69;MQRankSum=0.947;QD=0.79;ReadPosRankSum=1.381;SOR=1.609	GT:AD:DP:GQ:PL	0/1:36,7:43:62:62,0,826
2R	20531635	.	A	G	35.77	.	AC=1;AF=0.500;AN=2;BaseQRankSum=-0.625;ClippingRankSum=0.000;DP=60;ExcessHet=3.0103;FS=0.000;MLEAC=1;MLEAF=0.500;MQ=43.93;MQRankSum=0.632;QD=0.60;ReadPosRankSum=0.957;SOR=0.846	GT:AD:DP:GQ:PL	0/1:51,9:60:64:64,0,1972
2R	20539913	.	C	T	40.77	.	AC=1;AF=0.500;AN=2;BaseQRankSum=1.066;ClippingRankSum=0.000;DP=47;ExcessHet=3.0103;FS=5.596;MLEAC=1;MLEAF=0.500;MQ=41.68;MQRankSum=-1.826;QD=0.87;ReadPosRankSum=-0.349;SOR=2.189	GT:AD:DP:GQ:PL	0/1:44,3:47:69:69,0,1832
2R	20539926	.	A	ACT	49.73	.	AC=1;AF=0.500;AN=2;BaseQRankSum=-1.045;ClippingRankSum=0.000;DP=45;ExcessHet=3.0103;FS=8.537;MLEAC=1;MLEAF=0.500;MQ=41.92;MQRankSum=-0.674;QD=1.11;ReadPosRankSum=-2.070;SOR=3.056	GT:AD:DP:GQ:PL	0/1:40,5:45:87:87,0,1707
2R	20539928	.	AAATG	A	49.73	.	AC=1;AF=0.500;AN=2;BaseQRankSum=-1.296;ClippingRankSum=0.000;DP=46;ExcessHet=3.0103;FS=8.525;MLEAC=1;MLEAF=0.500;MQ=41.97;MQRankSum=-0.718;QD=1.08;ReadPosRankSum=-2.038;SOR=3.160	GT:AD:DP:GQ:PL	0/1:41,5:46:87:87,0,1707
2R	20539941	.	T	TGA	55.73	.	AC=1;AF=0.500;AN=2;BaseQRankSum=-1.345;ClippingRankSum=0.000;DP=44;ExcessHet=3.0103;FS=8.494;MLEAC=1;MLEAF=0.500;MQ=42.27;MQRankSum=-0.947;QD=1.27;ReadPosRankSum=-2.027;SOR=2.948	GT:AD:DP:GQ:PL	0/1:39,5:44:93:93,0,1623
2R	20539942	.	T	TGTATAAATA	54.73	.	AC=1;AF=0.500;AN=2;BaseQRankSum=-2.294;ClippingRankSum=0.000;DP=44;ExcessHet=3.0103;FS=8.494;MLEAC=1;MLEAF=0.500;MQ=42.27;MQRankSum=-0.947;QD=1.24;ReadPosRankSum=-3.027;SOR=2.948	GT:AD:DP:GQ:PL	0/1:39,5:44:92:92,0,1623
2R	20546338	.	T	A	37.77	.	AC=1;AF=0.500;AN=2;BaseQRankSum=1.870;ClippingRankSum=0.000;DP=20;ExcessHet=3.0103;FS=10.569;MLEAC=1;MLEAF=0.500;MQ=43.21;MQRankSum=0.224;QD=1.89;ReadPosRankSum=-0.253;SOR=0.016	GT:AD:DP:GQ:PL	0/1:16,4:20:66:66,0,388
2R	20546958	.	G	GTT	42.73	.	AC=1;AF=0.500;AN=2;BaseQRankSum=0.150;ClippingRankSum=0.000;DP=55;ExcessHet=3.0103;FS=9.099;MLEAC=1;MLEAF=0.500;MQ=44.00;MQRankSum=0.000;QD=0.81;ReadPosRankSum=0.552;SOR=2.431	GT:AD:DP:GQ:PL	0/1:46,7:53:80:80,0,1444
2R	20548047	.	T	A	37.77	.	AC=1;AF=0.500;AN=2;BaseQRankSum=1.724;ClippingRankSum=0.000;DP=54;ExcessHet=3.0103;FS=1.480;MLEAC=1;MLEAF=0.500;MQ=43.85;MQRankSum=-3.462;QD=0.70;ReadPosRankSum=0.349;SOR=1.066	GT:AD:DP:GQ:PL	0/1:46,8:54:66:66,0,1121
2R	20548189	.	C	T	279.77	.	AC=1;AF=0.500;AN=2;BaseQRankSum=0.700;ClippingRankSum=0.000;DP=76;ExcessHet=3.0103;FS=2.762;MLEAC=1;MLEAF=0.500;MQ=43.69;MQRankSum=-7.754;QD=3.68;ReadPosRankSum=1.176;SOR=0.872	GT:AD:DP:GQ:PL	0/1:64,12:76:99:308,0,2592
2R	20548199	.	A	T	318.77	.	AC=1;AF=0.500;AN=2;BaseQRankSum=1.859;ClippingRankSum=0.000;DP=78;ExcessHet=3.0103;FS=2.602;MLEAC=1;MLEAF=0.500;MQ=43.66;MQRankSum=-7.917;QD=4.09;ReadPosRankSum=1.214;SOR=0.636	GT:AD:DP:GQ:PL	0/1:65,13:78:99:347,0,2612
2R	20548212	.	A	G	342.77	.	AC=1;AF=0.500;AN=2;BaseQRankSum=-1.773;ClippingRankSum=0.000;DP=70;ExcessHet=3.0103;FS=2.667;MLEAC=1;MLEAF=0.500;MQ=43.62;MQRankSum=-7.471;QD=4.90;ReadPosRankSum=1.428;SOR=0.613	GT:AD:DP:GQ:PL	0/1:57,13:70:99:371,0,2495
2R	20548218	.	A	ATG	327.73	.	AC=1;AF=0.500;AN=2;BaseQRankSum=0.227;ClippingRankSum=0.000;DP=68;ExcessHet=3.0103;FS=2.603;MLEAC=1;MLEAF=0.500;MQ=43.61;MQRankSum=-7.356;QD=4.82;ReadPosRankSum=1.521;SOR=0.650	GT:AD:DP:GQ:PL	0/1:55,13:68:99:365,0,2579
2R	20548226	.	A	T	264.77	.	AC=1;AF=0.500;AN=2;BaseQRankSum=-0.418;ClippingRankSum=0.000;DP=67;ExcessHet=3.0103;FS=0.000;MLEAC=1;MLEAF=0.500;MQ=43.64;MQRankSum=-7.639;QD=3.95;ReadPosRankSum=2.845;SOR=0.709	GT:AD:DP:GQ:PL	0/1:56,11:67:99:293,0,2471
2R	20548228	.	A	G	261.77	.	AC=1;AF=0.500;AN=2;BaseQRankSum=-0.929;ClippingRankSum=0.000;DP=66;ExcessHet=3.0103;FS=0.000;MLEAC=1;MLEAF=0.500;MQ=43.63;MQRankSum=-7.579;QD=3.97;ReadPosRankSum=2.719;SOR=0.672	GT:AD:DP:GQ:PL	0/1:55,11:66:99:290,0,2513
2R	20548229	.	G	C	261.77	.	AC=1;AF=0.500;AN=2;BaseQRankSum=0.668;ClippingRankSum=0.000;DP=66;ExcessHet=3.0103;FS=0.000;MLEAC=1;MLEAF=0.500;MQ=43.63;MQRankSum=-7.579;QD=3.97;ReadPosRankSum=2.668;SOR=0.672	GT:AD:DP:GQ:PL	0/1:55,11:66:99:290,0,2513
2R	20548235	.	G	A	264.77	.	AC=1;AF=0.500;AN=2;BaseQRankSum=1.941;ClippingRankSum=0.000;DP=65;ExcessHet=3.0103;FS=0.000;MLEAC=1;MLEAF=0.500;MQ=43.63;MQRankSum=-7.518;QD=4.07;ReadPosRankSum=1.969;SOR=0.859	GT:AD:DP:GQ:PL	0/1:54,11:65:99:293,0,2471
2R	20548238	.	AACATTTGCGC	A	246.73	.	AC=1;AF=0.500;AN=2;BaseQRankSum=-0.484;ClippingRankSum=0.000;DP=70;ExcessHet=3.0103;FS=0.000;MLEAC=1;MLEAF=0.500;MQ=43.65;MQRankSum=-7.817;QD=3.52;ReadPosRankSum=1.601;SOR=0.822	GT:AD:DP:GQ:PL	0/1:59,11:70:99:284,0,2576
2R	20548265	.	C	T	62.77	.	AC=1;AF=0.500;AN=2;BaseQRankSum=-0.046;ClippingRankSum=0.000;DP=68;ExcessHet=3.0103;FS=0.000;MLEAC=1;MLEAF=0.500;MQ=43.64;MQRankSum=-8.083;QD=0.94;ReadPosRankSum=0.070;SOR=0.597	GT:AD:DP:GQ:PL	0/1:57,10:67:91:91,0,1400
2R	20548277	.	A	T	216.77	.	AC=1;AF=0.500;AN=2;BaseQRankSum=-0.055;ClippingRankSum=0.000;DP=67;ExcessHet=3.0103;FS=0.000;MLEAC=1;MLEAF=0.500;MQ=43.64;MQRankSum=-8.021;QD=3.28;ReadPosRankSum=-1.333;SOR=0.627	GT:AD:DP:GQ:PL	0/1:56,10:66:99:245,0,2321
2R	20548285	.	C	T	246.77	.	AC=1;AF=0.500;AN=2;BaseQRankSum=2.577;ClippingRankSum=0.000;DP=68;ExcessHet=3.0103;FS=0.000;MLEAC=1;MLEAF=0.500;MQ=43.64;MQRankSum=-7.639;QD=3.68;ReadPosRankSum=-2.692;SOR=0.782	GT:AD:DP:GQ:PL	0/1:56,11:67:99:275,0,2295
2R	20549154	.	G	A	36.77	.	AC=1;AF=0.500;AN=2;BaseQRankSum=-0.992;ClippingRankSum=0.000;DP=50;ExcessHet=3.0103;FS=4.497;MLEAC=1;MLEAF=0.500;MQ=41.89;MQRankSum=-3.630;QD=0.74;ReadPosRankSum=0.674;SOR=0.741	GT:AD:DP:GQ:PL	0/1:45,5:50:65:65,0,1983
2R	20549164	.	G	T	36.77	.	AC=1;AF=0.500;AN=2;BaseQRankSum=2.026;ClippingRankSum=0.000;DP=52;ExcessHet=3.0103;FS=4.173;MLEAC=1;MLEAF=0.500;MQ=41.97;MQRankSum=-3.645;QD=0.71;ReadPosRankSum=1.044;SOR=0.779	GT:AD:DP:GQ:PL	0/1:47,5:52:65:65,0,1938
2R	20549342	.	C	A	94.77	.	AC=1;AF=0.500;AN=2;BaseQRankSum=1.513;ClippingRankSum=0.000;DP=60;ExcessHet=3.0103;FS=2.837;MLEAC=1;MLEAF=0.500;MQ=43.34;MQRankSum=-1.162;QD=1.58;ReadPosRankSum=-1.547;SOR=0.661	GT:AD:DP:GQ:PL	0/1:49,11:60:99:123,0,1082
2R	20549367	.	G	A	165.77	.	AC=1;AF=0.500;AN=2;BaseQRankSum=0.860;ClippingRankSum=0.000;DP=64;ExcessHet=3.0103;FS=5.293;MLEAC=1;MLEAF=0.500;MQ=43.41;MQRankSum=-1.865;QD=2.59;ReadPosRankSum=1.715;SOR=1.326	GT:AD:DP:GQ:PL	0/1:55,9:64:99:194,0,2479
2R	20549372	.	C	G	195.77	.	AC=1;AF=0.500;AN=2;BaseQRankSum=2.882;ClippingRankSum=0.000;DP=63;ExcessHet=3.0103;FS=1.396;MLEAC=1;MLEAF=0.500;MQ=43.52;MQRankSum=-0.937;QD=3.11;ReadPosRankSum=2.034;SOR=0.784	GT:AD:DP:GQ:PL	0/1:54,9:63:99:224,0,2501
2R	20551505	.	C	T	79.77	.	AC=1;AF=0.500;AN=2;BaseQRankSum=1.502;ClippingRankSum=0.000;DP=36;ExcessHet=3.0103;FS=4.660;MLEAC=1;MLEAF=0.500;MQ=44.00;MQRankSum=0.000;QD=2.22;ReadPosRankSum=0.206;SOR=1.965	GT:AD:DP:GQ:PL	0/1:31,5:36:99:108,0,1287
2R	20554438	.	C	T	61.77	.	AC=1;AF=0.500;AN=2;BaseQRankSum=1.660;ClippingRankSum=0.000;DP=30;ExcessHet=3.0103;FS=2.139;MLEAC=1;MLEAF=0.500;MQ=43.87;MQRankSum=0.635;QD=2.06;ReadPosRankSum=2.288;SOR=0.269	GT:AD:DP:GQ:PL	0/1:26,4:30:90:90,0,1070
2R	20554444	.	T	A	55.77	.	AC=1;AF=0.500;AN=2;BaseQRankSum=-1.896;ClippingRankSum=0.000;DP=30;ExcessHet=3.0103;FS=2.336;MLEAC=1;MLEAF=0.500;MQ=43.87;MQRankSum=0.635;QD=1.86;ReadPosRankSum=1.893;SOR=0.202	GT:AD:DP:GQ:PL	0/1:26,4:30:84:84,0,1111
2R	20558136	.	T	G	36.77	.	AC=1;AF=0.500;AN=2;BaseQRankSum=0.742;ClippingRankSum=0.000;DP=53;ExcessHet=3.0103;FS=0.000;MLEAC=1;MLEAF=0.500;MQ=43.96;MQRankSum=0.474;QD=0.69;ReadPosRankSum=0.313;SOR=0.573	GT:AD:DP:GQ:PL	0/1:45,8:53:65:65,0,1050
2R	20559153	.	G	A	205.77	.	AC=1;AF=0.500;AN=2;BaseQRankSum=2.532;ClippingRankSum=0.000;DP=41;ExcessHet=3.0103;FS=0.000;MLEAC=1;MLEAF=0.500;MQ=44.18;MQRankSum=2.093;QD=5.02;ReadPosRankSum=-0.560;SOR=0.536	GT:AD:DP:GQ:PL	0/1:33,8:41:99:234,0,1898
2R	20559156	.	G	GTC	196.73	.	AC=1;AF=0.500;AN=2;BaseQRankSum=0.183;ClippingRankSum=0.000;DP=42;ExcessHet=3.0103;FS=0.000;MLEAC=1;MLEAF=0.500;MQ=44.18;MQRankSum=2.122;QD=4.68;ReadPosRankSum=-0.289;SOR=0.495	GT:AD:DP:GQ:PL	0/1:34,8:42:99:234,0,1898
2R	20559184	.	C	T	45.77	.	AC=1;AF=0.500;AN=2;BaseQRankSum=1.206;ClippingRankSum=0.000;DP=48;ExcessHet=3.0103;FS=1.454;MLEAC=1;MLEAF=0.500;MQ=44.16;MQRankSum=2.292;QD=0.95;ReadPosRankSum=0.000;SOR=0.446	GT:AD:DP:GQ:PL	0/1:40,8:48:74:74,0,941
2R	20559721	.	G	A	82.77	.	AC=1;AF=0.500;AN=2;BaseQRankSum=1.808;ClippingRankSum=0.000;DP=48;ExcessHet=3.0103;FS=1.469;MLEAC=1;MLEAF=0.500;MQ=44.00;MQRankSum=0.000;QD=1.76;ReadPosRankSum=0.192;SOR=1.115	GT:AD:DP:GQ:PL	0/1:38,9:47:99:111,0,916
2R	20559848	.	GTA	G	90.73	.	AC=1;AF=0.500;AN=2;BaseQRankSum=0.729;ClippingRankSum=0.000;DP=62;ExcessHet=3.0103;FS=3.883;MLEAC=1;MLEAF=0.500;MQ=43.91;MQRankSum=0.550;QD=1.49;ReadPosRankSum=-0.204;SOR=1.565	GT:AD:DP:GQ:PL	0/1:54,7:61:99:128,0,2200
2R	20560007	.	A	G	59.77	.	AC=1;AF=0.500;AN=2;BaseQRankSum=-0.593;ClippingRankSum=0.000;DP=50;ExcessHet=3.0103;FS=0.000;MLEAC=1;MLEAF=0.500;MQ=43.96;MQRankSum=0.000;QD=1.25;ReadPosRankSum=1.640;SOR=0.464	GT:AD:DP:GQ:PL	0/1:39,9:48:88:88,0,938
2R	20560330	.	C	T	73.77	.	AC=1;AF=0.500;AN=2;BaseQRankSum=2.391;ClippingRankSum=0.000;DP=60;ExcessHet=3.0103;FS=14.400;MLEAC=1;MLEAF=0.500;MQ=44.27;MQRankSum=1.344;QD=1.25;ReadPosRankSum=-0.081;SOR=2.250	GT:AD:DP:GQ:PL	0/1:49,10:59:99:102,0,1157
2R	20560340	.	T	TATCATATATC	281.73	.	AC=1;AF=0.500;AN=2;BaseQRankSum=1.209;ClippingRankSum=0.000;DP=60;ExcessHet=3.0103;FS=11.041;MLEAC=1;MLEAF=0.500;MQ=44.78;MQRankSum=2.835;QD=4.86;ReadPosRankSum=-0.304;SOR=2.268	GT:AD:DP:GQ:PL	0/1:47,11:58:99:319,0,3154
2R	20567208	.	C	T	43.77	.	AC=1;AF=0.500;AN=2;BaseQRankSum=2.406;ClippingRankSum=0.000;DP=51;ExcessHet=3.0103;FS=6.157;MLEAC=1;MLEAF=0.500;MQ=43.92;MQRankSum=0.655;QD=0.86;ReadPosRankSum=0.415;SOR=1.931	GT:AD:DP:GQ:PL	0/1:43,8:51:72:72,0,1701
2R	20576285	.	A	AC	135.73	.	AC=1;AF=0.500;AN=2;BaseQRankSum=-0.318;ClippingRankSum=0.000;DP=63;ExcessHet=3.0103;FS=9.115;MLEAC=1;MLEAF=0.500;MQ=44.00;MQRankSum=0.000;QD=2.19;ReadPosRankSum=0.137;SOR=2.699	GT:AD:DP:GQ:PL	0/1:54,8:62:99:173,0,3007
2R	20576286	.	T	TACTAC	135.73	.	AC=1;AF=0.500;AN=2;BaseQRankSum=-2.066;ClippingRankSum=0.000;DP=62;ExcessHet=3.0103;FS=9.115;MLEAC=1;MLEAF=0.500;MQ=44.00;MQRankSum=0.000;QD=2.19;ReadPosRankSum=0.158;SOR=2.699	GT:AD:DP:GQ:PL	0/1:54,8:62:99:173,0,3007
2R	20592231	.	A	ATATG	103.73	.	AC=1;AF=0.500;AN=2;BaseQRankSum=1.285;ClippingRankSum=0.000;DP=30;ExcessHet=3.0103;FS=0.000;MLEAC=1;MLEAF=0.500;MQ=44.00;MQRankSum=0.000;QD=4.32;ReadPosRankSum=0.873;SOR=1.061	GT:AD:DP:GQ:PL	0/1:21,3:24:99:141,0,928
2R	20592242	.	CAAA	C	91.73	.	AC=1;AF=0.500;AN=2;BaseQRankSum=0.453;ClippingRankSum=0.000;DP=32;ExcessHet=3.0103;FS=0.000;MLEAC=1;MLEAF=0.500;MQ=44.00;MQRankSum=0.000;QD=2.87;ReadPosRankSum=-0.863;SOR=1.022	GT:AD:DP:GQ:PL	0/1:27,5:32:99:129,0,963
2R	20594133	.	C	T	57.77	.	AC=1;AF=0.500;AN=2;BaseQRankSum=1.249;ClippingRankSum=0.000;DP=61;ExcessHet=3.0103;FS=1.716;MLEAC=1;MLEAF=0.500;MQ=43.81;MQRankSum=0.789;QD=0.95;ReadPosRankSum=-0.400;SOR=1.278	GT:AD:DP:GQ:PL	0/1:55,6:61:86:86,0,2223
2R	20599247	.	AGG	A	100.73	.	AC=1;AF=0.500;AN=2;BaseQRankSum=0.622;ClippingRankSum=0.000;DP=45;ExcessHet=3.0103;FS=0.000;MLEAC=1;MLEAF=0.500;MQ=43.96;MQRankSum=0.464;QD=2.29;ReadPosRankSum=0.386;SOR=0.512	GT:AD:DP:GQ:PL	0/1:38,6:44:99:138,0,2210
2R	20599250	.	A	C	109.77	.	AC=1;AF=0.500;AN=2;BaseQRankSum=-0.687;ClippingRankSum=0.000;DP=45;ExcessHet=3.0103;FS=0.000;MLEAC=1;MLEAF=0.500;MQ=43.96;MQRankSum=0.464;QD=2.49;ReadPosRankSum=0.582;SOR=0.512	GT:AD:DP:GQ:PL	0/1:38,6:44:99:138,0,2210
2R	20604592	.	GAAAT	G	40.73	.	AC=1;AF=0.500;AN=2;BaseQRankSum=1.923;ClippingRankSum=0.000;DP=49;ExcessHet=3.0103;FS=1.758;MLEAC=1;MLEAF=0.500;MQ=43.80;MQRankSum=-6.897;QD=0.83;ReadPosRankSum=0.599;SOR=0.962	GT:AD:DP:GQ:PL	0/1:44,5:49:78:78,0,2043
2R	20604597	.	T	G	52.77	.	AC=1;AF=0.500;AN=2;BaseQRankSum=1.080;ClippingRankSum=0.000;DP=47;ExcessHet=3.0103;FS=1.847;MLEAC=1;MLEAF=0.500;MQ=43.79;MQRankSum=-6.750;QD=1.12;ReadPosRankSum=0.588;SOR=0.905	GT:AD:DP:GQ:PL	0/1:42,5:47:81:81,0,2015
2R	20604610	.	A	T	64.77	.	AC=1;AF=0.500;AN=2;BaseQRankSum=1.487;ClippingRankSum=0.000;DP=56;ExcessHet=3.0103;FS=0.000;MLEAC=1;MLEAF=0.500;MQ=43.83;MQRankSum=-6.677;QD=1.16;ReadPosRankSum=-0.240;SOR=0.551	GT:AD:DP:GQ:PL	0/1:50,6:56:93:93,0,2106
2R	20604611	.	T	G	64.77	.	AC=1;AF=0.500;AN=2;BaseQRankSum=0.850;ClippingRankSum=0.000;DP=56;ExcessHet=3.0103;FS=0.000;MLEAC=1;MLEAF=0.500;MQ=43.83;MQRankSum=-6.677;QD=1.16;ReadPosRankSum=-0.361;SOR=0.551	GT:AD:DP:GQ:PL	0/1:50,6:56:93:93,0,2106
2R	20604625	.	C	A	69.77	.	AC=1;AF=0.500;AN=2;BaseQRankSum=1.312;ClippingRankSum=0.000;DP=54;ExcessHet=3.0103;FS=0.000;MLEAC=1;MLEAF=0.500;MQ=43.82;MQRankSum=-6.550;QD=1.29;ReadPosRankSum=-1.973;SOR=0.616	GT:AD:DP:GQ:PL	0/1:48,6:54:98:98,0,2059
2R	20604629	.	A	G	33.77	.	AC=1;AF=0.500;AN=2;BaseQRankSum=0.806;ClippingRankSum=0.000;DP=54;ExcessHet=3.0103;FS=0.000;MLEAC=1;MLEAF=0.500;MQ=43.85;MQRankSum=-6.413;QD=0.63;ReadPosRankSum=-1.965;SOR=0.972	GT:AD:DP:GQ:PL	0/1:49,5:54:62:62,0,2096
2R	20605508	.	T	C	83.77	.	AC=1;AF=0.500;AN=2;BaseQRankSum=1.888;ClippingRankSum=0.000;DP=25;ExcessHet=3.0103;FS=0.000;MLEAC=1;MLEAF=0.500;MQ=44.00;MQRankSum=0.000;QD=3.35;ReadPosRankSum=-0.286;SOR=1.075	GT:AD:DP:GQ:PL	0/1:21,4:25:99:112,0,849
2R	20606263	.	A	ACT	39.73	.	AC=1;AF=0.500;AN=2;BaseQRankSum=0.601;ClippingRankSum=0.000;DP=63;ExcessHet=3.0103;FS=1.647;MLEAC=1;MLEAF=0.500;MQ=43.63;MQRankSum=-2.467;QD=0.63;ReadPosRankSum=-0.855;SOR=1.091	GT:AD:DP:GQ:PL	0/1:57,6:63:77:77,0,2417
2R	20609362	.	G	A	63.77	.	AC=1;AF=0.500;AN=2;BaseQRankSum=0.081;ClippingRankSum=0.000;DP=44;ExcessHet=3.0103;FS=15.577;MLEAC=1;MLEAF=0.500;MQ=43.93;MQRankSum=0.000;QD=1.48;ReadPosRankSum=0.746;SOR=0.844	GT:AD:DP:GQ:PL	0/1:35,8:43:92:92,0,825
2R	20610020	.	TC	T	41.73	.	AC=1;AF=0.500;AN=2;BaseQRankSum=-1.091;ClippingRankSum=0.000;DP=56;ExcessHet=3.0103;FS=5.994;MLEAC=1;MLEAF=0.500;MQ=43.95;MQRankSum=0.459;QD=0.75;ReadPosRankSum=0.318;SOR=1.820	GT:AD:DP:GQ:PL	0/1:48,8:56:79:79,0,1234
2R	20610324	.	T	C	93.77	.	AC=1;AF=0.500;AN=2;BaseQRankSum=-1.170;ClippingRankSum=0.000;DP=63;ExcessHet=3.0103;FS=4.024;MLEAC=1;MLEAF=0.500;MQ=43.88;MQRankSum=-6.238;QD=1.51;ReadPosRankSum=-0.356;SOR=1.209	GT:AD:DP:GQ:PL	0/1:56,6:62:99:122,0,2340
2R	20610344	.	G	A	246.77	.	AC=1;AF=0.500;AN=2;BaseQRankSum=0.521;ClippingRankSum=0.000;DP=69;ExcessHet=3.0103;FS=6.948;MLEAC=1;MLEAF=0.500;MQ=43.89;MQRankSum=-4.677;QD=3.58;ReadPosRankSum=-2.071;SOR=1.122	GT:AD:DP:GQ:PL	0/1:58,11:69:99:275,0,2552
2R	20612905	.	TTGACC	T	33.73	.	AC=1;AF=0.500;AN=2;BaseQRankSum=-0.537;ClippingRankSum=0.000;DP=66;ExcessHet=3.0103;FS=1.699;MLEAC=1;MLEAF=0.500;MQ=43.77;MQRankSum=-2.408;QD=0.51;ReadPosRankSum=-0.542;SOR=1.236	GT:AD:DP:GQ:PL	0/1:60,6:66:71:71,0,2439
2R	20613010	.	GATCACTTCTT	G	61.73	.	AC=1;AF=0.500;AN=2;BaseQRankSum=0.394;ClippingRankSum=0.000;DP=58;ExcessHet=3.0103;FS=0.000;MLEAC=1;MLEAF=0.500;MQ=43.65;MQRankSum=-0.636;QD=1.08;ReadPosRankSum=-0.527;SOR=0.875	GT:AD:DP:GQ:PL	0/1:51,6:57:99:99,0,2123
2R	20614218	.	G	A	150.77	.	AC=1;AF=0.500;AN=2;BaseQRankSum=1.674;ClippingRankSum=0.000;DP=59;ExcessHet=3.0103;FS=1.455;MLEAC=1;MLEAF=0.500;MQ=43.83;MQRankSum=-3.121;QD=2.56;ReadPosRankSum=-1.983;SOR=1.027	GT:AD:DP:GQ:PL	0/1:51,8:59:99:179,0,2159
2R	20614229	.	C	CAT	138.73	.	AC=1;AF=0.500;AN=2;BaseQRankSum=0.130;ClippingRankSum=0.000;DP=62;ExcessHet=3.0103;FS=0.000;MLEAC=1;MLEAF=0.500;MQ=43.87;MQRankSum=-2.217;QD=2.27;ReadPosRankSum=-1.005;SOR=0.657	GT:AD:DP:GQ:PL	0/1:53,8:61:99:176,0,2201
2R	20614262	.	T	A	102.77	.	AC=1;AF=0.500;AN=2;BaseQRankSum=-0.524;ClippingRankSum=0.000;DP=61;ExcessHet=3.0103;FS=0.000;MLEAC=1;MLEAF=0.500;MQ=43.87;MQRankSum=-2.454;QD=1.68;ReadPosRankSum=2.234;SOR=0.941	GT:AD:DP:GQ:PL	0/1:54,7:61:99:131,0,2227
2R	20614266	.	A	T	102.77	.	AC=1;AF=0.500;AN=2;BaseQRankSum=2.354;ClippingRankSum=0.000;DP=61;ExcessHet=3.0103;FS=0.000;MLEAC=1;MLEAF=0.500;MQ=43.87;MQRankSum=-2.454;QD=1.68;ReadPosRankSum=2.041;SOR=0.941	GT:AD:DP:GQ:PL	0/1:54,7:61:99:131,0,2227
2R	20616370	.	T	G	121.77	.	AC=1;AF=0.500;AN=2;BaseQRankSum=0.744;ClippingRankSum=0.000;DP=17;ExcessHet=3.0103;FS=2.398;MLEAC=1;MLEAF=0.500;MQ=44.00;MQRankSum=0.000;QD=10.15;ReadPosRankSum=1.697;SOR=0.223	GT:AD:DP:GQ:PL	0/1:5,7:12:99:150,0,99
2R	20616453	.	A	T	169.77	.	AC=1;AF=0.500;AN=2;BaseQRankSum=0.259;ClippingRankSum=0.000;DP=28;ExcessHet=3.0103;FS=10.792;MLEAC=1;MLEAF=0.500;MQ=43.90;MQRankSum=0.825;QD=9.43;ReadPosRankSum=0.563;SOR=0.027	GT:AD:DP:GQ:PL	0/1:12,6:18:99:198,0,486
2R	20616464	.	C	CA	156.73	.	AC=1;AF=0.500;AN=2;BaseQRankSum=0.951;ClippingRankSum=0.000;DP=29;ExcessHet=3.0103;FS=2.539;MLEAC=1;MLEAF=0.500;MQ=43.80;MQRankSum=1.071;QD=8.25;ReadPosRankSum=-0.395;SOR=0.160	GT:AD:DP:GQ:PL	0/1:13,6:19:99:194,0,511
2R	20616517	.	G	A	95.77	.	AC=1;AF=0.500;AN=2;BaseQRankSum=0.022;ClippingRankSum=0.000;DP=46;ExcessHet=3.0103;FS=1.879;MLEAC=1;MLEAF=0.500;MQ=42.94;MQRankSum=0.765;QD=2.82;ReadPosRankSum=-0.751;SOR=0.223	GT:AD:DP:GQ:PL	0/1:26,8:34:99:124,0,597
2R	20616587	.	A	T	94.77	.	AC=1;AF=0.500;AN=2;BaseQRankSum=0.406;ClippingRankSum=0.000;DP=49;ExcessHet=3.0103;FS=0.000;MLEAC=1;MLEAF=0.500;MQ=42.87;MQRankSum=-0.248;QD=2.15;ReadPosRankSum=0.933;SOR=0.608	GT:AD:DP:GQ:PL	0/1:35,9:44:99:123,0,792
2R	20616942	.	G	T	33.77	.	AC=1;AF=0.500;AN=2;BaseQRankSum=-0.136;ClippingRankSum=0.000;DP=71;ExcessHet=3.0103;FS=5.169;MLEAC=1;MLEAF=0.500;MQ=43.92;MQRankSum=0.606;QD=0.48;ReadPosRankSum=0.036;SOR=0.872	GT:AD:DP:GQ:PL	0/1:61,10:71:62:62,0,1474
2R	20617123	.	T	G	96.77	.	AC=1;AF=0.500;AN=2;BaseQRankSum=-2.140;ClippingRankSum=0.000;DP=63;ExcessHet=3.0103;FS=6.333;MLEAC=1;MLEAF=0.500;MQ=44.00;MQRankSum=0.000;QD=1.54;ReadPosRankSum=0.975;SOR=1.520	GT:AD:DP:GQ:PL	0/1:56,7:63:99:125,0,2253
2R	20617131	.	A	T	111.77	.	AC=1;AF=0.500;AN=2;BaseQRankSum=2.326;ClippingRankSum=0.000;DP=58;ExcessHet=3.0103;FS=6.323;MLEAC=1;MLEAF=0.500;MQ=44.00;MQRankSum=0.000;QD=1.93;ReadPosRankSum=1.325;SOR=1.523	GT:AD:DP:GQ:PL	0/1:51,7:58:99:140,0,2120
2R	20617138	.	C	T	114.77	.	AC=1;AF=0.500;AN=2;BaseQRankSum=2.390;ClippingRankSum=0.000;DP=55;ExcessHet=3.0103;FS=6.466;MLEAC=1;MLEAF=0.500;MQ=44.00;MQRankSum=0.000;QD=2.09;ReadPosRankSum=1.504;SOR=1.509	GT:AD:DP:GQ:PL	0/1:48,7:55:99:143,0,2078
2R	20617144	.	A	G	105.77	.	AC=1;AF=0.500;AN=2;BaseQRankSum=0.933;ClippingRankSum=0.000;DP=57;ExcessHet=3.0103;FS=6.430;MLEAC=1;MLEAF=0.500;MQ=44.00;MQRankSum=0.000;QD=1.86;ReadPosRankSum=2.032;SOR=1.512	GT:AD:DP:GQ:PL	0/1:50,7:57:99:134,0,2204
2R	20617160	.	C	A	184.77	.	AC=1;AF=0.500;AN=2;BaseQRankSum=1.624;ClippingRankSum=0.000;DP=60;ExcessHet=3.0103;FS=3.264;MLEAC=1;MLEAF=0.500;MQ=44.00;MQRankSum=0.000;QD=3.08;ReadPosRankSum=0.985;SOR=1.351	GT:AD:DP:GQ:PL	0/1:51,9:60:99:213,0,2156
2R	20617176	.	A	T	175.77	.	AC=1;AF=0.500;AN=2;BaseQRankSum=-0.731;ClippingRankSum=0.000;DP=62;ExcessHet=3.0103;FS=5.317;MLEAC=1;MLEAF=0.500;MQ=44.00;MQRankSum=0.000;QD=2.83;ReadPosRankSum=0.303;SOR=1.324	GT:AD:DP:GQ:PL	0/1:53,9:62:99:204,0,2153
2R	20617511	.	C	G	37.77	.	AC=1;AF=0.500;AN=2;BaseQRankSum=1.709;ClippingRankSum=0.000;DP=45;ExcessHet=3.0103;FS=7.454;MLEAC=1;MLEAF=0.500;MQ=44.00;MQRankSum=0.000;QD=0.84;ReadPosRankSum=-1.019;SOR=0.534	GT:AD:DP:GQ:PL	0/1:38,7:45:66:66,0,862
2R	20620553	.	C	A	99.77	.	AC=1;AF=0.500;AN=2;BaseQRankSum=1.539;ClippingRankSum=0.000;DP=77;ExcessHet=3.0103;FS=1.478;MLEAC=1;MLEAF=0.500;MQ=43.30;MQRankSum=0.954;QD=1.30;ReadPosRankSum=0.061;SOR=1.162	GT:AD:DP:GQ:PL	0/1:69,8:77:99:128,0,2838
2R	20623532	.	T	A	219.77	.	AC=1;AF=0.500;AN=2;BaseQRankSum=0.168;ClippingRankSum=0.000;DP=49;ExcessHet=3.0103;FS=11.322;MLEAC=1;MLEAF=0.500;MQ=43.96;MQRankSum=0.527;QD=4.49;ReadPosRankSum=0.697;SOR=2.038	GT:AD:DP:GQ:PL	0/1:40,9:49:99:248,0,1635
2R	20623538	.	G	A	216.77	.	AC=1;AF=0.500;AN=2;BaseQRankSum=0.668;ClippingRankSum=0.000;DP=51;ExcessHet=3.0103;FS=11.808;MLEAC=1;MLEAF=0.500;MQ=43.96;MQRankSum=0.514;QD=4.25;ReadPosRankSum=0.281;SOR=2.027	GT:AD:DP:GQ:PL	0/1:42,9:51:99:245,0,1680
2R	20624907	.	C	T	148.77	.	AC=1;AF=0.500;AN=2;BaseQRankSum=-0.436;ClippingRankSum=0.000;DP=65;ExcessHet=3.0103;FS=1.167;MLEAC=1;MLEAF=0.500;MQ=43.94;MQRankSum=0.773;QD=2.29;ReadPosRankSum=-0.836;SOR=0.462	GT:AD:DP:GQ:PL	0/1:51,14:65:99:177,0,1134
2R	20624954	.	C	T	110.77	.	AC=1;AF=0.500;AN=2;BaseQRankSum=2.152;ClippingRankSum=0.000;DP=68;ExcessHet=3.0103;FS=1.186;MLEAC=1;MLEAF=0.500;MQ=43.94;MQRankSum=0.719;QD=1.63;ReadPosRankSum=0.250;SOR=0.949	GT:AD:DP:GQ:PL	0/1:55,13:68:99:139,0,1226
2R	20625199	.	C	A	48.77	.	AC=1;AF=0.500;AN=2;BaseQRankSum=0.395;ClippingRankSum=0.000;DP=79;ExcessHet=3.0103;FS=5.795;MLEAC=1;MLEAF=0.500;MQ=44.00;MQRankSum=0.000;QD=0.62;ReadPosRankSum=0.830;SOR=1.570	GT:AD:DP:GQ:PL	0/1:72,7:79:77:77,0,7651
2R	20625214	.	C	T	51.77	.	AC=1;AF=0.500;AN=2;BaseQRankSum=2.548;ClippingRankSum=0.000;DP=76;ExcessHet=3.0103;FS=3.551;MLEAC=1;MLEAF=0.500;MQ=44.00;MQRankSum=0.000;QD=0.68;ReadPosRankSum=1.539;SOR=1.477	GT:AD:DP:GQ:PL	0/1:69,7:76:80:80,0,8009
2R	20625220	.	C	T	63.77	.	AC=1;AF=0.500;AN=2;BaseQRankSum=0.471;ClippingRankSum=0.000;DP=74;ExcessHet=3.0103;FS=3.462;MLEAC=1;MLEAF=0.500;MQ=44.00;MQRankSum=0.000;QD=0.86;ReadPosRankSum=0.908;SOR=1.384	GT:AD:DP:GQ:PL	0/1:67,7:74:92:92,0,7862
2R	20625234	.	T	G	153.77	.	AC=1;AF=0.500;AN=2;BaseQRankSum=0.028;ClippingRankSum=0.000;DP=70;ExcessHet=3.0103;FS=1.410;MLEAC=1;MLEAF=0.500;MQ=44.00;MQRankSum=0.000;QD=2.20;ReadPosRankSum=-0.912;SOR=1.085	GT:AD:DP:GQ:PL	0/1:61,9:70:99:182,0,7510
2R	20625240	.	C	T	195.77	.	AC=1;AF=0.500;AN=2;BaseQRankSum=1.801;ClippingRankSum=0.000;DP=71;ExcessHet=3.0103;FS=3.043;MLEAC=1;MLEAF=0.500;MQ=44.00;MQRankSum=0.000;QD=2.76;ReadPosRankSum=-1.255;SOR=1.364	GT:AD:DP:GQ:PL	0/1:61,10:71:99:224,0,7349
2R	20626036	.	C	T	93.77	.	AC=1;AF=0.500;AN=2;BaseQRankSum=3.096;ClippingRankSum=0.000;DP=77;ExcessHet=3.0103;FS=3.434;MLEAC=1;MLEAF=0.500;MQ=43.97;MQRankSum=-3.117;QD=1.22;ReadPosRankSum=-2.316;SOR=0.729	GT:AD:DP:GQ:PL	0/1:70,7:77:99:122,0,2957
2R	20626038	.	A	G	93.77	.	AC=1;AF=0.500;AN=2;BaseQRankSum=2.741;ClippingRankSum=0.000;DP=79;ExcessHet=3.0103;FS=1.428;MLEAC=1;MLEAF=0.500;MQ=43.98;MQRankSum=-2.937;QD=1.19;ReadPosRankSum=-2.512;SOR=0.435	GT:AD:DP:GQ:PL	0/1:71,8:79:99:122,0,2957
2R	20626043	.	T	C	96.77	.	AC=1;AF=0.500;AN=2;BaseQRankSum=-0.641;ClippingRankSum=0.000;DP=78;ExcessHet=3.0103;FS=1.410;MLEAC=1;MLEAF=0.500;MQ=43.97;MQRankSum=-2.916;QD=1.24;ReadPosRankSum=-1.816;SOR=0.452	GT:AD:DP:GQ:PL	0/1:70,8:78:99:125,0,2915
2R	20626110	.	C	T	122.77	.	AC=1;AF=0.500;AN=2;BaseQRankSum=-1.003;ClippingRankSum=0.000;DP=63;ExcessHet=3.0103;FS=0.000;MLEAC=1;MLEAF=0.500;MQ=43.97;MQRankSum=-2.404;QD=1.95;ReadPosRankSum=0.963;SOR=0.810	GT:AD:DP:GQ:PL	0/1:54,9:63:99:151,0,1315
2R	20626123	.	T	G	113.77	.	AC=1;AF=0.500;AN=2;BaseQRankSum=-2.477;ClippingRankSum=0.000;DP=72;ExcessHet=3.0103;FS=0.000;MLEAC=1;MLEAF=0.500;MQ=43.97;MQRankSum=-2.450;QD=1.58;ReadPosRankSum=0.790;SOR=0.576	GT:AD:DP:GQ:PL	0/1:62,10:72:99:142,0,1546
2R	20626144	.	G	A	181.77	.	AC=1;AF=0.500;AN=2;BaseQRankSum=1.641;ClippingRankSum=0.000;DP=66;ExcessHet=3.0103;FS=0.000;MLEAC=1;MLEAF=0.500;MQ=43.97;MQRankSum=-2.450;QD=2.80;ReadPosRankSum=0.124;SOR=0.541	GT:AD:DP:GQ:PL	0/1:56,9:65:99:210,0,2257
2R	20626146	.	T	A	181.77	.	AC=1;AF=0.500;AN=2;BaseQRankSum=1.791;ClippingRankSum=0.000;DP=64;ExcessHet=3.0103;FS=0.000;MLEAC=1;MLEAF=0.500;MQ=43.97;MQRankSum=-2.404;QD=2.89;ReadPosRankSum=-0.157;SOR=0.530	GT:AD:DP:GQ:PL	0/1:54,9:63:99:210,0,2257
2R	20627757	.	T	C	69.77	.	AC=1;AF=0.500;AN=2;BaseQRankSum=1.628;ClippingRankSum=0.000;DP=47;ExcessHet=3.0103;FS=1.471;MLEAC=1;MLEAF=0.500;MQ=43.80;MQRankSum=0.697;QD=1.52;ReadPosRankSum=-1.027;SOR=0.436	GT:AD:DP:GQ:PL	0/1:38,8:46:98:98,0,886
2R	20630201	.	G	A	83.77	.	AC=1;AF=0.500;AN=2;BaseQRankSum=1.870;ClippingRankSum=0.000;DP=51;ExcessHet=3.0103;FS=5.356;MLEAC=1;MLEAF=0.500;MQ=43.69;MQRankSum=-0.569;QD=1.64;ReadPosRankSum=-1.840;SOR=1.324	GT:AD:DP:GQ:PL	0/1:42,9:51:99:112,0,926
2R	20640960	.	T	C	210.77	.	AC=1;AF=0.500;AN=2;BaseQRankSum=-1.685;ClippingRankSum=0.000;DP=54;ExcessHet=3.0103;FS=0.000;MLEAC=1;MLEAF=0.500;MQ=43.85;MQRankSum=-4.579;QD=3.90;ReadPosRankSum=0.778;SOR=0.858	GT:AD:DP:GQ:PL	0/1:45,9:54:99:239,0,1890
2R	20640989	.	G	A	154.77	.	AC=1;AF=0.500;AN=2;BaseQRankSum=0.439;ClippingRankSum=0.000;DP=51;ExcessHet=3.0103;FS=3.463;MLEAC=1;MLEAF=0.500;MQ=43.88;MQRankSum=-4.067;QD=3.03;ReadPosRankSum=1.101;SOR=1.061	GT:AD:DP:GQ:PL	0/1:43,8:51:99:183,0,1820
2R	20641057	.	T	C	97.77	.	AC=1;AF=0.500;AN=2;BaseQRankSum=-0.771;ClippingRankSum=0.000;DP=56;ExcessHet=3.0103;FS=0.000;MLEAC=1;MLEAF=0.500;MQ=43.86;MQRankSum=-2.583;QD=1.75;ReadPosRankSum=-1.277;SOR=0.619	GT:AD:DP:GQ:PL	0/1:50,6:56:99:126,0,2060
2R	20661329	.	G	A	68.77	.	AC=1;AF=0.500;AN=2;BaseQRankSum=-0.029;ClippingRankSum=0.000;DP=46;ExcessHet=3.0103;FS=1.479;MLEAC=1;MLEAF=0.500;MQ=43.96;MQRankSum=-1.973;QD=1.49;ReadPosRankSum=0.416;SOR=0.712	GT:AD:DP:GQ:PL	0/1:37,9:46:97:97,0,885
2R	20678207	.	C	G	35.77	.	AC=1;AF=0.500;AN=2;BaseQRankSum=-0.338;ClippingRankSum=0.000;DP=60;ExcessHet=3.0103;FS=1.413;MLEAC=1;MLEAF=0.500;MQ=43.97;MQRankSum=0.467;QD=0.60;ReadPosRankSum=0.479;SOR=1.030	GT:AD:DP:GQ:PL	0/1:51,9:60:64:64,0,1180
2R	20678222	.	T	G	31.77	.	AC=1;AF=0.500;AN=2;BaseQRankSum=1.335;ClippingRankSum=0.000;DP=55;ExcessHet=3.0103;FS=0.000;MLEAC=1;MLEAF=0.500;MQ=43.96;MQRankSum=0.464;QD=0.58;ReadPosRankSum=1.475;SOR=0.818	GT:AD:DP:GQ:PL	0/1:47,8:55:60:60,0,1105
2R	20678250	.	G	A	156.77	.	AC=1;AF=0.500;AN=2;BaseQRankSum=0.803;ClippingRankSum=0.000;DP=54;ExcessHet=3.0103;FS=0.000;MLEAC=1;MLEAF=0.500;MQ=44.00;MQRankSum=0.000;QD=2.90;ReadPosRankSum=0.743;SOR=0.676	GT:AD:DP:GQ:PL	0/1:46,8:54:99:185,0,1884
2R	20683037	.	G	A	32.77	.	AC=1;AF=0.500;AN=2;BaseQRankSum=0.488;ClippingRankSum=0.000;DP=53;ExcessHet=3.0103;FS=1.455;MLEAC=1;MLEAF=0.500;MQ=44.00;MQRankSum=0.000;QD=0.62;ReadPosRankSum=-0.485;SOR=0.437	GT:AD:DP:GQ:PL	0/1:45,8:53:61:61,0,1063
2R	20683401	.	C	CAG	90.73	.	AC=1;AF=0.500;AN=2;BaseQRankSum=-1.316;ClippingRankSum=0.000;DP=49;ExcessHet=3.0103;FS=4.158;MLEAC=1;MLEAF=0.500;MQ=44.23;MQRankSum=2.678;QD=1.93;ReadPosRankSum=1.529;SOR=1.734	GT:AD:DP:GQ:PL	0/1:41,6:47:99:128,0,2584
2R	20683440	.	G	C	97.77	.	AC=1;AF=0.500;AN=2;BaseQRankSum=-0.529;ClippingRankSum=0.000;DP=57;ExcessHet=3.0103;FS=0.000;MLEAC=1;MLEAF=0.500;MQ=44.19;MQRankSum=2.726;QD=1.72;ReadPosRankSum=1.078;SOR=0.541	GT:AD:DP:GQ:PL	0/1:50,7:57:99:126,0,2647
2R	20687127	.	T	G	73.77	.	AC=1;AF=0.500;AN=2;BaseQRankSum=-0.103;ClippingRankSum=0.000;DP=47;ExcessHet=3.0103;FS=0.000;MLEAC=1;MLEAF=0.500;MQ=40.52;MQRankSum=3.672;QD=1.60;ReadPosRankSum=0.750;SOR=0.602	GT:AD:DP:GQ:PL	0/1:40,6:46:99:102,0,1630
2R	20691585	.	C	T	45.77	.	AC=1;AF=0.500;AN=2;BaseQRankSum=-0.511;ClippingRankSum=0.000;DP=50;ExcessHet=3.0103;FS=0.000;MLEAC=1;MLEAF=0.500;MQ=43.81;MQRankSum=0.722;QD=0.92;ReadPosRankSum=0.291;SOR=0.770	GT:AD:DP:GQ:PL	0/1:45,5:50:74:74,0,1874
2R	20691588	.	G	A	45.77	.	AC=1;AF=0.500;AN=2;BaseQRankSum=2.081;ClippingRankSum=0.000;DP=50;ExcessHet=3.0103;FS=0.000;MLEAC=1;MLEAF=0.500;MQ=43.81;MQRankSum=0.722;QD=0.92;ReadPosRankSum=0.599;SOR=0.770	GT:AD:DP:GQ:PL	0/1:45,5:50:74:74,0,1874
2R	20691741	.	G	T	97.77	.	AC=1;AF=0.500;AN=2;BaseQRankSum=-0.145;ClippingRankSum=0.000;DP=49;ExcessHet=3.0103;FS=0.000;MLEAC=1;MLEAF=0.500;MQ=43.84;MQRankSum=-5.436;QD=2.04;ReadPosRankSum=-0.553;SOR=0.957	GT:AD:DP:GQ:PL	0/1:42,6:48:99:126,0,1732
2R	20691742	.	CGA	C	88.73	.	AC=1;AF=0.500;AN=2;BaseQRankSum=-1.241;ClippingRankSum=0.000;DP=48;ExcessHet=3.0103;FS=0.000;MLEAC=1;MLEAF=0.500;MQ=43.84;MQRankSum=-5.374;QD=1.89;ReadPosRankSum=-0.778;SOR=0.892	GT:AD:DP:GQ:PL	0/1:41,6:47:99:126,0,1732
2R	20691746	.	C	CTATT	91.73	.	AC=1;AF=0.500;AN=2;BaseQRankSum=-0.953;ClippingRankSum=0.000;DP=48;ExcessHet=3.0103;FS=0.000;MLEAC=1;MLEAF=0.500;MQ=43.84;MQRankSum=-5.374;QD=1.95;SOR=0.892	GT:AD:DP:GQ:PL	0/1:41,6:47:99:129,0,1704
2R	20691769	.	G	C	52.77	.	AC=1;AF=0.500;AN=2;BaseQRankSum=-0.958;ClippingRankSum=0.000;DP=49;ExcessHet=3.0103;FS=0.000;MLEAC=1;MLEAF=0.500;MQ=43.88;MQRankSum=-5.151;QD=1.10;ReadPosRankSum=-1.207;SOR=0.504	GT:AD:DP:GQ:PL	0/1:43,5:48:81:81,0,1618
2R	20692426	.	A	G	46.77	.	AC=1;AF=0.500;AN=2;BaseQRankSum=-0.863;ClippingRankSum=0.000;DP=64;ExcessHet=3.0103;FS=1.299;MLEAC=1;MLEAF=0.500;MQ=43.05;MQRankSum=3.098;QD=0.74;ReadPosRankSum=0.186;SOR=0.946	GT:AD:DP:GQ:PL	0/1:53,10:63:75:75,0,1261
2R	20692445	.	A	G	198.77	.	AC=1;AF=0.500;AN=2;BaseQRankSum=0.054;ClippingRankSum=0.000;DP=59;ExcessHet=3.0103;FS=0.000;MLEAC=1;MLEAF=0.500;MQ=42.96;MQRankSum=3.103;QD=3.37;ReadPosRankSum=-0.581;SOR=0.892	GT:AD:DP:GQ:PL	0/1:50,9:59:99:227,0,2039
2R	20692452	.	G	A	198.77	.	AC=1;AF=0.500;AN=2;BaseQRankSum=-0.224;ClippingRankSum=0.000;DP=59;ExcessHet=3.0103;FS=0.000;MLEAC=1;MLEAF=0.500;MQ=42.96;MQRankSum=3.103;QD=3.37;ReadPosRankSum=-0.410;SOR=0.892	GT:AD:DP:GQ:PL	0/1:50,9:59:99:227,0,2029
2R	20693899	.	T	G	111.77	.	AC=1;AF=0.500;AN=2;BaseQRankSum=1.866;ClippingRankSum=0.000;DP=58;ExcessHet=3.0103;FS=6.095;MLEAC=1;MLEAF=0.500;MQ=43.97;MQRankSum=0.423;QD=1.93;ReadPosRankSum=-1.595;SOR=1.544	GT:AD:DP:GQ:PL	0/1:51,7:58:99:140,0,2112
2R	20693900	.	T	C	111.77	.	AC=1;AF=0.500;AN=2;BaseQRankSum=0.985;ClippingRankSum=0.000;DP=58;ExcessHet=3.0103;FS=6.095;MLEAC=1;MLEAF=0.500;MQ=43.97;MQRankSum=0.423;QD=1.93;ReadPosRankSum=-1.647;SOR=1.544	GT:AD:DP:GQ:PL	0/1:51,7:58:99:140,0,2112
2R	20706713	.	TAA	T	88.73	.	AC=1;AF=0.500;AN=2;BaseQRankSum=0.344;ClippingRankSum=0.000;DP=37;ExcessHet=3.0103;FS=0.000;MLEAC=1;MLEAF=0.500;MQ=43.79;MQRankSum=0.600;QD=2.69;ReadPosRankSum=0.285;SOR=0.616	GT:AD:DP:GQ:PL	0/1:28,5:33:99:126,0,1036
2R	20706728	.	A	T	85.77	.	AC=1;AF=0.500;AN=2;BaseQRankSum=0.361;ClippingRankSum=0.000;DP=36;ExcessHet=3.0103;FS=0.000;MLEAC=1;MLEAF=0.500;MQ=43.87;MQRankSum=0.634;QD=2.38;ReadPosRankSum=1.008;SOR=0.804	GT:AD:DP:GQ:PL	0/1:31,5:36:99:114,0,1220
2R	20707660	.	C	A	111.77	.	AC=1;AF=0.500;AN=2;BaseQRankSum=1.874;ClippingRankSum=0.000;DP=58;ExcessHet=3.0103;FS=3.899;MLEAC=1;MLEAF=0.500;MQ=43.72;MQRankSum=-5.517;QD=1.93;ReadPosRankSum=-0.186;SOR=1.574	GT:AD:DP:GQ:PL	0/1:51,7:58:99:140,0,2575
2R	20707663	.	A	G	114.77	.	AC=1;AF=0.500;AN=2;BaseQRankSum=-0.189;ClippingRankSum=0.000;DP=57;ExcessHet=3.0103;FS=3.927;MLEAC=1;MLEAF=0.500;MQ=43.72;MQRankSum=-5.464;QD=2.01;ReadPosRankSum=-0.331;SOR=1.622	GT:AD:DP:GQ:PL	0/1:50,7:57:99:143,0,2552
2R	20708306	.	T	C	82.77	.	AC=1;AF=0.500;AN=2;BaseQRankSum=-0.286;ClippingRankSum=0.000;DP=54;ExcessHet=3.0103;FS=7.907;MLEAC=1;MLEAF=0.500;MQ=43.95;MQRankSum=0.524;QD=1.53;ReadPosRankSum=-0.646;SOR=0.808	GT:AD:DP:GQ:PL	0/1:44,10:54:99:111,0,1044
2R	20708433	.	C	T	118.77	.	AC=1;AF=0.500;AN=2;BaseQRankSum=1.796;ClippingRankSum=0.000;DP=44;ExcessHet=3.0103;FS=11.619;MLEAC=1;MLEAF=0.500;MQ=44.00;MQRankSum=0.000;QD=2.70;ReadPosRankSum=-0.268;SOR=2.252	GT:AD:DP:GQ:PL	0/1:34,10:44:99:147,0,804
2R	20709239	.	G	A	54.77	.	AC=1;AF=0.500;AN=2;BaseQRankSum=1.803;ClippingRankSum=0.000;DP=42;ExcessHet=3.0103;FS=6.888;MLEAC=1;MLEAF=0.500;MQ=44.00;MQRankSum=0.000;QD=1.34;ReadPosRankSum=0.000;SOR=0.563	GT:AD:DP:GQ:PL	0/1:34,7:41:83:83,0,762
2R	20721118	.	ATGGC	A	73.73	.	AC=1;AF=0.500;AN=2;BaseQRankSum=1.779;ClippingRankSum=0.000;DP=55;ExcessHet=3.0103;FS=0.000;MLEAC=1;MLEAF=0.500;MQ=44.00;MQRankSum=0.000;QD=1.39;ReadPosRankSum=0.815;SOR=0.842	GT:AD:DP:GQ:PL	0/1:47,6:53:99:111,0,2597
2R	20722460	.	TAA	T	58.73	.	AC=1;AF=0.500;AN=2;BaseQRankSum=2.177;ClippingRankSum=0.000;DP=54;ExcessHet=3.0103;FS=0.000;MLEAC=1;MLEAF=0.500;MQ=44.21;MQRankSum=2.647;QD=1.15;ReadPosRankSum=0.522;SOR=0.446	GT:AD:DP:GQ:PL	0/1:45,6:51:96:96,0,2102
2R	20729011	.	G	GAAAA	149.73	.	AC=1;AF=0.500;AN=2;BaseQRankSum=0.013;ClippingRankSum=0.000;DP=72;ExcessHet=3.0103;FS=1.731;MLEAC=1;MLEAF=0.500;MQ=44.00;MQRankSum=0.000;QD=2.34;ReadPosRankSum=-3.708;SOR=1.311	GT:AD:DP:GQ:PL	0/1:58,6:64:99:187,0,2602
2R	20729022	.	A	C	141.77	.	AC=1;AF=0.500;AN=2;BaseQRankSum=0.303;ClippingRankSum=0.000;DP=74;ExcessHet=3.0103;FS=3.196;MLEAC=1;MLEAF=0.500;MQ=43.97;MQRankSum=-2.625;QD=1.94;ReadPosRankSum=-3.168;SOR=1.373	GT:AD:DP:GQ:PL	0/1:64,9:73:99:170,0,3640
2R	20729028	.	A	G	195.77	.	AC=1;AF=0.500;AN=2;BaseQRankSum=0.581;ClippingRankSum=0.000;DP=73;ExcessHet=3.0103;FS=10.554;MLEAC=1;MLEAF=0.500;MQ=43.97;MQRankSum=-2.470;QD=2.68;ReadPosRankSum=-3.006;SOR=2.286	GT:AD:DP:GQ:PL	0/1:63,10:73:99:224,0,3692
2R	20729029	.	A	G	201.77	.	AC=1;AF=0.500;AN=2;BaseQRankSum=-1.887;ClippingRankSum=0.000;DP=73;ExcessHet=3.0103;FS=10.554;MLEAC=1;MLEAF=0.500;MQ=43.97;MQRankSum=-2.470;QD=2.76;ReadPosRankSum=-2.981;SOR=2.286	GT:AD:DP:GQ:PL	0/1:63,10:73:99:230,0,3646
2R	20734571	.	G	T	153.77	.	AC=1;AF=0.500;AN=2;BaseQRankSum=-0.666;ClippingRankSum=0.000;DP=66;ExcessHet=3.0103;FS=0.000;MLEAC=1;MLEAF=0.500;MQ=44.00;MQRankSum=0.000;QD=2.33;ReadPosRankSum=-0.570;SOR=0.693	GT:AD:DP:GQ:PL	0/1:58,8:66:99:182,0,2433
2R	20734579	.	A	G	144.77	.	AC=1;AF=0.500;AN=2;BaseQRankSum=-2.209;ClippingRankSum=0.000;DP=60;ExcessHet=3.0103;FS=0.000;MLEAC=1;MLEAF=0.500;MQ=44.00;MQRankSum=0.000;QD=2.41;ReadPosRankSum=-0.613;SOR=0.556	GT:AD:DP:GQ:PL	0/1:52,8:60:99:173,0,2219
2R	20744998	.	C	T	209.77	.	AC=1;AF=0.500;AN=2;BaseQRankSum=3.746;ClippingRankSum=0.000;DP=29;ExcessHet=3.0103;FS=0.000;MLEAC=1;MLEAF=0.500;MQ=43.73;MQRankSum=1.061;QD=7.23;ReadPosRankSum=0.436;SOR=0.693	GT:AD:DP:GQ:PL	0/1:22,7:29:99:238,0,769
2R	20745028	.	C	T	184.77	.	AC=1;AF=0.500;AN=2;BaseQRankSum=-0.414;ClippingRankSum=0.000;DP=19;ExcessHet=3.0103;FS=0.000;MLEAC=1;MLEAF=0.500;MQ=43.59;MQRankSum=1.313;QD=9.72;ReadPosRankSum=0.132;SOR=0.784	GT:AD:DP:GQ:PL	0/1:13,6:19:99:213,0,540
2R	20747398	.	A	G	42.77	.	AC=1;AF=0.500;AN=2;BaseQRankSum=0.680;ClippingRankSum=0.000;DP=59;ExcessHet=3.0103;FS=1.438;MLEAC=1;MLEAF=0.500;MQ=43.75;MQRankSum=0.476;QD=0.74;ReadPosRankSum=0.502;SOR=1.121	GT:AD:DP:GQ:PL	0/1:49,9:58:71:71,0,1170
2R	20749636	.	CAATTGTGGGTG	C	31.73	.	AC=1;AF=0.500;AN=2;BaseQRankSum=-1.349;ClippingRankSum=0.000;DP=67;ExcessHet=3.0103;FS=10.546;MLEAC=1;MLEAF=0.500;MQ=43.66;MQRankSum=-1.676;QD=0.47;ReadPosRankSum=0.703;SOR=2.258	GT:AD:DP:GQ:PL	0/1:61,6:67:69:69,0,3063
2R	20750736	.	GTTAGA	G	148.73	.	AC=1;AF=0.500;AN=2;BaseQRankSum=0.755;ClippingRankSum=0.000;DP=77;ExcessHet=3.0103;FS=0.000;MLEAC=1;MLEAF=0.500;MQ=43.56;MQRankSum=-0.082;QD=2.04;ReadPosRankSum=-0.060;SOR=0.578	GT:AD:DP:GQ:PL	0/1:64,9:73:99:186,0,2840
2R	20751172	.	C	G	82.77	.	AC=1;AF=0.500;AN=2;BaseQRankSum=-1.931;ClippingRankSum=0.000;DP=66;ExcessHet=3.0103;FS=0.000;MLEAC=1;MLEAF=0.500;MQ=43.84;MQRankSum=-1.604;QD=1.27;ReadPosRankSum=0.063;SOR=0.657	GT:AD:DP:GQ:PL	0/1:53,12:65:99:111,0,1235
2R	20752205	.	G	T	66.77	.	AC=1;AF=0.500;AN=2;BaseQRankSum=2.497;ClippingRankSum=0.000;DP=55;ExcessHet=3.0103;FS=1.710;MLEAC=1;MLEAF=0.500;MQ=43.43;MQRankSum=1.688;QD=1.24;ReadPosRankSum=-2.754;SOR=1.214	GT:AD:DP:GQ:PL	0/1:48,6:54:95:95,0,2165
2R	20752218	.	T	G	81.77	.	AC=1;AF=0.500;AN=2;BaseQRankSum=-1.891;ClippingRankSum=0.000;DP=53;ExcessHet=3.0103;FS=0.000;MLEAC=1;MLEAF=0.500;MQ=43.41;MQRankSum=1.737;QD=1.57;ReadPosRankSum=-2.350;SOR=0.473	GT:AD:DP:GQ:PL	0/1:46,6:52:99:110,0,1955
2R	20755222	.	TAC	T	47.73	.	AC=1;AF=0.500;AN=2;BaseQRankSum=-0.103;ClippingRankSum=0.000;DP=59;ExcessHet=3.0103;FS=9.154;MLEAC=1;MLEAF=0.500;MQ=44.29;MQRankSum=0.177;QD=0.81;ReadPosRankSum=1.362;SOR=2.621	GT:AD:DP:GQ:PL	0/1:51,8:59:85:85,0,2117
2R	20757113	.	G	GGTCCTTCA	30.73	.	AC=1;AF=0.500;AN=2;BaseQRankSum=0.984;ClippingRankSum=0.000;DP=40;ExcessHet=3.0103;FS=2.181;MLEAC=1;MLEAF=0.500;MQ=45.36;MQRankSum=0.147;QD=0.83;ReadPosRankSum=2.141;SOR=1.609	GT:AD:DP:GQ:PL	0/1:33,4:37:68:68,0,1345
2R	20758153	.	C	T	54.77	.	AC=1;AF=0.500;AN=2;BaseQRankSum=0.669;ClippingRankSum=0.000;DP=63;ExcessHet=3.0103;FS=1.285;MLEAC=1;MLEAF=0.500;MQ=45.85;MQRankSum=-0.411;QD=0.88;ReadPosRankSum=2.098;SOR=0.495	GT:AD:DP:GQ:PL	0/1:52,10:62:83:83,0,1191
2R	20759548	.	A	T	32.77	.	AC=1;AF=0.500;AN=2;BaseQRankSum=-0.307;ClippingRankSum=0.000;DP=50;ExcessHet=3.0103;FS=4.253;MLEAC=1;MLEAF=0.500;MQ=43.75;MQRankSum=-1.668;QD=0.67;ReadPosRankSum=0.861;SOR=1.688	GT:AD:DP:GQ:PL	0/1:44,5:49:61:61,0,1701
2R	20761516	.	G	GCTTATTTGCTTA	145.73	.	AC=1;AF=0.500;AN=2;BaseQRankSum=1.367;ClippingRankSum=0.000;DP=66;ExcessHet=3.0103;FS=3.549;MLEAC=1;MLEAF=0.500;MQ=43.76;MQRankSum=-5.221;QD=2.21;ReadPosRankSum=-0.113;SOR=1.455	GT:AD:DP:GQ:PL	0/1:59,7:66:99:183,0,2554
2R	20761989	.	G	C	78.77	.	AC=1;AF=0.500;AN=2;BaseQRankSum=-2.149;ClippingRankSum=0.000;DP=69;ExcessHet=3.0103;FS=0.000;MLEAC=1;MLEAF=0.500;MQ=43.83;MQRankSum=0.875;QD=1.14;ReadPosRankSum=-0.467;SOR=0.549	GT:AD:DP:GQ:PL	0/1:62,7:69:99:107,0,2575
2R	20761992	.	C	T	72.77	.	AC=1;AF=0.500;AN=2;BaseQRankSum=0.534;ClippingRankSum=0.000;DP=69;ExcessHet=3.0103;FS=0.000;MLEAC=1;MLEAF=0.500;MQ=43.83;MQRankSum=0.875;QD=1.05;ReadPosRankSum=-0.159;SOR=0.549	GT:AD:DP:GQ:PL	0/1:62,7:69:99:101,0,2648
2R	20763456	.	T	A	56.77	.	AC=1;AF=0.500;AN=2;BaseQRankSum=0.040;ClippingRankSum=0.000;DP=64;ExcessHet=3.0103;FS=5.346;MLEAC=1;MLEAF=0.500;MQ=44.00;MQRankSum=0.000;QD=0.89;ReadPosRankSum=-1.844;SOR=1.802	GT:AD:DP:GQ:PL	0/1:54,10:64:85:85,0,1268
2R	20765370	.	C	T	57.77	.	AC=1;AF=0.500;AN=2;BaseQRankSum=-0.825;ClippingRankSum=0.000;DP=61;ExcessHet=3.0103;FS=2.944;MLEAC=1;MLEAF=0.500;MQ=44.00;MQRankSum=0.000;QD=0.95;ReadPosRankSum=-1.374;SOR=1.014	GT:AD:DP:GQ:PL	0/1:51,10:61:86:86,0,1195
2R	20765386	.	T	C	72.77	.	AC=1;AF=0.500;AN=2;BaseQRankSum=-1.345;ClippingRankSum=0.000;DP=59;ExcessHet=3.0103;FS=3.060;MLEAC=1;MLEAF=0.500;MQ=44.00;MQRankSum=0.000;QD=1.23;ReadPosRankSum=-1.233;SOR=0.969	GT:AD:DP:GQ:PL	0/1:49,10:59:99:101,0,1194
2R	20765417	.	C	CA	174.73	.	AC=1;AF=0.500;AN=2;BaseQRankSum=-1.964;ClippingRankSum=0.000;DP=50;ExcessHet=3.0103;FS=0.000;MLEAC=1;MLEAF=0.500;MQ=44.00;MQRankSum=0.000;QD=3.57;ReadPosRankSum=0.542;SOR=0.563	GT:AD:DP:GQ:PL	0/1:41,8:49:99:212,0,2188
2R	20765418	.	G	A	183.77	.	AC=1;AF=0.500;AN=2;BaseQRankSum=-0.476;ClippingRankSum=0.000;DP=49;ExcessHet=3.0103;FS=0.000;MLEAC=1;MLEAF=0.500;MQ=44.00;MQRankSum=0.000;QD=3.75;ReadPosRankSum=0.582;SOR=0.563	GT:AD:DP:GQ:PL	0/1:41,8:49:99:212,0,2188
2R	20765422	.	T	G	184.77	.	AC=1;AF=0.500;AN=2;BaseQRankSum=-0.171;ClippingRankSum=0.000;DP=48;ExcessHet=3.0103;FS=0.000;MLEAC=1;MLEAF=0.500;MQ=44.00;MQRankSum=0.000;QD=3.85;ReadPosRankSum=0.569;SOR=0.520	GT:AD:DP:GQ:PL	0/1:40,8:48:99:213,0,2187
2R	20765736	.	AGGGAAACAG	A	157.73	.	AC=1;AF=0.500;AN=2;BaseQRankSum=1.031;ClippingRankSum=0.000;DP=41;ExcessHet=3.0103;FS=0.000;MLEAC=1;MLEAF=0.500;MQ=44.00;MQRankSum=0.000;QD=3.94;ReadPosRankSum=-0.321;SOR=0.746	GT:AD:DP:GQ:PL	0/1:33,7:40:99:195,0,1365
2R	20766299	.	G	T	34.77	.	AC=1;AF=0.500;AN=2;BaseQRankSum=0.650;ClippingRankSum=0.000;DP=53;ExcessHet=3.0103;FS=0.000;MLEAC=1;MLEAF=0.500;MQ=44.00;MQRankSum=0.000;QD=0.67;ReadPosRankSum=-0.463;SOR=0.657	GT:AD:DP:GQ:PL	0/1:44,8:52:63:63,0,1033
2R	20766328	.	C	T	39.77	.	AC=1;AF=0.500;AN=2;BaseQRankSum=1.032;ClippingRankSum=0.000;DP=59;ExcessHet=3.0103;FS=1.548;MLEAC=1;MLEAF=0.500;MQ=44.00;MQRankSum=0.000;QD=0.70;ReadPosRankSum=-0.042;SOR=0.381	GT:AD:DP:GQ:PL	0/1:48,9:57:68:68,0,1093
2R	20774330	.	C	G	67.77	.	AC=1;AF=0.500;AN=2;BaseQRankSum=0.966;ClippingRankSum=0.000;DP=33;ExcessHet=3.0103;FS=3.746;MLEAC=1;MLEAF=0.500;MQ=44.00;MQRankSum=0.000;QD=2.05;ReadPosRankSum=1.520;SOR=0.684	GT:AD:DP:GQ:PL	0/1:26,7:33:96:96,0,623
2R	20777872	.	T	G	63.77	.	AC=1;AF=0.500;AN=2;BaseQRankSum=-0.966;ClippingRankSum=0.000;DP=70;ExcessHet=3.0103;FS=3.141;MLEAC=1;MLEAF=0.500;MQ=43.18;MQRankSum=-0.302;QD=0.91;ReadPosRankSum=0.239;SOR=1.293	GT:AD:DP:GQ:PL	0/1:59,11:70:92:92,0,1410
2R	20777983	.	G	A	63.77	.	AC=1;AF=0.500;AN=2;BaseQRankSum=3.881;ClippingRankSum=0.000;DP=72;ExcessHet=3.0103;FS=0.000;MLEAC=1;MLEAF=0.500;MQ=42.61;MQRankSum=-0.471;QD=0.89;ReadPosRankSum=-1.322;SOR=0.836	GT:AD:DP:GQ:PL	0/1:65,7:72:92:92,0,2792
2R	20777990	.	AT	A	79.73	.	AC=1;AF=0.500;AN=2;BaseQRankSum=0.851;ClippingRankSum=0.000;DP=67;ExcessHet=3.0103;FS=0.000;MLEAC=1;MLEAF=0.500;MQ=42.56;MQRankSum=-0.519;QD=1.19;ReadPosRankSum=-2.002;SOR=0.661	GT:AD:DP:GQ:PL	0/1:59,8:67:99:117,0,2528
2R	20789841	.	G	A	67.77	.	AC=1;AF=0.500;AN=2;BaseQRankSum=2.566;ClippingRankSum=0.000;DP=44;ExcessHet=3.0103;FS=1.988;MLEAC=1;MLEAF=0.500;MQ=43.32;MQRankSum=-1.298;QD=1.58;ReadPosRankSum=0.433;SOR=1.485	GT:AD:DP:GQ:PL	0/1:38,5:43:96:96,0,1538
2R	20789847	.	T	C	67.77	.	AC=1;AF=0.500;AN=2;BaseQRankSum=1.781;ClippingRankSum=0.000;DP=44;ExcessHet=3.0103;FS=1.988;MLEAC=1;MLEAF=0.500;MQ=43.32;MQRankSum=-1.298;QD=1.58;ReadPosRankSum=0.519;SOR=1.485	GT:AD:DP:GQ:PL	0/1:38,5:43:96:96,0,1538
2R	20790425	.	A	G	33.77	.	AC=1;AF=0.500;AN=2;BaseQRankSum=-1.399;ClippingRankSum=0.000;DP=53;ExcessHet=3.0103;FS=1.958;MLEAC=1;MLEAF=0.500;MQ=43.85;MQRankSum=-4.588;QD=0.64;ReadPosRankSum=-1.517;SOR=1.453	GT:AD:DP:GQ:PL	0/1:48,5:53:62:62,0,2019
2R	20797892	.	G	T	105.77	.	AC=1;AF=0.500;AN=2;BaseQRankSum=2.167;ClippingRankSum=0.000;DP=59;ExcessHet=3.0103;FS=1.509;MLEAC=1;MLEAF=0.500;MQ=43.83;MQRankSum=-0.559;QD=1.79;ReadPosRankSum=-0.083;SOR=0.886	GT:AD:DP:GQ:PL	0/1:52,7:59:99:134,0,2080
2R	20799754	.	C	T	30.77	.	AC=1;AF=0.500;AN=2;BaseQRankSum=1.765;ClippingRankSum=0.000;DP=54;ExcessHet=3.0103;FS=0.000;MLEAC=1;MLEAF=0.500;MQ=44.00;MQRankSum=0.000;QD=0.57;ReadPosRankSum=1.123;SOR=0.627	GT:AD:DP:GQ:PL	0/1:49,5:54:59:59,0,2067
2R	20799760	.	T	A	66.77	.	AC=1;AF=0.500;AN=2;BaseQRankSum=-0.694;ClippingRankSum=0.000;DP=58;ExcessHet=3.0103;FS=1.651;MLEAC=1;MLEAF=0.500;MQ=44.19;MQRankSum=-0.283;QD=1.15;ReadPosRankSum=-0.191;SOR=0.387	GT:AD:DP:GQ:PL	0/1:52,6:58:95:95,0,2165
2R	20799765	.	C	G	66.77	.	AC=1;AF=0.500;AN=2;BaseQRankSum=2.431;ClippingRankSum=0.000;DP=57;ExcessHet=3.0103;FS=1.696;MLEAC=1;MLEAF=0.500;MQ=44.19;MQRankSum=-0.286;QD=1.17;ReadPosRankSum=-0.809;SOR=0.358	GT:AD:DP:GQ:PL	0/1:51,6:57:95:95,0,2165
2R	20799767	.	C	G	63.77	.	AC=1;AF=0.500;AN=2;BaseQRankSum=0.260;ClippingRankSum=0.000;DP=58;ExcessHet=3.0103;FS=1.651;MLEAC=1;MLEAF=0.500;MQ=44.19;MQRankSum=-0.283;QD=1.10;ReadPosRankSum=-0.586;SOR=0.387	GT:AD:DP:GQ:PL	0/1:52,6:58:92:92,0,2207
2R	20799787	.	C	T	40.77	.	AC=1;AF=0.500;AN=2;BaseQRankSum=0.956;ClippingRankSum=0.000;DP=60;ExcessHet=3.0103;FS=1.635;MLEAC=1;MLEAF=0.500;MQ=44.19;MQRankSum=-0.278;QD=0.68;ReadPosRankSum=-0.427;SOR=0.396	GT:AD:DP:GQ:PL	0/1:54,6:60:69:69,0,2249
2R	20802359	.	CT	C	181.73	.	AC=1;AF=0.500;AN=2;BaseQRankSum=0.885;ClippingRankSum=0.000;DP=64;ExcessHet=3.0103;FS=2.891;MLEAC=1;MLEAF=0.500;MQ=44.11;MQRankSum=-1.136;QD=2.98;ReadPosRankSum=1.341;SOR=0.647	GT:AD:DP:GQ:PL	0/1:50,11:61:99:219,0,897
2R	20826153	.	G	A	152.77	.	AC=1;AF=0.500;AN=2;BaseQRankSum=-0.644;ClippingRankSum=0.000;DP=53;ExcessHet=3.0103;FS=8.899;MLEAC=1;MLEAF=0.500;MQ=43.93;MQRankSum=0.640;QD=2.88;ReadPosRankSum=1.404;SOR=1.791	GT:AD:DP:GQ:PL	0/1:45,8:53:99:181,0,1809
2R	20826547	.	A	C	60.77	.	AC=1;AF=0.500;AN=2;BaseQRankSum=1.034;ClippingRankSum=0.000;DP=59;ExcessHet=3.0103;FS=1.795;MLEAC=1;MLEAF=0.500;MQ=42.94;MQRankSum=2.686;QD=1.03;ReadPosRankSum=0.251;SOR=0.283	GT:AD:DP:GQ:PL	0/1:53,6:59:89:89,0,2196
2R	20834580	.	A	C	75.77	.	AC=1;AF=0.500;AN=2;BaseQRankSum=0.808;ClippingRankSum=0.000;DP=41;ExcessHet=3.0103;FS=0.000;MLEAC=1;MLEAF=0.500;MQ=42.33;MQRankSum=2.229;QD=1.85;ReadPosRankSum=-0.511;SOR=0.954	GT:AD:DP:GQ:PL	0/1:33,8:41:99:104,0,754
2R	20841743	.	A	C	47.77	.	AC=1;AF=0.500;AN=2;BaseQRankSum=-1.345;ClippingRankSum=0.000;DP=8;ExcessHet=3.0103;FS=0.000;MLEAC=1;MLEAF=0.500;MQ=43.75;MQRankSum=-0.887;QD=5.97;ReadPosRankSum=1.803;SOR=0.818	GT:AD:DP:GQ:PL	0/1:5,3:8:76:76,0,145
2R	20842712	.	T	G	150.77	.	AC=1;AF=0.500;AN=2;BaseQRankSum=-1.514;ClippingRankSum=0.000;DP=76;ExcessHet=3.0103;FS=0.000;MLEAC=1;MLEAF=0.500;MQ=40.51;MQRankSum=0.572;QD=2.01;ReadPosRankSum=0.210;SOR=0.641	GT:AD:DP:GQ:PL	0/1:66,9:75:99:179,0,2744
2R	20842713	.	G	T	150.77	.	AC=1;AF=0.500;AN=2;BaseQRankSum=-0.613;ClippingRankSum=0.000;DP=76;ExcessHet=3.0103;FS=0.000;MLEAC=1;MLEAF=0.500;MQ=40.51;MQRankSum=0.572;QD=2.01;ReadPosRankSum=-0.162;SOR=0.641	GT:AD:DP:GQ:PL	0/1:66,9:75:99:179,0,2744
2R	20842855	.	T	A	87.77	.	AC=1;AF=0.500;AN=2;BaseQRankSum=-0.438;ClippingRankSum=0.000;DP=65;ExcessHet=3.0103;FS=0.000;MLEAC=1;MLEAF=0.500;MQ=39.48;MQRankSum=-1.025;QD=1.35;ReadPosRankSum=0.376;SOR=0.862	GT:AD:DP:GQ:PL	0/1:58,7:65:99:116,0,2434
2R	20842873	.	G	T	120.77	.	AC=1;AF=0.500;AN=2;BaseQRankSum=-0.048;ClippingRankSum=0.000;DP=70;ExcessHet=3.0103;FS=1.434;MLEAC=1;MLEAF=0.500;MQ=39.49;MQRankSum=-0.725;QD=1.73;ReadPosRankSum=-0.846;SOR=1.012	GT:AD:DP:GQ:PL	0/1:62,8:70:99:149,0,2579
2R	20842891	.	T	G	93.77	.	AC=1;AF=0.500;AN=2;BaseQRankSum=-1.709;ClippingRankSum=0.000;DP=63;ExcessHet=3.0103;FS=3.597;MLEAC=1;MLEAF=0.500;MQ=40.13;MQRankSum=-1.138;QD=1.49;ReadPosRankSum=-1.165;SOR=1.501	GT:AD:DP:GQ:PL	0/1:56,7:63:99:122,0,2365
2R	20844573	.	T	C	73.77	.	AC=1;AF=0.500;AN=2;BaseQRankSum=-1.098;ClippingRankSum=0.000;DP=59;ExcessHet=3.0103;FS=3.116;MLEAC=1;MLEAF=0.500;MQ=44.00;MQRankSum=0.000;QD=1.25;ReadPosRankSum=-2.486;SOR=1.426	GT:AD:DP:GQ:PL	0/1:49,10:59:99:102,0,1198
2R	20844635	.	C	G	144.77	.	AC=1;AF=0.500;AN=2;BaseQRankSum=1.605;ClippingRankSum=0.000;DP=62;ExcessHet=3.0103;FS=3.493;MLEAC=1;MLEAF=0.500;MQ=43.91;MQRankSum=-2.796;QD=2.33;ReadPosRankSum=0.987;SOR=1.627	GT:AD:DP:GQ:PL	0/1:54,8:62:99:173,0,2151
2R	20844703	.	T	A	35.77	.	AC=1;AF=0.500;AN=2;BaseQRankSum=-1.550;ClippingRankSum=0.000;DP=56;ExcessHet=3.0103;FS=1.777;MLEAC=1;MLEAF=0.500;MQ=43.93;MQRankSum=-4.514;QD=0.64;ReadPosRankSum=-0.454;SOR=0.946	GT:AD:DP:GQ:PL	0/1:51,5:56:64:64,0,2039
2R	20845134	.	TCC	T	249.73	.	AC=1;AF=0.500;AN=2;BaseQRankSum=-0.159;ClippingRankSum=0.000;DP=53;ExcessHet=3.0103;FS=0.000;MLEAC=1;MLEAF=0.500;MQ=43.12;MQRankSum=-6.326;QD=4.71;ReadPosRankSum=-0.379;SOR=0.538	GT:AD:DP:GQ:PL	0/1:44,9:53:99:287,0,1781
2R	20845227	.	CATT	C	69.73	.	AC=1;AF=0.500;AN=2;BaseQRankSum=0.981;ClippingRankSum=0.000;DP=54;ExcessHet=3.0103;FS=6.993;MLEAC=1;MLEAF=0.500;MQ=43.20;MQRankSum=-5.835;QD=1.29;ReadPosRankSum=-0.478;SOR=2.303	GT:AD:DP:GQ:PL	0/1:48,6:54:99:107,0,1997
2R	20845241	.	G	C	54.77	.	AC=1;AF=0.500;AN=2;BaseQRankSum=0.342;ClippingRankSum=0.000;DP=62;ExcessHet=3.0103;FS=4.080;MLEAC=1;MLEAF=0.500;MQ=43.31;MQRankSum=-6.280;QD=0.88;ReadPosRankSum=-0.940;SOR=1.702	GT:AD:DP:GQ:PL	0/1:56,6:62:83:83,0,2333
2R	20851634	.	A	G	48.77	.	AC=1;AF=0.500;AN=2;BaseQRankSum=-0.057;ClippingRankSum=0.000;DP=48;ExcessHet=3.0103;FS=0.000;MLEAC=1;MLEAF=0.500;MQ=44.00;MQRankSum=0.000;QD=1.02;ReadPosRankSum=-1.782;SOR=0.739	GT:AD:DP:GQ:PL	0/1:40,8:48:77:77,0,962
2R	20856724	.	A	G	124.77	.	AC=1;AF=0.500;AN=2;BaseQRankSum=-2.342;ClippingRankSum=0.000;DP=39;ExcessHet=3.0103;FS=1.711;MLEAC=1;MLEAF=0.500;MQ=44.00;MQRankSum=0.000;QD=3.20;ReadPosRankSum=0.370;SOR=0.368	GT:AD:DP:GQ:PL	0/1:33,6:39:99:153,0,2005
2R	20856725	.	AG	A	112.73	.	AC=1;AF=0.500;AN=2;BaseQRankSum=0.907;ClippingRankSum=0.000;DP=38;ExcessHet=3.0103;FS=1.662;MLEAC=1;MLEAF=0.500;MQ=44.00;MQRankSum=0.000;QD=2.97;ReadPosRankSum=0.280;SOR=0.399	GT:AD:DP:GQ:PL	0/1:32,6:38:99:150,0,2030
2R	20856731	.	G	T	121.77	.	AC=1;AF=0.500;AN=2;BaseQRankSum=0.085;ClippingRankSum=0.000;DP=38;ExcessHet=3.0103;FS=0.000;MLEAC=1;MLEAF=0.500;MQ=44.00;MQRankSum=0.000;QD=3.20;ReadPosRankSum=0.220;SOR=0.484	GT:AD:DP:GQ:PL	0/1:32,6:38:99:150,0,2031
2R	20857370	.	G	A	154.77	.	AC=1;AF=0.500;AN=2;BaseQRankSum=-0.431;ClippingRankSum=0.000;DP=58;ExcessHet=3.0103;FS=1.504;MLEAC=1;MLEAF=0.500;MQ=44.00;MQRankSum=0.000;QD=2.67;ReadPosRankSum=1.129;SOR=1.179	GT:AD:DP:GQ:PL	0/1:50,8:58:99:183,0,2407
2R	20857377	.	GAA	G	182.73	.	AC=1;AF=0.500;AN=2;BaseQRankSum=-0.738;ClippingRankSum=0.000;DP=58;ExcessHet=3.0103;FS=1.421;MLEAC=1;MLEAF=0.500;MQ=44.00;MQRankSum=0.000;QD=3.15;ReadPosRankSum=-0.126;SOR=0.787	GT:AD:DP:GQ:PL	0/1:49,9:58:99:220,0,2316
2R	20864414	.	C	T	139.77	.	AC=1;AF=0.500;AN=2;BaseQRankSum=0.299;ClippingRankSum=0.000;DP=34;ExcessHet=3.0103;FS=1.830;MLEAC=1;MLEAF=0.500;MQ=43.50;MQRankSum=0.174;QD=4.24;ReadPosRankSum=-0.304;SOR=1.294	GT:AD:DP:GQ:PL	0/1:27,6:33:99:168,0,1158
2R	20869629	.	G	A	40.77	.	AC=1;AF=0.500;AN=2;BaseQRankSum=-0.348;ClippingRankSum=0.000;DP=58;ExcessHet=3.0103;FS=8.471;MLEAC=1;MLEAF=0.500;MQ=43.97;MQRankSum=0.476;QD=0.70;ReadPosRankSum=-0.288;SOR=1.228	GT:AD:DP:GQ:PL	0/1:49,9:58:69:69,0,1150
2R	20871569	.	AGGTCGGTGGTCGGT	A	118.73	.	AC=1;AF=0.500;AN=2;BaseQRankSum=0.902;ClippingRankSum=0.000;DP=38;ExcessHet=3.0103;FS=1.902;MLEAC=1;MLEAF=0.500;MQ=44.05;MQRankSum=0.033;QD=3.30;ReadPosRankSum=0.630;SOR=0.242	GT:AD:DP:GQ:PL	0/1:30,6:36:99:156,0,1326
2R	20876332	.	C	T	110.77	.	AC=1;AF=0.500;AN=2;BaseQRankSum=0.211;ClippingRankSum=0.000;DP=57;ExcessHet=3.0103;FS=0.000;MLEAC=1;MLEAF=0.500;MQ=43.83;MQRankSum=-4.763;QD=1.94;ReadPosRankSum=-0.447;SOR=0.941	GT:AD:DP:GQ:PL	0/1:50,7:57:99:139,0,2196
2R	20876345	.	T	C	133.77	.	AC=1;AF=0.500;AN=2;BaseQRankSum=-0.529;ClippingRankSum=0.000;DP=63;ExcessHet=3.0103;FS=0.000;MLEAC=1;MLEAF=0.500;MQ=43.84;MQRankSum=-4.651;QD=2.12;ReadPosRankSum=0.212;SOR=0.659	GT:AD:DP:GQ:PL	0/1:55,8:63:99:162,0,2484
2R	20876347	.	A	C	133.77	.	AC=1;AF=0.500;AN=2;BaseQRankSum=-2.335;ClippingRankSum=0.000;DP=62;ExcessHet=3.0103;FS=0.000;MLEAC=1;MLEAF=0.500;MQ=43.84;MQRankSum=-4.608;QD=2.16;ReadPosRankSum=0.333;SOR=0.624	GT:AD:DP:GQ:PL	0/1:54,8:62:99:162,0,2484
2R	20876366	.	T	A	132.73	.	AC=1;AF=0.500;AN=2;BaseQRankSum=-0.503;ClippingRankSum=0.000;DP=61;ExcessHet=3.0103;FS=3.323;MLEAC=1;MLEAF=0.500;MQ=43.84;MQRankSum=-3.699;QD=2.21;ReadPosRankSum=1.198;SOR=1.096	GT:AD:DP:GQ:PL	0/1:52,8:60:99:170,0,2950
2R	20876367	.	T	A	145.77	.	AC=1;AF=0.500;AN=2;BaseQRankSum=-2.752;ClippingRankSum=0.000;DP=61;ExcessHet=3.0103;FS=3.323;MLEAC=1;MLEAF=0.500;MQ=43.84;MQRankSum=-3.699;QD=2.43;ReadPosRankSum=1.187;SOR=1.096	GT:AD:DP:GQ:PL	0/1:52,8:60:99:174,0,2908
2R	20876369	.	TTA	T	129.73	.	AC=1;AF=0.500;AN=2;BaseQRankSum=-1.103;ClippingRankSum=0.000;DP=64;ExcessHet=3.0103;FS=1.501;MLEAC=1;MLEAF=0.500;MQ=43.85;MQRankSum=-3.812;QD=2.06;ReadPosRankSum=1.220;SOR=1.158	GT:AD:DP:GQ:PL	0/1:55,8:63:99:167,0,2992
2R	20876376	.	C	T	148.77	.	AC=1;AF=0.500;AN=2;BaseQRankSum=-1.267;ClippingRankSum=0.000;DP=61;ExcessHet=3.0103;FS=1.509;MLEAC=1;MLEAF=0.500;MQ=43.84;MQRankSum=-3.699;QD=2.48;ReadPosRankSum=1.110;SOR=1.135	GT:AD:DP:GQ:PL	0/1:52,8:60:99:177,0,2782
2R	20876379	.	A	T	147.77	.	AC=1;AF=0.500;AN=2;BaseQRankSum=-1.494;ClippingRankSum=0.000;DP=61;ExcessHet=3.0103;FS=1.505;MLEAC=1;MLEAF=0.500;MQ=43.87;MQRankSum=-3.737;QD=2.42;ReadPosRankSum=1.220;SOR=1.157	GT:AD:DP:GQ:PL	0/1:53,8:61:99:176,0,2782
2R	20879864	.	G	A	97.77	.	AC=1;AF=0.500;AN=2;BaseQRankSum=0.677;ClippingRankSum=0.000;DP=32;ExcessHet=3.0103;FS=0.000;MLEAC=1;MLEAF=0.500;MQ=41.55;MQRankSum=2.703;QD=3.06;ReadPosRankSum=1.765;SOR=0.936	GT:AD:DP:GQ:PL	0/1:27,5:32:99:126,0,1108
2R	20879870	.	T	C	103.77	.	AC=1;AF=0.500;AN=2;BaseQRankSum=-0.802;ClippingRankSum=0.000;DP=31;ExcessHet=3.0103;FS=0.000;MLEAC=1;MLEAF=0.500;MQ=41.98;MQRankSum=2.528;QD=3.35;ReadPosRankSum=2.070;SOR=0.848	GT:AD:DP:GQ:PL	0/1:26,5:31:99:132,0,1070
2R	20883435	.	G	A	120.77	.	AC=1;AF=0.500;AN=2;BaseQRankSum=2.489;ClippingRankSum=0.000;DP=64;ExcessHet=3.0103;FS=7.505;MLEAC=1;MLEAF=0.500;MQ=43.32;MQRankSum=-1.623;QD=1.95;ReadPosRankSum=1.044;SOR=2.019	GT:AD:DP:GQ:PL	0/1:51,11:62:99:149,0,1174
2R	20884762	.	CT	C	154.73	.	AC=1;AF=0.500;AN=2;BaseQRankSum=0.074;ClippingRankSum=0.000;DP=47;ExcessHet=3.0103;FS=12.149;MLEAC=1;MLEAF=0.500;MQ=44.00;MQRankSum=0.000;QD=3.44;ReadPosRankSum=-0.189;SOR=2.020	GT:AD:DP:GQ:PL	0/1:36,9:45:99:192,0,1138
2R	20893589	.	C	G	148.77	.	AC=1;AF=0.500;AN=2;BaseQRankSum=-2.384;ClippingRankSum=0.000;DP=49;ExcessHet=3.0103;FS=13.039;MLEAC=1;MLEAF=0.500;MQ=44.00;MQRankSum=0.000;QD=3.04;ReadPosRankSum=1.193;SOR=1.746	GT:AD:DP:GQ:PL	0/1:41,8:49:99:177,0,1669
2R	20901336	.	G	T	66.77	.	AC=1;AF=0.500;AN=2;BaseQRankSum=2.948;ClippingRankSum=0.000;DP=68;ExcessHet=3.0103;FS=0.000;MLEAC=1;MLEAF=0.500;MQ=43.97;MQRankSum=0.000;QD=1.00;ReadPosRankSum=-0.759;SOR=0.874	GT:AD:DP:GQ:PL	0/1:57,10:67:95:95,0,1305
2R	20908192	.	G	A	73.77	.	AC=1;AF=0.500;AN=2;BaseQRankSum=-1.806;ClippingRankSum=0.000;DP=70;ExcessHet=3.0103;FS=0.000;MLEAC=1;MLEAF=0.500;MQ=43.56;MQRankSum=1.335;QD=1.05;ReadPosRankSum=0.098;SOR=0.765	GT:AD:DP:GQ:PL	0/1:63,7:70:99:102,0,2537
2R	20908361	.	C	A	111.77	.	AC=1;AF=0.500;AN=2;BaseQRankSum=-0.430;ClippingRankSum=0.000;DP=73;ExcessHet=3.0103;FS=0.000;MLEAC=1;MLEAF=0.500;MQ=43.81;MQRankSum=0.917;QD=1.55;ReadPosRankSum=-0.909;SOR=0.608	GT:AD:DP:GQ:PL	0/1:64,8:72:99:140,0,2655
2R	20922349	.	A	G	55.77	.	AC=1;AF=0.500;AN=2;BaseQRankSum=1.097;ClippingRankSum=0.000;DP=58;ExcessHet=3.0103;FS=8.118;MLEAC=1;MLEAF=0.500;MQ=44.00;MQRankSum=0.000;QD=0.96;ReadPosRankSum=-0.327;SOR=2.084	GT:AD:DP:GQ:PL	0/1:49,9:58:84:84,0,1164
2R	20922396	.	A	C	219.77	.	AC=1;AF=0.500;AN=2;BaseQRankSum=0.421;ClippingRankSum=0.000;DP=61;ExcessHet=3.0103;FS=10.932;MLEAC=1;MLEAF=0.500;MQ=44.00;MQRankSum=0.000;QD=3.60;ReadPosRankSum=1.964;SOR=2.048	GT:AD:DP:GQ:PL	0/1:52,9:61:99:248,0,2143
2R	20922404	.	C	T	221.77	.	AC=1;AF=0.500;AN=2;BaseQRankSum=2.522;ClippingRankSum=0.000;DP=60;ExcessHet=3.0103;FS=7.813;MLEAC=1;MLEAF=0.500;MQ=44.00;MQRankSum=0.000;QD=3.70;ReadPosRankSum=1.488;SOR=1.512	GT:AD:DP:GQ:PL	0/1:50,10:60:99:250,0,2138
2R	20922420	.	A	G	279.77	.	AC=1;AF=0.500;AN=2;BaseQRankSum=-0.256;ClippingRankSum=0.000;DP=61;ExcessHet=3.0103;FS=10.158;MLEAC=1;MLEAF=0.500;MQ=44.00;MQRankSum=0.000;QD=4.59;ReadPosRankSum=0.413;SOR=1.723	GT:AD:DP:GQ:PL	0/1:50,11:61:99:308,0,2140
2R	20922427	.	A	C	273.77	.	AC=1;AF=0.500;AN=2;BaseQRankSum=-1.468;ClippingRankSum=0.000;DP=64;ExcessHet=3.0103;FS=12.636;MLEAC=1;MLEAF=0.500;MQ=44.00;MQRankSum=0.000;QD=4.28;ReadPosRankSum=0.454;SOR=1.706	GT:AD:DP:GQ:PL	0/1:53,11:64:99:302,0,2203
2R	20922441	.	T	C	109.77	.	AC=1;AF=0.500;AN=2;BaseQRankSum=-0.053;ClippingRankSum=0.000;DP=68;ExcessHet=3.0103;FS=13.047;MLEAC=1;MLEAF=0.500;MQ=44.00;MQRankSum=0.000;QD=1.61;ReadPosRankSum=0.358;SOR=1.699	GT:AD:DP:GQ:PL	0/1:57,11:68:99:138,0,1377
2R	20922487	.	T	G	180.77	.	AC=1;AF=0.500;AN=2;BaseQRankSum=-1.472;ClippingRankSum=0.000;DP=62;ExcessHet=3.0103;FS=3.256;MLEAC=1;MLEAF=0.500;MQ=44.00;MQRankSum=0.000;QD=2.92;ReadPosRankSum=-0.678;SOR=0.634	GT:AD:DP:GQ:PL	0/1:53,9:62:99:209,0,2299
2R	20922490	.	T	C	183.77	.	AC=1;AF=0.500;AN=2;BaseQRankSum=-1.040;ClippingRankSum=0.000;DP=62;ExcessHet=3.0103;FS=3.256;MLEAC=1;MLEAF=0.500;MQ=43.76;MQRankSum=0.620;QD=2.96;ReadPosRankSum=-0.701;SOR=0.634	GT:AD:DP:GQ:PL	0/1:53,9:62:99:212,0,2268
2R	20922577	.	A	G	51.77	.	AC=1;AF=0.500;AN=2;BaseQRankSum=-0.394;ClippingRankSum=0.000;DP=48;ExcessHet=3.0103;FS=14.223;MLEAC=1;MLEAF=0.500;MQ=43.61;MQRankSum=-0.375;QD=1.08;ReadPosRankSum=0.982;SOR=3.841	GT:AD:DP:GQ:PL	0/1:40,8:48:80:80,0,966
2R	20922614	.	C	A	53.77	.	AC=1;AF=0.500;AN=2;BaseQRankSum=0.585;ClippingRankSum=0.000;DP=41;ExcessHet=3.0103;FS=11.003;MLEAC=1;MLEAF=0.500;MQ=43.90;MQRankSum=-1.058;QD=1.31;ReadPosRankSum=0.754;SOR=3.377	GT:AD:DP:GQ:PL	0/1:33,8:41:82:82,0,698
2R	20922628	.	G	A	123.77	.	AC=1;AF=0.500;AN=2;BaseQRankSum=1.317;ClippingRankSum=0.000;DP=45;ExcessHet=3.0103;FS=3.414;MLEAC=1;MLEAF=0.500;MQ=43.91;MQRankSum=-0.918;QD=2.75;ReadPosRankSum=-0.158;SOR=1.467	GT:AD:DP:GQ:PL	0/1:35,10:45:99:152,0,773
2R	20923459	.	C	A	123.77	.	AC=1;AF=0.500;AN=2;BaseQRankSum=1.153;ClippingRankSum=0.000;DP=53;ExcessHet=3.0103;FS=1.524;MLEAC=1;MLEAF=0.500;MQ=43.45;MQRankSum=1.449;QD=2.34;ReadPosRankSum=-0.414;SOR=0.879	GT:AD:DP:GQ:PL	0/1:46,7:53:99:152,0,2606
2R	20923471	.	C	T	120.77	.	AC=1;AF=0.500;AN=2;BaseQRankSum=2.369;ClippingRankSum=0.000;DP=54;ExcessHet=3.0103;FS=0.000;MLEAC=1;MLEAF=0.500;MQ=43.46;MQRankSum=1.509;QD=2.24;ReadPosRankSum=-0.411;SOR=0.910	GT:AD:DP:GQ:PL	0/1:47,7:54:99:149,0,2682
2R	20923479	.	G	A	123.77	.	AC=1;AF=0.500;AN=2;BaseQRankSum=1.409;ClippingRankSum=0.000;DP=53;ExcessHet=3.0103;FS=0.000;MLEAC=1;MLEAF=0.500;MQ=43.48;MQRankSum=1.530;QD=2.34;ReadPosRankSum=-0.504;SOR=0.941	GT:AD:DP:GQ:PL	0/1:46,7:53:99:152,0,2587
2R	20924874	.	C	T	73.77	.	AC=1;AF=0.500;AN=2;BaseQRankSum=0.016;ClippingRankSum=0.000;DP=19;ExcessHet=3.0103;FS=12.175;MLEAC=1;MLEAF=0.500;MQ=43.45;MQRankSum=-0.349;QD=6.71;ReadPosRankSum=1.316;SOR=3.593	GT:AD:DP:GQ:PL	0/1:6,5:11:99:102,0,127
2R	20924919	.	T	C	192.77	.	AC=1;AF=0.500;AN=2;BaseQRankSum=0.459;ClippingRankSum=0.000;DP=30;ExcessHet=3.0103;FS=18.340;MLEAC=1;MLEAF=0.500;MQ=41.81;MQRankSum=1.299;QD=9.64;ReadPosRankSum=1.670;SOR=4.166	GT:AD:DP:GQ:PL	0/1:13,7:20:99:221,0,517
2R	20924932	.	C	A	150.77	.	AC=1;AF=0.500;AN=2;BaseQRankSum=-1.443;ClippingRankSum=0.000;DP=37;ExcessHet=3.0103;FS=4.384;MLEAC=1;MLEAF=0.500;MQ=42.29;MQRankSum=0.965;QD=6.03;ReadPosRankSum=1.514;SOR=1.802	GT:AD:DP:GQ:PL	0/1:19,6:25:99:179,0,679
2R	20925828	.	A	AAG	58.73	.	AC=1;AF=0.500;AN=2;BaseQRankSum=1.322;ClippingRankSum=0.000;DP=44;ExcessHet=3.0103;FS=4.623;MLEAC=1;MLEAF=0.500;MQ=43.55;MQRankSum=1.320;QD=1.37;ReadPosRankSum=-0.493;SOR=1.956	GT:AD:DP:GQ:PL	0/1:38,5:43:96:96,0,1563
2R	20927465	.	G	C	200.77	.	AC=1;AF=0.500;AN=2;BaseQRankSum=-0.917;ClippingRankSum=0.000;DP=60;ExcessHet=3.0103;FS=1.342;MLEAC=1;MLEAF=0.500;MQ=43.75;MQRankSum=0.677;QD=3.40;ReadPosRankSum=0.990;SOR=1.034	GT:AD:DP:GQ:PL	0/1:49,10:59:99:229,0,1890
2R	20928426	.	G	GCT	35.73	.	AC=1;AF=0.500;AN=2;BaseQRankSum=1.363;ClippingRankSum=0.000;DP=64;ExcessHet=3.0103;FS=1.608;MLEAC=1;MLEAF=0.500;MQ=44.00;MQRankSum=0.000;QD=0.63;ReadPosRankSum=-1.028;SOR=0.785	GT:AD:DP:GQ:PL	0/1:50,7:57:73:73,0,1516
2R	20934512	.	C	A	41.77	.	AC=1;AF=0.500;AN=2;BaseQRankSum=1.755;ClippingRankSum=0.000;DP=52;ExcessHet=3.0103;FS=8.539;MLEAC=1;MLEAF=0.500;MQ=43.92;MQRankSum=-3.273;QD=0.82;ReadPosRankSum=2.115;SOR=1.806	GT:AD:DP:GQ:PL	0/1:43,8:51:70:70,0,1021
2R	20938226	.	G	A	42.77	.	AC=1;AF=0.500;AN=2;BaseQRankSum=-1.322;ClippingRankSum=0.000;DP=65;ExcessHet=3.0103;FS=3.838;MLEAC=1;MLEAF=0.500;MQ=43.15;MQRankSum=-1.170;QD=0.66;ReadPosRankSum=1.897;SOR=1.252	GT:AD:DP:GQ:PL	0/1:59,6:65:71:71,0,2408
2R	20938883	.	G	A	77.77	.	AC=1;AF=0.500;AN=2;BaseQRankSum=-0.129;ClippingRankSum=0.000;DP=47;ExcessHet=3.0103;FS=1.738;MLEAC=1;MLEAF=0.500;MQ=44.15;MQRankSum=0.263;QD=1.65;ReadPosRankSum=-0.415;SOR=1.262	GT:AD:DP:GQ:PL	0/1:41,6:47:99:106,0,1770
2R	20938899	.	G	A	103.77	.	AC=1;AF=0.500;AN=2;BaseQRankSum=-1.008;ClippingRankSum=0.000;DP=46;ExcessHet=3.0103;FS=0.000;MLEAC=1;MLEAF=0.500;MQ=44.16;MQRankSum=0.267;QD=2.26;ReadPosRankSum=-1.270;SOR=0.693	GT:AD:DP:GQ:PL	0/1:40,6:46:99:132,0,1662
2R	20938913	.	A	G	64.77	.	AC=1;AF=0.500;AN=2;BaseQRankSum=-1.998;ClippingRankSum=0.000;DP=43;ExcessHet=3.0103;FS=0.000;MLEAC=1;MLEAF=0.500;MQ=43.91;MQRankSum=0.571;QD=1.51;ReadPosRankSum=1.219;SOR=0.898	GT:AD:DP:GQ:PL	0/1:38,5:43:93:93,0,1569
2R	20939548	.	A	G	36.77	.	AC=1;AF=0.500;AN=2;BaseQRankSum=-0.180;ClippingRankSum=0.000;DP=53;ExcessHet=3.0103;FS=4.410;MLEAC=1;MLEAF=0.500;MQ=43.89;MQRankSum=-3.421;QD=0.69;ReadPosRankSum=0.244;SOR=1.845	GT:AD:DP:GQ:PL	0/1:48,5:53:65:65,0,1983
2R	20939652	.	C	T	74.77	.	AC=1;AF=0.500;AN=2;BaseQRankSum=1.752;ClippingRankSum=0.000;DP=56;ExcessHet=3.0103;FS=6.590;MLEAC=1;MLEAF=0.500;MQ=43.76;MQRankSum=-1.501;QD=1.34;ReadPosRankSum=0.178;SOR=2.368	GT:AD:DP:GQ:PL	0/1:49,7:56:99:103,0,1845
2R	20939668	.	C	A	45.77	.	AC=1;AF=0.500;AN=2;BaseQRankSum=0.237;ClippingRankSum=0.000;DP=52;ExcessHet=3.0103;FS=6.466;MLEAC=1;MLEAF=0.500;MQ=43.83;MQRankSum=-0.806;QD=0.88;ReadPosRankSum=0.571;SOR=2.007	GT:AD:DP:GQ:PL	0/1:46,6:52:74:74,0,1882
2R	20944182	.	AT	A	89.73	.	AC=1;AF=0.500;AN=2;BaseQRankSum=0.958;ClippingRankSum=0.000;DP=47;ExcessHet=3.0103;FS=1.565;MLEAC=1;MLEAF=0.500;MQ=42.97;MQRankSum=2.515;QD=1.91;ReadPosRankSum=-1.317;SOR=1.034	GT:AD:DP:GQ:PL	0/1:39,8:47:99:127,0,1639
2R	20946477	.	G	C	76.77	.	AC=1;AF=0.500;AN=2;BaseQRankSum=1.581;ClippingRankSum=0.000;DP=70;ExcessHet=3.0103;FS=0.000;MLEAC=1;MLEAF=0.500;MQ=43.28;MQRankSum=0.935;QD=1.10;ReadPosRankSum=-0.656;SOR=0.693	GT:AD:DP:GQ:PL	0/1:62,8:70:99:105,0,2706
2R	20946487	.	G	A	108.77	.	AC=1;AF=0.500;AN=2;BaseQRankSum=0.295;ClippingRankSum=0.000;DP=69;ExcessHet=3.0103;FS=0.000;MLEAC=1;MLEAF=0.500;MQ=43.21;MQRankSum=0.320;QD=1.58;ReadPosRankSum=-0.909;SOR=0.892	GT:AD:DP:GQ:PL	0/1:61,8:69:99:137,0,2730
2R	20949114	.	G	A	34.77	.	AC=1;AF=0.500;AN=2;BaseQRankSum=-0.892;ClippingRankSum=0.000;DP=68;ExcessHet=3.0103;FS=1.277;MLEAC=1;MLEAF=0.500;MQ=44.00;MQRankSum=0.000;QD=0.51;ReadPosRankSum=0.925;SOR=0.917	GT:AD:DP:GQ:PL	0/1:58,10:68:63:63,0,2214
2R	20967240	.	T	TATA	159.73	.	AC=1;AF=0.500;AN=2;BaseQRankSum=-1.637;ClippingRankSum=0.000;DP=51;ExcessHet=3.0103;FS=3.496;MLEAC=1;MLEAF=0.500;MQ=39.26;MQRankSum=3.673;QD=3.13;ReadPosRankSum=0.398;SOR=0.722	GT:AD:DP:GQ:PL	0/1:44,7:51:99:197,0,1859
2R	20967241	.	C	A	171.77	.	AC=1;AF=0.500;AN=2;BaseQRankSum=1.901;ClippingRankSum=0.000;DP=51;ExcessHet=3.0103;FS=1.470;MLEAC=1;MLEAF=0.500;MQ=39.41;MQRankSum=3.862;QD=3.37;ReadPosRankSum=-0.195;SOR=0.428	GT:AD:DP:GQ:PL	0/1:43,8:51:99:200,0,1817
2R	20967294	.	C	A	41.77	.	AC=1;AF=0.500;AN=2;BaseQRankSum=1.311;ClippingRankSum=0.000;DP=61;ExcessHet=3.0103;FS=1.385;MLEAC=1;MLEAF=0.500;MQ=40.16;MQRankSum=3.770;QD=0.70;ReadPosRankSum=0.272;SOR=0.805	GT:AD:DP:GQ:PL	0/1:51,9:60:70:70,0,1207
2R	20971236	.	C	G	141.77	.	AC=1;AF=0.500;AN=2;BaseQRankSum=0.429;ClippingRankSum=0.000;DP=63;ExcessHet=3.0103;FS=6.013;MLEAC=1;MLEAF=0.500;MQ=43.91;MQRankSum=-2.826;QD=2.25;ReadPosRankSum=-0.692;SOR=1.863	GT:AD:DP:GQ:PL	0/1:55,8:63:99:170,0,2285
2R	20971238	.	C	T	132.77	.	AC=1;AF=0.500;AN=2;BaseQRankSum=-1.078;ClippingRankSum=0.000;DP=63;ExcessHet=3.0103;FS=6.013;MLEAC=1;MLEAF=0.500;MQ=43.91;MQRankSum=-2.826;QD=2.11;ReadPosRankSum=-0.413;SOR=1.863	GT:AD:DP:GQ:PL	0/1:55,8:63:99:161,0,2411
2R	20971245	.	TGGG	T	120.73	.	AC=1;AF=0.500;AN=2;BaseQRankSum=-0.230;ClippingRankSum=0.000;DP=64;ExcessHet=3.0103;FS=6.188;MLEAC=1;MLEAF=0.500;MQ=43.91;MQRankSum=-2.855;QD=1.89;ReadPosRankSum=0.223;SOR=2.068	GT:AD:DP:GQ:PL	0/1:56,8:64:99:158,0,2453
2R	20971253	.	AT	A	129.73	.	AC=1;AF=0.500;AN=2;BaseQRankSum=0.976;ClippingRankSum=0.000;DP=63;ExcessHet=3.0103;FS=6.209;MLEAC=1;MLEAF=0.500;MQ=43.91;MQRankSum=-2.826;QD=2.06;ReadPosRankSum=0.289;SOR=2.119	GT:AD:DP:GQ:PL	0/1:55,8:63:99:167,0,2327
2R	20971256	.	A	G	138.77	.	AC=1;AF=0.500;AN=2;BaseQRankSum=2.754;ClippingRankSum=0.000;DP=63;ExcessHet=3.0103;FS=8.519;MLEAC=1;MLEAF=0.500;MQ=43.91;MQRankSum=-2.826;QD=2.20;ReadPosRankSum=0.237;SOR=2.247	GT:AD:DP:GQ:PL	0/1:55,8:63:99:167,0,2327
2R	20971279	.	A	C	84.77	.	AC=1;AF=0.500;AN=2;BaseQRankSum=-0.569;ClippingRankSum=0.000;DP=66;ExcessHet=3.0103;FS=6.943;MLEAC=1;MLEAF=0.500;MQ=43.83;MQRankSum=-1.421;QD=1.28;ReadPosRankSum=1.158;SOR=2.303	GT:AD:DP:GQ:PL	0/1:60,6:66:99:113,0,2498
2R	20971295	.	C	T	42.77	.	AC=1;AF=0.500;AN=2;BaseQRankSum=-1.465;ClippingRankSum=0.000;DP=62;ExcessHet=3.0103;FS=6.796;MLEAC=1;MLEAF=0.500;MQ=43.73;MQRankSum=-1.313;QD=0.69;ReadPosRankSum=-1.287;SOR=2.179	GT:AD:DP:GQ:PL	0/1:56,6:62:71:71,0,2475
2R	20974523	.	A	G	72.77	.	AC=1;AF=0.500;AN=2;BaseQRankSum=-2.553;ClippingRankSum=0.000;DP=55;ExcessHet=3.0103;FS=1.352;MLEAC=1;MLEAF=0.500;MQ=44.00;MQRankSum=0.000;QD=1.32;ReadPosRankSum=-1.392;SOR=0.437	GT:AD:DP:GQ:PL	0/1:45,10:55:99:101,0,1092
2R	20976734	.	T	A	83.77	.	AC=1;AF=0.500;AN=2;BaseQRankSum=-1.422;ClippingRankSum=0.000;DP=46;ExcessHet=3.0103;FS=0.000;MLEAC=1;MLEAF=0.500;MQ=43.87;MQRankSum=-1.029;QD=1.82;ReadPosRankSum=-0.019;SOR=0.693	GT:AD:DP:GQ:PL	0/1:40,6:46:99:112,0,1654
2R	20979485	.	A	AC	80.73	.	AC=1;AF=0.500;AN=2;BaseQRankSum=-0.012;ClippingRankSum=0.000;DP=58;ExcessHet=3.0103;FS=1.632;MLEAC=1;MLEAF=0.500;MQ=43.50;MQRankSum=-1.110;QD=1.42;ReadPosRankSum=1.226;SOR=0.363	GT:AD:DP:GQ:PL	0/1:50,7:57:99:118,0,2805
2R	20979495	.	C	T	65.77	.	AC=1;AF=0.500;AN=2;BaseQRankSum=1.385;ClippingRankSum=0.000;DP=61;ExcessHet=3.0103;FS=0.000;MLEAC=1;MLEAF=0.500;MQ=43.43;MQRankSum=0.127;QD=1.08;ReadPosRankSum=1.305;SOR=0.425	GT:AD:DP:GQ:PL	0/1:55,6:61:94:94,0,3104
2R	20982055	.	G	A	36.77	.	AC=1;AF=0.500;AN=2;BaseQRankSum=2.084;ClippingRankSum=0.000;DP=53;ExcessHet=3.0103;FS=7.540;MLEAC=1;MLEAF=0.500;MQ=43.61;MQRankSum=-0.750;QD=0.69;ReadPosRankSum=0.672;SOR=1.927	GT:AD:DP:GQ:PL	0/1:48,5:53:65:65,0,1974
2R	20982058	.	A	G	33.77	.	AC=1;AF=0.500;AN=2;BaseQRankSum=1.067;ClippingRankSum=0.000;DP=53;ExcessHet=3.0103;FS=7.540;MLEAC=1;MLEAF=0.500;MQ=43.61;MQRankSum=-0.750;QD=0.64;ReadPosRankSum=0.031;SOR=1.927	GT:AD:DP:GQ:PL	0/1:48,5:53:62:62,0,1989
2R	20984345	.	C	CCG	45.73	.	AC=1;AF=0.500;AN=2;BaseQRankSum=-2.092;ClippingRankSum=0.000;DP=61;ExcessHet=3.0103;FS=0.000;MLEAC=1;MLEAF=0.500;MQ=44.00;MQRankSum=0.000;QD=0.75;ReadPosRankSum=-0.097;SOR=0.992	GT:AD:DP:GQ:PL	0/1:55,6:61:83:83,0,2330
2R	20984346	.	T	C	54.77	.	AC=1;AF=0.500;AN=2;BaseQRankSum=-0.299;ClippingRankSum=0.000;DP=62;ExcessHet=3.0103;FS=0.000;MLEAC=1;MLEAF=0.500;MQ=44.00;MQRankSum=0.000;QD=0.88;ReadPosRankSum=-0.119;SOR=0.953	GT:AD:DP:GQ:PL	0/1:56,6:62:83:83,0,2330
2R	20984347	.	ATATT	A	42.73	.	AC=1;AF=0.500;AN=2;BaseQRankSum=0.589;ClippingRankSum=0.000;DP=63;ExcessHet=3.0103;FS=0.000;MLEAC=1;MLEAF=0.500;MQ=44.00;MQRankSum=0.000;QD=0.68;ReadPosRankSum=-0.214;SOR=0.917	GT:AD:DP:GQ:PL	0/1:57,6:63:80:80,0,2364
2R	20987091	.	C	T	98.77	.	AC=1;AF=0.500;AN=2;BaseQRankSum=0.895;ClippingRankSum=0.000;DP=36;ExcessHet=3.0103;FS=0.000;MLEAC=1;MLEAF=0.500;MQ=44.00;MQRankSum=0.000;QD=2.74;ReadPosRankSum=0.780;SOR=0.446	GT:AD:DP:GQ:PL	0/1:28,8:36:99:127,0,673
2R	20987103	.	C	T	64.77	.	AC=1;AF=0.500;AN=2;BaseQRankSum=-1.205;ClippingRankSum=0.000;DP=39;ExcessHet=3.0103;FS=1.978;MLEAC=1;MLEAF=0.500;MQ=44.00;MQRankSum=0.000;QD=1.66;ReadPosRankSum=1.786;SOR=0.296	GT:AD:DP:GQ:PL	0/1:34,5:39:93:93,0,1397
2R	20987106	.	A	G	64.77	.	AC=1;AF=0.500;AN=2;BaseQRankSum=-0.855;ClippingRankSum=0.000;DP=40;ExcessHet=3.0103;FS=0.000;MLEAC=1;MLEAF=0.500;MQ=44.00;MQRankSum=0.000;QD=1.62;ReadPosRankSum=1.720;SOR=0.343	GT:AD:DP:GQ:PL	0/1:35,5:40:93:93,0,1396
2R	20989846	.	A	T	49.77	.	AC=1;AF=0.500;AN=2;BaseQRankSum=1.814;ClippingRankSum=0.000;DP=41;ExcessHet=3.0103;FS=6.836;MLEAC=1;MLEAF=0.500;MQ=43.79;MQRankSum=0.976;QD=1.21;ReadPosRankSum=-0.437;SOR=2.380	GT:AD:DP:GQ:PL	0/1:34,7:41:78:78,0,1439
2R	20990045	.	A	G	41.77	.	AC=1;AF=0.500;AN=2;BaseQRankSum=0.173;ClippingRankSum=0.000;DP=51;ExcessHet=3.0103;FS=1.455;MLEAC=1;MLEAF=0.500;MQ=42.39;MQRankSum=3.044;QD=0.82;ReadPosRankSum=0.298;SOR=1.002	GT:AD:DP:GQ:PL	0/1:43,8:51:70:70,0,979
2R	20991894	.	G	C	109.77	.	AC=1;AF=0.500;AN=2;BaseQRankSum=1.311;ClippingRankSum=0.000;DP=45;ExcessHet=3.0103;FS=0.000;MLEAC=1;MLEAF=0.500;MQ=43.85;MQRankSum=0.744;QD=2.49;ReadPosRankSum=1.571;SOR=0.512	GT:AD:DP:GQ:PL	0/1:38,6:44:99:138,0,1718
2R	20991897	.	C	A	115.77	.	AC=1;AF=0.500;AN=2;BaseQRankSum=1.980;ClippingRankSum=0.000;DP=37;ExcessHet=3.0103;FS=0.000;MLEAC=1;MLEAF=0.500;MQ=44.00;MQRankSum=0.000;QD=3.13;ReadPosRankSum=0.000;SOR=0.527	GT:AD:DP:GQ:PL	0/1:31,6:37:99:144,0,1673
2R	20992188	.	G	A	30.77	.	AC=1;AF=0.500;AN=2;BaseQRankSum=-2.232;ClippingRankSum=0.000;DP=54;ExcessHet=3.0103;FS=0.000;MLEAC=1;MLEAF=0.500;MQ=43.86;MQRankSum=0.601;QD=0.57;ReadPosRankSum=0.746;SOR=0.972	GT:AD:DP:GQ:PL	0/1:49,5:54:59:59,0,2066
2R	20992437	.	C	A	93.77	.	AC=1;AF=0.500;AN=2;BaseQRankSum=2.118;ClippingRankSum=0.000;DP=54;ExcessHet=3.0103;FS=7.973;MLEAC=1;MLEAF=0.500;MQ=44.00;MQRankSum=0.000;QD=1.74;ReadPosRankSum=-2.138;SOR=1.503	GT:AD:DP:GQ:PL	0/1:44,10:54:99:122,0,1017
2R	20992477	.	A	G	136.77	.	AC=1;AF=0.500;AN=2;BaseQRankSum=-1.599;ClippingRankSum=0.000;DP=50;ExcessHet=3.0103;FS=18.677;MLEAC=1;MLEAF=0.500;MQ=44.00;MQRankSum=0.000;QD=2.74;ReadPosRankSum=0.596;SOR=4.173	GT:AD:DP:GQ:PL	0/1:43,7:50:99:165,0,2509
2R	20992483	.	A	G	177.77	.	AC=1;AF=0.500;AN=2;BaseQRankSum=-0.083;ClippingRankSum=0.000;DP=50;ExcessHet=3.0103;FS=11.952;MLEAC=1;MLEAF=0.500;MQ=44.00;MQRankSum=0.000;QD=3.56;ReadPosRankSum=-0.267;SOR=2.833	GT:AD:DP:GQ:PL	0/1:42,8:50:99:206,0,2526
2R	20992487	.	A	C	177.77	.	AC=1;AF=0.500;AN=2;BaseQRankSum=-1.354;ClippingRankSum=0.000;DP=51;ExcessHet=3.0103;FS=12.277;MLEAC=1;MLEAF=0.500;MQ=44.00;MQRankSum=0.000;QD=3.49;ReadPosRankSum=-0.525;SOR=2.828	GT:AD:DP:GQ:PL	0/1:43,8:51:99:206,0,2526
2R	20992490	.	A	G	214.77	.	AC=1;AF=0.500;AN=2;BaseQRankSum=-1.743;ClippingRankSum=0.000;DP=51;ExcessHet=3.0103;FS=12.197;MLEAC=1;MLEAF=0.500;MQ=44.00;MQRankSum=0.000;QD=4.21;ReadPosRankSum=-1.096;SOR=3.056	GT:AD:DP:GQ:PL	0/1:42,9:51:99:243,0,2481
2R	20992502	.	T	C	225.77	.	AC=1;AF=0.500;AN=2;BaseQRankSum=-0.133;ClippingRankSum=0.000;DP=50;ExcessHet=3.0103;FS=12.126;MLEAC=1;MLEAF=0.500;MQ=44.00;MQRankSum=0.000;QD=4.52;ReadPosRankSum=-0.931;SOR=2.968	GT:AD:DP:GQ:PL	0/1:41,9:50:99:254,0,1951
2R	20992505	.	T	G	219.77	.	AC=1;AF=0.500;AN=2;BaseQRankSum=1.834;ClippingRankSum=0.000;DP=52;ExcessHet=3.0103;FS=12.090;MLEAC=1;MLEAF=0.500;MQ=44.00;MQRankSum=0.000;QD=4.23;ReadPosRankSum=-0.148;SOR=2.972	GT:AD:DP:GQ:PL	0/1:43,9:52:99:248,0,2002
2R	20992606	.	C	T	69.77	.	AC=1;AF=0.500;AN=2;BaseQRankSum=0.205;ClippingRankSum=0.000;DP=51;ExcessHet=3.0103;FS=1.460;MLEAC=1;MLEAF=0.500;MQ=44.00;MQRankSum=0.000;QD=1.37;ReadPosRankSum=1.014;SOR=1.140	GT:AD:DP:GQ:PL	0/1:42,9:51:98:98,0,1007
2R	20992727	.	A	T	152.77	.	AC=1;AF=0.500;AN=2;BaseQRankSum=1.507;ClippingRankSum=0.000;DP=65;ExcessHet=3.0103;FS=0.000;MLEAC=1;MLEAF=0.500;MQ=44.00;MQRankSum=0.000;QD=2.35;ReadPosRankSum=0.409;SOR=0.660	GT:AD:DP:GQ:PL	0/1:57,8:65:99:181,0,2409
2R	20992736	.	T	A	135.77	.	AC=1;AF=0.500;AN=2;BaseQRankSum=-0.590;ClippingRankSum=0.000;DP=64;ExcessHet=3.0103;FS=0.000;MLEAC=1;MLEAF=0.500;MQ=44.00;MQRankSum=0.000;QD=2.12;ReadPosRankSum=1.168;SOR=0.693	GT:AD:DP:GQ:PL	0/1:56,8:64:99:164,0,2370
2R	20992745	.	C	A	120.77	.	AC=1;AF=0.500;AN=2;BaseQRankSum=-0.238;ClippingRankSum=0.000;DP=66;ExcessHet=3.0103;FS=0.000;MLEAC=1;MLEAF=0.500;MQ=44.00;MQRankSum=0.000;QD=1.83;ReadPosRankSum=1.926;SOR=0.629	GT:AD:DP:GQ:PL	0/1:58,8:66:99:149,0,2533
2R	20992751	.	C	T	120.77	.	AC=1;AF=0.500;AN=2;BaseQRankSum=-0.643;ClippingRankSum=0.000;DP=69;ExcessHet=3.0103;FS=0.000;MLEAC=1;MLEAF=0.500;MQ=44.00;MQRankSum=0.000;QD=1.75;ReadPosRankSum=2.147;SOR=0.662	GT:AD:DP:GQ:PL	0/1:61,8:69:99:149,0,2509
2R	20992779	.	T	C	36.77	.	AC=1;AF=0.500;AN=2;BaseQRankSum=-0.141;ClippingRankSum=0.000;DP=62;ExcessHet=3.0103;FS=1.379;MLEAC=1;MLEAF=0.500;MQ=43.97;MQRankSum=-2.381;QD=0.59;ReadPosRankSum=0.801;SOR=0.808	GT:AD:DP:GQ:PL	0/1:53,9:62:65:65,0,1265
2R	20992800	.	A	T	53.77	.	AC=1;AF=0.500;AN=2;BaseQRankSum=0.638;ClippingRankSum=0.000;DP=64;ExcessHet=3.0103;FS=0.000;MLEAC=1;MLEAF=0.500;MQ=43.97;MQRankSum=-2.281;QD=0.84;ReadPosRankSum=-2.051;SOR=0.693	GT:AD:DP:GQ:PL	0/1:54,10:64:82:82,0,1286
2R	20992902	.	G	A	38.77	.	AC=1;AF=0.500;AN=2;BaseQRankSum=0.424;ClippingRankSum=0.000;DP=53;ExcessHet=3.0103;FS=1.524;MLEAC=1;MLEAF=0.500;MQ=43.96;MQRankSum=-2.319;QD=0.73;ReadPosRankSum=-1.037;SOR=1.153	GT:AD:DP:GQ:PL	0/1:45,8:53:67:67,0,1036
2R	20992938	.	C	T	76.77	.	AC=1;AF=0.500;AN=2;BaseQRankSum=2.137;ClippingRankSum=0.000;DP=60;ExcessHet=3.0103;FS=0.000;MLEAC=1;MLEAF=0.500;MQ=44.00;MQRankSum=0.000;QD=1.28;ReadPosRankSum=-1.211;SOR=0.619	GT:AD:DP:GQ:PL	0/1:50,10:60:99:105,0,1106
2R	20995878	.	C	T	74.77	.	AC=1;AF=0.500;AN=2;BaseQRankSum=0.874;ClippingRankSum=0.000;DP=49;ExcessHet=3.0103;FS=1.472;MLEAC=1;MLEAF=0.500;MQ=44.00;MQRankSum=0.000;QD=1.53;ReadPosRankSum=-1.396;SOR=0.694	GT:AD:DP:GQ:PL	0/1:40,9:49:99:103,0,943
2R	20996384	.	G	A	102.77	.	AC=1;AF=0.500;AN=2;BaseQRankSum=1.042;ClippingRankSum=0.000;DP=56;ExcessHet=3.0103;FS=1.293;MLEAC=1;MLEAF=0.500;MQ=43.87;MQRankSum=0.539;QD=1.84;ReadPosRankSum=1.351;SOR=0.759	GT:AD:DP:GQ:PL	0/1:45,11:56:99:131,0,1042
2R	20996442	.	G	GTA	85.73	.	AC=1;AF=0.500;AN=2;BaseQRankSum=-0.013;ClippingRankSum=0.000;DP=51;ExcessHet=3.0103;FS=1.366;MLEAC=1;MLEAF=0.500;MQ=44.07;MQRankSum=1.440;QD=1.71;ReadPosRankSum=-1.577;SOR=0.922	GT:AD:DP:GQ:PL	0/1:40,10:50:99:123,0,957
2R	21000087	.	C	A	66.77	.	AC=1;AF=0.500;AN=2;BaseQRankSum=0.852;ClippingRankSum=0.000;DP=55;ExcessHet=3.0103;FS=5.461;MLEAC=1;MLEAF=0.500;MQ=44.00;MQRankSum=0.000;QD=1.21;ReadPosRankSum=-0.871;SOR=1.927	GT:AD:DP:GQ:PL	0/1:45,10:55:95:95,0,1034
2R	21000169	.	T	C	48.77	.	AC=1;AF=0.500;AN=2;BaseQRankSum=-0.741;ClippingRankSum=0.000;DP=41;ExcessHet=3.0103;FS=0.000;MLEAC=1;MLEAF=0.500;MQ=43.95;MQRankSum=0.519;QD=1.19;ReadPosRankSum=0.052;SOR=0.811	GT:AD:DP:GQ:PL	0/1:34,7:41:77:77,0,805
2R	21009329	.	G	A	87.77	.	AC=1;AF=0.500;AN=2;BaseQRankSum=1.105;ClippingRankSum=0.000;DP=44;ExcessHet=3.0103;FS=3.458;MLEAC=1;MLEAF=0.500;MQ=43.96;MQRankSum=0.563;QD=1.99;ReadPosRankSum=-1.417;SOR=0.594	GT:AD:DP:GQ:PL	0/1:35,9:44:99:116,0,784
2R	21009690	.	A	C	72.77	.	AC=1;AF=0.500;AN=2;BaseQRankSum=-1.862;ClippingRankSum=0.000;DP=70;ExcessHet=3.0103;FS=3.884;MLEAC=1;MLEAF=0.500;MQ=43.81;MQRankSum=0.867;QD=1.04;ReadPosRankSum=-1.126;SOR=1.648	GT:AD:DP:GQ:PL	0/1:63,7:70:99:101,0,2666
2R	21009701	.	CA	C	141.73	.	AC=1;AF=0.500;AN=2;BaseQRankSum=0.607;ClippingRankSum=0.000;DP=74;ExcessHet=3.0103;FS=8.178;MLEAC=1;MLEAF=0.500;MQ=43.82;MQRankSum=0.969;QD=1.94;ReadPosRankSum=-1.738;SOR=2.143	GT:AD:DP:GQ:PL	0/1:64,9:73:99:179,0,2744
2R	21009713	.	T	G	141.77	.	AC=1;AF=0.500;AN=2;BaseQRankSum=-1.514;ClippingRankSum=0.000;DP=78;ExcessHet=3.0103;FS=8.274;MLEAC=1;MLEAF=0.500;MQ=43.83;MQRankSum=0.938;QD=1.84;ReadPosRankSum=-0.666;SOR=2.195	GT:AD:DP:GQ:PL	0/1:68,9:77:99:170,0,2870
2R	21009736	.	C	A	75.77	.	AC=1;AF=0.500;AN=2;BaseQRankSum=-2.044;ClippingRankSum=0.000;DP=84;ExcessHet=3.0103;FS=8.857;MLEAC=1;MLEAF=0.500;MQ=43.84;MQRankSum=0.842;QD=0.91;ReadPosRankSum=1.524;SOR=2.494	GT:AD:DP:GQ:PL	0/1:75,8:83:99:104,0,3180
2R	21013875	.	A	T	44.77	.	AC=1;AF=0.500;AN=2;BaseQRankSum=1.502;ClippingRankSum=0.000;DP=60;ExcessHet=3.0103;FS=1.704;MLEAC=1;MLEAF=0.500;MQ=43.74;MQRankSum=-3.207;QD=0.75;ReadPosRankSum=-1.220;SOR=1.226	GT:AD:DP:GQ:PL	0/1:54,6:60:73:73,0,2151
2R	21017677	.	A	C	57.77	.	AC=1;AF=0.500;AN=2;BaseQRankSum=-1.871;ClippingRankSum=0.000;DP=75;ExcessHet=3.0103;FS=10.235;MLEAC=1;MLEAF=0.500;MQ=41.77;MQRankSum=3.965;QD=0.77;ReadPosRankSum=0.018;SOR=1.452	GT:AD:DP:GQ:PL	0/1:68,7:75:86:86,0,2802
2R	21017759	.	T	C	43.77	.	AC=1;AF=0.500;AN=2;BaseQRankSum=-2.776;ClippingRankSum=0.000;DP=74;ExcessHet=3.0103;FS=6.814;MLEAC=1;MLEAF=0.500;MQ=42.59;MQRankSum=3.588;QD=0.59;ReadPosRankSum=-0.220;SOR=1.751	GT:AD:DP:GQ:PL	0/1:63,11:74:72:72,0,2654
2R	21017794	.	TC	T	183.73	.	AC=1;AF=0.500;AN=2;BaseQRankSum=-1.453;ClippingRankSum=0.000;DP=73;ExcessHet=3.0103;FS=0.000;MLEAC=1;MLEAF=0.500;MQ=43.01;MQRankSum=2.235;QD=2.52;ReadPosRankSum=1.116;SOR=0.627	GT:AD:DP:GQ:PL	0/1:63,10:73:99:221,0,2721
2R	21017796	.	G	T	192.77	.	AC=1;AF=0.500;AN=2;BaseQRankSum=-0.758;ClippingRankSum=0.000;DP=72;ExcessHet=3.0103;FS=0.000;MLEAC=1;MLEAF=0.500;MQ=43.06;MQRankSum=2.109;QD=2.68;ReadPosRankSum=1.173;SOR=0.591	GT:AD:DP:GQ:PL	0/1:62,10:72:99:221,0,2710
2R	21017937	.	G	T	30.77	.	AC=1;AF=0.500;AN=2;BaseQRankSum=1.226;ClippingRankSum=0.000;DP=84;ExcessHet=3.0103;FS=0.000;MLEAC=1;MLEAF=0.500;MQ=43.52;MQRankSum=1.544;QD=0.37;ReadPosRankSum=-1.351;SOR=0.687	GT:AD:DP:GQ:PL	0/1:77,7:84:59:59,0,3202
2R	21017940	.	A	T	69.77	.	AC=1;AF=0.500;AN=2;BaseQRankSum=3.003;ClippingRankSum=0.000;DP=81;ExcessHet=3.0103;FS=0.000;MLEAC=1;MLEAF=0.500;MQ=43.50;MQRankSum=1.583;QD=0.86;ReadPosRankSum=-1.638;SOR=0.652	GT:AD:DP:GQ:PL	0/1:74,7:81:98:98,0,3183
2R	21017941	.	A	G	69.77	.	AC=1;AF=0.500;AN=2;BaseQRankSum=0.424;ClippingRankSum=0.000;DP=82;ExcessHet=3.0103;FS=0.000;MLEAC=1;MLEAF=0.500;MQ=43.51;MQRankSum=1.688;QD=0.85;ReadPosRankSum=-2.158;SOR=0.906	GT:AD:DP:GQ:PL	0/1:74,8:82:98:98,0,3183
2R	21018121	.	A	T	147.77	.	AC=1;AF=0.500;AN=2;BaseQRankSum=0.618;ClippingRankSum=0.000;DP=76;ExcessHet=3.0103;FS=3.133;MLEAC=1;MLEAF=0.500;MQ=43.63;MQRankSum=1.176;QD=1.94;ReadPosRankSum=-1.206;SOR=1.358	GT:AD:DP:GQ:PL	0/1:67,9:76:99:176,0,2786
2R	21018133	.	G	C	102.77	.	AC=1;AF=0.500;AN=2;BaseQRankSum=0.609;ClippingRankSum=0.000;DP=76;ExcessHet=3.0103;FS=1.476;MLEAC=1;MLEAF=0.500;MQ=43.63;MQRankSum=1.102;QD=1.35;ReadPosRankSum=0.076;SOR=1.179	GT:AD:DP:GQ:PL	0/1:68,8:76:99:131,0,2831
2R	21018152	.	TTA	T	99.73	.	AC=1;AF=0.500;AN=2;BaseQRankSum=-1.351;ClippingRankSum=0.000;DP=71;ExcessHet=3.0103;FS=1.487;MLEAC=1;MLEAF=0.500;MQ=43.60;MQRankSum=1.150;QD=1.40;ReadPosRankSum=0.582;SOR=1.160	GT:AD:DP:GQ:PL	0/1:63,8:71:99:137,0,2710
2R	21018169	.	G	A	139.77	.	AC=1;AF=0.500;AN=2;BaseQRankSum=1.777;ClippingRankSum=0.000;DP=71;ExcessHet=3.0103;FS=0.000;MLEAC=1;MLEAF=0.500;MQ=43.56;MQRankSum=1.227;QD=1.97;ReadPosRankSum=0.104;SOR=0.820	GT:AD:DP:GQ:PL	0/1:62,9:71:99:168,0,2535
2R	21018295	.	TGTGTGTGTGC	T	107.73	.	AC=1;AF=0.500;AN=2;BaseQRankSum=0.617;ClippingRankSum=0.000;DP=59;ExcessHet=3.0103;FS=1.608;MLEAC=1;MLEAF=0.500;MQ=42.53;MQRankSum=1.876;QD=1.89;ReadPosRankSum=0.171;SOR=0.785	GT:AD:DP:GQ:PL	0/1:50,7:57:99:145,0,2074
2R	21018840	.	T	A	138.77	.	AC=1;AF=0.500;AN=2;BaseQRankSum=-0.728;ClippingRankSum=0.000;DP=58;ExcessHet=3.0103;FS=5.588;MLEAC=1;MLEAF=0.500;MQ=43.25;MQRankSum=-2.991;QD=2.39;ReadPosRankSum=0.688;SOR=1.735	GT:AD:DP:GQ:PL	0/1:50,8:58:99:167,0,2075
2R	21018849	.	A	G	132.77	.	AC=1;AF=0.500;AN=2;BaseQRankSum=-2.646;ClippingRankSum=0.000;DP=59;ExcessHet=3.0103;FS=3.600;MLEAC=1;MLEAF=0.500;MQ=43.26;MQRankSum=-3.451;QD=2.25;ReadPosRankSum=0.857;SOR=1.493	GT:AD:DP:GQ:PL	0/1:52,7:59:99:161,0,2159
2R	21018853	.	T	G	99.77	.	AC=1;AF=0.500;AN=2;BaseQRankSum=-1.009;ClippingRankSum=0.000;DP=60;ExcessHet=3.0103;FS=3.544;MLEAC=1;MLEAF=0.500;MQ=43.27;MQRankSum=-3.501;QD=1.66;ReadPosRankSum=0.819;SOR=1.439	GT:AD:DP:GQ:PL	0/1:53,7:60:99:128,0,2288
2R	21018862	.	G	C	57.77	.	AC=1;AF=0.500;AN=2;BaseQRankSum=-0.310;ClippingRankSum=0.000;DP=61;ExcessHet=3.0103;FS=6.443;MLEAC=1;MLEAF=0.500;MQ=43.37;MQRankSum=-3.583;QD=0.95;ReadPosRankSum=1.164;SOR=1.992	GT:AD:DP:GQ:PL	0/1:55,6:61:86:86,0,2267
2R	21019428	.	C	T	56.77	.	AC=1;AF=0.500;AN=2;BaseQRankSum=1.006;ClippingRankSum=0.000;DP=57;ExcessHet=3.0103;FS=3.141;MLEAC=1;MLEAF=0.500;MQ=44.00;MQRankSum=0.000;QD=1.00;ReadPosRankSum=-0.823;SOR=0.675	GT:AD:DP:GQ:PL	0/1:48,9:57:85:85,0,1110
2R	21019670	.	A	G	56.77	.	AC=1;AF=0.500;AN=2;BaseQRankSum=-0.140;ClippingRankSum=0.000;DP=70;ExcessHet=3.0103;FS=1.285;MLEAC=1;MLEAF=0.500;MQ=43.62;MQRankSum=0.643;QD=0.81;ReadPosRankSum=-0.956;SOR=1.045	GT:AD:DP:GQ:PL	0/1:59,11:70:85:85,0,1336
2R	21019895	.	T	A	52.77	.	AC=1;AF=0.500;AN=2;BaseQRankSum=0.525;ClippingRankSum=0.000;DP=52;ExcessHet=3.0103;FS=1.412;MLEAC=1;MLEAF=0.500;MQ=43.85;MQRankSum=0.969;QD=1.01;ReadPosRankSum=-1.177;SOR=0.791	GT:AD:DP:GQ:PL	0/1:43,9:52:81:81,0,983
2R	21019937	.	C	T	273.77	.	AC=1;AF=0.500;AN=2;BaseQRankSum=1.323;ClippingRankSum=0.000;DP=64;ExcessHet=3.0103;FS=0.000;MLEAC=1;MLEAF=0.500;MQ=43.77;MQRankSum=0.132;QD=4.28;ReadPosRankSum=-1.551;SOR=0.665	GT:AD:DP:GQ:PL	0/1:53,11:64:99:302,0,2192
2R	21019939	.	T	A	273.77	.	AC=1;AF=0.500;AN=2;BaseQRankSum=0.768;ClippingRankSum=0.000;DP=64;ExcessHet=3.0103;FS=0.000;MLEAC=1;MLEAF=0.500;MQ=43.77;MQRankSum=0.132;QD=4.28;ReadPosRankSum=-1.408;SOR=0.665	GT:AD:DP:GQ:PL	0/1:53,11:64:99:302,0,2192
2R	21019942	.	A	T	306.77	.	AC=1;AF=0.500;AN=2;BaseQRankSum=0.815;ClippingRankSum=0.000;DP=65;ExcessHet=3.0103;FS=0.000;MLEAC=1;MLEAF=0.500;MQ=43.77;MQRankSum=0.114;QD=4.72;ReadPosRankSum=-1.138;SOR=0.634	GT:AD:DP:GQ:PL	0/1:54,11:65:99:335,0,2299
2R	21019943	.	A	G	264.77	.	AC=1;AF=0.500;AN=2;BaseQRankSum=2.406;ClippingRankSum=0.000;DP=66;ExcessHet=3.0103;FS=0.000;MLEAC=1;MLEAF=0.500;MQ=43.78;MQRankSum=0.097;QD=4.01;ReadPosRankSum=-0.956;SOR=0.605	GT:AD:DP:GQ:PL	0/1:55,11:66:99:293,0,2302
2R	21020007	.	G	T	298.77	.	AC=1;AF=0.500;AN=2;BaseQRankSum=1.017;ClippingRankSum=0.000;DP=60;ExcessHet=3.0103;FS=4.569;MLEAC=1;MLEAF=0.500;MQ=43.74;MQRankSum=-0.630;QD=4.98;ReadPosRankSum=0.407;SOR=1.445	GT:AD:DP:GQ:PL	0/1:48,12:60:99:327,0,1132
2R	21020035	.	T	A	300.77	.	AC=1;AF=0.500;AN=2;BaseQRankSum=-1.094;ClippingRankSum=0.000;DP=61;ExcessHet=3.0103;FS=2.667;MLEAC=1;MLEAF=0.500;MQ=43.78;MQRankSum=-0.767;QD=4.93;ReadPosRankSum=0.123;SOR=1.179	GT:AD:DP:GQ:PL	0/1:48,13:61:99:329,0,1128
2R	21020049	.	G	A	265.77	.	AC=1;AF=0.500;AN=2;BaseQRankSum=1.730;ClippingRankSum=0.000;DP=56;ExcessHet=3.0103;FS=0.000;MLEAC=1;MLEAF=0.500;MQ=43.79;MQRankSum=-1.189;QD=4.75;ReadPosRankSum=0.661;SOR=0.824	GT:AD:DP:GQ:PL	0/1:45,11:56:99:294,0,1048
2R	21020068	.	G	T	251.77	.	AC=1;AF=0.500;AN=2;BaseQRankSum=0.371;ClippingRankSum=0.000;DP=43;ExcessHet=3.0103;FS=0.000;MLEAC=1;MLEAF=0.500;MQ=43.89;MQRankSum=-1.069;QD=5.86;ReadPosRankSum=0.714;SOR=0.641	GT:AD:DP:GQ:PL	0/1:35,8:43:99:280,0,810
2R	21020978	.	G	T	39.77	.	AC=1;AF=0.500;AN=2;BaseQRankSum=2.525;ClippingRankSum=0.000;DP=34;ExcessHet=3.0103;FS=4.212;MLEAC=1;MLEAF=0.500;MQ=42.25;MQRankSum=-1.321;QD=1.21;ReadPosRankSum=1.779;SOR=1.702	GT:AD:DP:GQ:PL	0/1:27,6:33:68:68,0,606
2R	21024261	.	G	A	48.77	.	AC=1;AF=0.500;AN=2;BaseQRankSum=-1.060;ClippingRankSum=0.000;DP=56;ExcessHet=3.0103;FS=3.180;MLEAC=1;MLEAF=0.500;MQ=44.00;MQRankSum=0.000;QD=0.87;ReadPosRankSum=0.045;SOR=1.341	GT:AD:DP:GQ:PL	0/1:47,9:56:77:77,0,1142
2R	21024527	.	T	TA	77.73	.	AC=1;AF=0.500;AN=2;BaseQRankSum=-1.644;ClippingRankSum=0.000;DP=61;ExcessHet=3.0103;FS=7.276;MLEAC=1;MLEAF=0.500;MQ=44.18;MQRankSum=2.132;QD=1.32;ReadPosRankSum=-0.244;SOR=1.100	GT:AD:DP:GQ:PL	0/1:48,11:59:99:115,0,996
2R	21025626	.	G	A	90.77	.	AC=1;AF=0.500;AN=2;BaseQRankSum=0.543;ClippingRankSum=0.000;DP=47;ExcessHet=3.0103;FS=0.000;MLEAC=1;MLEAF=0.500;MQ=43.81;MQRankSum=-2.339;QD=1.93;ReadPosRankSum=0.096;SOR=0.648	GT:AD:DP:GQ:PL	0/1:41,6:47:99:119,0,1685
2R	21027699	.	A	T	72.77	.	AC=1;AF=0.500;AN=2;BaseQRankSum=2.384;ClippingRankSum=0.000;DP=55;ExcessHet=3.0103;FS=1.872;MLEAC=1;MLEAF=0.500;MQ=44.00;MQRankSum=0.000;QD=1.32;ReadPosRankSum=-2.279;SOR=0.878	GT:AD:DP:GQ:PL	0/1:50,5:55:99:101,0,2081
2R	21029793	.	G	C	79.77	.	AC=1;AF=0.500;AN=2;BaseQRankSum=-2.186;ClippingRankSum=0.000;DP=57;ExcessHet=3.0103;FS=7.130;MLEAC=1;MLEAF=0.500;MQ=43.74;MQRankSum=-7.447;QD=1.40;ReadPosRankSum=-0.931;SOR=2.282	GT:AD:DP:GQ:PL	0/1:51,6:57:99:108,0,2267
2R	21029802	.	G	T	109.77	.	AC=1;AF=0.500;AN=2;BaseQRankSum=1.565;ClippingRankSum=0.000;DP=57;ExcessHet=3.0103;FS=11.723;MLEAC=1;MLEAF=0.500;MQ=43.67;MQRankSum=-7.444;QD=1.93;ReadPosRankSum=-2.053;SOR=2.760	GT:AD:DP:GQ:PL	0/1:49,8:57:99:138,0,2307
2R	21029817	.	T	G	132.77	.	AC=1;AF=0.500;AN=2;BaseQRankSum=0.715;ClippingRankSum=0.000;DP=63;ExcessHet=3.0103;FS=9.101;MLEAC=1;MLEAF=0.500;MQ=43.71;MQRankSum=-7.839;QD=2.11;ReadPosRankSum=-0.764;SOR=2.636	GT:AD:DP:GQ:PL	0/1:55,8:63:99:161,0,3884
2R	21029819	.	T	G	129.77	.	AC=1;AF=0.500;AN=2;BaseQRankSum=-1.346;ClippingRankSum=0.000;DP=66;ExcessHet=3.0103;FS=9.047;MLEAC=1;MLEAF=0.500;MQ=43.32;MQRankSum=-6.791;QD=1.97;ReadPosRankSum=-0.452;SOR=2.584	GT:AD:DP:GQ:PL	0/1:58,8:66:99:158,0,3926
2R	21029820	.	C	A	129.77	.	AC=1;AF=0.500;AN=2;BaseQRankSum=1.742;ClippingRankSum=0.000;DP=66;ExcessHet=3.0103;FS=9.047;MLEAC=1;MLEAF=0.500;MQ=43.32;MQRankSum=-6.791;QD=1.97;ReadPosRankSum=-0.374;SOR=2.584	GT:AD:DP:GQ:PL	0/1:58,8:66:99:158,0,3926
2R	21029828	.	G	C	121.77	.	AC=1;AF=0.500;AN=2;BaseQRankSum=1.242;ClippingRankSum=0.000;DP=67;ExcessHet=3.0103;FS=8.614;MLEAC=1;MLEAF=0.500;MQ=43.33;MQRankSum=-6.851;QD=1.82;ReadPosRankSum=0.155;SOR=2.285	GT:AD:DP:GQ:PL	0/1:59,8:67:99:150,0,4002
2R	21029830	.	T	A	124.77	.	AC=1;AF=0.500;AN=2;BaseQRankSum=0.974;ClippingRankSum=0.000;DP=68;ExcessHet=3.0103;FS=6.164;MLEAC=1;MLEAF=0.500;MQ=43.34;MQRankSum=-6.910;QD=1.83;ReadPosRankSum=0.287;SOR=2.117	GT:AD:DP:GQ:PL	0/1:60,8:68:99:153,0,3960
2R	21029859	.	A	AT	48.73	.	AC=1;AF=0.500;AN=2;BaseQRankSum=-0.081;ClippingRankSum=0.000;DP=74;ExcessHet=3.0103;FS=7.748;MLEAC=1;MLEAF=0.500;MQ=43.45;MQRankSum=-7.037;QD=0.66;ReadPosRankSum=1.968;SOR=2.663	GT:AD:DP:GQ:PL	0/1:68,6:74:86:86,0,4213
2R	21029860	.	G	GTTGT	48.73	.	AC=1;AF=0.500;AN=2;BaseQRankSum=0.499;ClippingRankSum=0.000;DP=74;ExcessHet=3.0103;FS=7.748;MLEAC=1;MLEAF=0.500;MQ=43.45;MQRankSum=-7.037;QD=0.66;ReadPosRankSum=1.968;SOR=2.663	GT:AD:DP:GQ:PL	0/1:68,6:74:86:86,0,4213
2R	21033531	.	A	T	37.77	.	AC=1;AF=0.500;AN=2;BaseQRankSum=1.452;ClippingRankSum=0.000;DP=61;ExcessHet=3.0103;FS=3.206;MLEAC=1;MLEAF=0.500;MQ=43.86;MQRankSum=-0.545;QD=0.62;ReadPosRankSum=0.783;SOR=1.402	GT:AD:DP:GQ:PL	0/1:52,9:61:66:66,0,2185
2R	21035243	.	G	A	69.77	.	AC=1;AF=0.500;AN=2;BaseQRankSum=1.027;ClippingRankSum=0.000;DP=57;ExcessHet=3.0103;FS=4.007;MLEAC=1;MLEAF=0.500;MQ=44.32;MQRankSum=-3.200;QD=1.22;ReadPosRankSum=0.434;SOR=1.584	GT:AD:DP:GQ:PL	0/1:51,6:57:98:98,0,2051
2R	21036866	.	G	A	111.77	.	AC=1;AF=0.500;AN=2;BaseQRankSum=0.832;ClippingRankSum=0.000;DP=52;ExcessHet=3.0103;FS=0.000;MLEAC=1;MLEAF=0.500;MQ=43.11;MQRankSum=-1.385;QD=2.15;ReadPosRankSum=-0.282;SOR=0.890	GT:AD:DP:GQ:PL	0/1:45,7:52:99:140,0,1889
2R	21036867	.	A	G	111.77	.	AC=1;AF=0.500;AN=2;BaseQRankSum=-0.895;ClippingRankSum=0.000;DP=53;ExcessHet=3.0103;FS=0.000;MLEAC=1;MLEAF=0.500;MQ=43.07;MQRankSum=-1.240;QD=2.11;ReadPosRankSum=-0.118;SOR=0.843	GT:AD:DP:GQ:PL	0/1:46,7:53:99:140,0,1889
2R	21037271	.	C	A	117.77	.	AC=1;AF=0.500;AN=2;BaseQRankSum=-0.582;ClippingRankSum=0.000;DP=49;ExcessHet=3.0103;FS=3.675;MLEAC=1;MLEAF=0.500;MQ=43.86;MQRankSum=-0.870;QD=2.45;ReadPosRankSum=-0.409;SOR=1.536	GT:AD:DP:GQ:PL	0/1:41,7:48:99:146,0,1662
2R	21038882	.	TTTC	T	109.73	.	AC=1;AF=0.500;AN=2;BaseQRankSum=0.582;ClippingRankSum=0.000;DP=59;ExcessHet=3.0103;FS=6.122;MLEAC=1;MLEAF=0.500;MQ=44.19;MQRankSum=-0.324;QD=1.96;ReadPosRankSum=-1.541;SOR=1.542	GT:AD:DP:GQ:PL	0/1:49,7:56:99:147,0,1921
2R	21038891	.	A	T	127.77	.	AC=1;AF=0.500;AN=2;BaseQRankSum=1.644;ClippingRankSum=0.000;DP=52;ExcessHet=3.0103;FS=6.186;MLEAC=1;MLEAF=0.500;MQ=44.21;MQRankSum=-0.338;QD=2.46;ReadPosRankSum=-1.783;SOR=1.537	GT:AD:DP:GQ:PL	0/1:45,7:52:99:156,0,1875
2R	21039075	.	A	C	192.77	.	AC=1;AF=0.500;AN=2;BaseQRankSum=0.140;ClippingRankSum=0.000;DP=61;ExcessHet=3.0103;FS=1.401;MLEAC=1;MLEAF=0.500;MQ=44.00;MQRankSum=0.000;QD=3.16;ReadPosRankSum=1.377;SOR=0.781	GT:AD:DP:GQ:PL	0/1:52,9:61:99:221,0,2140
2R	21039387	.	G	A	62.77	.	AC=1;AF=0.500;AN=2;BaseQRankSum=1.311;ClippingRankSum=0.000;DP=55;ExcessHet=3.0103;FS=0.000;MLEAC=1;MLEAF=0.500;MQ=43.96;MQRankSum=0.503;QD=1.18;ReadPosRankSum=1.007;SOR=0.701	GT:AD:DP:GQ:PL	0/1:44,9:53:91:91,0,1046
2R	21039473	.	G	T	180.77	.	AC=1;AF=0.500;AN=2;BaseQRankSum=2.398;ClippingRankSum=0.000;DP=66;ExcessHet=3.0103;FS=8.306;MLEAC=1;MLEAF=0.500;MQ=43.94;MQRankSum=0.609;QD=2.82;ReadPosRankSum=0.742;SOR=2.056	GT:AD:DP:GQ:PL	0/1:55,9:64:99:209,0,2244
2R	21039482	.	A	G	183.77	.	AC=1;AF=0.500;AN=2;BaseQRankSum=-1.053;ClippingRankSum=0.000;DP=65;ExcessHet=3.0103;FS=10.884;MLEAC=1;MLEAF=0.500;MQ=43.90;MQRankSum=0.745;QD=2.92;ReadPosRankSum=-0.232;SOR=2.049	GT:AD:DP:GQ:PL	0/1:54,9:63:99:212,0,2215
2R	21039512	.	A	G	111.77	.	AC=1;AF=0.500;AN=2;BaseQRankSum=0.261;ClippingRankSum=0.000;DP=74;ExcessHet=3.0103;FS=12.032;MLEAC=1;MLEAF=0.500;MQ=43.91;MQRankSum=0.647;QD=1.55;ReadPosRankSum=-1.905;SOR=2.833	GT:AD:DP:GQ:PL	0/1:64,8:72:99:140,0,2705
2R	21040159	.	A	T	159.77	.	AC=1;AF=0.500;AN=2;BaseQRankSum=2.590;ClippingRankSum=0.000;DP=70;ExcessHet=3.0103;FS=4.944;MLEAC=1;MLEAF=0.500;MQ=43.90;MQRankSum=-4.281;QD=2.28;ReadPosRankSum=0.723;SOR=0.909	GT:AD:DP:GQ:PL	0/1:60,10:70:99:188,0,2710
2R	21040337	.	G	A	77.77	.	AC=1;AF=0.500;AN=2;BaseQRankSum=0.692;ClippingRankSum=0.000;DP=67;ExcessHet=3.0103;FS=3.695;MLEAC=1;MLEAF=0.500;MQ=43.83;MQRankSum=-5.152;QD=1.16;ReadPosRankSum=0.449;SOR=0.674	GT:AD:DP:GQ:PL	0/1:60,7:67:99:106,0,2960
2R	21040347	.	T	C	92.77	.	AC=1;AF=0.500;AN=2;BaseQRankSum=-2.521;ClippingRankSum=0.000;DP=68;ExcessHet=3.0103;FS=1.528;MLEAC=1;MLEAF=0.500;MQ=43.80;MQRankSum=-5.554;QD=1.36;ReadPosRankSum=-0.442;SOR=0.336	GT:AD:DP:GQ:PL	0/1:60,8:68:99:121,0,3007
2R	21040872	.	C	A	75.77	.	AC=1;AF=0.500;AN=2;BaseQRankSum=2.151;ClippingRankSum=0.000;DP=55;ExcessHet=3.0103;FS=1.724;MLEAC=1;MLEAF=0.500;MQ=43.27;MQRankSum=1.950;QD=1.38;ReadPosRankSum=0.338;SOR=1.272	GT:AD:DP:GQ:PL	0/1:49,6:55:99:104,0,1955
2R	21040985	.	A	AT	150.73	.	AC=1;AF=0.500;AN=2;BaseQRankSum=-0.323;ClippingRankSum=0.000;DP=58;ExcessHet=3.0103;FS=9.442;MLEAC=1;MLEAF=0.500;MQ=43.30;MQRankSum=2.227;QD=2.64;ReadPosRankSum=1.425;SOR=0.900	GT:AD:DP:GQ:PL	0/1:49,8:57:99:188,0,1988
2R	21040995	.	C	T	150.77	.	AC=1;AF=0.500;AN=2;BaseQRankSum=2.926;ClippingRankSum=0.000;DP=56;ExcessHet=3.0103;FS=9.264;MLEAC=1;MLEAF=0.500;MQ=43.31;MQRankSum=2.174;QD=2.69;ReadPosRankSum=1.734;SOR=0.905	GT:AD:DP:GQ:PL	0/1:48,8:56:99:179,0,2081
2R	21042114	.	T	TTACA	132.73	.	AC=1;AF=0.500;AN=2;BaseQRankSum=1.164;ClippingRankSum=0.000;DP=50;ExcessHet=3.0103;FS=0.000;MLEAC=1;MLEAF=0.500;MQ=43.25;MQRankSum=1.376;QD=2.77;ReadPosRankSum=-1.038;SOR=0.885	GT:AD:DP:GQ:PL	0/1:41,7:48:99:170,0,1692
2R	21043966	.	T	C	100.77	.	AC=1;AF=0.500;AN=2;BaseQRankSum=0.178;ClippingRankSum=0.000;DP=44;ExcessHet=3.0103;FS=0.000;MLEAC=1;MLEAF=0.500;MQ=43.85;MQRankSum=-0.869;QD=2.29;ReadPosRankSum=0.736;SOR=0.693	GT:AD:DP:GQ:PL	0/1:38,6:44:99:129,0,1631
2R	21044681	.	A	ATTTTGTT	129.73	.	AC=1;AF=0.500;AN=2;BaseQRankSum=-2.442;ClippingRankSum=0.000;DP=79;ExcessHet=3.0103;FS=8.135;MLEAC=1;MLEAF=0.500;MQ=42.38;MQRankSum=-1.122;QD=1.66;ReadPosRankSum=0.812;SOR=2.062	GT:AD:DP:GQ:PL	0/1:69,9:78:99:167,0,2893
2R	21044730	.	C	A	71.77	.	AC=1;AF=0.500;AN=2;BaseQRankSum=1.075;ClippingRankSum=0.000;DP=79;ExcessHet=3.0103;FS=8.722;MLEAC=1;MLEAF=0.500;MQ=42.46;MQRankSum=-1.181;QD=0.92;ReadPosRankSum=-1.771;SOR=1.794	GT:AD:DP:GQ:PL	0/1:70,8:78:99:100,0,2896
2R	21048448	.	G	T	41.77	.	AC=1;AF=0.500;AN=2;BaseQRankSum=0.914;ClippingRankSum=0.000;DP=49;ExcessHet=3.0103;FS=0.000;MLEAC=1;MLEAF=0.500;MQ=43.74;MQRankSum=0.024;QD=0.85;ReadPosRankSum=0.894;SOR=0.648	GT:AD:DP:GQ:PL	0/1:41,8:49:70:70,0,946
2R	21049182	.	T	C	33.77	.	AC=1;AF=0.500;AN=2;BaseQRankSum=-0.781;ClippingRankSum=0.000;DP=53;ExcessHet=3.0103;FS=0.000;MLEAC=1;MLEAF=0.500;MQ=43.89;MQRankSum=0.608;QD=0.64;ReadPosRankSum=0.091;SOR=0.829	GT:AD:DP:GQ:PL	0/1:48,5:53:62:62,0,2036
2R	21052882	.	C	T	85.77	.	AC=1;AF=0.500;AN=2;BaseQRankSum=-1.078;ClippingRankSum=0.000;DP=35;ExcessHet=3.0103;FS=0.000;MLEAC=1;MLEAF=0.500;MQ=43.37;MQRankSum=1.012;QD=2.45;ReadPosRankSum=1.160;SOR=0.507	GT:AD:DP:GQ:PL	0/1:27,8:35:99:114,0,665
2R	21052906	.	A	G	69.77	.	AC=1;AF=0.500;AN=2;BaseQRankSum=-2.804;ClippingRankSum=0.000;DP=38;ExcessHet=3.0103;FS=0.000;MLEAC=1;MLEAF=0.500;MQ=43.81;MQRankSum=0.581;QD=1.84;ReadPosRankSum=0.376;SOR=0.693	GT:AD:DP:GQ:PL	0/1:30,8:38:98:98,0,732
2R	21053170	.	G	A	59.77	.	AC=1;AF=0.500;AN=2;BaseQRankSum=1.803;ClippingRankSum=0.000;DP=49;ExcessHet=3.0103;FS=8.591;MLEAC=1;MLEAF=0.500;MQ=44.00;MQRankSum=0.000;QD=1.22;ReadPosRankSum=-0.680;SOR=1.804	GT:AD:DP:GQ:PL	0/1:41,8:49:88:88,0,1002
2R	21057400	.	GCC	G	55.73	.	AC=1;AF=0.500;AN=2;BaseQRankSum=-2.728;ClippingRankSum=0.000;DP=57;ExcessHet=3.0103;FS=4.162;MLEAC=1;MLEAF=0.500;MQ=43.24;MQRankSum=-0.563;QD=1.00;ReadPosRankSum=0.226;SOR=1.896	GT:AD:DP:GQ:PL	0/1:50,6:56:93:93,0,2207
2R	21057403	.	C	A	60.77	.	AC=1;AF=0.500;AN=2;BaseQRankSum=-1.740;ClippingRankSum=0.000;DP=59;ExcessHet=3.0103;FS=6.416;MLEAC=1;MLEAF=0.500;MQ=42.70;MQRankSum=-0.389;QD=1.03;ReadPosRankSum=0.076;SOR=1.981	GT:AD:DP:GQ:PL	0/1:53,6:59:89:89,0,2249
2R	21057405	.	GCTTGGGCT	G	48.73	.	AC=1;AF=0.500;AN=2;BaseQRankSum=-0.415;ClippingRankSum=0.000;DP=60;ExcessHet=3.0103;FS=6.563;MLEAC=1;MLEAF=0.500;MQ=42.69;MQRankSum=-0.335;QD=0.81;SOR=2.049	GT:AD:DP:GQ:PL	0/1:54,6:60:86:86,0,2291
2R	21057416	.	C	A	69.77	.	AC=1;AF=0.500;AN=2;BaseQRankSum=-0.319;ClippingRankSum=0.000;DP=53;ExcessHet=3.0103;FS=4.105;MLEAC=1;MLEAF=0.500;MQ=42.55;MQRankSum=-0.492;QD=1.32;ReadPosRankSum=-0.608;SOR=1.581	GT:AD:DP:GQ:PL	0/1:48,5:53:98:98,0,2123
2R	21057733	.	C	A	224.77	.	AC=1;AF=0.500;AN=2;BaseQRankSum=1.264;ClippingRankSum=0.000;DP=45;ExcessHet=3.0103;FS=1.470;MLEAC=1;MLEAF=0.500;MQ=43.36;MQRankSum=0.302;QD=4.99;ReadPosRankSum=0.270;SOR=0.740	GT:AD:DP:GQ:PL	0/1:36,9:45:99:253,0,1508
2R	21057739	.	A	G	195.77	.	AC=1;AF=0.500;AN=2;BaseQRankSum=0.547;ClippingRankSum=0.000;DP=43;ExcessHet=3.0103;FS=1.543;MLEAC=1;MLEAF=0.500;MQ=43.37;MQRankSum=0.021;QD=4.55;ReadPosRankSum=0.910;SOR=0.382	GT:AD:DP:GQ:PL	0/1:35,8:43:99:224,0,1427
2R	21059453	.	ATCGCCACCAAT	A	54.73	.	AC=1;AF=0.500;AN=2;BaseQRankSum=0.795;ClippingRankSum=0.000;DP=59;ExcessHet=3.0103;FS=1.734;MLEAC=1;MLEAF=0.500;MQ=44.00;MQRankSum=0.000;QD=0.93;ReadPosRankSum=-0.626;SOR=1.310	GT:AD:DP:GQ:PL	0/1:53,6:59:92:92,0,2194
2R	21060262	.	G	T	57.77	.	AC=1;AF=0.500;AN=2;BaseQRankSum=1.396;ClippingRankSum=0.000;DP=49;ExcessHet=3.0103;FS=3.548;MLEAC=1;MLEAF=0.500;MQ=43.96;MQRankSum=0.503;QD=1.20;ReadPosRankSum=-0.016;SOR=1.034	GT:AD:DP:GQ:PL	0/1:40,8:48:86:86,0,926
2R	21060481	.	T	G	146.77	.	AC=1;AF=0.500;AN=2;BaseQRankSum=0.481;ClippingRankSum=0.000;DP=38;ExcessHet=3.0103;FS=0.000;MLEAC=1;MLEAF=0.500;MQ=43.77;MQRankSum=-4.350;QD=3.86;ReadPosRankSum=-0.641;SOR=0.412	GT:AD:DP:GQ:PL	0/1:31,7:38:99:175,0,1103
2R	21072037	.	G	A	71.77	.	AC=1;AF=0.500;AN=2;BaseQRankSum=1.331;ClippingRankSum=0.000;DP=69;ExcessHet=3.0103;FS=0.000;MLEAC=1;MLEAF=0.500;MQ=44.00;MQRankSum=0.000;QD=1.04;ReadPosRankSum=1.535;SOR=0.527	GT:AD:DP:GQ:PL	0/1:58,11:69:99:100,0,1349
2R	21077374	.	A	G	96.77	.	AC=1;AF=0.500;AN=2;BaseQRankSum=3.226;ClippingRankSum=0.000;DP=52;ExcessHet=3.0103;FS=1.342;MLEAC=1;MLEAF=0.500;MQ=43.66;MQRankSum=1.612;QD=1.86;ReadPosRankSum=-1.649;SOR=0.456	GT:AD:DP:GQ:PL	0/1:42,10:52:99:125,0,1771
2R	21078743	.	T	C	33.77	.	AC=1;AF=0.500;AN=2;BaseQRankSum=0.845;ClippingRankSum=0.000;DP=69;ExcessHet=3.0103;FS=0.000;MLEAC=1;MLEAF=0.500;MQ=42.10;MQRankSum=2.449;QD=0.50;ReadPosRankSum=0.389;SOR=0.576	GT:AD:DP:GQ:PL	0/1:62,6:68:62:62,0,2601
2R	21079376	.	TCCCCC	T	51.73	.	AC=1;AF=0.500;AN=2;BaseQRankSum=1.511;ClippingRankSum=0.000;DP=59;ExcessHet=3.0103;FS=6.679;MLEAC=1;MLEAF=0.500;MQ=43.72;MQRankSum=-5.259;QD=0.88;ReadPosRankSum=0.189;SOR=2.108	GT:AD:DP:GQ:PL	0/1:53,6:59:89:89,0,2249
2R	21079382	.	TGTTG	T	51.73	.	AC=1;AF=0.500;AN=2;BaseQRankSum=-0.142;ClippingRankSum=0.000;DP=59;ExcessHet=3.0103;FS=6.679;MLEAC=1;MLEAF=0.500;MQ=43.72;MQRankSum=-5.259;QD=0.88;ReadPosRankSum=0.517;SOR=2.108	GT:AD:DP:GQ:PL	0/1:53,6:59:89:89,0,2249
2R	21079575	.	C	A	74.77	.	AC=1;AF=0.500;AN=2;BaseQRankSum=-0.292;ClippingRankSum=0.000;DP=51;ExcessHet=3.0103;FS=5.387;MLEAC=1;MLEAF=0.500;MQ=43.83;MQRankSum=-4.427;QD=1.47;ReadPosRankSum=-0.748;SOR=0.569	GT:AD:DP:GQ:PL	0/1:42,9:51:99:103,0,1043
2R	21081094	.	C	T	149.77	.	AC=1;AF=0.500;AN=2;BaseQRankSum=2.568;ClippingRankSum=0.000;DP=37;ExcessHet=3.0103;FS=8.209;MLEAC=1;MLEAF=0.500;MQ=43.34;MQRankSum=1.295;QD=4.05;ReadPosRankSum=-1.312;SOR=1.504	GT:AD:DP:GQ:PL	0/1:27,10:37:99:178,0,1029
2R	21081208	.	CT	C	82.73	.	AC=1;AF=0.500;AN=2;BaseQRankSum=0.016;ClippingRankSum=0.000;DP=53;ExcessHet=3.0103;FS=4.233;MLEAC=1;MLEAF=0.500;MQ=43.80;MQRankSum=-3.823;QD=1.69;ReadPosRankSum=1.138;SOR=0.186	GT:AD:DP:GQ:PL	0/1:43,6:49:99:120,0,9014
2R	21081220	.	T	A	78.77	.	AC=1;AF=0.500;AN=2;BaseQRankSum=0.030;ClippingRankSum=0.000;DP=52;ExcessHet=3.0103;FS=3.921;MLEAC=1;MLEAF=0.500;MQ=43.78;MQRankSum=-3.333;QD=1.51;ReadPosRankSum=1.275;SOR=0.223	GT:AD:DP:GQ:PL	0/1:46,6:52:99:107,0,10096
2R	21081239	.	T	A	69.77	.	AC=1;AF=0.500;AN=2;BaseQRankSum=1.946;ClippingRankSum=0.000;DP=55;ExcessHet=3.0103;FS=3.921;MLEAC=1;MLEAF=0.500;MQ=43.80;MQRankSum=-3.548;QD=1.27;ReadPosRankSum=0.594;SOR=0.223	GT:AD:DP:GQ:PL	0/1:49,6:55:98:98,0,11862
2R	21081418	.	G	A	57.77	.	AC=1;AF=0.500;AN=2;BaseQRankSum=0.773;ClippingRankSum=0.000;DP=61;ExcessHet=3.0103;FS=1.704;MLEAC=1;MLEAF=0.500;MQ=43.87;MQRankSum=-1.272;QD=0.96;ReadPosRankSum=2.572;SOR=1.226	GT:AD:DP:GQ:PL	0/1:54,6:60:86:86,0,2710
2R	21081428	.	T	C	84.77	.	AC=1;AF=0.500;AN=2;BaseQRankSum=-1.728;ClippingRankSum=0.000;DP=63;ExcessHet=3.0103;FS=0.000;MLEAC=1;MLEAF=0.500;MQ=43.92;MQRankSum=-1.671;QD=1.37;ReadPosRankSum=1.374;SOR=0.914	GT:AD:DP:GQ:PL	0/1:55,7:62:99:113,0,2933
2R	21081431	.	A	G	93.77	.	AC=1;AF=0.500;AN=2;BaseQRankSum=-1.511;ClippingRankSum=0.000;DP=63;ExcessHet=3.0103;FS=0.000;MLEAC=1;MLEAF=0.500;MQ=43.92;MQRankSum=-1.671;QD=1.51;ReadPosRankSum=1.675;SOR=0.914	GT:AD:DP:GQ:PL	0/1:55,7:62:99:122,0,2843
2R	21081433	.	G	A	93.77	.	AC=1;AF=0.500;AN=2;BaseQRankSum=0.223;ClippingRankSum=0.000;DP=61;ExcessHet=3.0103;FS=0.000;MLEAC=1;MLEAF=0.500;MQ=43.92;MQRankSum=-1.629;QD=1.56;ReadPosRankSum=1.641;SOR=0.897	GT:AD:DP:GQ:PL	0/1:53,7:60:99:122,0,2796
2R	21081443	.	GT	G	170.73	.	AC=1;AF=0.500;AN=2;BaseQRankSum=-0.306;ClippingRankSum=0.000;DP=59;ExcessHet=3.0103;FS=0.000;MLEAC=1;MLEAF=0.500;MQ=43.97;MQRankSum=-2.025;QD=3.00;ReadPosRankSum=-0.011;SOR=0.917	GT:AD:DP:GQ:PL	0/1:47,10:57:99:208,0,779
2R	21086784	.	C	A	103.77	.	AC=1;AF=0.500;AN=2;BaseQRankSum=-0.357;ClippingRankSum=0.000;DP=46;ExcessHet=3.0103;FS=7.286;MLEAC=1;MLEAF=0.500;MQ=43.70;MQRankSum=1.032;QD=2.26;ReadPosRankSum=-0.278;SOR=2.270	GT:AD:DP:GQ:PL	0/1:40,6:46:99:132,0,1642
2R	21087072	.	G	C	156.77	.	AC=1;AF=0.500;AN=2;BaseQRankSum=-0.393;ClippingRankSum=0.000;DP=55;ExcessHet=3.0103;FS=1.550;MLEAC=1;MLEAF=0.500;MQ=44.00;MQRankSum=0.000;QD=2.85;ReadPosRankSum=-1.878;SOR=0.337	GT:AD:DP:GQ:PL	0/1:47,8:55:99:185,0,2055
2R	21087078	.	A	T	33.77	.	AC=1;AF=0.500;AN=2;BaseQRankSum=-1.256;ClippingRankSum=0.000;DP=54;ExcessHet=3.0103;FS=4.594;MLEAC=1;MLEAF=0.500;MQ=44.00;MQRankSum=0.000;QD=0.63;ReadPosRankSum=0.204;SOR=0.730	GT:AD:DP:GQ:PL	0/1:49,5:54:62:62,0,2042
2R	21087079	.	T	A	33.77	.	AC=1;AF=0.500;AN=2;BaseQRankSum=-1.087;ClippingRankSum=0.000;DP=54;ExcessHet=3.0103;FS=4.594;MLEAC=1;MLEAF=0.500;MQ=44.00;MQRankSum=0.000;QD=0.63;ReadPosRankSum=1.327;SOR=0.730	GT:AD:DP:GQ:PL	0/1:49,5:54:62:62,0,2042
2R	21087351	.	C	T	40.77	.	AC=1;AF=0.500;AN=2;BaseQRankSum=3.408;ClippingRankSum=0.000;DP=54;ExcessHet=3.0103;FS=11.988;MLEAC=1;MLEAF=0.500;MQ=44.00;MQRankSum=0.000;QD=0.75;ReadPosRankSum=-0.860;SOR=2.833	GT:AD:DP:GQ:PL	0/1:46,8:54:69:69,0,1095
2R	21087441	.	G	C	91.77	.	AC=1;AF=0.500;AN=2;BaseQRankSum=1.910;ClippingRankSum=0.000;DP=55;ExcessHet=3.0103;FS=15.129;MLEAC=1;MLEAF=0.500;MQ=44.00;MQRankSum=0.000;QD=1.70;ReadPosRankSum=0.176;SOR=3.252	GT:AD:DP:GQ:PL	0/1:44,10:54:99:120,0,1037
2R	21092978	.	T	TGCTTCCATTA	105.73	.	AC=1;AF=0.500;AN=2;BaseQRankSum=0.291;ClippingRankSum=0.000;DP=44;ExcessHet=3.0103;FS=4.643;MLEAC=1;MLEAF=0.500;MQ=41.48;MQRankSum=3.610;QD=2.58;ReadPosRankSum=-1.654;SOR=1.954	GT:AD:DP:GQ:PL	0/1:36,5:41:99:143,0,1491
2R	21093958	.	TCCCA	T	127.73	.	AC=1;AF=0.500;AN=2;BaseQRankSum=-0.372;ClippingRankSum=0.000;DP=51;ExcessHet=3.0103;FS=6.591;MLEAC=1;MLEAF=0.500;MQ=43.85;MQRankSum=-2.112;QD=2.55;ReadPosRankSum=-0.940;SOR=2.179	GT:AD:DP:GQ:PL	0/1:43,7:50:99:165,0,2068
2R	21099414	.	C	A	36.77	.	AC=1;AF=0.500;AN=2;BaseQRankSum=0.891;ClippingRankSum=0.000;DP=52;ExcessHet=3.0103;FS=7.198;MLEAC=1;MLEAF=0.500;MQ=42.35;MQRankSum=0.916;QD=0.72;ReadPosRankSum=-1.474;SOR=1.941	GT:AD:DP:GQ:PL	0/1:46,5:51:65:65,0,1996
2R	21099424	.	A	C	33.77	.	AC=1;AF=0.500;AN=2;BaseQRankSum=1.241;ClippingRankSum=0.000;DP=52;ExcessHet=3.0103;FS=1.934;MLEAC=1;MLEAF=0.500;MQ=42.39;MQRankSum=0.805;QD=0.66;ReadPosRankSum=-1.412;SOR=0.828	GT:AD:DP:GQ:PL	0/1:46,5:51:62:62,0,1954
2R	21099504	.	C	A	43.77	.	AC=1;AF=0.500;AN=2;BaseQRankSum=-0.466;ClippingRankSum=0.000;DP=54;ExcessHet=3.0103;FS=0.000;MLEAC=1;MLEAF=0.500;MQ=43.02;MQRankSum=-0.329;QD=0.83;ReadPosRankSum=0.457;SOR=0.903	GT:AD:DP:GQ:PL	0/1:45,8:53:72:72,0,1086
2R	21099548	.	G	A	43.77	.	AC=1;AF=0.500;AN=2;BaseQRankSum=1.435;ClippingRankSum=0.000;DP=50;ExcessHet=3.0103;FS=4.162;MLEAC=1;MLEAF=0.500;MQ=43.21;MQRankSum=-0.578;QD=0.89;ReadPosRankSum=0.321;SOR=1.759	GT:AD:DP:GQ:PL	0/1:43,6:49:72:72,0,1002
2R	21099560	.	G	A	81.77	.	AC=1;AF=0.500;AN=2;BaseQRankSum=-1.405;ClippingRankSum=0.000;DP=53;ExcessHet=3.0103;FS=1.861;MLEAC=1;MLEAF=0.500;MQ=43.31;MQRankSum=-0.877;QD=1.57;ReadPosRankSum=0.616;SOR=1.445	GT:AD:DP:GQ:PL	0/1:46,6:52:99:110,0,1909
2R	21099563	.	A	G	81.77	.	AC=1;AF=0.500;AN=2;BaseQRankSum=1.182;ClippingRankSum=0.000;DP=53;ExcessHet=3.0103;FS=4.016;MLEAC=1;MLEAF=0.500;MQ=43.35;MQRankSum=-0.999;QD=1.57;ReadPosRankSum=0.659;SOR=1.582	GT:AD:DP:GQ:PL	0/1:46,6:52:99:110,0,1916
2R	21105106	.	C	T	66.77	.	AC=1;AF=0.500;AN=2;BaseQRankSum=1.507;ClippingRankSum=0.000;DP=70;ExcessHet=3.0103;FS=3.683;MLEAC=1;MLEAF=0.500;MQ=43.67;MQRankSum=-0.525;QD=0.95;ReadPosRankSum=-0.147;SOR=1.575	GT:AD:DP:GQ:PL	0/1:63,7:70:95:95,0,2608
2R	21106047	.	C	T	47.77	.	AC=1;AF=0.500;AN=2;BaseQRankSum=-0.109;ClippingRankSum=0.000;DP=56;ExcessHet=3.0103;FS=3.973;MLEAC=1;MLEAF=0.500;MQ=43.93;MQRankSum=0.536;QD=0.85;ReadPosRankSum=-0.537;SOR=1.226	GT:AD:DP:GQ:PL	0/1:50,6:56:76:76,0,2293
2R	21106856	.	CAACTG	C	67.73	.	AC=1;AF=0.500;AN=2;BaseQRankSum=1.194;ClippingRankSum=0.000;DP=56;ExcessHet=3.0103;FS=0.000;MLEAC=1;MLEAF=0.500;MQ=43.90;MQRankSum=-5.010;QD=1.23;ReadPosRankSum=-1.500;SOR=0.455	GT:AD:DP:GQ:PL	0/1:49,6:55:99:105,0,2037
2R	21107818	.	A	T	50.77	.	AC=1;AF=0.500;AN=2;BaseQRankSum=-2.146;ClippingRankSum=0.000;DP=55;ExcessHet=3.0103;FS=1.636;MLEAC=1;MLEAF=0.500;MQ=43.93;MQRankSum=0.541;QD=0.92;ReadPosRankSum=0.973;SOR=1.056	GT:AD:DP:GQ:PL	0/1:49,6:55:79:79,0,2131
2R	21107835	.	G	T	66.77	.	AC=1;AF=0.500;AN=2;BaseQRankSum=2.322;ClippingRankSum=0.000;DP=56;ExcessHet=3.0103;FS=0.000;MLEAC=1;MLEAF=0.500;MQ=43.67;MQRankSum=0.742;QD=1.19;ReadPosRankSum=1.710;SOR=0.551	GT:AD:DP:GQ:PL	0/1:50,6:56:95:95,0,2145
2R	21107856	.	C	T	107.77	.	AC=1;AF=0.500;AN=2;BaseQRankSum=-0.643;ClippingRankSum=0.000;DP=53;ExcessHet=3.0103;FS=0.000;MLEAC=1;MLEAF=0.500;MQ=43.72;MQRankSum=0.597;QD=2.03;ReadPosRankSum=0.296;SOR=0.843	GT:AD:DP:GQ:PL	0/1:46,7:53:99:136,0,1868
2R	21108705	.	G	A	73.77	.	AC=1;AF=0.500;AN=2;BaseQRankSum=0.128;ClippingRankSum=0.000;DP=62;ExcessHet=3.0103;FS=3.086;MLEAC=1;MLEAF=0.500;MQ=43.47;MQRankSum=1.055;QD=1.19;ReadPosRankSum=-0.013;SOR=1.379	GT:AD:DP:GQ:PL	0/1:52,10:62:99:102,0,1225
2R	21108985	.	G	A	39.77	.	AC=1;AF=0.500;AN=2;BaseQRankSum=0.915;ClippingRankSum=0.000;DP=67;ExcessHet=3.0103;FS=3.691;MLEAC=1;MLEAF=0.500;MQ=43.66;MQRankSum=1.256;QD=0.59;ReadPosRankSum=0.748;SOR=1.282	GT:AD:DP:GQ:PL	0/1:61,6:67:68:68,0,2466
2R	21109024	.	T	G	42.77	.	AC=1;AF=0.500;AN=2;BaseQRankSum=-2.181;ClippingRankSum=0.000;DP=66;ExcessHet=3.0103;FS=3.766;MLEAC=1;MLEAF=0.500;MQ=43.82;MQRankSum=0.877;QD=0.65;ReadPosRankSum=1.164;SOR=1.267	GT:AD:DP:GQ:PL	0/1:60,6:66:71:71,0,2477
2R	21109025	.	G	T	42.77	.	AC=1;AF=0.500;AN=2;BaseQRankSum=0.664;ClippingRankSum=0.000;DP=66;ExcessHet=3.0103;FS=3.766;MLEAC=1;MLEAF=0.500;MQ=43.82;MQRankSum=0.877;QD=0.65;ReadPosRankSum=1.202;SOR=1.267	GT:AD:DP:GQ:PL	0/1:60,6:66:71:71,0,2477
2R	21109065	.	T	G	36.77	.	AC=1;AF=0.500;AN=2;BaseQRankSum=-0.504;ClippingRankSum=0.000;DP=66;ExcessHet=3.0103;FS=6.950;MLEAC=1;MLEAF=0.500;MQ=43.63;MQRankSum=1.241;QD=0.57;ReadPosRankSum=0.680;SOR=2.303	GT:AD:DP:GQ:PL	0/1:58,6:64:65:65,0,2350
2R	21112219	.	G	T	70.77	.	AC=1;AF=0.500;AN=2;BaseQRankSum=1.269;ClippingRankSum=0.000;DP=55;ExcessHet=3.0103;FS=0.000;MLEAC=1;MLEAF=0.500;MQ=44.00;MQRankSum=0.000;QD=1.29;ReadPosRankSum=0.187;SOR=0.582	GT:AD:DP:GQ:PL	0/1:49,6:55:99:99,0,2040
2R	21112220	.	C	T	70.77	.	AC=1;AF=0.500;AN=2;BaseQRankSum=-0.227;ClippingRankSum=0.000;DP=57;ExcessHet=3.0103;FS=0.000;MLEAC=1;MLEAF=0.500;MQ=44.00;MQRankSum=0.000;QD=1.24;ReadPosRankSum=0.379;SOR=0.586	GT:AD:DP:GQ:PL	0/1:51,6:57:99:99,0,2040
2R	21112711	.	T	A	81.77	.	AC=1;AF=0.500;AN=2;BaseQRankSum=0.779;ClippingRankSum=0.000;DP=61;ExcessHet=3.0103;FS=3.707;MLEAC=1;MLEAF=0.500;MQ=44.00;MQRankSum=0.000;QD=1.36;ReadPosRankSum=-1.169;SOR=1.595	GT:AD:DP:GQ:PL	0/1:53,7:60:99:110,0,2096
2R	21112733	.	G	A	30.77	.	AC=1;AF=0.500;AN=2;BaseQRankSum=1.204;ClippingRankSum=0.000;DP=56;ExcessHet=3.0103;FS=4.539;MLEAC=1;MLEAF=0.500;MQ=44.00;MQRankSum=0.000;QD=0.56;ReadPosRankSum=0.065;SOR=1.961	GT:AD:DP:GQ:PL	0/1:50,5:55:59:59,0,2037
2R	21113345	.	ATGTT	A	305.73	.	AC=1;AF=0.500;AN=2;BaseQRankSum=-0.281;ClippingRankSum=0.000;DP=59;ExcessHet=3.0103;FS=0.000;MLEAC=1;MLEAF=0.500;MQ=43.60;MQRankSum=1.776;QD=5.27;ReadPosRankSum=-0.863;SOR=0.569	GT:AD:DP:GQ:PL	0/1:47,11:58:99:343,0,1920
2R	21113350	.	CAAA	C	304.73	.	AC=1;AF=0.500;AN=2;BaseQRankSum=0.614;ClippingRankSum=0.000;DP=58;ExcessHet=3.0103;FS=1.276;MLEAC=1;MLEAF=0.500;MQ=43.59;MQRankSum=1.873;QD=5.25;ReadPosRankSum=-1.114;SOR=0.412	GT:AD:DP:GQ:PL	0/1:46,12:58:99:342,0,1937
2R	21113478	.	T	C	44.77	.	AC=1;AF=0.500;AN=2;BaseQRankSum=-1.881;ClippingRankSum=0.000;DP=49;ExcessHet=3.0103;FS=0.000;MLEAC=1;MLEAF=0.500;MQ=42.42;MQRankSum=2.980;QD=0.91;ReadPosRankSum=-2.704;SOR=0.773	GT:AD:DP:GQ:PL	0/1:41,8:49:73:73,0,986
2R	21123131	.	C	A	62.77	.	AC=1;AF=0.500;AN=2;BaseQRankSum=-0.498;ClippingRankSum=0.000;DP=42;ExcessHet=3.0103;FS=0.000;MLEAC=1;MLEAF=0.500;MQ=43.86;MQRankSum=-2.908;QD=1.49;ReadPosRankSum=-0.064;SOR=0.765	GT:AD:DP:GQ:PL	0/1:34,8:42:91:91,0,800
2R	21123300	.	G	A	48.77	.	AC=1;AF=0.500;AN=2;BaseQRankSum=2.748;ClippingRankSum=0.000;DP=64;ExcessHet=3.0103;FS=6.596;MLEAC=1;MLEAF=0.500;MQ=43.97;MQRankSum=-3.056;QD=0.76;ReadPosRankSum=-0.089;SOR=2.066	GT:AD:DP:GQ:PL	0/1:58,6:64:77:77,0,2376
2R	21123548	.	A	G	168.77	.	AC=1;AF=0.500;AN=2;BaseQRankSum=0.148;ClippingRankSum=0.000;DP=69;ExcessHet=3.0103;FS=0.000;MLEAC=1;MLEAF=0.500;MQ=44.00;MQRankSum=0.000;QD=2.45;ReadPosRankSum=0.074;SOR=0.748	GT:AD:DP:GQ:PL	0/1:60,9:69:99:197,0,3016
2R	21126273	.	G	A	139.77	.	AC=1;AF=0.500;AN=2;BaseQRankSum=-0.540;ClippingRankSum=0.000;DP=48;ExcessHet=3.0103;FS=3.514;MLEAC=1;MLEAF=0.500;MQ=44.00;MQRankSum=0.000;QD=2.91;ReadPosRankSum=0.373;SOR=1.392	GT:AD:DP:GQ:PL	0/1:41,7:48:99:168,0,2004
2R	21135871	.	A	G	138.77	.	AC=1;AF=0.500;AN=2;BaseQRankSum=-1.402;ClippingRankSum=0.000;DP=66;ExcessHet=3.0103;FS=4.381;MLEAC=1;MLEAF=0.500;MQ=42.42;MQRankSum=1.599;QD=2.10;ReadPosRankSum=-0.235;SOR=0.754	GT:AD:DP:GQ:PL	0/1:52,14:66:99:167,0,2120
2R	21526802	.	C	A	158.80	.	AC=2;AF=1.00;AN=2;DP=9;ExcessHet=3.0103;FS=0.000;MLEAC=2;MLEAF=1.00;MQ=43.35;QD=22.69;SOR=4.174	GT:AD:DP:GQ:PL	1/1:0,7:7:21:187,21,0
2R	22952537	.	A	AGG	322.73	.	AC=2;AF=1.00;AN=2;DP=18;ExcessHet=3.0103;FS=0.000;MLEAC=2;MLEAF=1.00;MQ=43.57;QD=32.26;SOR=0.941	GT:AD:DP:GQ:PL	1/1:0,7:7:38:360,38,0
2R	23750797	.	A	G	115.90	.	AC=2;AF=1.00;AN=2;DP=6;ExcessHet=3.0103;FS=0.000;MLEAC=2;MLEAF=1.00;MQ=44.00;QD=23.18;SOR=1.022	GT:AD:DP:GQ:PL	1/1:0,5:5:15:144,15,0
2R	25268635	.	TCGA	T	232.80	.	AC=2;AF=1.00;AN=2;DP=7;ExcessHet=3.0103;FS=0.000;MLEAC=2;MLEAF=1.00;MQ=28.02;QD=30.79;SOR=1.329	GT:AD:DP:GQ:PL	1/1:0,6:6:18:270,18,0
2R	25268639	.	T	TTAAC	232.80	.	AC=2;AF=1.00;AN=2;DP=7;ExcessHet=3.0103;FS=0.000;MLEAC=2;MLEAF=1.00;MQ=28.02;QD=24.15;SOR=1.329	GT:AD:DP:GQ:PL	1/1:0,6:6:18:270,18,0
2R	25268651	.	AGGTTT	A	232.80	.	AC=2;AF=1.00;AN=2;DP=6;ExcessHet=3.0103;FS=0.000;MLEAC=2;MLEAF=1.00;MQ=29.02;QD=28.69;SOR=1.022	GT:AD:DP:GQ:PL	1/1:0,5:5:18:270,18,0
2R	25274762	.	A	G	76.77	.	AC=1;AF=0.500;AN=2;BaseQRankSum=-0.136;ClippingRankSum=0.000;DP=11;ExcessHet=3.0103;FS=0.000;MLEAC=1;MLEAF=0.500;MQ=34.54;MQRankSum=2.638;QD=7.68;ReadPosRankSum=0.319;SOR=0.836	GT:AD:DP:GQ:PL	0/1:7,3:10:99:105,0,334
2R	25274768	.	A	T	76.77	.	AC=1;AF=0.500;AN=2;BaseQRankSum=1.732;ClippingRankSum=0.000;DP=11;ExcessHet=3.0103;FS=0.000;MLEAC=1;MLEAF=0.500;MQ=34.54;MQRankSum=2.638;QD=7.68;ReadPosRankSum=0.536;SOR=0.836	GT:AD:DP:GQ:PL	0/1:7,3:10:99:105,0,334
2R	25274771	.	T	G	76.77	.	AC=1;AF=0.500;AN=2;BaseQRankSum=-1.180;ClippingRankSum=0.000;DP=10;ExcessHet=3.0103;FS=0.000;MLEAC=1;MLEAF=0.500;MQ=34.88;MQRankSum=2.515;QD=8.53;ReadPosRankSum=0.000;SOR=1.022	GT:AD:DP:GQ:PL	0/1:6,3:9:99:105,0,334
2R	25283126	.	A	G	178.77	.	AC=1;AF=0.500;AN=2;BaseQRankSum=-0.210;ClippingRankSum=0.000;DP=12;ExcessHet=3.0103;FS=0.000;MLEAC=1;MLEAF=0.500;MQ=43.07;MQRankSum=1.383;QD=29.79;ReadPosRankSum=-0.210;SOR=2.303	GT:AD:DP:GQ:PL	0/1:1,5:6:54:207,0,54
2R	25283132	.	C	T	178.77	.	AC=1;AF=0.500;AN=2;BaseQRankSum=0.210;ClippingRankSum=0.000;DP=13;ExcessHet=3.0103;FS=0.000;MLEAC=1;MLEAF=0.500;MQ=43.14;MQRankSum=1.383;QD=29.79;ReadPosRankSum=-0.431;SOR=2.303	GT:AD:DP:GQ:PL	0/1:1,5:6:54:207,0,54
2R	25286121	.	T	C	48.77	.	AC=1;AF=0.500;AN=2;BaseQRankSum=-1.359;ClippingRankSum=0.000;DP=46;ExcessHet=3.0103;FS=1.799;MLEAC=1;MLEAF=0.500;MQ=30.43;MQRankSum=-0.753;QD=1.08;ReadPosRankSum=-1.036;SOR=1.082	GT:AD:DP:GQ:PL	0/1:36,9:45:77:77,0,915
2R	25286211	.	A	G	230.77	.	AC=1;AF=0.500;AN=2;BaseQRankSum=-3.213;ClippingRankSum=0.000;DP=27;ExcessHet=3.0103;FS=0.000;MLEAC=1;MLEAF=0.500;MQ=28.46;MQRankSum=-0.737;QD=8.55;ReadPosRankSum=0.413;SOR=0.627	GT:AD:DP:GQ:PL	0/1:14,13:27:99:259,0,297
3L	26240	.	T	G	1486.77	.	AC=2;AF=1.00;AN=2;DP=58;ExcessHet=3.0103;FS=0.000;MLEAC=2;MLEAF=1.00;MQ=43.97;QD=25.63;SOR=1.179	GT:AD:DP:GQ:PL	1/1:0,58:58:99:1515,173,0
3L	26460	3L_26460_SNP	G	T	1839.77	.	AC=2;AF=1.00;AN=2;DB;DP=71;ExcessHet=3.0103;FS=0.000;MLEAC=2;MLEAF=1.00;MQ=43.94;QD=26.28;SOR=0.750	GT:AD:DP:GQ:PL	1/1:0,70:70:99:1868,209,0
3L	29887	.	C	T	1477.77	.	AC=2;AF=1.00;AN=2;DP=57;ExcessHet=3.0103;FS=0.000;MLEAC=2;MLEAF=1.00;MQ=44.00;QD=26.39;SOR=0.765	GT:AD:DP:GQ:PL	1/1:0,56:56:99:1506,168,0
3L	30252	3L_30252_SNP	T	G	1221.77	.	AC=2;AF=1.00;AN=2;DB;DP=49;ExcessHet=3.0103;FS=0.000;MLEAC=2;MLEAF=1.00;MQ=44.00;QD=25.45;SOR=0.963	GT:AD:DP:GQ:PL	1/1:0,48:48:99:1250,143,0
3L	31716	3L_31716_SNP	A	G	1446.77	.	AC=2;AF=1.00;AN=2;DB;DP=56;ExcessHet=3.0103;FS=0.000;MLEAC=2;MLEAF=1.00;MQ=44.00;QD=25.84;SOR=1.412	GT:AD:DP:GQ:PL	1/1:0,56:56:99:1475,167,0
3L	32365	3L_32365_SNP	C	T	1450.77	.	AC=2;AF=1.00;AN=2;DB;DP=54;ExcessHet=3.0103;FS=0.000;MLEAC=2;MLEAF=1.00;MQ=44.00;QD=26.87;SOR=0.767	GT:AD:DP:GQ:PL	1/1:0,54:54:99:1479,162,0
3L	35370	.	AT	A	1229.73	.	AC=2;AF=1.00;AN=2;DP=65;ExcessHet=3.0103;FS=0.000;MLEAC=2;MLEAF=1.00;MQ=44.00;QD=20.84;SOR=0.726	GT:AD:DP:GQ:PL	1/1:0,59:59:99:1267,176,0
3L	36437	.	TA	T	1068.73	.	AC=2;AF=1.00;AN=2;BaseQRankSum=1.730;ClippingRankSum=0.000;DP=62;ExcessHet=3.0103;FS=0.000;MLEAC=2;MLEAF=1.00;MQ=43.46;MQRankSum=7.417;QD=18.43;ReadPosRankSum=1.348;SOR=0.282	GT:AD:DP:GQ:PL	1/1:1,57:58:99:1106,152,0
3L	36633	3L_36633_SNP	A	T	1326.77	.	AC=2;AF=1.00;AN=2;DB;DP=48;ExcessHet=3.0103;FS=0.000;MLEAC=2;MLEAF=1.00;MQ=44.00;QD=27.64;SOR=0.866	GT:AD:DP:GQ:PL	1/1:0,48:48:99:1355,144,0
3L	38649	.	C	T	384.89	.	AC=2;AF=1.00;AN=2;BaseQRankSum=1.109;ClippingRankSum=0.000;DP=22;ExcessHet=3.0103;FS=0.000;MLEAC=2;MLEAF=1.00;MQ=39.66;MQRankSum=-1.539;QD=17.50;ReadPosRankSum=-0.479;SOR=0.430	GT:AD:DP:GQ:PL	1/1:3,19:22:2:411,2,0
3L	41702	3L_41702_SNP	G	A	1724.77	.	AC=2;AF=1.00;AN=2;DB;DP=63;ExcessHet=3.0103;FS=0.000;MLEAC=2;MLEAF=1.00;MQ=44.00;QD=27.38;SOR=1.092	GT:AD:DP:GQ:PL	1/1:0,63:63:99:1753,189,0
3L	58079	3L_58079_SNP	A	T	1475.84	.	AC=2;AF=1.00;AN=2;BaseQRankSum=1.083;ClippingRankSum=0.000;DB;DP=69;ExcessHet=3.0103;FS=0.000;MLEAC=2;MLEAF=1.00;MQ=44.00;MQRankSum=0.000;QD=21.39;ReadPosRankSum=0.336;SOR=0.545	GT:AD:DP:GQ:PL	1/1:7,62:69:18:1504,18,0
3L	60635	3L_60635_SNP	G	C	840.77	.	AC=2;AF=1.00;AN=2;BaseQRankSum=1.188;ClippingRankSum=0.000;DB;DP=36;ExcessHet=3.0103;FS=11.461;MLEAC=2;MLEAF=1.00;MQ=44.00;MQRankSum=0.000;QD=23.35;ReadPosRankSum=-0.947;SOR=2.209	GT:AD:DP:GQ:PL	1/1:2,34:36:54:869,54,0
3L	63699	.	C	T	1333.77	.	AC=2;AF=1.00;AN=2;BaseQRankSum=2.292;ClippingRankSum=0.000;DP=55;ExcessHet=3.0103;FS=2.236;MLEAC=2;MLEAF=1.00;MQ=43.93;MQRankSum=-0.286;QD=24.25;ReadPosRankSum=1.202;SOR=0.582	GT:AD:DP:GQ:PL	1/1:3,52:55:88:1362,88,0
3L	67258	3L_67258_SNP	C	T	1219.77	.	AC=2;AF=1.00;AN=2;DB;DP=44;ExcessHet=3.0103;FS=0.000;MLEAC=2;MLEAF=1.00;MQ=44.00;QD=27.72;SOR=0.990	GT:AD:DP:GQ:PL	1/1:0,44:44:99:1248,132,0
3L	74567	.	A	T	2052.77	.	AC=2;AF=1.00;AN=2;BaseQRankSum=-1.468;ClippingRankSum=0.000;DP=88;ExcessHet=3.0103;FS=1.850;MLEAC=2;MLEAF=1.00;MQ=43.98;MQRankSum=-0.198;QD=23.60;ReadPosRankSum=1.072;SOR=0.778	GT:AD:DP:GQ:PL	1/1:5,82:87:99:2081,122,0
3L	83377	3L_83377_SNP	A	G	1949.77	.	AC=2;AF=1.00;AN=2;BaseQRankSum=-2.055;ClippingRankSum=0.000;DB;DP=86;ExcessHet=3.0103;FS=0.000;MLEAC=2;MLEAF=1.00;MQ=44.00;MQRankSum=0.000;QD=22.67;ReadPosRankSum=-0.030;SOR=0.743	GT:AD:DP:GQ:PL	1/1:6,80:86:86:1978,86,0
3L	86507	.	ATATATTTAATTGC	A	1774.73	.	AC=1;AF=0.500;AN=2;BaseQRankSum=1.061;ClippingRankSum=0.000;DP=53;ExcessHet=3.0103;FS=1.530;MLEAC=1;MLEAF=0.500;MQ=43.28;MQRankSum=-2.283;QD=34.13;ReadPosRankSum=-1.650;SOR=0.491	GT:AD:DP:GQ:PL	0/1:8,44:52:99:1812,0,2452
3L	86522	.	AGTCAC	A	1813.73	.	AC=1;AF=0.500;AN=2;BaseQRankSum=-1.743;ClippingRankSum=0.000;DP=52;ExcessHet=3.0103;FS=1.412;MLEAC=1;MLEAF=0.500;MQ=43.26;MQRankSum=-2.452;QD=34.88;SOR=0.693	GT:AD:DP:GQ:PL	0/1:9,43:52:99:1851,0,2706
3L	86530	.	A	AC	1824.73	.	AC=1;AF=0.500;AN=2;BaseQRankSum=0.426;ClippingRankSum=0.000;DP=52;ExcessHet=3.0103;FS=1.412;MLEAC=1;MLEAF=0.500;MQ=43.26;MQRankSum=-2.452;QD=28.73;ReadPosRankSum=-1.645;SOR=0.693	GT:AD:DP:GQ:PL	0/1:9,43:52:99:1862,0,2706
3L	86531	.	AGGCCCGGGT	A	1784.73	.	AC=1;AF=0.500;AN=2;BaseQRankSum=0.000;ClippingRankSum=0.000;DP=51;ExcessHet=3.0103;FS=1.439;MLEAC=1;MLEAF=0.500;MQ=43.25;MQRankSum=-2.494;QD=34.99;ReadPosRankSum=-2.362;SOR=0.758	GT:AD:DP:GQ:PL	0/1:9,42:51:99:1822,0,2708
3L	88137	.	C	A	1511.77	.	AC=2;AF=1.00;AN=2;BaseQRankSum=-0.130;ClippingRankSum=0.000;DP=63;ExcessHet=3.0103;FS=3.082;MLEAC=2;MLEAF=1.00;MQ=44.00;MQRankSum=0.000;QD=24.78;ReadPosRankSum=-1.014;SOR=0.165	GT:AD:DP:GQ:PL	1/1:2,59:61:99:1540,128,0
3L	88353	3L_88353_SNP	C	A	1513.77	.	AC=2;AF=1.00;AN=2;BaseQRankSum=-0.382;ClippingRankSum=0.000;DB;DP=65;ExcessHet=3.0103;FS=2.092;MLEAC=2;MLEAF=1.00;MQ=44.00;MQRankSum=0.000;QD=23.29;ReadPosRankSum=0.141;SOR=0.264	GT:AD:DP:GQ:PL	1/1:4,61:65:86:1542,86,0
3L	96010	.	G	GA	780.73	.	AC=2;AF=1.00;AN=2;BaseQRankSum=-1.321;ClippingRankSum=0.000;DP=57;ExcessHet=3.0103;FS=2.660;MLEAC=2;MLEAF=1.00;MQ=43.71;MQRankSum=-0.078;QD=15.61;ReadPosRankSum=-2.025;SOR=0.170	GT:AD:DP:GQ:PL	1/1:3,47:50:89:818,89,0
3L	97623	.	T	A	1147.77	.	AC=2;AF=1.00;AN=2;BaseQRankSum=1.772;ClippingRankSum=0.000;DP=48;ExcessHet=3.0103;FS=3.006;MLEAC=2;MLEAF=1.00;MQ=43.94;MQRankSum=-0.105;QD=24.42;ReadPosRankSum=-0.604;SOR=0.157	GT:AD:DP:GQ:PL	1/1:2,45:47:87:1176,87,0
3L	99599	3L_99599_SNP	T	C	1834.77	.	AC=2;AF=1.00;AN=2;BaseQRankSum=-2.305;ClippingRankSum=0.000;DB;DP=81;ExcessHet=3.0103;FS=4.252;MLEAC=2;MLEAF=1.00;MQ=43.77;MQRankSum=-0.208;QD=23.22;ReadPosRankSum=-1.555;SOR=0.198	GT:AD:DP:GQ:PL	1/1:5,74:79:96:1863,96,0
3L	99718	.	TATCATGCTGATTTTGCGGTTTATTTTTTCAGAA	T	1959.73	.	AC=1;AF=0.500;AN=2;BaseQRankSum=0.036;ClippingRankSum=0.000;DP=57;ExcessHet=3.0103;FS=5.444;MLEAC=1;MLEAF=0.500;MQ=43.75;MQRankSum=-0.638;QD=32.63;ReadPosRankSum=-1.141;SOR=1.227	GT:AD:DP:GQ:PL	0/1:4,48:52:99:1997,0,1043
3L	105796	.	TGAGGTCAAGCGAGTATGAGGAGTATGTATGAAGCGCCAACTC	T	1319.73	.	AC=1;AF=0.500;AN=2;BaseQRankSum=0.334;ClippingRankSum=0.000;DP=37;ExcessHet=3.0103;FS=0.000;MLEAC=1;MLEAF=0.500;MQ=44.18;MQRankSum=-0.162;QD=27.91;ReadPosRankSum=-1.173;SOR=1.179	GT:AD:DP:GQ:PL	0/1:2,33:35:99:1357,0,570
3L	107422	3L_107422_SNP	G	A	1843.77	.	AC=2;AF=1.00;AN=2;BaseQRankSum=2.103;ClippingRankSum=0.000;DB;DP=79;ExcessHet=3.0103;FS=1.884;MLEAC=2;MLEAF=1.00;MQ=43.98;MQRankSum=-0.209;QD=23.64;ReadPosRankSum=-0.105;SOR=0.862	GT:AD:DP:GQ:PL	1/1:5,73:78:99:1872,104,0
3L	108486	3L_108486_SNP	A	T	1799.77	.	AC=2;AF=1.00;AN=2;BaseQRankSum=2.128;ClippingRankSum=0.000;DB;DP=72;ExcessHet=3.0103;FS=0.000;MLEAC=2;MLEAF=1.00;MQ=43.97;MQRankSum=0.000;QD=25.35;ReadPosRankSum=-1.027;SOR=0.487	GT:AD:DP:GQ:PL	1/1:3,68:71:99:1828,150,0
3L	123416	3L_123416_SNP	T	A	1196.77	.	AC=2;AF=1.00;AN=2;DB;DP=44;ExcessHet=3.0103;FS=0.000;MLEAC=2;MLEAF=1.00;MQ=43.87;QD=27.20;SOR=0.990	GT:AD:DP:GQ:PL	1/1:0,44:44:99:1225,132,0
3L	124281	3L_124281_SNP	A	G	689.77	.	AC=2;AF=1.00;AN=2;BaseQRankSum=-1.363;ClippingRankSum=0.000;DB;DP=35;ExcessHet=3.0103;FS=0.000;MLEAC=2;MLEAF=1.00;MQ=44.00;MQRankSum=0.000;QD=21.56;ReadPosRankSum=2.192;SOR=0.976	GT:AD:DP:GQ:PL	1/1:2,30:32:37:718,37,0
3L	124787	3L_124787_SNP	A	T	1204.79	.	AC=2;AF=1.00;AN=2;BaseQRankSum=0.155;ClippingRankSum=0.000;DB;DP=54;ExcessHet=3.0103;FS=7.978;MLEAC=2;MLEAF=1.00;MQ=44.00;MQRankSum=0.000;QD=22.31;ReadPosRankSum=1.512;SOR=0.789	GT:AD:DP:GQ:PL	1/1:5,49:54:23:1233,23,0
3L	132286	3L_132286_SNP	C	A	1045.77	.	AC=2;AF=1.00;AN=2;BaseQRankSum=0.739;ClippingRankSum=0.000;DB;DP=45;ExcessHet=3.0103;FS=0.000;MLEAC=2;MLEAF=1.00;MQ=43.94;MQRankSum=0.000;QD=23.77;ReadPosRankSum=0.196;SOR=1.259	GT:AD:DP:GQ:PL	1/1:2,42:44:78:1074,78,0
3L	137382	.	G	GA	909.73	.	AC=2;AF=1.00;AN=2;BaseQRankSum=1.009;ClippingRankSum=0.000;DP=63;ExcessHet=3.0103;FS=0.000;MLEAC=2;MLEAF=1.00;MQ=43.94;MQRankSum=-0.530;QD=15.42;ReadPosRankSum=-1.986;SOR=0.732	GT:AD:DP:GQ:PL	1/1:8,51:59:33:947,33,0
3L	143083	3L_143083_SNP	C	A	1543.77	.	AC=2;AF=1.00;AN=2;BaseQRankSum=0.065;ClippingRankSum=0.000;DB;DP=61;ExcessHet=3.0103;FS=0.000;MLEAC=2;MLEAF=1.00;MQ=43.97;MQRankSum=-0.093;QD=25.73;ReadPosRankSum=0.541;SOR=0.693	GT:AD:DP:GQ:PL	1/1:2,58:60:99:1572,124,0
3L	143623	3L_143623_SNP	G	A	1371.77	.	AC=2;AF=1.00;AN=2;BaseQRankSum=-1.548;ClippingRankSum=0.000;DB;DP=55;ExcessHet=3.0103;FS=0.000;MLEAC=2;MLEAF=1.00;MQ=44.00;MQRankSum=0.000;QD=24.94;ReadPosRankSum=1.084;SOR=0.223	GT:AD:DP:GQ:PL	1/1:1,54:55:99:1400,135,0
3L	150134	3L_150134_SNP	T	C	1044.77	.	AC=2;AF=1.00;AN=2;BaseQRankSum=-0.675;ClippingRankSum=0.000;DB;DP=44;ExcessHet=3.0103;FS=0.000;MLEAC=2;MLEAF=1.00;MQ=44.00;MQRankSum=0.000;QD=23.74;ReadPosRankSum=-1.014;SOR=0.788	GT:AD:DP:GQ:PL	1/1:2,42:44:76:1073,76,0
3L	151620	.	C	T	1088.84	.	AC=2;AF=1.00;AN=2;BaseQRankSum=-0.207;ClippingRankSum=0.000;DP=52;ExcessHet=3.0103;FS=4.563;MLEAC=2;MLEAF=1.00;MQ=43.96;MQRankSum=-0.261;QD=20.94;ReadPosRankSum=0.063;SOR=0.363	GT:AD:DP:GQ:PL	1/1:5,47:52:18:1117,18,0
3L	153674	3L_153674_SNP	G	T	1270.77	.	AC=2;AF=1.00;AN=2;BaseQRankSum=1.487;ClippingRankSum=0.000;DB;DP=53;ExcessHet=3.0103;FS=0.000;MLEAC=2;MLEAF=1.00;MQ=44.00;MQRankSum=0.000;QD=23.98;ReadPosRankSum=3.052;SOR=0.418	GT:AD:DP:GQ:PL	1/1:3,50:53:82:1299,82,0
3L	174846	3L_174846_SNP	G	T	1681.98	.	AC=2;AF=1.00;AN=2;BaseQRankSum=-0.363;ClippingRankSum=0.000;DB;DP=79;ExcessHet=3.0103;FS=5.824;MLEAC=2;MLEAF=1.00;MQ=44.00;MQRankSum=0.000;QD=21.56;ReadPosRankSum=2.932;SOR=1.069	GT:AD:DP:GQ:PL	1/1:8,70:78:13:1710,13,0
3L	183705	3L_183705_SNP	A	G	1277.77	.	AC=2;AF=1.00;AN=2;BaseQRankSum=-0.373;ClippingRankSum=0.000;DB;DP=51;ExcessHet=3.0103;FS=0.000;MLEAC=2;MLEAF=1.00;MQ=43.66;MQRankSum=0.000;QD=26.08;ReadPosRankSum=1.109;SOR=0.446	GT:AD:DP:GQ:PL	1/1:1,48:49:99:1306,119,0
3L	185123	3L_185123_SNP	C	T	1676.77	.	AC=1;AF=0.500;AN=2;BaseQRankSum=0.764;ClippingRankSum=0.000;DB;DP=47;ExcessHet=3.0103;FS=0.000;MLEAC=1;MLEAF=0.500;MQ=43.44;MQRankSum=-0.386;QD=29.42;ReadPosRankSum=-0.172;SOR=0.693	GT:AD:DP:GQ:PL	0/1:4,42:46:76:1705,0,76
3L	185129	3L_185129_SNP	C	T	1649.77	.	AC=1;AF=0.500;AN=2;BaseQRankSum=1.165;ClippingRankSum=0.000;DB;DP=45;ExcessHet=3.0103;FS=0.000;MLEAC=1;MLEAF=0.500;MQ=43.25;MQRankSum=-0.514;QD=34.09;ReadPosRankSum=0.188;SOR=0.693	GT:AD:DP:GQ:PL	0/1:4,40:44:79:1678,0,79
3L	191963	3L_191963_SNP	C	T	860.77	.	AC=1;AF=0.500;AN=2;BaseQRankSum=2.024;ClippingRankSum=0.000;DB;DP=46;ExcessHet=3.0103;FS=0.000;MLEAC=1;MLEAF=0.500;MQ=44.00;MQRankSum=0.000;QD=19.13;ReadPosRankSum=1.037;SOR=0.578	GT:AD:DP:GQ:PL	0/1:7,38:45:48:889,0,48
3L	207933	3L_207933_SNP	G	T	1602.77	.	AC=2;AF=1.00;AN=2;BaseQRankSum=1.139;ClippingRankSum=0.000;DB;DP=68;ExcessHet=3.0103;FS=0.000;MLEAC=2;MLEAF=1.00;MQ=44.00;MQRankSum=0.000;QD=23.92;ReadPosRankSum=1.358;SOR=0.449	GT:AD:DP:GQ:PL	1/1:3,64:67:99:1631,124,0
3L	209098	.	G	A	936.77	.	AC=2;AF=1.00;AN=2;BaseQRankSum=-0.027;ClippingRankSum=0.000;DP=41;ExcessHet=3.0103;FS=2.519;MLEAC=2;MLEAF=1.00;MQ=44.00;MQRankSum=0.000;QD=22.85;ReadPosRankSum=1.573;SOR=0.991	GT:AD:DP:GQ:PL	1/1:3,38:41:38:965,38,0
3L	224203	.	TCAATTTTCTCTTCGAGTCGTCG	T	1814.73	.	AC=1;AF=0.500;AN=2;BaseQRankSum=0.091;ClippingRankSum=0.000;DP=55;ExcessHet=3.0103;FS=1.618;MLEAC=1;MLEAF=0.500;MQ=44.20;MQRankSum=0.421;QD=34.90;ReadPosRankSum=-1.418;SOR=1.085	GT:AD:DP:GQ:PL	0/1:6,46:52:99:1852,0,1189
3L	237707	3L_237707_SNP	T	G	1312.77	.	AC=2;AF=1.00;AN=2;BaseQRankSum=-2.867;ClippingRankSum=0.000;DB;DP=62;ExcessHet=3.0103;FS=0.000;MLEAC=2;MLEAF=1.00;MQ=44.00;MQRankSum=0.000;QD=21.17;ReadPosRankSum=0.333;SOR=0.471	GT:AD:DP:GQ:PL	1/1:5,57:62:40:1341,40,0
3L	298848	.	CACCAAATAACAAACT	C	1994.73	.	AC=1;AF=0.500;AN=2;BaseQRankSum=-0.138;ClippingRankSum=0.000;DP=59;ExcessHet=3.0103;FS=1.569;MLEAC=1;MLEAF=0.500;MQ=43.83;MQRankSum=-0.843;QD=35.00;ReadPosRankSum=-1.166;SOR=0.694	GT:AD:DP:GQ:PL	0/1:7,50:57:99:2032,0,142
3L	299204	3L_299204_SNP	G	A	1158.77	.	AC=2;AF=1.00;AN=2;BaseQRankSum=1.387;ClippingRankSum=0.000;DB;DP=47;ExcessHet=3.0103;FS=0.000;MLEAC=2;MLEAF=1.00;MQ=44.00;MQRankSum=0.000;QD=24.65;ReadPosRankSum=-0.836;SOR=0.737	GT:AD:DP:GQ:PL	1/1:2,45:47:86:1187,86,0
3L	310483	3L_310483_SNP	G	A	1069.77	.	AC=2;AF=1.00;AN=2;BaseQRankSum=1.461;ClippingRankSum=0.000;DB;DP=49;ExcessHet=3.0103;FS=0.000;MLEAC=2;MLEAF=1.00;MQ=44.00;MQRankSum=0.000;QD=22.29;ReadPosRankSum=1.092;SOR=1.105	GT:AD:DP:GQ:PL	1/1:4,44:48:35:1098,35,0
3L	311022	3L_311022_DEL	GC	G	1860.73	.	AC=2;AF=1.00;AN=2;DB;DP=54;ExcessHet=3.0103;FS=0.000;MLEAC=2;MLEAF=1.00;MQ=43.72;QD=27.34;SOR=0.808	GT:AD:DP:GQ:PL	1/1:0,53:53:99:1898,159,0
3L	311078	3L_311078_SNP	A	G	1292.77	.	AC=2;AF=1.00;AN=2;BaseQRankSum=0.976;ClippingRankSum=0.000;DB;DP=55;ExcessHet=3.0103;FS=0.000;MLEAC=2;MLEAF=1.00;MQ=43.93;MQRankSum=-0.099;QD=24.39;ReadPosRankSum=0.352;SOR=0.900	GT:AD:DP:GQ:PL	1/1:2,51:53:99:1321,120,0
3L	311521	3L_311521_SNP	C	A	1009.77	.	AC=2;AF=1.00;AN=2;BaseQRankSum=0.176;ClippingRankSum=0.000;DB;DP=44;ExcessHet=3.0103;FS=0.000;MLEAC=2;MLEAF=1.00;MQ=44.00;MQRankSum=0.000;QD=22.95;ReadPosRankSum=-0.859;SOR=0.713	GT:AD:DP:GQ:PL	1/1:3,41:44:48:1038,48,0
3L	311799	3L_311799_SNP	T	A	1015.77	.	AC=2;AF=1.00;AN=2;BaseQRankSum=-1.031;ClippingRankSum=0.000;DB;DP=40;ExcessHet=3.0103;FS=0.000;MLEAC=2;MLEAF=1.00;MQ=44.00;MQRankSum=0.000;QD=25.39;ReadPosRankSum=1.875;SOR=0.404	GT:AD:DP:GQ:PL	1/1:1,39:40:91:1044,91,0
3L	316289	3L_316289_SNP	G	T	1421.77	.	AC=2;AF=1.00;AN=2;BaseQRankSum=0.985;ClippingRankSum=0.000;DB;DP=55;ExcessHet=3.0103;FS=3.424;MLEAC=2;MLEAF=1.00;MQ=44.00;MQRankSum=0.000;QD=25.85;ReadPosRankSum=-0.480;SOR=0.581	GT:AD:DP:GQ:PL	1/1:1,54:55:99:1450,138,0
3L	316365	3L_316365_SNP	C	T	1490.77	.	AC=2;AF=1.00;AN=2;BaseQRankSum=-0.179;ClippingRankSum=0.000;DB;DP=58;ExcessHet=3.0103;FS=0.000;MLEAC=2;MLEAF=1.00;MQ=44.00;MQRankSum=0.000;QD=25.70;ReadPosRankSum=-0.653;SOR=1.199	GT:AD:DP:GQ:PL	1/1:2,56:58:99:1519,117,0
3L	317562	3L_317562_SNP	G	A	1129.77	.	AC=2;AF=1.00;AN=2;BaseQRankSum=1.671;ClippingRankSum=0.000;DB;DP=53;ExcessHet=3.0103;FS=0.000;MLEAC=2;MLEAF=1.00;MQ=44.00;MQRankSum=0.000;QD=22.15;ReadPosRankSum=-0.728;SOR=0.446	GT:AD:DP:GQ:PL	1/1:5,46:51:32:1158,32,0
3L	320636	3L_320636_SNP	C	T	1175.56	.	AC=2;AF=1.00;AN=2;BaseQRankSum=-0.333;ClippingRankSum=0.000;DB;DP=57;ExcessHet=3.0103;FS=3.739;MLEAC=2;MLEAF=1.00;MQ=44.00;MQRankSum=0.000;QD=20.62;ReadPosRankSum=-0.038;SOR=0.479	GT:AD:DP:GQ:PL	1/1:6,51:57:7:1203,7,0
3L	321221	3L_321221_SNP	A	T	1361.77	.	AC=2;AF=1.00;AN=2;BaseQRankSum=-0.099;ClippingRankSum=0.000;DB;DP=60;ExcessHet=3.0103;FS=1.801;MLEAC=2;MLEAF=1.00;MQ=44.00;MQRankSum=0.000;QD=23.08;ReadPosRankSum=-1.487;SOR=0.639	GT:AD:DP:GQ:PL	1/1:5,54:59:38:1390,38,0
3L	321236	3L_321236_SNP	G	T	1268.77	.	AC=2;AF=1.00;AN=2;BaseQRankSum=2.116;ClippingRankSum=0.000;DB;DP=61;ExcessHet=3.0103;FS=0.000;MLEAC=2;MLEAF=1.00;MQ=44.00;MQRankSum=0.000;QD=21.15;ReadPosRankSum=-1.504;SOR=0.693	GT:AD:DP:GQ:PL	1/1:6,54:60:35:1297,35,0
3L	321801	3L_321801_SNP	A	G	1117.77	.	AC=2;AF=1.00;AN=2;DB;DP=41;ExcessHet=3.0103;FS=0.000;MLEAC=2;MLEAF=1.00;MQ=43.68;QD=27.26;SOR=0.843	GT:AD:DP:GQ:PL	1/1:0,41:41:99:1146,123,0
3L	321857	3L_321857_SNP	A	G	1260.77	.	AC=2;AF=1.00;AN=2;DB;DP=47;ExcessHet=3.0103;FS=0.000;MLEAC=2;MLEAF=1.00;MQ=43.72;QD=26.82;SOR=1.022	GT:AD:DP:GQ:PL	1/1:0,47:47:99:1289,140,0
3L	321920	3L_321920_SNP	T	A	1327.77	.	AC=2;AF=1.00;AN=2;BaseQRankSum=1.277;ClippingRankSum=0.000;DB;DP=51;ExcessHet=3.0103;FS=3.651;MLEAC=2;MLEAF=1.00;MQ=43.94;MQRankSum=0.000;QD=26.03;ReadPosRankSum=0.891;SOR=0.746	GT:AD:DP:GQ:PL	1/1:1,50:51:99:1356,126,0
3L	332547	3L_332547_SNP	T	A	2098.77	.	AC=1;AF=0.500;AN=2;BaseQRankSum=-2.117;ClippingRankSum=0.000;DB;DP=60;ExcessHet=3.0103;FS=2.172;MLEAC=1;MLEAF=0.500;MQ=43.87;MQRankSum=-0.432;QD=34.98;ReadPosRankSum=0.968;SOR=1.528	GT:AD:DP:GQ:PL	0/1:4,56:60:37:2127,0,37
3L	332572	3L_332572_SNP	C	G	2102.77	.	AC=1;AF=0.500;AN=2;BaseQRankSum=-0.257;ClippingRankSum=0.000;DB;DP=55;ExcessHet=3.0103;FS=1.877;MLEAC=1;MLEAF=0.500;MQ=43.93;MQRankSum=-0.406;QD=32.73;ReadPosRankSum=0.732;SOR=0.394	GT:AD:DP:GQ:PL	0/1:5,50:55:99:2131,0,128
3L	332588	.	A	AT	2091.73	.	AC=1;AF=0.500;AN=2;BaseQRankSum=-1.462;ClippingRankSum=0.000;DP=58;ExcessHet=3.0103;FS=1.912;MLEAC=1;MLEAF=0.500;MQ=43.86;MQRankSum=-0.600;QD=31.05;ReadPosRankSum=-0.610;SOR=0.350	GT:AD:DP:GQ:PL	0/1:5,53:58:99:2129,0,122
3L	332637	3L_332637_SNP	G	T	1356.77	.	AC=2;AF=1.00;AN=2;BaseQRankSum=-0.055;ClippingRankSum=0.000;DB;DP=62;ExcessHet=3.0103;FS=8.137;MLEAC=2;MLEAF=1.00;MQ=43.91;MQRankSum=-0.491;QD=22.24;ReadPosRankSum=-0.356;SOR=0.907	GT:AD:DP:GQ:PL	1/1:5,56:61:35:1385,35,0
3L	332751	3L_332751_SNP	T	C	1560.22	.	AC=1;AF=0.500;AN=2;BaseQRankSum=-2.485;ClippingRankSum=0.000;DB;DP=74;ExcessHet=3.0103;FS=1.434;MLEAC=1;MLEAF=0.500;MQ=43.87;MQRankSum=-0.689;QD=21.08;ReadPosRankSum=-2.284;SOR=0.446	GT:AD:DP:GQ:PL	0/1:8,66:74:4:1587,0,4
3L	332841	3L_332841_SNP	G	T	3328.78	.	AC=2;AF=1.00;AN=2;BaseQRankSum=0.108;ClippingRankSum=0.000;DB;DP=86;ExcessHet=3.0103;FS=7.055;MLEAC=2;MLEAF=1.00;MQ=43.40;MQRankSum=-0.859;QD=29.37;ReadPosRankSum=0.945;SOR=0.360	GT:AD:DP:GQ:PL	1/1:5,81:86:24:3357,24,0
3L	332847	3L_332847_SNP	T	A	3277.77	.	AC=2;AF=1.00;AN=2;BaseQRankSum=0.466;ClippingRankSum=0.000;DB;DP=82;ExcessHet=3.0103;FS=9.363;MLEAC=2;MLEAF=1.00;MQ=43.37;MQRankSum=-0.782;QD=28.73;ReadPosRankSum=1.155;SOR=0.232	GT:AD:DP:GQ:PL	1/1:4,78:82:43:3306,43,0
3L	332944	3L_332944_SNP	G	A	1146.77	.	AC=2;AF=1.00;AN=2;BaseQRankSum=0.636;ClippingRankSum=0.000;DB;DP=45;ExcessHet=3.0103;FS=0.000;MLEAC=2;MLEAF=1.00;MQ=43.44;MQRankSum=-0.282;QD=25.48;ReadPosRankSum=-0.577;SOR=0.473	GT:AD:DP:GQ:PL	1/1:1,44:45:99:1175,108,0
3L	332962	3L_332962_SNP	C	T	1069.77	.	AC=2;AF=1.00;AN=2;BaseQRankSum=0.097;ClippingRankSum=0.000;DB;DP=46;ExcessHet=3.0103;FS=0.000;MLEAC=2;MLEAF=1.00;MQ=43.58;MQRankSum=-0.416;QD=23.26;ReadPosRankSum=1.336;SOR=0.900	GT:AD:DP:GQ:PL	1/1:3,43:46:53:1098,53,0
3L	333168	3L_333168_SNP	G	A	1735.81	.	AC=1;AF=0.500;AN=2;BaseQRankSum=-0.183;ClippingRankSum=0.000;DB;DP=47;ExcessHet=3.0103;FS=6.084;MLEAC=1;MLEAF=0.500;MQ=43.92;MQRankSum=-0.315;QD=23.92;ReadPosRankSum=-0.286;SOR=0.078	GT:AD:DP:GQ:PL	0/1:3,43:46:20:1764,0,20
3L	333175	3L_333175_SNP	C	T	1689.78	.	AC=1;AF=0.500;AN=2;BaseQRankSum=1.415;ClippingRankSum=0.000;DB;DP=46;ExcessHet=3.0103;FS=6.320;MLEAC=1;MLEAF=0.500;MQ=43.87;MQRankSum=-0.421;QD=28.85;ReadPosRankSum=-0.080;SOR=0.233	GT:AD:DP:GQ:PL	0/1:3,42:45:26:1718,0,26
3L	333499	3L_333499_SNP	A	G	1173.77	.	AC=2;AF=1.00;AN=2;BaseQRankSum=-0.676;ClippingRankSum=0.000;DB;DP=54;ExcessHet=3.0103;FS=2.047;MLEAC=2;MLEAF=1.00;MQ=43.89;MQRankSum=-0.357;QD=22.15;ReadPosRankSum=-1.250;SOR=0.315	GT:AD:DP:GQ:PL	1/1:4,49:53:48:1202,48,0
3L	334552	3L_334552_SNP	A	G	1439.77	.	AC=2;AF=1.00;AN=2;BaseQRankSum=0.021;ClippingRankSum=0.000;DB;DP=59;ExcessHet=3.0103;FS=3.054;MLEAC=2;MLEAF=1.00;MQ=44.00;MQRankSum=0.000;QD=24.40;ReadPosRankSum=-0.722;SOR=0.128	GT:AD:DP:GQ:PL	1/1:2,57:59:99:1468,120,0
3L	337416	3L_337416_SNP	T	A	1239.77	.	AC=2;AF=1.00;AN=2;BaseQRankSum=-0.084;ClippingRankSum=0.000;DB;DP=55;ExcessHet=3.0103;FS=2.050;MLEAC=2;MLEAF=1.00;MQ=43.89;MQRankSum=-0.453;QD=22.54;ReadPosRankSum=0.785;SOR=0.311	GT:AD:DP:GQ:PL	1/1:4,51:55:57:1268,57,0
3L	337910	3L_337910_SNP	T	C	1569.77	.	AC=2;AF=1.00;AN=2;BaseQRankSum=-1.537;ClippingRankSum=0.000;DB;DP=70;ExcessHet=3.0103;FS=0.000;MLEAC=2;MLEAF=1.00;MQ=43.96;MQRankSum=0.000;QD=22.75;ReadPosRankSum=0.413;SOR=0.787	GT:AD:DP:GQ:PL	1/1:4,65:69:95:1598,95,0
3L	338186	3L_338186_SNP	T	A	1455.77	.	AC=2;AF=1.00;AN=2;BaseQRankSum=-0.865;ClippingRankSum=0.000;DB;DP=64;ExcessHet=3.0103;FS=1.935;MLEAC=2;MLEAF=1.00;MQ=44.00;MQRankSum=0.000;QD=22.75;ReadPosRankSum=-0.749;SOR=0.255	GT:AD:DP:GQ:PL	1/1:5,59:64:53:1484,53,0
3L	339023	3L_339023_SNP	C	T	1202.77	.	AC=2;AF=1.00;AN=2;BaseQRankSum=1.277;ClippingRankSum=0.000;DB;DP=51;ExcessHet=3.0103;FS=2.305;MLEAC=2;MLEAF=1.00;MQ=43.90;MQRankSum=4.042;QD=24.06;ReadPosRankSum=0.823;SOR=0.668	GT:AD:DP:GQ:PL	1/1:3,47:50:68:1231,68,0
3L	342627	3L_342627_SNP	C	G	1343.77	.	AC=2;AF=1.00;AN=2;BaseQRankSum=0.204;ClippingRankSum=0.000;DB;DP=56;ExcessHet=3.0103;FS=0.000;MLEAC=2;MLEAF=1.00;MQ=44.00;MQRankSum=0.000;QD=24.00;ReadPosRankSum=-0.882;SOR=0.391	GT:AD:DP:GQ:PL	1/1:3,53:56:86:1372,86,0
3L	349715	.	ATATGGCGCGCAGC	A	1855.73	.	AC=1;AF=0.500;AN=2;BaseQRankSum=-0.370;ClippingRankSum=0.000;DP=52;ExcessHet=3.0103;FS=7.148;MLEAC=1;MLEAF=0.500;MQ=43.40;MQRankSum=-0.473;QD=30.35;ReadPosRankSum=1.837;SOR=0.257	GT:AD:DP:GQ:PL	0/1:6,46:52:99:1893,0,602
3L	354453	3L_354453_DEL	TAA	T	1706.73	.	AC=1;AF=0.500;AN=2;BaseQRankSum=2.181;ClippingRankSum=0.000;DB;DP=60;ExcessHet=3.0103;FS=1.394;MLEAC=1;MLEAF=0.500;MQ=44.00;MQRankSum=0.000;QD=28.93;ReadPosRankSum=-0.369;SOR=1.022	GT:AD:DP:GQ:PL	0/1:9,50:59:99:1744,0,155
3L	355931	3L_355931_SNP	A	G	1508.77	.	AC=2;AF=1.00;AN=2;BaseQRankSum=1.274;ClippingRankSum=0.000;DB;DP=69;ExcessHet=3.0103;FS=3.813;MLEAC=2;MLEAF=1.00;MQ=44.00;MQRankSum=0.000;QD=21.87;ReadPosRankSum=0.619;SOR=0.543	GT:AD:DP:GQ:PL	1/1:6,63:69:64:1537,64,0
3L	359181	3L_359181_SNP	G	A	1185.77	.	AC=2;AF=1.00;AN=2;BaseQRankSum=-0.825;ClippingRankSum=0.000;DB;DP=46;ExcessHet=3.0103;FS=3.840;MLEAC=2;MLEAF=1.00;MQ=44.00;MQRankSum=0.000;QD=25.78;ReadPosRankSum=1.729;SOR=0.884	GT:AD:DP:GQ:PL	1/1:1,45:46:99:1214,109,0
3L	360982	.	A	G	976.77	.	AC=2;AF=1.00;AN=2;BaseQRankSum=1.244;ClippingRankSum=0.000;DP=43;ExcessHet=3.0103;FS=2.403;MLEAC=2;MLEAF=1.00;MQ=43.95;MQRankSum=-0.183;QD=22.72;ReadPosRankSum=1.525;SOR=0.799	GT:AD:DP:GQ:PL	1/1:3,40:43:51:1005,51,0
3L	361306	3L_361306_DEL	AGC	A	1279.73	.	AC=1;AF=0.500;AN=2;BaseQRankSum=2.283;ClippingRankSum=0.000;DB;DP=41;ExcessHet=3.0103;FS=0.000;MLEAC=1;MLEAF=0.500;MQ=44.00;MQRankSum=0.000;QD=31.21;ReadPosRankSum=-0.214;SOR=0.693	GT:AD:DP:GQ:PL	0/1:8,33:41:99:1317,0,229
3L	365576	.	TG	T	913.73	.	AC=1;AF=0.500;AN=2;BaseQRankSum=1.340;ClippingRankSum=0.000;DP=27;ExcessHet=3.0103;FS=2.049;MLEAC=1;MLEAF=0.500;MQ=43.85;MQRankSum=-0.526;QD=33.84;ReadPosRankSum=-1.469;SOR=0.340	GT:AD:DP:GQ:PL	0/1:4,23:27:99:951,0,1203
3L	365578	.	TATATAAAGGTTAATTGGGGAAGGCTTTATTAA	T	911.73	.	AC=1;AF=0.500;AN=2;BaseQRankSum=2.446;ClippingRankSum=0.000;DP=27;ExcessHet=3.0103;FS=2.049;MLEAC=1;MLEAF=0.500;MQ=43.85;MQRankSum=-0.526;QD=33.77;ReadPosRankSum=-1.640;SOR=0.340	GT:AD:DP:GQ:PL	0/1:4,23:27:99:949,0,1205
3L	365772	3L_365772_SNP	C	T	1084.77	.	AC=2;AF=1.00;AN=2;BaseQRankSum=0.676;ClippingRankSum=0.000;DB;DP=48;ExcessHet=3.0103;FS=0.000;MLEAC=2;MLEAF=1.00;MQ=43.88;MQRankSum=-0.411;QD=23.08;ReadPosRankSum=-1.000;SOR=0.641	GT:AD:DP:GQ:PL	1/1:3,44:47:59:1113,59,0
3L	368458	3L_368458_SNP	G	T	888.77	.	AC=2;AF=1.00;AN=2;DB;DP=34;ExcessHet=3.0103;FS=0.000;MLEAC=2;MLEAF=1.00;MQ=44.00;QD=26.93;SOR=0.880	GT:AD:DP:GQ:PL	1/1:0,33:33:99:917,99,0
3L	368554	3L_368554_SNP	T	C	899.77	.	AC=2;AF=1.00;AN=2;DB;DP=35;ExcessHet=3.0103;FS=0.000;MLEAC=2;MLEAF=1.00;MQ=44.00;QD=25.71;SOR=1.002	GT:AD:DP:GQ:PL	1/1:0,35:35:99:928,105,0
3L	369201	3L_369201_SNP	T	A	1086.77	.	AC=1;AF=0.500;AN=2;BaseQRankSum=-1.414;ClippingRankSum=0.000;DB;DP=54;ExcessHet=3.0103;FS=6.394;MLEAC=1;MLEAF=0.500;MQ=43.85;MQRankSum=-0.766;QD=20.13;ReadPosRankSum=-0.142;SOR=0.707	GT:AD:DP:GQ:PL	0/1:7,47:54:29:1115,0,29
3L	369258	.	T	TTTTTTA	1325.73	.	AC=1;AF=0.500;AN=2;BaseQRankSum=-0.403;ClippingRankSum=0.000;DP=46;ExcessHet=3.0103;FS=0.000;MLEAC=1;MLEAF=0.500;MQ=43.74;MQRankSum=-0.915;QD=30.83;ReadPosRankSum=1.118;SOR=0.610	GT:AD:DP:GQ:PL	0/1:5,38:43:76:1363,0,76
3L	369277	3L_369277_SNP	T	C	1044.77	.	AC=2;AF=1.00;AN=2;BaseQRankSum=-1.040;ClippingRankSum=0.000;DB;DP=48;ExcessHet=3.0103;FS=0.000;MLEAC=2;MLEAF=1.00;MQ=43.71;MQRankSum=-0.824;QD=21.77;ReadPosRankSum=-0.411;SOR=0.693	GT:AD:DP:GQ:PL	1/1:4,44:48:30:1073,30,0
3L	369356	3L_369356_SNP	C	T	817.90	.	AC=1;AF=0.500;AN=2;BaseQRankSum=-0.085;ClippingRankSum=0.000;DB;DP=41;ExcessHet=3.0103;FS=4.643;MLEAC=1;MLEAF=0.500;MQ=43.90;MQRankSum=-0.480;QD=19.95;ReadPosRankSum=-0.940;SOR=0.333	GT:AD:DP:GQ:PL	0/1:5,36:41:15:846,0,15
3L	369485	3L_369485_SNP	C	T	1354.77	.	AC=2;AF=1.00;AN=2;DB;DP=51;ExcessHet=3.0103;FS=0.000;MLEAC=2;MLEAF=1.00;MQ=44.00;QD=26.56;SOR=1.436	GT:AD:DP:GQ:PL	1/1:0,51:51:99:1383,153,0
3L	369849	3L_369849_SNP	A	G	1642.98	.	AC=1;AF=0.500;AN=2;BaseQRankSum=-2.739;ClippingRankSum=0.000;DB;DP=76;ExcessHet=3.0103;FS=4.195;MLEAC=1;MLEAF=0.500;MQ=44.00;MQRankSum=0.000;QD=21.62;ReadPosRankSum=1.320;SOR=0.211	GT:AD:DP:GQ:PL	0/1:5,71:76:13:1671,0,13
3L	369879	3L_369879_SNP	C	T	1800.77	.	AC=2;AF=1.00;AN=2;BaseQRankSum=0.969;ClippingRankSum=0.000;DB;DP=74;ExcessHet=3.0103;FS=0.000;MLEAC=2;MLEAF=1.00;MQ=43.97;MQRankSum=-0.138;QD=24.67;ReadPosRankSum=-0.937;SOR=0.527	GT:AD:DP:GQ:PL	1/1:3,70:73:99:1829,140,0
[truncated: 12,596,905 more chars]
