# Supplementary material for: The Tofu Mutation Restores Female Fertility to Drosophila with a Null BEAF Mutation
Source: Genes (Basel). 2026 Mar 17;17(3):328. doi: 10.3390/genes17030328 (PMC13025758; doi:10.3390/genes17030328)
Supplement: Supplementary file 1 [file genes-17-00328-s001.zip › vcf_for_suppGenes/fileS7tofuChr2.snpEff.vcf]

##fileformat=VCFv4.2
##FILTER=<ID=LowQual,Description="Low quality">
##FORMAT=<ID=AD,Number=R,Type=Integer,Description="Allelic depths for the ref and alt alleles in the order listed">
##FORMAT=<ID=DP,Number=1,Type=Integer,Description="Approximate read depth (reads with MQ=255 or with bad mates are filtered)">
##FORMAT=<ID=GQ,Number=1,Type=Integer,Description="Genotype Quality">
##FORMAT=<ID=GT,Number=1,Type=String,Description="Genotype">
##FORMAT=<ID=PL,Number=G,Type=Integer,Description="Normalized, Phred-scaled likelihoods for genotypes as defined in the VCF specification">
##GATKCommandLine.HaplotypeCaller=<ID=HaplotypeCaller,Version=3.7-0-gcfedb67,Date="Thu Jun 29 14:54:18 CDT 2017",Epoch=1498766058127,CommandLineOptions="analysis_type=HaplotypeCaller input_file=[kog30ri.bam] showFullBamList=false read_buffer_size=null read_filter=[] disable_read_filter=[] intervals=null excludeIntervals=null interval_set_rule=UNION interval_merging=ALL interval_padding=0 reference_sequence=dmel-all-chromosome-r6.15.fasta nonDeterministicRandomSeed=false disableDithering=false maxRuntime=-1 maxRuntimeUnits=MINUTES downsampling_type=BY_SAMPLE downsample_to_fraction=null downsample_to_coverage=500 baq=OFF baqGapOpenPenalty=40.0 refactor_NDN_cigar_string=false fix_misencoded_quality_scores=false allow_potentially_misencoded_quality_scores=false useOriginalQualities=false defaultBaseQualities=-1 performanceLog=null BQSR=null quantize_quals=0 static_quantized_quals=null round_down_quantized=false disable_indel_quals=false emit_original_quals=false preserve_qscores_less_than=6 globalQScorePrior=-1.0 secondsBetweenProgressUpdates=10 validation_strictness=SILENT remove_program_records=false keep_program_records=false sample_rename_mapping_file=null unsafe=null disable_auto_index_creation_and_locking_when_reading_rods=false no_cmdline_in_header=false sites_only=false never_trim_vcf_format_field=false bcf=false bam_compression=null simplifyBAM=false disable_bam_indexing=false generate_md5=false num_threads=1 num_cpu_threads_per_data_thread=1 num_io_threads=0 monitorThreadEfficiency=false num_bam_file_handles=null read_group_black_list=null pedigree=[] pedigreeString=[] pedigreeValidationType=STRICT allow_intervals_with_unindexed_bam=false generateShadowBCF=false variant_index_type=DYNAMIC_SEEK variant_index_parameter=-1 reference_window_stop=0 phone_home= gatk_key=null tag=NA logging_level=INFO log_to_file=null help=false version=false out=/ddnA/project/chart4/keller/data/AlignedSeq/a/kog30dm6.raw.snps.indels.vcf likelihoodCalculationEngine=PairHMM heterogeneousKmerSizeResolution=COMBO_MIN dbsnp=(RodBinding name=dbsnp source=dgrp2.vcf) dontTrimActiveRegions=false maxDiscARExtension=25 maxGGAARExtension=300 paddingAroundIndels=150 paddingAroundSNPs=20 comp=[] annotation=[] excludeAnnotation=[] group=[StandardAnnotation, StandardHCAnnotation] debug=false useFilteredReadsForAnnotations=false emitRefConfidence=NONE bamOutput=null bamWriterType=CALLED_HAPLOTYPES emitDroppedReads=false disableOptimizations=false annotateNDA=false useNewAFCalculator=false heterozygosity=0.001 indel_heterozygosity=1.25E-4 heterozygosity_stdev=0.01 standard_min_confidence_threshold_for_calling=30.0 standard_min_confidence_threshold_for_emitting=30.0 max_alternate_alleles=6 max_genotype_count=1024 max_num_PL_values=100 input_prior=[] sample_ploidy=2 genotyping_mode=DISCOVERY alleles=(RodBinding name= source=UNBOUND) contamination_fraction_to_filter=0.0 contamination_fraction_per_sample_file=null p_nonref_model=null exactcallslog=null output_mode=EMIT_VARIANTS_ONLY allSitePLs=false gcpHMM=10 pair_hmm_implementation=VECTOR_LOGLESS_CACHING pair_hmm_sub_implementation=ENABLE_ALL always_load_vector_logless_PairHMM_lib=false phredScaledGlobalReadMismappingRate=45 noFpga=false sample_name=null kmerSize=[10, 25] dontIncreaseKmerSizesForCycles=false allowNonUniqueKmersInRef=false numPruningSamples=1 recoverDanglingHeads=false doNotRecoverDanglingBranches=false minDanglingBranchLength=4 consensus=false maxNumHaplotypesInPopulation=128 errorCorrectKmers=false minPruning=2 debugGraphTransformations=false allowCyclesInKmerGraphToGeneratePaths=false graphOutput=null kmerLengthForReadErrorCorrection=25 minObservationsForKmerToBeSolid=20 GVCFGQBands=[1, 2, 3, 4, 5, 6, 7, 8, 9, 10, 11, 12, 13, 14, 15, 16, 17, 18, 19, 20, 21, 22, 23, 24, 25, 26, 27, 28, 29, 30, 31, 32, 33, 34, 35, 36, 37, 38, 39, 40, 41, 42, 43, 44, 45, 46, 47, 48, 49, 50, 51, 52, 53, 54, 55, 56, 57, 58, 59, 60, 70, 80, 90, 99] indelSizeToEliminateInRefModel=10 min_base_quality_score=10 includeUmappedReads=false useAllelesTrigger=false doNotRunPhysicalPhasing=true keepRG=null justDetermineActiveRegions=false dontGenotype=false dontUseSoftClippedBases=false captureAssemblyFailureBAM=false errorCorrectReads=false pcr_indel_model=CONSERVATIVE maxReadsInRegionPerSample=10000 minReadsPerAlignmentStart=10 mergeVariantsViaLD=false activityProfileOut=null activeRegionOut=null activeRegionIn=null activeRegionExtension=null forceActive=false activeRegionMaxSize=null bandPassSigma=null maxReadsInMemoryPerSample=30000 maxTotalReadsInMemory=10000000 maxProbPropagationDistance=50 activeProbabilityThreshold=0.002 min_mapping_quality_score=20 filter_reads_with_N_cigar=false filter_mismatching_base_and_quals=false filter_bases_not_stored=false">
##INFO=<ID=AC,Number=A,Type=Integer,Description="Allele count in genotypes, for each ALT allele, in the same order as listed">
##INFO=<ID=AF,Number=A,Type=Float,Description="Allele Frequency, for each ALT allele, in the same order as listed">
##INFO=<ID=AN,Number=1,Type=Integer,Description="Total number of alleles in called genotypes">
##INFO=<ID=BaseQRankSum,Number=1,Type=Float,Description="Z-score from Wilcoxon rank sum test of Alt Vs. Ref base qualities">
##INFO=<ID=ClippingRankSum,Number=1,Type=Float,Description="Z-score From Wilcoxon rank sum test of Alt vs. Ref number of hard clipped bases">
##INFO=<ID=DB,Number=0,Type=Flag,Description="dbSNP Membership">
##INFO=<ID=DP,Number=1,Type=Integer,Description="Approximate read depth; some reads may have been filtered">
##INFO=<ID=DS,Number=0,Type=Flag,Description="Were any of the samples downsampled?">
##INFO=<ID=ExcessHet,Number=1,Type=Float,Description="Phred-scaled p-value for exact test of excess heterozygosity">
##INFO=<ID=FS,Number=1,Type=Float,Description="Phred-scaled p-value using Fisher's exact test to detect strand bias">
##INFO=<ID=HaplotypeScore,Number=1,Type=Float,Description="Consistency of the site with at most two segregating haplotypes">
##INFO=<ID=InbreedingCoeff,Number=1,Type=Float,Description="Inbreeding coefficient as estimated from the genotype likelihoods per-sample when compared against the Hardy-Weinberg expectation">
##INFO=<ID=MLEAC,Number=A,Type=Integer,Description="Maximum likelihood expectation (MLE) for the allele counts (not necessarily the same as the AC), for each ALT allele, in the same order as listed">
##INFO=<ID=MLEAF,Number=A,Type=Float,Description="Maximum likelihood expectation (MLE) for the allele frequency (not necessarily the same as the AF), for each ALT allele, in the same order as listed">
##INFO=<ID=MQ,Number=1,Type=Float,Description="RMS Mapping Quality">
##INFO=<ID=MQRankSum,Number=1,Type=Float,Description="Z-score From Wilcoxon rank sum test of Alt vs. Ref read mapping qualities">
##INFO=<ID=QD,Number=1,Type=Float,Description="Variant Confidence/Quality by Depth">
##INFO=<ID=ReadPosRankSum,Number=1,Type=Float,Description="Z-score from Wilcoxon rank sum test of Alt vs. Ref read position bias">
##INFO=<ID=SOR,Number=1,Type=Float,Description="Symmetric Odds Ratio of 2x2 contingency table to detect strand bias">
##contig=<ID=2L,length=23513712>
##contig=<ID=2R,length=25286936>
##SnpEffVersion="5.2a (build 2023-10-24 14:24), by Pablo Cingolani"
##SnpEffCmd="SnpEff  BDGP6.32.105 tofuchrom2.vcf "
##INFO=<ID=ANN,Number=.,Type=String,Description="Functional annotations: 'Allele | Annotation | Annotation_Impact | Gene_Name | Gene_ID | Feature_Type | Feature_ID | Transcript_BioType | Rank | HGVS.c | HGVS.p | cDNA.pos / cDNA.length | CDS.pos / CDS.length | AA.pos / AA.length | Distance | ERRORS / WARNINGS / INFO' ">
##INFO=<ID=LOF,Number=.,Type=String,Description="Predicted loss of function effects for this variant. Format: 'Gene_Name | Gene_ID | Number_of_transcripts_in_gene | Percent_of_transcripts_affected'">
##INFO=<ID=NMD,Number=.,Type=String,Description="Predicted nonsense mediated decay effects for this variant. Format: 'Gene_Name | Gene_ID | Number_of_transcripts_in_gene | Percent_of_transcripts_affected'">
2L	784050	.	TAA	T	232.8	.	AC=2;AF=1.00;AN=2;DP=5;ExcessHet=3.0103;FS=0.000;MLEAC=2;MLEAF=1.00;MQ=37.73;QD=31.28;SOR=3.611;ANN=T|upstream_gene_variant|MODIFIER|CG3544|FBgn0031279|transcript|FBtr0078007|protein_coding||c.-370_-369delAA|||||285|,T|upstream_gene_variant|MODIFIER|CG3544|FBgn0031279|transcript|FBtr0331652|protein_coding||c.-370_-369delAA|||||285|,T|downstream_gene_variant|MODIFIER|CG13947|FBgn0031277|transcript|FBtr0078005|protein_coding||c.*4488_*4489delAA|||||4396|,T|downstream_gene_variant|MODIFIER|Gr21a|FBgn0041250|transcript|FBtr0078006|protein_coding||c.*1227_*1228delAA|||||1166|,T|downstream_gene_variant|MODIFIER|Pkg21D|FBgn0000442|transcript|FBtr0078042|protein_coding||c.*2208_*2209delTT|||||2102|,T|downstream_gene_variant|MODIFIER|Gr21a|FBgn0041250|transcript|FBtr0331651|protein_coding||c.*1227_*1228delAA|||||1166|,T|intergenic_region|MODIFIER|Gr21a-CG3544|FBgn0041250-FBgn0031279|intergenic_region|FBgn0041250-FBgn0031279|||n.784051_784052delAA||||||	GT:AD:DP:GQ:PL	1/1:0,5:5:18:270,18,0
2L	784193	.	G	T	120.77	.	AC=1;AF=0.500;AN=2;BaseQRankSum=1.517;ClippingRankSum=0.000;DP=14;ExcessHet=3.0103;FS=0.000;MLEAC=1;MLEAF=0.500;MQ=41.23;MQRankSum=1.294;QD=8.63;ReadPosRankSum=1.383;SOR=1.022;ANN=T|upstream_gene_variant|MODIFIER|CG3544|FBgn0031279|transcript|FBtr0078007|protein_coding||c.-228G>T|||||143|,T|upstream_gene_variant|MODIFIER|CG3544|FBgn0031279|transcript|FBtr0331652|protein_coding||c.-228G>T|||||143|,T|downstream_gene_variant|MODIFIER|CG13947|FBgn0031277|transcript|FBtr0078005|protein_coding||c.*4630G>T|||||4538|,T|downstream_gene_variant|MODIFIER|Gr21a|FBgn0041250|transcript|FBtr0078006|protein_coding||c.*1369G>T|||||1308|,T|downstream_gene_variant|MODIFIER|Pkg21D|FBgn0000442|transcript|FBtr0078042|protein_coding||c.*2067C>A|||||1960|,T|downstream_gene_variant|MODIFIER|Gr21a|FBgn0041250|transcript|FBtr0331651|protein_coding||c.*1369G>T|||||1308|,T|intergenic_region|MODIFIER|Gr21a-CG3544|FBgn0041250-FBgn0031279|intergenic_region|FBgn0041250-FBgn0031279|||n.784193G>T||||||	GT:AD:DP:GQ:PL	0/1:9,5:14:99:149,0,363
2L	1815362	.	C	T	133.77	.	AC=1;AF=0.500;AN=2;BaseQRankSum=0.431;ClippingRankSum=0.000;DP=6;ExcessHet=3.0103;FS=0.000;MLEAC=1;MLEAF=0.500;MQ=44.00;MQRankSum=0.000;QD=22.29;ReadPosRankSum=0.084;SOR=1.609;ANN=T|intergenic_region|MODIFIER|FBti0019108-CG31933|FBti0019108-FBgn0051933|intergenic_region|FBti0019108-FBgn0051933|||n.1815362C>T||||||	GT:AD:DP:GQ:PL	0/1:2,4:6:65:162,0,65
2L	1815372	.	G	A	133.77	.	AC=1;AF=0.500;AN=2;BaseQRankSum=1.282;ClippingRankSum=0.000;DP=6;ExcessHet=3.0103;FS=0.000;MLEAC=1;MLEAF=0.500;MQ=44.00;MQRankSum=0.000;QD=22.29;ReadPosRankSum=0.084;SOR=1.609;ANN=A|intergenic_region|MODIFIER|FBti0019108-CG31933|FBti0019108-FBgn0051933|intergenic_region|FBti0019108-FBgn0051933|||n.1815372G>A||||||	GT:AD:DP:GQ:PL	0/1:2,4:6:65:162,0,65
2L	1818335	.	A	G	110.9	.	AC=2;AF=1.00;AN=2;DP=5;ExcessHet=3.0103;FS=0.000;MLEAC=2;MLEAF=1.00;MQ=44.00;QD=22.18;SOR=3.611;ANN=G|downstream_gene_variant|MODIFIER|CG31933|FBgn0051933|transcript|FBtr0077896|protein_coding||c.*2935T>C|||||2921|,G|intergenic_region|MODIFIER|FBti0019108-CG31933|FBti0019108-FBgn0051933|intergenic_region|FBti0019108-FBgn0051933|||n.1818335A>G||||||	GT:AD:DP:GQ:PL	1/1:0,5:5:15:139,15,0
2L	4088746	.	G	GA	593.94	.	AC=2;AF=1.00;AN=2;BaseQRankSum=-0.190;ClippingRankSum=0.000;DP=41;ExcessHet=3.0103;FS=0.000;MLEAC=2;MLEAF=1.00;MQ=43.95;MQRankSum=-0.269;QD=16.97;ReadPosRankSum=0.883;SOR=0.892;ANN=GA|downstream_gene_variant|MODIFIER|snoRNA:Me28S-C437|FBgn0086032|transcript|FBtr0114308|snoRNA||n.*2741_*2742insA|||||2742|,GA|intron_variant|MODIFIER|ed|FBgn0000547|transcript|FBtr0077465|protein_coding|5/8|c.751+8724_751+8725insA||||||,GA|intron_variant|MODIFIER|ed|FBgn0000547|transcript|FBtr0334266|protein_coding|5/9|c.751+8724_751+8725insA||||||,GA|intron_variant|MODIFIER|ed|FBgn0000547|transcript|FBtr0334265|protein_coding|5/8|c.751+8724_751+8725insA||||||	GT:AD:DP:GQ:PL	1/1:4,31:35:13:631,13,0
2L	4646385	2L_4646385_SNP	G	T	646.77	.	AC=2;AF=1.00;AN=2;DB;DP=14;ExcessHet=3.0103;FS=0.000;MLEAC=2;MLEAF=1.00;MQ=44.00;QD=26.87;SOR=3.912;ANN=T|synonymous_variant|LOW|CG15635|FBgn0031617|transcript|FBtr0300354|protein_coding|2/2|c.3324G>T|p.Pro1108Pro|3355/3532|3324/3411|1108/1136||,T|upstream_gene_variant|MODIFIER|CG43798|FBgn0264342|transcript|FBtr0332006|protein_coding||c.-715G>T|||||666|,T|downstream_gene_variant|MODIFIER|BG642163|FBgn0083938|transcript|FBtr0110769|protein_coding||c.*3767G>T|||||3638|,T|downstream_gene_variant|MODIFIER|BG642163|FBgn0083938|transcript|FBtr0346457|protein_coding||c.*3767G>T|||||3513|	GT:AD:DP:GQ:PL	1/1:0,14:14:45:675,45,0
2L	4953566	.	C	CTTAACGTTTGTAAGTGCGCTACATTGTTTAGGTTTTAATATTAAACGCACTCCCATTAAAGTTATTAAAATTAAAATTTAAAACAATAAACTAAACATTTACA	765.73	.	AC=2;AF=1.00;AN=2;DP=20;ExcessHet=3.0103;FS=0.000;MLEAC=2;MLEAF=1.00;MQ=42.14;QD=30.55;SOR=1.863;ANN=CTTAACGTTTGTAAGTGCGCTACATTGTTTAGGTTTTAATATTAAACGCACTCCCATTAAAGTTATTAAAATTAAAATTTAAAACAATAAACTAAACATTTACA|upstream_gene_variant|MODIFIER|jet|FBgn0031652|transcript|FBtr0079057|protein_coding||c.-3894_-3893insTGTAAATGTTTAGTTTATTGTTTTAAATTTTAATTTTAATAACTTTAATGGGAGTGCGTTTAATATTAAAACCTAAACAATGTAGCGCACTTACAAACGTTAA|||||3783|,CTTAACGTTTGTAAGTGCGCTACATTGTTTAGGTTTTAATATTAAACGCACTCCCATTAAAGTTATTAAAATTAAAATTTAAAACAATAAACTAAACATTTACA|upstream_gene_variant|MODIFIER|Jon25Biii|FBgn0031653|transcript|FBtr0079056|protein_coding||c.-2819_-2818insTGTAAATGTTTAGTTTATTGTTTTAAATTTTAATTTTAATAACTTTAATGGGAGTGCGTTTAATATTAAAACCTAAACAATGTAGCGCACTTACAAACGTTAA|||||2800|,CTTAACGTTTGTAAGTGCGCTACATTGTTTAGGTTTTAATATTAAACGCACTCCCATTAAAGTTATTAAAATTAAAATTTAAAACAATAAACTAAACATTTACA|upstream_gene_variant|MODIFIER|Jon25Bii|FBgn0031654|transcript|FBtr0079055|protein_coding||c.-453_-452insTGTAAATGTTTAGTTTATTGTTTTAAATTTTAATTTTAATAACTTTAATGGGAGTGCGTTTAATATTAAAACCTAAACAATGTAGCGCACTTACAAACGTTAA|||||431|,CTTAACGTTTGTAAGTGCGCTACATTGTTTAGGTTTTAATATTAAACGCACTCCCATTAAAGTTATTAAAATTAAAATTTAAAACAATAAACTAAACATTTACA|upstream_gene_variant|MODIFIER|Marcal1|FBgn0031655|transcript|FBtr0078992|protein_coding||c.-2017_-2016insTTAACGTTTGTAAGTGCGCTACATTGTTTAGGTTTTAATATTAAACGCACTCCCATTAAAGTTATTAAAATTAAAATTTAAAACAATAAACTAAACATTTACA|||||1942|,CTTAACGTTTGTAAGTGCGCTACATTGTTTAGGTTTTAATATTAAACGCACTCCCATTAAAGTTATTAAAATTAAAATTTAAAACAATAAACTAAACATTTACA|upstream_gene_variant|MODIFIER|CG34124|FBgn0083960|transcript|FBtr0110838|protein_coding||c.-4912_-4911insTTAACGTTTGTAAGTGCGCTACATTGTTTAGGTTTTAATATTAAACGCACTCCCATTAAAGTTATTAAAATTAAAATTTAAAACAATAAACTAAACATTTACA|||||4844|,CTTAACGTTTGTAAGTGCGCTACATTGTTTAGGTTTTAATATTAAACGCACTCCCATTAAAGTTATTAAAATTAAAATTTAAAACAATAAACTAAACATTTACA|upstream_gene_variant|MODIFIER|jet|FBgn0031652|transcript|FBtr0110896|protein_coding||c.-3894_-3893insTGTAAATGTTTAGTTTATTGTTTTAAATTTTAATTTTAATAACTTTAATGGGAGTGCGTTTAATATTAAAACCTAAACAATGTAGCGCACTTACAAACGTTAA|||||3783|,CTTAACGTTTGTAAGTGCGCTACATTGTTTAGGTTTTAATATTAAACGCACTCCCATTAAAGTTATTAAAATTAAAATTTAAAACAATAAACTAAACATTTACA|upstream_gene_variant|MODIFIER|Jon25Bii|FBgn0031654|transcript|FBtr0345335|protein_coding||c.-453_-452insTGTAAATGTTTAGTTTATTGTTTTAAATTTTAATTTTAATAACTTTAATGGGAGTGCGTTTAATATTAAAACCTAAACAATGTAGCGCACTTACAAACGTTAA|||||431|,CTTAACGTTTGTAAGTGCGCTACATTGTTTAGGTTTTAATATTAAACGCACTCCCATTAAAGTTATTAAAATTAAAATTTAAAACAATAAACTAAACATTTACA|downstream_gene_variant|MODIFIER|Jon25Bi|FBgn0020906|transcript|FBtr0100432|protein_coding||c.*756_*757insTGTAAATGTTTAGTTTATTGTTTTAAATTTTAATTTTAATAACTTTAATGGGAGTGCGTTTAATATTAAAACCTAAACAATGTAGCGCACTTACAAACGTTAA|||||712|,CTTAACGTTTGTAAGTGCGCTACATTGTTTAGGTTTTAATATTAAACGCACTCCCATTAAAGTTATTAAAATTAAAATTTAAAACAATAAACTAAACATTTACA|non_coding_transcript_exon_variant|MODIFIER|FBti0019123|FBti0019123|transcript|FBti0019123-RA|pseudogene|1/1|n.1_2insTTAACGTTTGTAAGTGCGCTACATTGTTTAGGTTTTAATATTAAACGCACTCCCATTAAAGTTATTAAAATTAAAATTTAAAACAATAAACTAAACATTTACA||||||	GT:AD:DP:GQ:PL	1/1:0,18:18:53:803,53,0
2L	6367604	.	AT	A	32.73	.	AC=1;AF=0.500;AN=2;BaseQRankSum=1.287;ClippingRankSum=0.000;DP=54;ExcessHet=3.0103;FS=0.000;MLEAC=1;MLEAF=0.500;MQ=42.66;MQRankSum=-0.144;QD=0.76;ReadPosRankSum=1.097;SOR=0.818;ANN=A|upstream_gene_variant|MODIFIER|Nepl4|FBgn0031805|transcript|FBtr0079253|protein_coding||c.-536delT|||||277|,A|upstream_gene_variant|MODIFIER|slam|FBgn0043854|transcript|FBtr0290281|protein_coding||c.-5258delT|||||4783|,A|downstream_gene_variant|MODIFIER|FBti0019128|FBti0019128|transcript|FBti0019128-RA|pseudogene||n.*1536delT|||||1536|,A|intergenic_region|MODIFIER|FBti0019128-Nepl4|FBti0019128-FBgn0031805|intergenic_region|FBti0019128-FBgn0031805|||n.6367605delT||||||	GT:AD:DP:GQ:PL	0/1:31,12:43:70:70,0,455
2L	6518260	.	A	C	108.9	.	AC=2;AF=1.00;AN=2;DP=5;ExcessHet=3.0103;FS=0.000;MLEAC=2;MLEAF=1.00;MQ=30.42;QD=21.78;SOR=3.611;ANN=C|intron_variant|MODIFIER|CG31637|FBgn0051637|transcript|FBtr0079287|protein_coding|1/3|c.945-7108A>C||||||,C|intron_variant|MODIFIER|CG31637|FBgn0051637|transcript|FBtr0343155|protein_coding|1/3|c.945-7108A>C||||||	GT:AD:DP:GQ:PL	1/1:0,5:5:15:137,15,0
2L	6930210	.	C	CA	157.73	.	AC=1;AF=0.500;AN=2;BaseQRankSum=2.055;ClippingRankSum=0.000;DP=56;ExcessHet=3.0103;FS=36.650;MLEAC=1;MLEAF=0.500;MQ=43.81;MQRankSum=-0.415;QD=4.04;ReadPosRankSum=-1.040;SOR=2.776;ANN=CA|3_prime_UTR_variant|MODIFIER|Hrb27C|FBgn0004838|transcript|FBtr0307032|protein_coding|4/4|c.*4770dupA|||||4771|INFO_REALIGN_3_PRIME,CA|3_prime_UTR_variant|MODIFIER|Hrb27C|FBgn0004838|transcript|FBtr0079348|protein_coding|5/5|c.*2354dupA|||||4771|INFO_REALIGN_3_PRIME,CA|upstream_gene_variant|MODIFIER|CG43232|FBgn0262877|transcript|FBtr0306284|protein_coding||c.-2041_-2040insA|||||1910|,CA|upstream_gene_variant|MODIFIER|CG43232|FBgn0262877|transcript|FBtr0347283|protein_coding||c.-2041_-2040insA|||||1910|,CA|downstream_gene_variant|MODIFIER|Hrb27C|FBgn0004838|transcript|FBtr0079346|protein_coding||c.*4755_*4756insA|||||3405|,CA|downstream_gene_variant|MODIFIER|CG18304|FBgn0031869|transcript|FBtr0332327|protein_coding||c.*2474dupT|||||2334|,CA|downstream_gene_variant|MODIFIER|Hrb27C|FBgn0004838|transcript|FBtr0301403|protein_coding||c.*4755_*4756insA|||||4165|,CA|downstream_gene_variant|MODIFIER|Hrb27C|FBgn0004838|transcript|FBtr0307031|protein_coding||c.*4755_*4756insA|||||3405|,CA|downstream_gene_variant|MODIFIER|Hrb27C|FBgn0004838|transcript|FBtr0079347|protein_coding||c.*4755_*4756insA|||||4165|,CA|downstream_gene_variant|MODIFIER|Hrb27C|FBgn0004838|transcript|FBtr0307030|protein_coding||c.*4755_*4756insA|||||1536|,CA|downstream_gene_variant|MODIFIER|Hrb27C|FBgn0004838|transcript|FBtr0301404|protein_coding||c.*4755_*4756insA|||||4165|,CA|downstream_gene_variant|MODIFIER|CG18304|FBgn0031869|transcript|FBtr0079367|protein_coding||c.*2474dupT|||||2334|,CA|downstream_gene_variant|MODIFIER|CG18304|FBgn0031869|transcript|FBtr0306285|protein_coding||c.*2474dupT|||||2334|,CA|downstream_gene_variant|MODIFIER|CG18304|FBgn0031869|transcript|FBtr0332326|protein_coding||c.*2474dupT|||||2334|	GT:AD:DP:GQ:PL	0/1:26,13:39:99:195,0,319
2L	7347761	.	A	G	68.03	.	AC=2;AF=1.00;AN=2;DP=4;ExcessHet=3.0103;FS=0.000;MLEAC=2;MLEAF=1.00;MQ=37.31;QD=17.01;SOR=3.258;ANN=G|intron_variant|MODIFIER|Wnt6|FBgn0031902|transcript|FBtr0303251|protein_coding|2/3|c.287-3422A>G||||||,G|intron_variant|MODIFIER|Wnt6|FBgn0031902|transcript|FBtr0334800|protein_coding|2/3|c.287-3422A>G||||||,G|non_coding_transcript_exon_variant|MODIFIER|FBti0019131|FBti0019131|transcript|FBti0019131-RA|pseudogene|1/1|n.4381A>G||||||	GT:AD:DP:GQ:PL	1/1:0,4:4:12:96,12,0
2L	7840413	.	A	T	620.79	.	AC=2;AF=1.00;AN=2;BaseQRankSum=1.901;ClippingRankSum=0.000;DP=31;ExcessHet=3.0103;FS=13.617;MLEAC=2;MLEAF=1.00;MQ=41.39;MQRankSum=0.468;QD=26.99;ReadPosRankSum=1.904;SOR=6.271;ANN=T|upstream_gene_variant|MODIFIER|CG14537|FBgn0031954|transcript|FBtr0079526|protein_coding||c.-126A>T|||||39|,T|downstream_gene_variant|MODIFIER|CG14535|FBgn0031955|transcript|FBtr0079564|protein_coding||c.*6405T>A|||||4492|,T|downstream_gene_variant|MODIFIER|CG14535|FBgn0031955|transcript|FBtr0343421|protein_coding||c.*6405T>A|||||4492|,T|non_coding_transcript_exon_variant|MODIFIER|CR43100|FBgn0262546|transcript|FBtr0343422|pseudogene|1/1|n.2T>A||||||	GT:AD:DP:GQ:PL	1/1:1,22:23:22:649,22,0
2L	9080180	2L_9080180_SNP	C	G	1225.77	.	AC=1;AF=0.500;AN=2;BaseQRankSum=0.017;ClippingRankSum=0.000;DB;DP=75;ExcessHet=3.0103;FS=7.851;MLEAC=1;MLEAF=0.500;MQ=43.37;MQRankSum=-1.339;QD=16.56;ReadPosRankSum=-1.638;SOR=1.286;ANN=G|upstream_gene_variant|MODIFIER|Toll-4|FBgn0032095|transcript|FBtr0079768|protein_coding||c.-3927C>G|||||3927|,G|downstream_gene_variant|MODIFIER|CG12439|FBgn0032094|transcript|FBtr0079767|protein_coding||c.*2243C>G|||||2192|,G|downstream_gene_variant|MODIFIER|CG12439|FBgn0032094|transcript|FBtr0340592|protein_coding||c.*2243C>G|||||2192|,G|intergenic_region|MODIFIER|CG12439-Toll-4|FBgn0032094-FBgn0032095|intergenic_region|FBgn0032094-FBgn0032095|||n.9080180C>G||||||	GT:AD:DP:GQ:PL	0/1:41,33:74:99:1254,0,1661
2L	9080194	2L_9080194_SNP	T	C	1258.77	.	AC=1;AF=0.500;AN=2;BaseQRankSum=-1.535;ClippingRankSum=0.000;DB;DP=80;ExcessHet=3.0103;FS=4.417;MLEAC=1;MLEAF=0.500;MQ=43.17;MQRankSum=-1.398;QD=15.93;ReadPosRankSum=2.368;SOR=1.220;ANN=C|upstream_gene_variant|MODIFIER|Toll-4|FBgn0032095|transcript|FBtr0079768|protein_coding||c.-3913T>C|||||3913|,C|downstream_gene_variant|MODIFIER|CG12439|FBgn0032094|transcript|FBtr0079767|protein_coding||c.*2257T>C|||||2206|,C|downstream_gene_variant|MODIFIER|CG12439|FBgn0032094|transcript|FBtr0340592|protein_coding||c.*2257T>C|||||2206|,C|intergenic_region|MODIFIER|CG12439-Toll-4|FBgn0032094-FBgn0032095|intergenic_region|FBgn0032094-FBgn0032095|||n.9080194T>C||||||	GT:AD:DP:GQ:PL	0/1:45,34:79:99:1287,0,1784
2L	9080196	.	TA	T	1228.73	.	AC=1;AF=0.500;AN=2;BaseQRankSum=1.047;ClippingRankSum=0.000;DP=79;ExcessHet=3.0103;FS=4.416;MLEAC=1;MLEAF=0.500;MQ=43.16;MQRankSum=-1.340;QD=15.75;ReadPosRankSum=1.225;SOR=1.244;ANN=T|upstream_gene_variant|MODIFIER|Toll-4|FBgn0032095|transcript|FBtr0079768|protein_coding||c.-3910delA|||||3910|,T|downstream_gene_variant|MODIFIER|CG12439|FBgn0032094|transcript|FBtr0079767|protein_coding||c.*2260delA|||||2209|,T|downstream_gene_variant|MODIFIER|CG12439|FBgn0032094|transcript|FBtr0340592|protein_coding||c.*2260delA|||||2209|,T|intergenic_region|MODIFIER|CG12439-Toll-4|FBgn0032094-FBgn0032095|intergenic_region|FBgn0032094-FBgn0032095|||n.9080197delA||||||	GT:AD:DP:GQ:PL	0/1:44,34:78:99:1266,0,1787
2L	9080198	.	TATATA	T	1222.73	.	AC=1;AF=0.500;AN=2;BaseQRankSum=1.114;ClippingRankSum=0.000;DP=80;ExcessHet=3.0103;FS=3.052;MLEAC=1;MLEAF=0.500;MQ=42.98;MQRankSum=-0.821;QD=15.28;ReadPosRankSum=-1.848;SOR=1.128;ANN=T|upstream_gene_variant|MODIFIER|Toll-4|FBgn0032095|transcript|FBtr0079768|protein_coding||c.-3908_-3904delATATA|||||3908|,T|downstream_gene_variant|MODIFIER|CG12439|FBgn0032094|transcript|FBtr0079767|protein_coding||c.*2262_*2266delATATA|||||2211|,T|downstream_gene_variant|MODIFIER|CG12439|FBgn0032094|transcript|FBtr0340592|protein_coding||c.*2262_*2266delATATA|||||2211|,T|intergenic_region|MODIFIER|CG12439-Toll-4|FBgn0032094-FBgn0032095|intergenic_region|FBgn0032094-FBgn0032095|||n.9080199_9080203delATATA||||||	GT:AD:DP:GQ:PL	0/1:46,34:80:99:1260,0,1830
2L	9080246	2L_9080246_SNP	T	A	514.77	.	AC=1;AF=0.500;AN=2;BaseQRankSum=0.189;ClippingRankSum=0.000;DB;DP=72;ExcessHet=3.0103;FS=2.026;MLEAC=1;MLEAF=0.500;MQ=43.06;MQRankSum=-0.383;QD=7.15;ReadPosRankSum=0.289;SOR=1.061;ANN=A|upstream_gene_variant|MODIFIER|Toll-4|FBgn0032095|transcript|FBtr0079768|protein_coding||c.-3861T>A|||||3861|,A|downstream_gene_variant|MODIFIER|CG12439|FBgn0032094|transcript|FBtr0079767|protein_coding||c.*2309T>A|||||2258|,A|downstream_gene_variant|MODIFIER|CG12439|FBgn0032094|transcript|FBtr0340592|protein_coding||c.*2309T>A|||||2258|,A|intergenic_region|MODIFIER|CG12439-Toll-4|FBgn0032094-FBgn0032095|intergenic_region|FBgn0032094-FBgn0032095|||n.9080246T>A||||||	GT:AD:DP:GQ:PL	0/1:44,28:72:99:543,0,978
2L	9625572	.	T	C	87.77	.	AC=1;AF=0.500;AN=2;BaseQRankSum=-2.657;ClippingRankSum=0.000;DP=24;ExcessHet=3.0103;FS=43.543;MLEAC=1;MLEAF=0.500;MQ=43.55;MQRankSum=-2.701;QD=4.18;ReadPosRankSum=-2.634;SOR=4.395;ANN=C|upstream_gene_variant|MODIFIER|CG31882|FBgn0051882|transcript|FBtr0079853|protein_coding||c.-349A>G|||||287|,C|downstream_gene_variant|MODIFIER|GlcAT-S|FBgn0032135|transcript|FBtr0302199|protein_coding||c.*3145T>C|||||2984|,C|downstream_gene_variant|MODIFIER|GlcAT-S|FBgn0032135|transcript|FBtr0079841|protein_coding||c.*3145T>C|||||2463|,C|downstream_gene_variant|MODIFIER|GlcAT-S|FBgn0032135|transcript|FBtr0079842|protein_coding||c.*3145T>C|||||2463|,C|intergenic_region|MODIFIER|CG31882-Apoltp|FBgn0051882-FBgn0032136|intergenic_region|FBgn0051882-FBgn0032136|||n.9625572T>C||||||	GT:AD:DP:GQ:PL	0/1:13,8:21:99:116,0,455
2L	10150589	.	AAT	A	73.73	.	AC=1;AF=0.500;AN=2;BaseQRankSum=-0.989;ClippingRankSum=0.000;DP=45;ExcessHet=3.0103;FS=0.000;MLEAC=1;MLEAF=0.500;MQ=43.34;MQRankSum=-2.489;QD=1.99;ReadPosRankSum=0.042;SOR=0.446;ANN=A|intron_variant|MODIFIER|CG44153|FBgn0265002|transcript|FBtr0335509|protein_coding|2/20|c.-204-13032_-204-13031delAT||||||,A|intron_variant|MODIFIER|CG4839|FBgn0032187|transcript|FBtr0079943|protein_coding|3/10|c.178-121_178-120delTA||||||INFO_REALIGN_3_PRIME,A|intron_variant|MODIFIER|CG44153|FBgn0265002|transcript|FBtr0335510|protein_coding|2/20|c.-204-13032_-204-13031delAT||||||,A|intron_variant|MODIFIER|CG4839|FBgn0032187|transcript|FBtr0079944|protein_coding|2/9|c.178-121_178-120delTA||||||INFO_REALIGN_3_PRIME	GT:AD:DP:GQ:PL	0/1:29,8:37:99:111,0,698
2L	10320140	.	TTA	T	1463.73	.	AC=1;AF=0.500;AN=2;BaseQRankSum=1.218;ClippingRankSum=0.000;DP=57;ExcessHet=3.0103;FS=1.392;MLEAC=1;MLEAF=0.500;MQ=43.78;MQRankSum=2.119;QD=29.87;ReadPosRankSum=-0.872;SOR=0.476;ANN=T|upstream_gene_variant|MODIFIER|CG4995|FBgn0032219|transcript|FBtr0079989|protein_coding||c.-2541_-2540delTA|||||2335|,T|upstream_gene_variant|MODIFIER|CG4995|FBgn0032219|transcript|FBtr0079990|protein_coding||c.-2527_-2526delTA|||||2335|,T|upstream_gene_variant|MODIFIER|CG4995|FBgn0032219|transcript|FBtr0079991|protein_coding||c.-3442_-3441delTA|||||3345|,T|upstream_gene_variant|MODIFIER|CG4995|FBgn0032219|transcript|FBtr0331665|protein_coding||c.-3496_-3495delTA|||||3358|,T|downstream_gene_variant|MODIFIER|CG4972|FBgn0032217|transcript|FBtr0079988|protein_coding||c.*2844_*2845delTA|||||2572|,T|downstream_gene_variant|MODIFIER|RnrL|FBgn0011703|transcript|FBtr0080059|protein_coding||c.*4957_*4958delTA|||||4885|,T|intron_variant|MODIFIER|CG5381|FBgn0032218|transcript|FBtr0080060|protein_coding|1/6|c.-34-89_-34-88delTA||||||,T|intron_variant|MODIFIER|CG5381|FBgn0032218|transcript|FBtr0331666|protein_coding|2/7|c.-34-89_-34-88delTA||||||,T|intron_variant|MODIFIER|CG5381|FBgn0032218|transcript|FBtr0331668|protein_coding|1/6|c.-34-89_-34-88delTA||||||,T|intron_variant|MODIFIER|CG5381|FBgn0032218|transcript|FBtr0331667|protein_coding|1/6|c.-34-89_-34-88delTA||||||	GT:AD:DP:GQ:PL	0/1:10,39:49:99:1501,0,145
2L	10541457	2L_10541457_SNP	C	A	1450.77	.	AC=1;AF=0.500;AN=2;BaseQRankSum=-1.682;ClippingRankSum=0.000;DB;DP=50;ExcessHet=3.0103;FS=7.299;MLEAC=1;MLEAF=0.500;MQ=43.84;MQRankSum=-1.136;QD=29.02;ReadPosRankSum=1.456;SOR=0.148;ANN=A|upstream_gene_variant|MODIFIER|Trim9|FBgn0051721|transcript|FBtr0304114|protein_coding||c.-3947C>A|||||3426|,A|upstream_gene_variant|MODIFIER|Trim9|FBgn0051721|transcript|FBtr0080096|protein_coding||c.-3947C>A|||||3426|,A|downstream_gene_variant|MODIFIER|CG18302|FBgn0032266|transcript|FBtr0080095|protein_coding||c.*5142C>A|||||4870|,A|downstream_gene_variant|MODIFIER|lncRNA:CR44618|FBgn0265829|transcript|FBtr0342714|lincRNA||n.*1403G>T|||||1403|,A|intergenic_region|MODIFIER|CG18302-lncRNA:CR44618|FBgn0032266-FBgn0265829|intergenic_region|FBgn0032266-FBgn0265829|||n.10541457C>A||||||	GT:AD:DP:GQ:PL	0/1:12,38:50:99:1479,0,373
2L	10541467	2L_10541467_SNP	T	G	1465.77	.	AC=1;AF=0.500;AN=2;BaseQRankSum=-0.932;ClippingRankSum=0.000;DB;DP=48;ExcessHet=3.0103;FS=7.243;MLEAC=1;MLEAF=0.500;MQ=43.84;MQRankSum=-1.101;QD=30.54;ReadPosRankSum=0.681;SOR=0.267;ANN=G|upstream_gene_variant|MODIFIER|Trim9|FBgn0051721|transcript|FBtr0304114|protein_coding||c.-3937T>G|||||3416|,G|upstream_gene_variant|MODIFIER|Trim9|FBgn0051721|transcript|FBtr0080096|protein_coding||c.-3937T>G|||||3416|,G|downstream_gene_variant|MODIFIER|CG18302|FBgn0032266|transcript|FBtr0080095|protein_coding||c.*5152T>G|||||4880|,G|downstream_gene_variant|MODIFIER|lncRNA:CR44618|FBgn0265829|transcript|FBtr0342714|lincRNA||n.*1393A>C|||||1393|,G|intergenic_region|MODIFIER|CG18302-lncRNA:CR44618|FBgn0032266-FBgn0265829|intergenic_region|FBgn0032266-FBgn0265829|||n.10541467T>G||||||	GT:AD:DP:GQ:PL	0/1:11,37:48:99:1494,0,348
2L	11198351	.	GTGA	G	232.8	.	AC=2;AF=1.00;AN=2;DP=6;ExcessHet=3.0103;FS=0.000;MLEAC=2;MLEAF=1.00;MQ=49.94;QD=30.18;SOR=3.912;ANN=G|intron_variant|MODIFIER|Ca-beta|FBgn0259822|transcript|FBtr0310280|protein_coding|2/11|c.-465+1240_-465+1242delTCA||||||	GT:AD:DP:GQ:PL	1/1:0,6:6:18:270,18,0
2L	11198351	.	GTGA	G	232.8	.	AC=2;AF=1.00;AN=2;DP=6;ExcessHet=3.0103;FS=0.000;MLEAC=2;MLEAF=1.00;MQ=49.94;QD=30.18;SOR=3.912;ANN=G|intron_variant|MODIFIER|Ca-beta|FBgn0259822|transcript|FBtr0310280|protein_coding|2/11|c.-465+1240_-465+1242delTCA||||||	GT:AD:DP:GQ:PL	1/1:0,6:6:18:270,18,0
2L	11807164	.	CAG	C	33.73	.	AC=1;AF=0.500;AN=2;BaseQRankSum=1.357;ClippingRankSum=0.000;DP=38;ExcessHet=3.0103;FS=1.830;MLEAC=1;MLEAF=0.500;MQ=43.14;MQRankSum=-1.772;QD=1.02;ReadPosRankSum=0.819;SOR=1.294;ANN=C|downstream_gene_variant|MODIFIER|FBti0059852|FBti0059852|transcript|FBti0059852-RA|pseudogene||n.*2004_*2005delAG|||||2004|,C|downstream_gene_variant|MODIFIER|CycY|FBgn0032378|transcript|FBtr0080259|protein_coding||c.*3951_*3952delCT|||||3332|,C|downstream_gene_variant|MODIFIER|CycY|FBgn0032378|transcript|FBtr0333425|protein_coding||c.*3951_*3952delCT|||||2927|,C|intron_variant|MODIFIER|crol|FBgn0020309|transcript|FBtr0080261|protein_coding|1/7|c.-460+848_-460+849delCT||||||,C|intron_variant|MODIFIER|crol|FBgn0020309|transcript|FBtr0080260|protein_coding|1/7|c.-459-1009_-459-1008delCT||||||,C|intron_variant|MODIFIER|crol|FBgn0020309|transcript|FBtr0335473|protein_coding|1/7|c.-350+1960_-350+1961delCT||||||,C|intron_variant|MODIFIER|crol|FBgn0020309|transcript|FBtr0335474|protein_coding|1/5|c.-350+1960_-350+1961delCT||||||,C|intron_variant|MODIFIER|crol|FBgn0020309|transcript|FBtr0335475|protein_coding|1/6|c.-459-1009_-459-1008delCT||||||,C|intron_variant|MODIFIER|crol|FBgn0020309|transcript|FBtr0335476|protein_coding|1/7|c.-459-1009_-459-1008delCT||||||,C|intron_variant|MODIFIER|crol|FBgn0020309|transcript|FBtr0080262|protein_coding|1/6|c.-460+848_-460+849delCT||||||,C|intron_variant|MODIFIER|crol|FBgn0020309|transcript|FBtr0080263|protein_coding|1/7|c.-460+848_-460+849delCT||||||,C|intron_variant|MODIFIER|crol|FBgn0020309|transcript|FBtr0305262|protein_coding|1/6|c.-350+848_-350+849delCT||||||	GT:AD:DP:GQ:PL	0/1:27,6:33:71:71,0,718
2L	12778430	.	TGGGG	T	88.7	.	AC=2;AF=1.00;AN=2;DP=9;ExcessHet=3.0103;FS=0.000;MLEAC=2;MLEAF=1.00;MQ=43.78;QD=29.57;SOR=2.833;ANN=T|upstream_gene_variant|MODIFIER|lncRNA:TS9|FBgn0284416|transcript|FBtr0452183|lincRNA||n.-3182_-3179delCCCC|||||3179|,T|downstream_gene_variant|MODIFIER|FBti0019159|FBti0019159|transcript|FBti0019159-RA|pseudogene||n.*3424_*3427delCCCC|||||3427|,T|intergenic_region|MODIFIER|lncRNA:TS9-FBti0019159|FBgn0284416-FBti0019159|intergenic_region|FBgn0284416-FBti0019159|||n.12778431_12778434delGGGG||||||	GT:AD:DP:GQ:PL	1/1:0,3:3:6:125,6,0
2L	14465285	.	AT	A	63.73	.	AC=1;AF=0.500;AN=2;BaseQRankSum=-0.210;ClippingRankSum=0.000;DP=53;ExcessHet=3.0103;FS=1.389;MLEAC=1;MLEAF=0.500;MQ=43.68;MQRankSum=1.108;QD=1.45;ReadPosRankSum=0.849;SOR=1.096;ANN=A|upstream_gene_variant|MODIFIER|FBti0019760|FBti0019760|transcript|FBti0019760-RA|pseudogene||n.-768delT|||||768|,A|downstream_gene_variant|MODIFIER|FBti0059713|FBti0059713|transcript|FBti0059713-RA|pseudogene||n.*354delA|||||354|,A|intergenic_region|MODIFIER|lncRNA:CR44730-FBti0059713|FBgn0265943-FBti0059713|intergenic_region|FBgn0265943-FBti0059713|||n.14465286delT||||||	GT:AD:DP:GQ:PL	0/1:30,14:44:99:101,0,431
2L	14571401	2L_14571401_SNP	T	C	235.77	.	AC=2;AF=1.00;AN=2;DB;DP=24;ExcessHet=3.0103;FS=0.000;MLEAC=2;MLEAF=1.00;MQ=41.15;QD=23.58;SOR=4.804;ANN=C|intergenic_region|MODIFIER|CG3473-lncRNA:CR44856|FBgn0028913-FBgn0266150|intergenic_region|FBgn0028913-FBgn0266150|||n.14571401T>C||||||	GT:AD:DP:GQ:PL	1/1:0,10:10:30:264,30,0
2L	14881319	.	A	T	46.77	.	AC=1;AF=0.500;AN=2;BaseQRankSum=-0.672;ClippingRankSum=0.000;DP=35;ExcessHet=3.0103;FS=2.594;MLEAC=1;MLEAF=0.500;MQ=33.35;MQRankSum=2.491;QD=1.42;ReadPosRankSum=-1.247;SOR=1.646;ANN=T|upstream_gene_variant|MODIFIER|CG15278|FBgn0032554|transcript|FBtr0479829|protein_coding||c.-5098T>A|||||4986|,T|upstream_gene_variant|MODIFIER|lncRNA:CR45302|FBgn0266840|transcript|FBtr0345568|lincRNA||n.-3786A>T|||||3786|,T|upstream_gene_variant|MODIFIER|CG15278|FBgn0032554|transcript|FBtr0479830|protein_coding||c.-5098T>A|||||4986|,T|upstream_gene_variant|MODIFIER|CG15278|FBgn0032554|transcript|FBtr0479828|protein_coding||c.-5098T>A|||||4986|,T|downstream_gene_variant|MODIFIER|lncRNA:CR45727|FBgn0267291|transcript|FBtr0346576|lincRNA||n.*4183A>T|||||4183|,T|downstream_gene_variant|MODIFIER|ProtB|FBgn0013301|transcript|FBtr0080681|protein_coding||c.*885T>A|||||782|,T|downstream_gene_variant|MODIFIER|FBti0060844|FBti0060844|transcript|FBti0060844-RA|pseudogene||n.*3590T>A|||||3590|,T|intron_variant|MODIFIER|ProtA|FBgn0013300|transcript|FBtr0080682|protein_coding|1/2|c.-22+192T>A||||||,T|intron_variant|MODIFIER|ProtA|FBgn0013300|transcript|FBtr0345434|protein_coding|1/2|c.-22+192T>A||||||	GT:AD:DP:GQ:PL	0/1:29,4:33:75:75,0,1290
2L	14881325	.	C	A	40.77	.	AC=1;AF=0.500;AN=2;BaseQRankSum=0.503;ClippingRankSum=0.000;DP=38;ExcessHet=3.0103;FS=2.556;MLEAC=1;MLEAF=0.500;MQ=33.37;MQRankSum=2.576;QD=1.13;ReadPosRankSum=-0.633;SOR=1.445;ANN=A|upstream_gene_variant|MODIFIER|CG15278|FBgn0032554|transcript|FBtr0479829|protein_coding||c.-5104G>T|||||4992|,A|upstream_gene_variant|MODIFIER|lncRNA:CR45302|FBgn0266840|transcript|FBtr0345568|lincRNA||n.-3780C>A|||||3780|,A|upstream_gene_variant|MODIFIER|CG15278|FBgn0032554|transcript|FBtr0479830|protein_coding||c.-5104G>T|||||4992|,A|upstream_gene_variant|MODIFIER|CG15278|FBgn0032554|transcript|FBtr0479828|protein_coding||c.-5104G>T|||||4992|,A|downstream_gene_variant|MODIFIER|lncRNA:CR45727|FBgn0267291|transcript|FBtr0346576|lincRNA||n.*4189C>A|||||4189|,A|downstream_gene_variant|MODIFIER|ProtB|FBgn0013301|transcript|FBtr0080681|protein_coding||c.*879G>T|||||776|,A|downstream_gene_variant|MODIFIER|FBti0060844|FBti0060844|transcript|FBti0060844-RA|pseudogene||n.*3584G>T|||||3584|,A|intron_variant|MODIFIER|ProtA|FBgn0013300|transcript|FBtr0080682|protein_coding|1/2|c.-22+186G>T||||||,A|intron_variant|MODIFIER|ProtA|FBgn0013300|transcript|FBtr0345434|protein_coding|1/2|c.-22+186G>T||||||	GT:AD:DP:GQ:PL	0/1:32,4:36:69:69,0,1355
2L	14882676	.	A	G	34.77	.	AC=1;AF=0.500;AN=2;BaseQRankSum=2.200;ClippingRankSum=0.000;DP=9;ExcessHet=3.0103;FS=0.000;MLEAC=1;MLEAF=0.500;MQ=33.62;MQRankSum=0.000;QD=3.86;ReadPosRankSum=0.812;SOR=0.551;ANN=G|synonymous_variant|LOW|ProtB|FBgn0013301|transcript|FBtr0080681|protein_coding|2/3|c.12T>C|p.Asn4Asn|153/679|12/435|4/144||,G|upstream_gene_variant|MODIFIER|ProtA|FBgn0013300|transcript|FBtr0080682|protein_coding||c.-1187T>C|||||1024|,G|upstream_gene_variant|MODIFIER|lncRNA:CR45302|FBgn0266840|transcript|FBtr0345568|lincRNA||n.-2429A>G|||||2429|,G|upstream_gene_variant|MODIFIER|ProtA|FBgn0013300|transcript|FBtr0345434|protein_coding||c.-1187T>C|||||1064|,G|downstream_gene_variant|MODIFIER|FBti0060844|FBti0060844|transcript|FBti0060844-RA|pseudogene||n.*2233T>C|||||2233|	GT:AD:DP:GQ:PL	0/1:7,2:9:63:63,0,278
2L	14882681	.	A	T	34.77	.	AC=1;AF=0.500;AN=2;BaseQRankSum=0.812;ClippingRankSum=0.000;DP=9;ExcessHet=3.0103;FS=0.000;MLEAC=1;MLEAF=0.500;MQ=33.62;MQRankSum=0.000;QD=3.86;ReadPosRankSum=0.393;SOR=0.551;ANN=T|missense_variant|MODERATE|ProtB|FBgn0013301|transcript|FBtr0080681|protein_coding|2/3|c.7T>A|p.Ser3Thr|148/679|7/435|3/144||,T|upstream_gene_variant|MODIFIER|ProtA|FBgn0013300|transcript|FBtr0080682|protein_coding||c.-1192T>A|||||1029|,T|upstream_gene_variant|MODIFIER|lncRNA:CR45302|FBgn0266840|transcript|FBtr0345568|lincRNA||n.-2424A>T|||||2424|,T|upstream_gene_variant|MODIFIER|ProtA|FBgn0013300|transcript|FBtr0345434|protein_coding||c.-1192T>A|||||1069|,T|downstream_gene_variant|MODIFIER|FBti0060844|FBti0060844|transcript|FBti0060844-RA|pseudogene||n.*2228T>A|||||2228|	GT:AD:DP:GQ:PL	0/1:7,2:9:63:63,0,278
2L	15332481	2L_15332481_SNP	G	A	45.77	.	AC=1;AF=0.500;AN=2;BaseQRankSum=2.069;ClippingRankSum=0.000;DB;DP=77;ExcessHet=3.0103;FS=18.534;MLEAC=1;MLEAF=0.500;MQ=41.53;MQRankSum=-5.482;QD=0.59;ReadPosRankSum=0.842;SOR=4.174;ANN=A|upstream_gene_variant|MODIFIER|esg|FBgn0001981|transcript|FBtr0080734|protein_coding||c.-1613G>A|||||1385|,A|intergenic_region|MODIFIER|nht-esg|FBgn0041103-FBgn0001981|intergenic_region|FBgn0041103-FBgn0001981|||n.15332481G>A||||||	GT:AD:DP:GQ:PL	0/1:70,7:77:74:74,0,3044
2L	15332501	.	C	A	99.77	.	AC=1;AF=0.500;AN=2;BaseQRankSum=0.555;ClippingRankSum=0.000;DP=75;ExcessHet=3.0103;FS=16.995;MLEAC=1;MLEAF=0.500;MQ=41.33;MQRankSum=-5.760;QD=1.33;ReadPosRankSum=1.803;SOR=3.890;ANN=A|upstream_gene_variant|MODIFIER|esg|FBgn0001981|transcript|FBtr0080734|protein_coding||c.-1593C>A|||||1365|,A|intergenic_region|MODIFIER|nht-esg|FBgn0041103-FBgn0001981|intergenic_region|FBgn0041103-FBgn0001981|||n.15332501C>A||||||	GT:AD:DP:GQ:PL	0/1:67,8:75:99:128,0,2873
2L	15332563	.	G	C	75.77	.	AC=1;AF=0.500;AN=2;BaseQRankSum=1.272;ClippingRankSum=0.000;DP=70;ExcessHet=3.0103;FS=17.920;MLEAC=1;MLEAF=0.500;MQ=40.87;MQRankSum=-4.972;QD=1.10;ReadPosRankSum=-1.064;SOR=4.051;ANN=C|upstream_gene_variant|MODIFIER|esg|FBgn0001981|transcript|FBtr0080734|protein_coding||c.-1531G>C|||||1303|,C|intergenic_region|MODIFIER|nht-esg|FBgn0041103-FBgn0001981|intergenic_region|FBgn0041103-FBgn0001981|||n.15332563G>C||||||	GT:AD:DP:GQ:PL	0/1:62,7:69:99:104,0,2624
2L	15332567	.	G	GT	63.73	.	AC=1;AF=0.500;AN=2;BaseQRankSum=-1.296;ClippingRankSum=0.000;DP=71;ExcessHet=3.0103;FS=17.632;MLEAC=1;MLEAF=0.500;MQ=40.92;MQRankSum=-5.001;QD=0.91;ReadPosRankSum=-1.361;SOR=3.993;ANN=GT|upstream_gene_variant|MODIFIER|esg|FBgn0001981|transcript|FBtr0080734|protein_coding||c.-1527_-1526insT|||||1298|,GT|intergenic_region|MODIFIER|nht-esg|FBgn0041103-FBgn0001981|intergenic_region|FBgn0041103-FBgn0001981|||n.15332567_15332568insT||||||	GT:AD:DP:GQ:PL	0/1:63,7:70:99:101,0,2666
2L	15332568	.	A	G	72.77	.	AC=1;AF=0.500;AN=2;BaseQRankSum=1.208;ClippingRankSum=0.000;DP=71;ExcessHet=3.0103;FS=17.632;MLEAC=1;MLEAF=0.500;MQ=40.92;MQRankSum=-5.001;QD=1.04;ReadPosRankSum=-1.430;SOR=3.993;ANN=G|upstream_gene_variant|MODIFIER|esg|FBgn0001981|transcript|FBtr0080734|protein_coding||c.-1526A>G|||||1298|,G|intergenic_region|MODIFIER|nht-esg|FBgn0041103-FBgn0001981|intergenic_region|FBgn0041103-FBgn0001981|||n.15332568A>G||||||	GT:AD:DP:GQ:PL	0/1:63,7:70:99:101,0,2666
2L	16479709	.	G	GTTTTTTTTTTT	261.75	.	AC=2;AF=1.00;AN=2;DP=12;ExcessHet=3.0103;FS=0.000;MLEAC=2;MLEAF=1.00;MQ=43.84;QD=32.68;SOR=3.912;ANN=GTTTTTTTTTTT|intron_variant|MODIFIER|dac|FBgn0005677|transcript|FBtr0080876|protein_coding|3/11|c.962+1805_962+1815dupAAAAAAAAAAA||||||,GTTTTTTTTTTT|intron_variant|MODIFIER|dac|FBgn0005677|transcript|FBtr0080875|protein_coding|2/10|c.935+4088_935+4098dupAAAAAAAAAAA||||||,GTTTTTTTTTTT|intron_variant|MODIFIER|dac|FBgn0005677|transcript|FBtr0080877|protein_coding|2/10|c.935+4088_935+4098dupAAAAAAAAAAA||||||,GTTTTTTTTTTT|intron_variant|MODIFIER|dac|FBgn0005677|transcript|FBtr0080878|protein_coding|3/11|c.962+1805_962+1815dupAAAAAAAAAAA||||||,GTTTTTTTTTTT|intron_variant|MODIFIER|dac|FBgn0005677|transcript|FBtr0100399|protein_coding|3/11|c.962+1805_962+1815dupAAAAAAAAAAA||||||,GTTTTTTTTTTT|intron_variant|MODIFIER|dac|FBgn0005677|transcript|FBtr0100400|protein_coding|2/10|c.935+4088_935+4098dupAAAAAAAAAAA||||||	GT:AD:DP:GQ:PL	1/1:0,6:6:23:299,23,0
2L	16853833	.	C	A	37.77	.	AC=1;AF=0.500;AN=2;BaseQRankSum=0.625;ClippingRankSum=0.000;DP=35;ExcessHet=3.0103;FS=5.544;MLEAC=1;MLEAF=0.500;MQ=33.00;MQRankSum=1.584;QD=1.08;ReadPosRankSum=0.775;SOR=2.179;ANN=A|missense_variant|MODERATE|CG31809|FBgn0051809|transcript|FBtr0113414|protein_coding|5/5|c.864G>T|p.Glu288Asp|1125/1338|864/951|288/316||,A|missense_variant|MODERATE|CG31809|FBgn0051809|transcript|FBtr0344852|protein_coding|5/5|c.864G>T|p.Glu288Asp|973/1186|864/951|288/316||,A|upstream_gene_variant|MODIFIER|CG31810|FBgn0051810|transcript|FBtr0080925|protein_coding||c.-1501G>T|||||1465|,A|upstream_gene_variant|MODIFIER|FBti0061398|FBti0061398|transcript|FBti0061398-RA|pseudogene||n.-1161C>A|||||1161|,A|upstream_gene_variant|MODIFIER|FBti0061430|FBti0061430|transcript|FBti0061430-RA|pseudogene||n.-1235C>A|||||1235|,A|upstream_gene_variant|MODIFIER|FBti0061397|FBti0061397|transcript|FBti0061397-RA|pseudogene||n.-1602C>A|||||1602|,A|upstream_gene_variant|MODIFIER|FBti0060536|FBti0060536|transcript|FBti0060536-RA|pseudogene||n.-1965C>A|||||1965|,A|upstream_gene_variant|MODIFIER|FBti0061399|FBti0061399|transcript|FBti0061399-RA|pseudogene||n.-3245C>A|||||3245|,A|downstream_gene_variant|MODIFIER|FBti0061428|FBti0061428|transcript|FBti0061428-RA|pseudogene||n.*4933G>T|||||4933|	GT:AD:DP:GQ:PL	0/1:32,3:35:66:66,0,1416
2L	17381298	.	A	ACCCCC	171.9	.	AC=2;AF=1.00;AN=2;DP=14;ExcessHet=3.0103;FS=0.000;MLEAC=2;MLEAF=1.00;MQ=42.91;QD=34.38;SOR=3.611;ANN=ACCCCC|upstream_gene_variant|MODIFIER|CLIP-190|FBgn0020503|transcript|FBtr0479834|protein_coding||c.-4268_-4267insCCCCC|||||3716|,ACCCCC|upstream_gene_variant|MODIFIER|CLIP-190|FBgn0020503|transcript|FBtr0301442|protein_coding||c.-4268_-4267insCCCCC|||||3401|,ACCCCC|upstream_gene_variant|MODIFIER|CLIP-190|FBgn0020503|transcript|FBtr0080975|protein_coding||c.-3664_-3663insCCCCC|||||3401|,ACCCCC|upstream_gene_variant|MODIFIER|CLIP-190|FBgn0020503|transcript|FBtr0080976|protein_coding||c.-4268_-4267insCCCCC|||||3716|,ACCCCC|upstream_gene_variant|MODIFIER|CLIP-190|FBgn0020503|transcript|FBtr0301440|protein_coding||c.-4268_-4267insCCCCC|||||3716|,ACCCCC|upstream_gene_variant|MODIFIER|CLIP-190|FBgn0020503|transcript|FBtr0332454|protein_coding||c.-4268_-4267insCCCCC|||||3716|,ACCCCC|upstream_gene_variant|MODIFIER|CLIP-190|FBgn0020503|transcript|FBtr0332451|protein_coding||c.-5032_-5031insCCCCC|||||4847|,ACCCCC|upstream_gene_variant|MODIFIER|CLIP-190|FBgn0020503|transcript|FBtr0332453|protein_coding||c.-5032_-5031insCCCCC|||||4847|,ACCCCC|intron_variant|MODIFIER|Lrch|FBgn0032633|transcript|FBtr0080969|protein_coding|1/7|c.313+2167_313+2171dupGGGGG||||||,ACCCCC|intron_variant|MODIFIER|Lrch|FBgn0032633|transcript|FBtr0080968|protein_coding|1/6|c.313+2167_313+2171dupGGGGG||||||,ACCCCC|intron_variant|MODIFIER|Lrch|FBgn0032633|transcript|FBtr0339797|protein_coding|1/6|c.313+2167_313+2171dupGGGGG||||||	GT:AD:DP:GQ:PL	1/1:0,5:5:14:209,14,0
2L	17381298	.	A	ACCCCC	171.9	.	AC=2;AF=1.00;AN=2;DP=14;ExcessHet=3.0103;FS=0.000;MLEAC=2;MLEAF=1.00;MQ=42.91;QD=34.38;SOR=3.611;ANN=ACCCCC|upstream_gene_variant|MODIFIER|CLIP-190|FBgn0020503|transcript|FBtr0479834|protein_coding||c.-4268_-4267insCCCCC|||||3716|,ACCCCC|upstream_gene_variant|MODIFIER|CLIP-190|FBgn0020503|transcript|FBtr0301442|protein_coding||c.-4268_-4267insCCCCC|||||3401|,ACCCCC|upstream_gene_variant|MODIFIER|CLIP-190|FBgn0020503|transcript|FBtr0080975|protein_coding||c.-3664_-3663insCCCCC|||||3401|,ACCCCC|upstream_gene_variant|MODIFIER|CLIP-190|FBgn0020503|transcript|FBtr0080976|protein_coding||c.-4268_-4267insCCCCC|||||3716|,ACCCCC|upstream_gene_variant|MODIFIER|CLIP-190|FBgn0020503|transcript|FBtr0301440|protein_coding||c.-4268_-4267insCCCCC|||||3716|,ACCCCC|upstream_gene_variant|MODIFIER|CLIP-190|FBgn0020503|transcript|FBtr0332454|protein_coding||c.-4268_-4267insCCCCC|||||3716|,ACCCCC|upstream_gene_variant|MODIFIER|CLIP-190|FBgn0020503|transcript|FBtr0332451|protein_coding||c.-5032_-5031insCCCCC|||||4847|,ACCCCC|upstream_gene_variant|MODIFIER|CLIP-190|FBgn0020503|transcript|FBtr0332453|protein_coding||c.-5032_-5031insCCCCC|||||4847|,ACCCCC|intron_variant|MODIFIER|Lrch|FBgn0032633|transcript|FBtr0080969|protein_coding|1/7|c.313+2167_313+2171dupGGGGG||||||,ACCCCC|intron_variant|MODIFIER|Lrch|FBgn0032633|transcript|FBtr0080968|protein_coding|1/6|c.313+2167_313+2171dupGGGGG||||||,ACCCCC|intron_variant|MODIFIER|Lrch|FBgn0032633|transcript|FBtr0339797|protein_coding|1/6|c.313+2167_313+2171dupGGGGG||||||	GT:AD:DP:GQ:PL	1/1:0,5:5:14:209,14,0
2L	17381310	2L_17381310_SNP	T	C	157.77	.	AC=1;AF=0.500;AN=2;BaseQRankSum=0.000;ClippingRankSum=0.000;DB;DP=6;ExcessHet=3.0103;FS=0.000;MLEAC=1;MLEAF=0.500;MQ=40.64;MQRankSum=-0.842;QD=26.29;ReadPosRankSum=0.189;SOR=2.093;ANN=C|upstream_gene_variant|MODIFIER|CLIP-190|FBgn0020503|transcript|FBtr0479834|protein_coding||c.-4256T>C|||||3705|,C|upstream_gene_variant|MODIFIER|CLIP-190|FBgn0020503|transcript|FBtr0301442|protein_coding||c.-4256T>C|||||3390|,C|upstream_gene_variant|MODIFIER|CLIP-190|FBgn0020503|transcript|FBtr0080975|protein_coding||c.-3652T>C|||||3390|,C|upstream_gene_variant|MODIFIER|CLIP-190|FBgn0020503|transcript|FBtr0080976|protein_coding||c.-4256T>C|||||3705|,C|upstream_gene_variant|MODIFIER|CLIP-190|FBgn0020503|transcript|FBtr0301440|protein_coding||c.-4256T>C|||||3705|,C|upstream_gene_variant|MODIFIER|CLIP-190|FBgn0020503|transcript|FBtr0332454|protein_coding||c.-4256T>C|||||3705|,C|upstream_gene_variant|MODIFIER|CLIP-190|FBgn0020503|transcript|FBtr0332451|protein_coding||c.-5020T>C|||||4836|,C|upstream_gene_variant|MODIFIER|CLIP-190|FBgn0020503|transcript|FBtr0332453|protein_coding||c.-5020T>C|||||4836|,C|intron_variant|MODIFIER|Lrch|FBgn0032633|transcript|FBtr0080969|protein_coding|1/7|c.313+2160A>G||||||,C|intron_variant|MODIFIER|Lrch|FBgn0032633|transcript|FBtr0080968|protein_coding|1/6|c.313+2160A>G||||||,C|intron_variant|MODIFIER|Lrch|FBgn0032633|transcript|FBtr0339797|protein_coding|1/6|c.313+2160A>G||||||	GT:AD:DP:GQ:PL	0/1:3,3:6:61:186,0,61
2L	17381310	2L_17381310_SNP	T	C	157.77	.	AC=1;AF=0.500;AN=2;BaseQRankSum=0.000;ClippingRankSum=0.000;DB;DP=6;ExcessHet=3.0103;FS=0.000;MLEAC=1;MLEAF=0.500;MQ=40.64;MQRankSum=-0.842;QD=26.29;ReadPosRankSum=0.189;SOR=2.093;ANN=C|upstream_gene_variant|MODIFIER|CLIP-190|FBgn0020503|transcript|FBtr0479834|protein_coding||c.-4256T>C|||||3705|,C|upstream_gene_variant|MODIFIER|CLIP-190|FBgn0020503|transcript|FBtr0301442|protein_coding||c.-4256T>C|||||3390|,C|upstream_gene_variant|MODIFIER|CLIP-190|FBgn0020503|transcript|FBtr0080975|protein_coding||c.-3652T>C|||||3390|,C|upstream_gene_variant|MODIFIER|CLIP-190|FBgn0020503|transcript|FBtr0080976|protein_coding||c.-4256T>C|||||3705|,C|upstream_gene_variant|MODIFIER|CLIP-190|FBgn0020503|transcript|FBtr0301440|protein_coding||c.-4256T>C|||||3705|,C|upstream_gene_variant|MODIFIER|CLIP-190|FBgn0020503|transcript|FBtr0332454|protein_coding||c.-4256T>C|||||3705|,C|upstream_gene_variant|MODIFIER|CLIP-190|FBgn0020503|transcript|FBtr0332451|protein_coding||c.-5020T>C|||||4836|,C|upstream_gene_variant|MODIFIER|CLIP-190|FBgn0020503|transcript|FBtr0332453|protein_coding||c.-5020T>C|||||4836|,C|intron_variant|MODIFIER|Lrch|FBgn0032633|transcript|FBtr0080969|protein_coding|1/7|c.313+2160A>G||||||,C|intron_variant|MODIFIER|Lrch|FBgn0032633|transcript|FBtr0080968|protein_coding|1/6|c.313+2160A>G||||||,C|intron_variant|MODIFIER|Lrch|FBgn0032633|transcript|FBtr0339797|protein_coding|1/6|c.313+2160A>G||||||	GT:AD:DP:GQ:PL	0/1:3,3:6:61:186,0,61
2L	18028106	.	CTG	C	52.73	.	AC=1;AF=0.500;AN=2;BaseQRankSum=0.122;ClippingRankSum=0.000;DP=24;ExcessHet=3.0103;FS=0.000;MLEAC=1;MLEAF=0.500;MQ=42.76;MQRankSum=0.298;QD=3.30;ReadPosRankSum=0.245;SOR=0.527;ANN=C|intron_variant|MODIFIER|rdo|FBgn0243486|transcript|FBtr0340228|protein_coding|2/14|c.-22+1144_-22+1145delTG||||||INFO_REALIGN_3_PRIME,C|intron_variant|MODIFIER|rdo|FBgn0243486|transcript|FBtr0081029|protein_coding|2/14|c.-22+1144_-22+1145delTG||||||INFO_REALIGN_3_PRIME	GT:AD:DP:GQ:PL	0/1:11,5:16:90:90,0,237
2L	19112337	.	TCTG	T	42.73	.	AC=1;AF=0.500;AN=2;BaseQRankSum=-0.817;ClippingRankSum=0.000;DP=37;ExcessHet=3.0103;FS=0.000;MLEAC=1;MLEAF=0.500;MQ=43.90;MQRankSum=0.490;QD=1.42;ReadPosRankSum=0.214;SOR=0.495;ANN=T|upstream_gene_variant|MODIFIER|CG10561|FBgn0002036|transcript|FBtr0081155|protein_coding||c.-2442_-2440delCTG|||||2063|,T|upstream_gene_variant|MODIFIER|Lim3|FBgn0002023|transcript|FBtr0309832|protein_coding||c.-5048_-5046delCAG|||||4553|,T|upstream_gene_variant|MODIFIER|Lim3|FBgn0002023|transcript|FBtr0081169|protein_coding||c.-4398_-4396delCAG|||||4227|,T|upstream_gene_variant|MODIFIER|Lim3|FBgn0002023|transcript|FBtr0309835|protein_coding||c.-5048_-5046delCAG|||||3911|,T|downstream_gene_variant|MODIFIER|lncRNA:CR44905|FBgn0266210|transcript|FBtr0343847|lincRNA||n.*2455_*2457delCTG|||||2455|,T|downstream_gene_variant|MODIFIER|Ddc|FBgn0000422|transcript|FBtr0081167|protein_coding||c.*4441_*4443delCAG|||||4145|,T|downstream_gene_variant|MODIFIER|Ddc|FBgn0000422|transcript|FBtr0081166|protein_coding||c.*4441_*4443delCAG|||||4145|,T|downstream_gene_variant|MODIFIER|Ddc|FBgn0000422|transcript|FBtr0290291|protein_coding||c.*4441_*4443delCAG|||||4145|,T|intron_variant|MODIFIER|amd|FBgn0000075|transcript|FBtr0081153|protein_coding|2/2|c.316-436_316-434delGCT||||||INFO_REALIGN_3_PRIME,T|intron_variant|MODIFIER|amd|FBgn0000075|transcript|FBtr0081154|protein_coding|1/1|c.315+43_315+45delGCT||||||INFO_REALIGN_3_PRIME	GT:AD:DP:GQ:PL	0/1:26,4:30:80:80,0,981
2L	19400999	.	G	GTGTGTGT	302.52	.	AC=2;AF=1.00;AN=2;BaseQRankSum=-0.431;ClippingRankSum=0.000;DP=10;ExcessHet=3.0103;FS=0.000;MLEAC=2;MLEAF=1.00;MQ=42.20;MQRankSum=0.589;QD=33.61;ReadPosRankSum=0.589;SOR=0.446;ANN=GTGTGTGT|3_prime_UTR_variant|MODIFIER|Pax|FBgn0041789|transcript|FBtr0081211|protein_coding|9/9|c.*106_*107insACACACA|||||106|,GTGTGTGT|3_prime_UTR_variant|MODIFIER|Pax|FBgn0041789|transcript|FBtr0334167|protein_coding|9/9|c.*106_*107insACACACA|||||106|,GTGTGTGT|3_prime_UTR_variant|MODIFIER|Pax|FBgn0041789|transcript|FBtr0306598|protein_coding|8/8|c.*106_*107insACACACA|||||106|,GTGTGTGT|3_prime_UTR_variant|MODIFIER|Pax|FBgn0041789|transcript|FBtr0334166|protein_coding|8/8|c.*106_*107insACACACA|||||106|,GTGTGTGT|3_prime_UTR_variant|MODIFIER|Pax|FBgn0041789|transcript|FBtr0081213|protein_coding|9/9|c.*106_*107insACACACA|||||106|,GTGTGTGT|3_prime_UTR_variant|MODIFIER|Pax|FBgn0041789|transcript|FBtr0081212|protein_coding|8/8|c.*106_*107insACACACA|||||106|,GTGTGTGT|3_prime_UTR_variant|MODIFIER|Pax|FBgn0041789|transcript|FBtr0100449|protein_coding|9/9|c.*106_*107insACACACA|||||106|,GTGTGTGT|3_prime_UTR_variant|MODIFIER|Pax|FBgn0041789|transcript|FBtr0081210|protein_coding|8/8|c.*106_*107insACACACA|||||106|,GTGTGTGT|upstream_gene_variant|MODIFIER|CG17544|FBgn0032775|transcript|FBtr0081216|protein_coding||c.-2675_-2674insACACACA|||||2507|,GTGTGTGT|upstream_gene_variant|MODIFIER|FBti0019202|FBti0019202|transcript|FBti0019202-RA|pseudogene||n.-855_-854insACACACA|||||855|,GTGTGTGT|upstream_gene_variant|MODIFIER|FBti0062045|FBti0062045|transcript|FBti0062045-RA|pseudogene||n.-429_-428insACACACA|||||429|,GTGTGTGT|upstream_gene_variant|MODIFIER|CG17544|FBgn0032775|transcript|FBtr0081217|protein_coding||c.-2691_-2690insACACACA|||||2507|,GTGTGTGT|upstream_gene_variant|MODIFIER|CG17544|FBgn0032775|transcript|FBtr0300822|protein_coding||c.-2679_-2678insACACACA|||||2507|,GTGTGTGT|downstream_gene_variant|MODIFIER|CG31798|FBgn0051798|transcript|FBtr0081200|protein_coding||c.*5177_*5178insTGTGTGT|||||4810|,GTGTGTGT|downstream_gene_variant|MODIFIER|snmRNA:359|FBgn0065096|transcript|FBtr0091700|lincRNA||n.*2535_*2536insACACACA|||||2535|,GTGTGTGT|downstream_gene_variant|MODIFIER|Pax|FBgn0041789|transcript|FBtr0081214|protein_coding||c.*2624_*2625insACACACA|||||2061|	GT:AD:DP:GQ:PL	1/1:1,8:9:7:339,7,0
2L	20055993	.	CTA	C	100.73	.	AC=1;AF=0.500;AN=2;BaseQRankSum=0.621;ClippingRankSum=0.000;DP=55;ExcessHet=3.0103;FS=0.000;MLEAC=1;MLEAF=0.500;MQ=43.89;MQRankSum=0.820;QD=2.19;ReadPosRankSum=-0.933;SOR=0.504;ANN=C|3_prime_UTR_variant|MODIFIER|sNPF|FBgn0032840|transcript|FBtr0081327|protein_coding|5/5|c.*792_*793delAT|||||792|INFO_REALIGN_3_PRIME,C|downstream_gene_variant|MODIFIER|barr|FBgn0014127|transcript|FBtr0081348|protein_coding||c.*2390_*2391delTA|||||2169|,C|downstream_gene_variant|MODIFIER|barr|FBgn0014127|transcript|FBtr0081349|protein_coding||c.*2390_*2391delTA|||||2169|,C|downstream_gene_variant|MODIFIER|barr|FBgn0014127|transcript|FBtr0343850|protein_coding||c.*2390_*2391delTA|||||2169|	GT:AD:DP:GQ:PL	0/1:36,10:46:99:138,0,922
2L	20158919	.	G	A	61.28	.	AC=2;AF=1.00;AN=2;DP=3;ExcessHet=3.0103;FS=0.000;MLEAC=2;MLEAF=1.00;MQ=44.00;QD=20.43;SOR=1.179;ANN=A|upstream_gene_variant|MODIFIER|FBti0019791|FBti0019791|transcript|FBti0019791-RA|pseudogene||n.-3688C>T|||||3688|,A|upstream_gene_variant|MODIFIER|FBti0019793|FBti0019793|transcript|FBti0019793-RA|pseudogene||n.-2084C>T|||||2084|,A|upstream_gene_variant|MODIFIER|FBti0019795|FBti0019795|transcript|FBti0019795-RA|pseudogene||n.-480C>T|||||480|,A|downstream_gene_variant|MODIFIER|FBti0062751|FBti0062751|transcript|FBti0062751-RA|pseudogene||n.*3188G>A|||||3188|,A|downstream_gene_variant|MODIFIER|FBti0019792|FBti0019792|transcript|FBti0019792-RA|pseudogene||n.*2788G>A|||||2788|,A|downstream_gene_variant|MODIFIER|FBti0062752|FBti0062752|transcript|FBti0062752-RA|pseudogene||n.*1584G>A|||||1584|,A|non_coding_transcript_exon_variant|MODIFIER|FBti0059745|FBti0059745|transcript|FBti0059745-RA|pseudogene|1/1|n.1507G>A||||||,A|non_coding_transcript_exon_variant|MODIFIER|FBti0062753|FBti0062753|transcript|FBti0062753-RA|pseudogene|1/1|n.76G>A||||||	GT:AD:DP:GQ:PL	1/1:0,3:3:9:89,9,0
2L	20389326	.	TAAAAA	T	53.7	.	AC=2;AF=1.00;AN=2;DP=2;ExcessHet=3.0103;FS=0.000;MLEAC=2;MLEAF=1.00;MQ=43.01;QD=26.85;SOR=2.303;ANN=T|intron_variant|MODIFIER|CG10947|FBgn0032857|transcript|FBtr0081369|protein_coding|1/1|c.-61-1739_-61-1735delTTTTT||||||,T|intron_variant|MODIFIER|CG10947|FBgn0032857|transcript|FBtr0336750|protein_coding|1/1|c.-61-1739_-61-1735delTTTTT||||||,T|intron_variant|MODIFIER|CG10947|FBgn0032857|transcript|FBtr0081370|protein_coding|1/1|c.-61-1739_-61-1735delTTTTT||||||	GT:AD:DP:GQ:PL	1/1:0,2:2:6:90,6,0
2L	21049080	.	A	ATCCGGCCGAATGCTGACAT	98.25	.	AC=2;AF=1.00;AN=2;DP=3;ExcessHet=3.0103;FS=0.000;MLEAC=2;MLEAF=1.00;MQ=30.43;QD=32.75;SOR=2.833;ANN=ATCCGGCCGAATGCTGACAT|upstream_gene_variant|MODIFIER|Itgbn|FBgn0010395|transcript|FBtr0081461|protein_coding||c.-4054_-4053insTCCGGCCGAATGCTGACAT|||||3952|,ATCCGGCCGAATGCTGACAT|upstream_gene_variant|MODIFIER|Itgbn|FBgn0010395|transcript|FBtr0346711|protein_coding||c.-4054_-4053insTCCGGCCGAATGCTGACAT|||||3952|,ATCCGGCCGAATGCTGACAT|intron_variant|MODIFIER|CG42238|FBgn0250867|transcript|FBtr0290305|protein_coding|1/1|c.86+2675_86+2693dupATGTCAGCATTCGGCCGGA||||||,ATCCGGCCGAATGCTGACAT|intron_variant|MODIFIER|CG42238|FBgn0250867|transcript|FBtr0347554|protein_coding|2/5|c.-610+1904_-610+1922dupATGTCAGCATTCGGCCGGA||||||,ATCCGGCCGAATGCTGACAT|intron_variant|MODIFIER|CG42238|FBgn0250867|transcript|FBtr0331199|protein_coding|2/6|c.-610+1904_-610+1922dupATGTCAGCATTCGGCCGGA||||||,ATCCGGCCGAATGCTGACAT|non_coding_transcript_exon_variant|MODIFIER|FBti0019220|FBti0019220|transcript|FBti0019220-RA|pseudogene|1/1|n.7894_7912dupCCGGCCGAATGCTGACATT||||||INFO_REALIGN_3_PRIME	GT:AD:DP:GQ:PL	1/1:0,3:3:9:135,9,0
2L	21049103	.	T	A	83.03	.	AC=2;AF=1.00;AN=2;DP=4;ExcessHet=3.0103;FS=0.000;MLEAC=2;MLEAF=1.00;MQ=34.33;QD=20.76;SOR=3.258;ANN=A|upstream_gene_variant|MODIFIER|Itgbn|FBgn0010395|transcript|FBtr0081461|protein_coding||c.-4031T>A|||||3930|,A|upstream_gene_variant|MODIFIER|Itgbn|FBgn0010395|transcript|FBtr0346711|protein_coding||c.-4031T>A|||||3930|,A|intron_variant|MODIFIER|CG42238|FBgn0250867|transcript|FBtr0290305|protein_coding|1/1|c.86+2671A>T||||||,A|intron_variant|MODIFIER|CG42238|FBgn0250867|transcript|FBtr0347554|protein_coding|2/5|c.-610+1900A>T||||||,A|intron_variant|MODIFIER|CG42238|FBgn0250867|transcript|FBtr0331199|protein_coding|2/6|c.-610+1900A>T||||||,A|non_coding_transcript_exon_variant|MODIFIER|FBti0019220|FBti0019220|transcript|FBti0019220-RA|pseudogene|1/1|n.7915T>A||||||	GT:AD:DP:GQ:PL	1/1:0,4:4:12:111,12,0
2L	21418952	.	T	TC	679.73	.	AC=2;AF=1.00;AN=2;DP=9;ExcessHet=3.0103;FS=0.000;MLEAC=2;MLEAF=1.00;MQ=39.18;QD=31.83;SOR=2.833;ANN=TC|upstream_gene_variant|MODIFIER|His2B:CG33910|FBgn0053910|transcript|FBtr0091914|protein_coding||c.-293_-292insG|||||247|,TC|upstream_gene_variant|MODIFIER|His3:CG33803|FBgn0053803|transcript|FBtr0091807|protein_coding||c.-1234_-1233insC|||||1176|,TC|upstream_gene_variant|MODIFIER|His1:CG31617|FBgn0051617|transcript|FBtr0085892|protein_coding||c.-3062_-3061insC|||||2902|,TC|upstream_gene_variant|MODIFIER|His2A:CG31618|FBgn0051618|transcript|FBtr0085893|protein_coding||c.-4837_-4836insC|||||4784|,TC|upstream_gene_variant|MODIFIER|snmRNA:430a|FBgn0053727|transcript|FBtr0091725|lincRNA||n.-4924_-4923insC|||||4923|,TC|downstream_gene_variant|MODIFIER|FBti0059738|FBti0059738|transcript|FBti0059738-RA|pseudogene||n.*2763_*2764insC|||||2764|,TC|downstream_gene_variant|MODIFIER|His1:CG33801|FBgn0053801|transcript|FBtr0091805|protein_coding||c.*1070_*1071insC|||||978|,TC|downstream_gene_variant|MODIFIER|His4:CG33909|FBgn0053909|transcript|FBtr0091913|protein_coding||c.*623_*624insG|||||578|,TC|downstream_gene_variant|MODIFIER|His2B:CG17949|FBgn0061209|transcript|FBtr0085927|protein_coding||c.*4238_*4239insG|||||4061|,TC|non_coding_transcript_exon_variant|MODIFIER|His-Psi:CR33802|FBgn0053802|transcript|FBtr0091806|pseudogene|1/1|n.118_119insC||||||	GT:AD:DP:GQ:PL	1/1:0,8:8:46:717,46,0
2L	21418953	.	T	TTCAATTCCCTGTGGGCCGTATTCACCGTTTGCTCCGGAAGGGAAACTACGCAGAGCGTGTTGGTGCAGGCGCTCCAGTTTACCTAGCTGCCGTAATGGAATATCTGGCCGCTGAGGTTCTCGAGTTGGCTGGCAATGCTGCTCGTGACAACAAGAAGAC	679.73	.	AC=2;AF=1.00;AN=2;DP=9;ExcessHet=3.0103;FS=0.000;MLEAC=2;MLEAF=1.00;MQ=39.18;QD=33.03;SOR=2.833;ANN=TTCAATTCCCTGTGGGCCGTATTCACCGTTTGCTCCGGAAGGGAAACTACGCAGAGCGTGTTGGTGCAGGCGCTCCAGTTTACCTAGCTGCCGTAATGGAATATCTGGCCGCTGAGGTTCTCGAGTTGGCTGGCAATGCTGCTCGTGACAACAAGAAGAC|upstream_gene_variant|MODIFIER|His2B:CG33910|FBgn0053910|transcript|FBtr0091914|protein_coding||c.-294_-293insGTCTTCTTGTTGTCACGAGCAGCATTGCCAGCCAACTCGAGAACCTCAGCGGCCAGATATTCCATTACGGCAGCTAGGTAAACTGGAGCGCCTGCACCAACACGCTCTGCGTAGTTTCCCTTCCGGAGCAAACGGTGAATACGGCCCACAGGGAATTGA|||||248|,TTCAATTCCCTGTGGGCCGTATTCACCGTTTGCTCCGGAAGGGAAACTACGCAGAGCGTGTTGGTGCAGGCGCTCCAGTTTACCTAGCTGCCGTAATGGAATATCTGGCCGCTGAGGTTCTCGAGTTGGCTGGCAATGCTGCTCGTGACAACAAGAAGAC|upstream_gene_variant|MODIFIER|His3:CG33803|FBgn0053803|transcript|FBtr0091807|protein_coding||c.-1233_-1232insTCAATTCCCTGTGGGCCGTATTCACCGTTTGCTCCGGAAGGGAAACTACGCAGAGCGTGTTGGTGCAGGCGCTCCAGTTTACCTAGCTGCCGTAATGGAATATCTGGCCGCTGAGGTTCTCGAGTTGGCTGGCAATGCTGCTCGTGACAACAAGAAGAC|||||1175|,TTCAATTCCCTGTGGGCCGTATTCACCGTTTGCTCCGGAAGGGAAACTACGCAGAGCGTGTTGGTGCAGGCGCTCCAGTTTACCTAGCTGCCGTAATGGAATATCTGGCCGCTGAGGTTCTCGAGTTGGCTGGCAATGCTGCTCGTGACAACAAGAAGAC|upstream_gene_variant|MODIFIER|His1:CG31617|FBgn0051617|transcript|FBtr0085892|protein_coding||c.-3061_-3060insTCAATTCCCTGTGGGCCGTATTCACCGTTTGCTCCGGAAGGGAAACTACGCAGAGCGTGTTGGTGCAGGCGCTCCAGTTTACCTAGCTGCCGTAATGGAATATCTGGCCGCTGAGGTTCTCGAGTTGGCTGGCAATGCTGCTCGTGACAACAAGAAGAC|||||2901|,TTCAATTCCCTGTGGGCCGTATTCACCGTTTGCTCCGGAAGGGAAACTACGCAGAGCGTGTTGGTGCAGGCGCTCCAGTTTACCTAGCTGCCGTAATGGAATATCTGGCCGCTGAGGTTCTCGAGTTGGCTGGCAATGCTGCTCGTGACAACAAGAAGAC|upstream_gene_variant|MODIFIER|His2A:CG31618|FBgn0051618|transcript|FBtr0085893|protein_coding||c.-4836_-4835insTCAATTCCCTGTGGGCCGTATTCACCGTTTGCTCCGGAAGGGAAACTACGCAGAGCGTGTTGGTGCAGGCGCTCCAGTTTACCTAGCTGCCGTAATGGAATATCTGGCCGCTGAGGTTCTCGAGTTGGCTGGCAATGCTGCTCGTGACAACAAGAAGAC|||||4783|,TTCAATTCCCTGTGGGCCGTATTCACCGTTTGCTCCGGAAGGGAAACTACGCAGAGCGTGTTGGTGCAGGCGCTCCAGTTTACCTAGCTGCCGTAATGGAATATCTGGCCGCTGAGGTTCTCGAGTTGGCTGGCAATGCTGCTCGTGACAACAAGAAGAC|upstream_gene_variant|MODIFIER|snmRNA:430a|FBgn0053727|transcript|FBtr0091725|lincRNA||n.-4923_-4922insTCAATTCCCTGTGGGCCGTATTCACCGTTTGCTCCGGAAGGGAAACTACGCAGAGCGTGTTGGTGCAGGCGCTCCAGTTTACCTAGCTGCCGTAATGGAATATCTGGCCGCTGAGGTTCTCGAGTTGGCTGGCAATGCTGCTCGTGACAACAAGAAGAC|||||4922|,TTCAATTCCCTGTGGGCCGTATTCACCGTTTGCTCCGGAAGGGAAACTACGCAGAGCGTGTTGGTGCAGGCGCTCCAGTTTACCTAGCTGCCGTAATGGAATATCTGGCCGCTGAGGTTCTCGAGTTGGCTGGCAATGCTGCTCGTGACAACAAGAAGAC|downstream_gene_variant|MODIFIER|FBti0059738|FBti0059738|transcript|FBti0059738-RA|pseudogene||n.*2764_*2765insTCAATTCCCTGTGGGCCGTATTCACCGTTTGCTCCGGAAGGGAAACTACGCAGAGCGTGTTGGTGCAGGCGCTCCAGTTTACCTAGCTGCCGTAATGGAATATCTGGCCGCTGAGGTTCTCGAGTTGGCTGGCAATGCTGCTCGTGACAACAAGAAGAC|||||2765|,TTCAATTCCCTGTGGGCCGTATTCACCGTTTGCTCCGGAAGGGAAACTACGCAGAGCGTGTTGGTGCAGGCGCTCCAGTTTACCTAGCTGCCGTAATGGAATATCTGGCCGCTGAGGTTCTCGAGTTGGCTGGCAATGCTGCTCGTGACAACAAGAAGAC|downstream_gene_variant|MODIFIER|His1:CG33801|FBgn0053801|transcript|FBtr0091805|protein_coding||c.*1071_*1072insTCAATTCCCTGTGGGCCGTATTCACCGTTTGCTCCGGAAGGGAAACTACGCAGAGCGTGTTGGTGCAGGCGCTCCAGTTTACCTAGCTGCCGTAATGGAATATCTGGCCGCTGAGGTTCTCGAGTTGGCTGGCAATGCTGCTCGTGACAACAAGAAGAC|||||979|,TTCAATTCCCTGTGGGCCGTATTCACCGTTTGCTCCGGAAGGGAAACTACGCAGAGCGTGTTGGTGCAGGCGCTCCAGTTTACCTAGCTGCCGTAATGGAATATCTGGCCGCTGAGGTTCTCGAGTTGGCTGGCAATGCTGCTCGTGACAACAAGAAGAC|downstream_gene_variant|MODIFIER|His4:CG33909|FBgn0053909|transcript|FBtr0091913|protein_coding||c.*622_*623insGTCTTCTTGTTGTCACGAGCAGCATTGCCAGCCAACTCGAGAACCTCAGCGGCCAGATATTCCATTACGGCAGCTAGGTAAACTGGAGCGCCTGCACCAACACGCTCTGCGTAGTTTCCCTTCCGGAGCAAACGGTGAATACGGCCCACAGGGAATTGA|||||577|,TTCAATTCCCTGTGGGCCGTATTCACCGTTTGCTCCGGAAGGGAAACTACGCAGAGCGTGTTGGTGCAGGCGCTCCAGTTTACCTAGCTGCCGTAATGGAATATCTGGCCGCTGAGGTTCTCGAGTTGGCTGGCAATGCTGCTCGTGACAACAAGAAGAC|downstream_gene_variant|MODIFIER|His2B:CG17949|FBgn0061209|transcript|FBtr0085927|protein_coding||c.*4237_*4238insGTCTTCTTGTTGTCACGAGCAGCATTGCCAGCCAACTCGAGAACCTCAGCGGCCAGATATTCCATTACGGCAGCTAGGTAAACTGGAGCGCCTGCACCAACACGCTCTGCGTAGTTTCCCTTCCGGAGCAAACGGTGAATACGGCCCACAGGGAATTGA|||||4060|,TTCAATTCCCTGTGGGCCGTATTCACCGTTTGCTCCGGAAGGGAAACTACGCAGAGCGTGTTGGTGCAGGCGCTCCAGTTTACCTAGCTGCCGTAATGGAATATCTGGCCGCTGAGGTTCTCGAGTTGGCTGGCAATGCTGCTCGTGACAACAAGAAGAC|non_coding_transcript_exon_variant|MODIFIER|His-Psi:CR33802|FBgn0053802|transcript|FBtr0091806|pseudogene|1/1|n.120_121insCAATTCCCTGTGGGCCGTATTCACCGTTTGCTCCGGAAGGGAAACTACGCAGAGCGTGTTGGTGCAGGCGCTCCAGTTTACCTAGCTGCCGTAATGGAATATCTGGCCGCTGAGGTTCTCGAGTTGGCTGGCAATGCTGCTCGTGACAACAAGAAGACT||||||INFO_REALIGN_3_PRIME	GT:AD:DP:GQ:PL	1/1:0,8:8:46:717,46,0
2L	22200163	.	GAAAA	G	143.0	.	AC=2;AF=1.00;AN=2;DP=5;ExcessHet=3.0103;FS=0.000;MLEAC=2;MLEAF=1.00;MQ=30.92;QD=31.76;SOR=0.693;ANN=G|upstream_gene_variant|MODIFIER|FBti0064202|FBti0064202|transcript|FBti0064202-RA|pseudogene||n.-4103_-4100delTTTT|||||4100|,G|upstream_gene_variant|MODIFIER|Ir40a|FBgn0259683|transcript|FBtr0334170|protein_coding||c.-2306_-2303delTTTT|||||1975|,G|upstream_gene_variant|MODIFIER|Ir40a|FBgn0259683|transcript|FBtr0344025|protein_coding||c.-2044_-2041delTTTT|||||1611|,G|downstream_gene_variant|MODIFIER|FBti0060358|FBti0060358|transcript|FBti0060358-RA|pseudogene||n.*691_*694delTTTT|||||694|,G|downstream_gene_variant|MODIFIER|FBti0060056|FBti0060056|transcript|FBti0060056-RA|pseudogene||n.*938_*941delTTTT|||||941|,G|downstream_gene_variant|MODIFIER|FBti0019250|FBti0019250|transcript|FBti0019250-RA|pseudogene||n.*1241_*1244delTTTT|||||1244|,G|downstream_gene_variant|MODIFIER|RR51475_transposable_element|RR51475_transposable_element|transcript|RR51475_transposable_element-RA|pseudogene||n.*1241_*1244delTTTT|||||1244|,G|intron_variant|MODIFIER|Ir40a|FBgn0259683|transcript|FBtr0336971|protein_coding|4/6|c.1361-3412_1361-3409delTTTT||||||,G|non_coding_transcript_exon_variant|MODIFIER|FBti0019855|FBti0019855|transcript|FBti0019855-RA|pseudogene|1/1|n.457_460delTTTT||||||	GT:AD:DP:GQ:PL	1/1:0,4:4:12:180,12,0
2L	22237918	.	T	TATTGTCATTAAACAATATAAAGTGTACTATAAACA	219.73	.	AC=1;AF=0.500;AN=2;BaseQRankSum=-0.864;ClippingRankSum=0.000;DP=20;ExcessHet=3.0103;FS=0.000;MLEAC=1;MLEAF=0.500;MQ=34.51;MQRankSum=0.944;QD=15.70;ReadPosRankSum=2.947;SOR=0.693;ANN=TATTGTCATTAAACAATATAAAGTGTACTATAAACA|upstream_gene_variant|MODIFIER|FBti0064228|FBti0064228|transcript|FBti0064228-RA|pseudogene||n.-662_-661insATTGTCATTAAACAATATAAAGTGTACTATAAACA|||||661|,TATTGTCATTAAACAATATAAAGTGTACTATAAACA|upstream_gene_variant|MODIFIER|CG3262|FBgn0032986|transcript|FBtr0299875|protein_coding||c.-2014_-2013insATTGTCATTAAACAATATAAAGTGTACTATAAACA|||||1997|,TATTGTCATTAAACAATATAAAGTGTACTATAAACA|upstream_gene_variant|MODIFIER|FBti0064117|FBti0064117|transcript|FBti0064117-RA|pseudogene||n.-3419_-3418insATTGTCATTAAACAATATAAAGTGTACTATAAACA|||||3418|,TATTGTCATTAAACAATATAAAGTGTACTATAAACA|upstream_gene_variant|MODIFIER|FBti0064214|FBti0064214|transcript|FBti0064214-RA|pseudogene||n.-3981_-3980insATTGTCATTAAACAATATAAAGTGTACTATAAACA|||||3980|,TATTGTCATTAAACAATATAAAGTGTACTATAAACA|upstream_gene_variant|MODIFIER|CG3262|FBgn0032986|transcript|FBtr0334169|protein_coding||c.-2256_-2255insATTGTCATTAAACAATATAAAGTGTACTATAAACA|||||1997|,TATTGTCATTAAACAATATAAAGTGTACTATAAACA|upstream_gene_variant|MODIFIER|CG3262|FBgn0032986|transcript|FBtr0334168|protein_coding||c.-2014_-2013insATTGTCATTAAACAATATAAAGTGTACTATAAACA|||||1997|,TATTGTCATTAAACAATATAAAGTGTACTATAAACA|downstream_gene_variant|MODIFIER|lncRNA:CR43765|FBgn0264265|transcript|FBtr0331296|lincRNA||n.*1230_*1264dupTGTTTATAGTACACTTTATATTGTTTAATGACAAT|||||1264|,TATTGTCATTAAACAATATAAAGTGTACTATAAACA|non_coding_transcript_exon_variant|MODIFIER|FBti0060356|FBti0060356|transcript|FBti0060356-RA|pseudogene|1/1|n.9142_9176dupTAAAGTGTACTATAAACAATTGTCATTAAACAATA||||||INFO_REALIGN_3_PRIME,TATTGTCATTAAACAATATAAAGTGTACTATAAACA|non_coding_transcript_exon_variant|MODIFIER|FBti0059640|FBti0059640|transcript|FBti0059640-RA|pseudogene|1/1|n.577_611dupTGTTTATAGTACACTTTATATTGTTTAATGACAAT||||||	GT:AD:DP:GQ:PL	0/1:7,7:14:99:257,0,246
2L	22251773	2L_22251773_INS	T	TTTA	89.25	.	AC=2;AF=1.00;AN=2;DB;DP=3;ExcessHet=3.0103;FS=0.000;MLEAC=2;MLEAF=1.00;MQ=27.39;QD=29.75;SOR=1.179;ANN=TTTA|upstream_gene_variant|MODIFIER|RpL21|FBgn0032987|transcript|FBtr0085961|protein_coding||c.-3995_-3994insTAA|||||3941|,TTTA|upstream_gene_variant|MODIFIER|FBti0060373|FBti0060373|transcript|FBti0060373-RA|pseudogene||n.-3714_-3713insTTA|||||3713|,TTTA|upstream_gene_variant|MODIFIER|RpL21|FBgn0032987|transcript|FBtr0331295|protein_coding||c.-4008_-4007insTAA|||||3941|,TTTA|upstream_gene_variant|MODIFIER|RpL21|FBgn0032987|transcript|FBtr0345541|protein_coding||c.-3995_-3994insTAA|||||3899|,TTTA|downstream_gene_variant|MODIFIER|FBti0060173|FBti0060173|transcript|FBti0060173-RA|pseudogene||n.*2811_*2812insTAA|||||2811|,TTTA|downstream_gene_variant|MODIFIER|FBti0060176|FBti0060176|transcript|FBti0060176-RA|pseudogene||n.*4620_*4621insTAA|||||4620|,TTTA|downstream_gene_variant|MODIFIER|CG3262|FBgn0032986|transcript|FBtr0334168|protein_coding||c.*10910_*10911insTTA|||||4786|,TTTA|intron_variant|MODIFIER|Tif-IA|FBgn0032988|transcript|FBtr0085955|protein_coding|2/5|c.698+920_698+921insTTA||||||,TTTA|non_coding_transcript_exon_variant|MODIFIER|FBti0060357|FBti0060357|transcript|FBti0060357-RA|pseudogene|1/1|n.821_822insTTA||||||,TTTA|non_coding_transcript_exon_variant|MODIFIER|FBti0019861|FBti0019861|transcript|FBti0019861-RA|pseudogene|1/1|n.529_530insTTA||||||	GT:AD:DP:GQ:PL	1/1:0,3:3:9:126,9,0
2L	22445736	.	C	CCATCAACGTCAACGAACGCTTAAAGTGCGAT	143.0	.	AC=2;AF=1.00;AN=2;DP=5;ExcessHet=3.0103;FS=0.000;MLEAC=2;MLEAF=1.00;MQ=35.28;QD=31.84;SOR=2.833;ANN=CCATCAACGTCAACGAACGCTTAAAGTGCGAT|intergenic_region|MODIFIER|FBti0060540-RpL5|FBti0060540-FBgn0064225|intergenic_region|FBti0060540-FBgn0064225|||n.22445736_22445737insCATCAACGTCAACGAACGCTTAAAGTGCGAT||||||	GT:AD:DP:GQ:PL	1/1:0,3:3:12:180,12,0
2L	22486265	.	T	C	166.77	.	AC=1;AF=0.500;AN=2;BaseQRankSum=-1.915;ClippingRankSum=0.000;DP=20;ExcessHet=3.0103;FS=3.522;MLEAC=1;MLEAF=0.500;MQ=42.67;MQRankSum=-1.221;QD=16.68;ReadPosRankSum=-0.175;SOR=0.048;ANN=C|intergenic_region|MODIFIER|FBti0060540-RpL5|FBti0060540-FBgn0064225|intergenic_region|FBti0060540-FBgn0064225|||n.22486265T>C||||||	GT:AD:DP:GQ:PL	0/1:5,5:10:99:195,0,225
2L	22486271	.	C	T	166.77	.	AC=1;AF=0.500;AN=2;BaseQRankSum=0.464;ClippingRankSum=0.000;DP=18;ExcessHet=3.0103;FS=3.522;MLEAC=1;MLEAF=0.500;MQ=42.52;MQRankSum=-1.221;QD=16.68;ReadPosRankSum=-0.175;SOR=0.048;ANN=T|intergenic_region|MODIFIER|FBti0060540-RpL5|FBti0060540-FBgn0064225|intergenic_region|FBti0060540-FBgn0064225|||n.22486271C>T||||||	GT:AD:DP:GQ:PL	0/1:5,5:10:99:195,0,225
2L	22589678	.	T	C	57.28	.	AC=2;AF=1.00;AN=2;DP=3;ExcessHet=3.0103;FS=0.000;MLEAC=2;MLEAF=1.00;MQ=43.34;QD=19.09;SOR=1.179;ANN=C|downstream_gene_variant|MODIFIER|Slmap|FBgn0040011|transcript|FBtr0111252|protein_coding||c.*4097T>C|||||3835|,C|downstream_gene_variant|MODIFIER|Slmap|FBgn0040011|transcript|FBtr0302387|protein_coding||c.*4097T>C|||||3835|,C|intergenic_region|MODIFIER|Slmap-RR49033_transposable_element|FBgn0040011-RR49033_transposable_element|intergenic_region|FBgn0040011-RR49033_transposable_element|||n.22589678T>C||||||	GT:AD:DP:GQ:PL	1/1:0,3:3:9:85,9,0
2L	22910229	.	A	AT	101.73	.	AC=1;AF=0.500;AN=2;BaseQRankSum=-1.246;ClippingRankSum=0.000;DP=21;ExcessHet=3.0103;FS=0.000;MLEAC=1;MLEAF=0.500;MQ=32.13;MQRankSum=-0.508;QD=6.78;ReadPosRankSum=0.123;SOR=1.179;ANN=AT|downstream_gene_variant|MODIFIER|RR48945_transposable_element|RR48945_transposable_element|transcript|RR48945_transposable_element-RA|pseudogene||n.*2457_*2458insT|||||2458|,AT|intergenic_region|MODIFIER|RR48945_transposable_element-lt|RR48945_transposable_element-FBgn0002566|intergenic_region|RR48945_transposable_element-FBgn0002566|||n.22910229_22910230insT||||||	GT:AD:DP:GQ:PL	0/1:5,10:15:47:139,0,47
2L	22913725	.	C	A	96.77	.	AC=1;AF=0.500;AN=2;BaseQRankSum=-0.213;ClippingRankSum=0.000;DP=18;ExcessHet=3.0103;FS=3.140;MLEAC=1;MLEAF=0.500;MQ=39.14;MQRankSum=0.956;QD=5.69;ReadPosRankSum=-0.055;SOR=2.093;ANN=A|intergenic_region|MODIFIER|RR48945_transposable_element-lt|RR48945_transposable_element-FBgn0002566|intergenic_region|RR48945_transposable_element-FBgn0002566|||n.22913725C>A||||||	GT:AD:DP:GQ:PL	0/1:10,7:17:99:125,0,208
2L	22954900	.	C	T	89.28	.	AC=2;AF=1.00;AN=2;DP=4;ExcessHet=3.0103;FS=0.000;MLEAC=2;MLEAF=1.00;MQ=44.00;QD=29.76;SOR=1.179;ANN=T|upstream_gene_variant|MODIFIER|CR40005|FBgn0058005|transcript|FBtr0347083|pseudogene||n.-4424G>A|||||4424|,T|intergenic_region|MODIFIER|CR40005-cta|FBgn0058005-FBgn0000384|intergenic_region|FBgn0058005-FBgn0000384|||n.22954900C>T||||||	GT:AD:DP:GQ:PL	1/1:0,3:3:9:117,9,0
2L	22954907	.	A	C	62.74	.	AC=2;AF=1.00;AN=2;DP=3;ExcessHet=3.0103;FS=0.000;MLEAC=2;MLEAF=1.00;MQ=44.00;QD=31.37;SOR=0.693;ANN=C|upstream_gene_variant|MODIFIER|CR40005|FBgn0058005|transcript|FBtr0347083|pseudogene||n.-4431T>G|||||4431|,C|intergenic_region|MODIFIER|CR40005-cta|FBgn0058005-FBgn0000384|intergenic_region|FBgn0058005-FBgn0000384|||n.22954907A>C||||||	GT:AD:DP:GQ:PL	1/1:0,2:2:6:90,6,0
2L	23043356	.	A	G	167.77	.	AC=1;AF=0.500;AN=2;BaseQRankSum=-0.361;ClippingRankSum=0.000;DP=44;ExcessHet=3.0103;FS=0.000;MLEAC=1;MLEAF=0.500;MQ=38.58;MQRankSum=-1.043;QD=3.81;ReadPosRankSum=-1.789;SOR=0.467;ANN=G|intergenic_region|MODIFIER|Cht10-RR49017_transposable_element|FBgn0250907-RR49017_transposable_element|intergenic_region|FBgn0250907-RR49017_transposable_element|||n.23043356A>G||||||	GT:AD:DP:GQ:PL	0/1:36,8:44:99:196,0,851
2L	23222020	.	T	C	62.74	.	AC=2;AF=1.00;AN=2;DP=2;ExcessHet=3.0103;FS=0.000;MLEAC=2;MLEAF=1.00;MQ=38.58;QD=31.37;SOR=2.303;ANN=C|intergenic_region|MODIFIER|lncRNA:CR46450-lncRNA:CR46253|FBgn0287461-FBgn0267986|intergenic_region|FBgn0287461-FBgn0267986|||n.23222020T>C||||||	GT:AD:DP:GQ:PL	1/1:0,2:2:6:90,6,0
2L	23222039	.	T	A	89.28	.	AC=2;AF=1.00;AN=2;DP=3;ExcessHet=3.0103;FS=0.000;MLEAC=2;MLEAF=1.00;MQ=35.41;QD=29.76;SOR=2.833;ANN=A|intergenic_region|MODIFIER|lncRNA:CR46450-lncRNA:CR46253|FBgn0287461-FBgn0267986|intergenic_region|FBgn0287461-FBgn0267986|||n.23222039T>A||||||	GT:AD:DP:GQ:PL	1/1:0,3:3:9:117,9,0
2L	23306836	.	A	G	62.74	.	AC=2;AF=1.00;AN=2;DP=3;ExcessHet=3.0103;FS=0.000;MLEAC=2;MLEAF=1.00;MQ=37.92;QD=31.37;SOR=2.303;ANN=G|upstream_gene_variant|MODIFIER|Gpb5|FBgn0063368|transcript|FBtr0113776|protein_coding||c.-5002A>G|||||4895|,G|upstream_gene_variant|MODIFIER|Gpb5|FBgn0063368|transcript|FBtr0332975|protein_coding||c.-5033A>G|||||4864|,G|upstream_gene_variant|MODIFIER|Gpb5|FBgn0063368|transcript|FBtr0113777|protein_coding||c.-4942A>G|||||4912|,G|intergenic_region|MODIFIER|RR48348_transposable_element-Gpb5|RR48348_transposable_element-FBgn0063368|intergenic_region|RR48348_transposable_element-FBgn0063368|||n.23306836A>G||||||	GT:AD:DP:GQ:PL	1/1:0,2:2:6:90,6,0
2L	23307439	.	T	C	66.77	.	AC=1;AF=0.500;AN=2;BaseQRankSum=-1.200;ClippingRankSum=0.000;DP=10;ExcessHet=3.0103;FS=0.000;MLEAC=1;MLEAF=0.500;MQ=42.46;MQRankSum=-2.148;QD=7.42;ReadPosRankSum=0.241;SOR=0.527;ANN=C|upstream_gene_variant|MODIFIER|Gpb5|FBgn0063368|transcript|FBtr0113776|protein_coding||c.-4399T>C|||||4292|,C|upstream_gene_variant|MODIFIER|Gpb5|FBgn0063368|transcript|FBtr0332975|protein_coding||c.-4430T>C|||||4261|,C|upstream_gene_variant|MODIFIER|Gpb5|FBgn0063368|transcript|FBtr0113777|protein_coding||c.-4339T>C|||||4309|,C|intergenic_region|MODIFIER|RR48348_transposable_element-Gpb5|RR48348_transposable_element-FBgn0063368|intergenic_region|RR48348_transposable_element-FBgn0063368|||n.23307439T>C||||||	GT:AD:DP:GQ:PL	0/1:5,4:9:95:95,0,117
2L	23446655	.	T	TGGAGCACAACAGAGCGCATAGGGCA	78.73	.	AC=1;AF=0.500;AN=2;BaseQRankSum=-1.421;ClippingRankSum=0.000;DP=38;ExcessHet=3.0103;FS=1.982;MLEAC=1;MLEAF=0.500;MQ=32.98;MQRankSum=-0.810;QD=2.19;ReadPosRankSum=-1.607;SOR=1.292;ANN=TGGAGCACAACAGAGCGCATAGGGCA|intergenic_region|MODIFIER|CR41519-RR41919_transposable_element|FBgn0085664-RR41919_transposable_element|intergenic_region|FBgn0085664-RR41919_transposable_element|||n.23446655_23446656insGGAGCACAACAGAGCGCATAGGGCA||||||	GT:AD:DP:GQ:PL	0/1:31,5:36:99:116,0,2340
2R	40135	.	A	C	66.77	.	AC=1;AF=0.500;AN=2;BaseQRankSum=-0.972;ClippingRankSum=0.000;DP=37;ExcessHet=3.0103;FS=34.771;MLEAC=1;MLEAF=0.500;MQ=34.31;MQRankSum=-3.419;QD=1.80;ReadPosRankSum=0.201;SOR=4.397;ANN=C|intergenic_region|MODIFIER|CHR_START-RR00128_transposable_element|CHR_START-RR00128_transposable_element|intergenic_region|CHR_START-RR00128_transposable_element|||n.40135A>C||||||	GT:AD:DP:GQ:PL	0/1:29,8:37:95:95,0,693
2R	42659	.	C	A	52.28	.	AC=2;AF=1.00;AN=2;DP=4;ExcessHet=3.0103;FS=0.000;MLEAC=2;MLEAF=1.00;MQ=41.11;QD=17.43;SOR=2.833;ANN=A|intergenic_region|MODIFIER|CHR_START-RR00128_transposable_element|CHR_START-RR00128_transposable_element|intergenic_region|CHR_START-RR00128_transposable_element|||n.42659C>A||||||	GT:AD:DP:GQ:PL	1/1:0,3:3:9:80,9,0
2R	43466	.	GC	G	143.0	.	AC=2;AF=1.00;AN=2;DP=9;ExcessHet=3.0103;FS=0.000;MLEAC=2;MLEAF=1.00;MQ=35.66;QD=29.28;SOR=3.258;ANN=G|intergenic_region|MODIFIER|CHR_START-RR00128_transposable_element|CHR_START-RR00128_transposable_element|intergenic_region|CHR_START-RR00128_transposable_element|||n.43467delC||||||	GT:AD:DP:GQ:PL	1/1:0,4:4:12:180,12,0
2R	43469	.	T	A	152.03	.	AC=2;AF=1.00;AN=2;DP=9;ExcessHet=3.0103;FS=0.000;MLEAC=2;MLEAF=1.00;MQ=35.66;QD=34.12;SOR=3.258;ANN=A|intergenic_region|MODIFIER|CHR_START-RR00128_transposable_element|CHR_START-RR00128_transposable_element|intergenic_region|CHR_START-RR00128_transposable_element|||n.43469T>A||||||	GT:AD:DP:GQ:PL	1/1:0,4:4:12:180,12,0
2R	44408	.	G	GAGCGGGCTGCCGGTCCCTCTCCAGCTGTTGTTGTTGGAGGT	66.73	.	AC=1;AF=0.500;AN=2;BaseQRankSum=-1.470;ClippingRankSum=0.000;DP=13;ExcessHet=3.0103;FS=0.000;MLEAC=1;MLEAF=0.500;MQ=34.02;MQRankSum=0.984;QD=6.67;ReadPosRankSum=-1.001;SOR=0.446;ANN=GAGCGGGCTGCCGGTCCCTCTCCAGCTGTTGTTGTTGGAGGT|intergenic_region|MODIFIER|CHR_START-RR00128_transposable_element|CHR_START-RR00128_transposable_element|intergenic_region|CHR_START-RR00128_transposable_element|||n.44408_44409insAGCGGGCTGCCGGTCCCTCTCCAGCTGTTGTTGTTGGAGGT||||||	GT:AD:DP:GQ:PL	0/1:7,3:10:99:104,0,342
2R	161090	.	G	A	51.28	.	AC=2;AF=1.00;AN=2;DP=3;ExcessHet=3.0103;FS=0.000;MLEAC=2;MLEAF=1.00;MQ=22.41;QD=17.09;SOR=1.179;ANN=A|intergenic_region|MODIFIER|CHR_START-RR00128_transposable_element|CHR_START-RR00128_transposable_element|intergenic_region|CHR_START-RR00128_transposable_element|||n.161090G>A||||||	GT:AD:DP:GQ:PL	1/1:0,3:3:9:79,9,0
2R	179007	.	T	TAAGCTTTGTACTATGAACCGTTA	31.73	.	AC=1;AF=0.500;AN=2;BaseQRankSum=-3.167;ClippingRankSum=0.000;DP=47;ExcessHet=3.0103;FS=0.000;MLEAC=1;MLEAF=0.500;MQ=33.73;MQRankSum=3.142;QD=0.71;ReadPosRankSum=-3.617;SOR=0.904;ANN=TAAGCTTTGTACTATGAACCGTTA|intergenic_region|MODIFIER|CHR_START-RR00128_transposable_element|CHR_START-RR00128_transposable_element|intergenic_region|CHR_START-RR00128_transposable_element|||n.179007_179008insAAGCTTTGTACTATGAACCGTTA||||||	GT:AD:DP:GQ:PL	0/1:40,5:45:69:69,0,2464
2R	736266	.	A	T	34.77	.	AC=1;AF=0.500;AN=2;BaseQRankSum=2.104;ClippingRankSum=0.000;DP=36;ExcessHet=3.0103;FS=9.039;MLEAC=1;MLEAF=0.500;MQ=32.71;MQRankSum=1.674;QD=0.97;ReadPosRankSum=0.176;SOR=3.033;ANN=T|intergenic_region|MODIFIER|DIP-lambda-CG46302|FBgn0267428-FBgn0284080|intergenic_region|FBgn0267428-FBgn0284080|||n.736266A>T||||||	GT:AD:DP:GQ:PL	0/1:32,4:36:63:63,0,2991
2R	736269	.	G	A	40.77	.	AC=1;AF=0.500;AN=2;BaseQRankSum=1.242;ClippingRankSum=0.000;DP=36;ExcessHet=3.0103;FS=8.502;MLEAC=1;MLEAF=0.500;MQ=32.73;MQRankSum=1.672;QD=1.13;ReadPosRankSum=0.478;SOR=2.808;ANN=A|intergenic_region|MODIFIER|DIP-lambda-CG46302|FBgn0267428-FBgn0284080|intergenic_region|FBgn0267428-FBgn0284080|||n.736269G>A||||||	GT:AD:DP:GQ:PL	0/1:32,4:36:69:69,0,2907
2R	736292	.	G	A	31.77	.	AC=1;AF=0.500;AN=2;BaseQRankSum=-1.800;ClippingRankSum=0.000;DP=40;ExcessHet=3.0103;FS=8.659;MLEAC=1;MLEAF=0.500;MQ=31.96;MQRankSum=1.815;QD=0.79;ReadPosRankSum=1.917;SOR=2.856;ANN=A|intergenic_region|MODIFIER|DIP-lambda-CG46302|FBgn0267428-FBgn0284080|intergenic_region|FBgn0267428-FBgn0284080|||n.736292G>A||||||	GT:AD:DP:GQ:PL	0/1:36,4:40:60:60,0,3821
2R	1101843	.	TA	T	77.77	.	AC=1;AF=0.500;AN=2;BaseQRankSum=0.529;ClippingRankSum=0.000;DP=50;ExcessHet=3.0103;FS=0.000;MLEAC=1;MLEAF=0.500;MQ=39.00;MQRankSum=-0.744;QD=5.18;ReadPosRankSum=0.525;SOR=1.270;ANN=T|intron_variant|MODIFIER|rl|FBgn0003256|transcript|FBtr0113700|protein_coding|4/7|c.397-3984delA||||||INFO_REALIGN_3_PRIME,T|intron_variant|MODIFIER|rl|FBgn0003256|transcript|FBtr0113703|protein_coding|4/7|c.397-3984delA||||||INFO_REALIGN_3_PRIME,T|intron_variant|MODIFIER|rl|FBgn0003256|transcript|FBtr0113702|protein_coding|3/6|c.397-3984delA||||||INFO_REALIGN_3_PRIME,T|intron_variant|MODIFIER|rl|FBgn0003256|transcript|FBtr0329919|protein_coding|5/8|c.262-3984delA||||||INFO_REALIGN_3_PRIME,T|intron_variant|MODIFIER|rl|FBgn0003256|transcript|FBtr0329920|protein_coding|5/8|c.67-3984delA||||||INFO_REALIGN_3_PRIME,T|intron_variant|MODIFIER|rl|FBgn0003256|transcript|FBtr0345337|protein_coding|4/7|c.397-3984delA||||||INFO_REALIGN_3_PRIME	GT:AD:DP:GQ:PL	0/1:4,11:15:21:115,0,21
2R	1254290	.	A	G	76.77	.	AC=1;AF=0.500;AN=2;BaseQRankSum=-0.748;ClippingRankSum=0.000;DP=12;ExcessHet=3.0103;FS=2.463;MLEAC=1;MLEAF=0.500;MQ=33.53;MQRankSum=-0.538;QD=6.98;ReadPosRankSum=0.541;SOR=0.760;ANN=G|intergenic_region|MODIFIER|RR48384_transposable_element-CG40191|RR48384_transposable_element-FBgn0058191|intergenic_region|RR48384_transposable_element-FBgn0058191|||n.1254290A>G||||||	GT:AD:DP:GQ:PL	0/1:6,5:11:99:105,0,133
2R	1275283	.	T	G	67.77	.	AC=1;AF=0.500;AN=2;BaseQRankSum=-2.869;ClippingRankSum=0.000;DP=43;ExcessHet=3.0103;FS=8.080;MLEAC=1;MLEAF=0.500;MQ=34.49;MQRankSum=-3.434;QD=1.58;ReadPosRankSum=2.066;SOR=2.636;ANN=G|intergenic_region|MODIFIER|CG40191-Yeti|FBgn0058191-FBgn0267398|intergenic_region|FBgn0058191-FBgn0267398|||n.1275283T>G||||||	GT:AD:DP:GQ:PL	0/1:38,5:43:96:96,0,1747
2R	1275285	.	T	C	67.77	.	AC=1;AF=0.500;AN=2;BaseQRankSum=-2.300;ClippingRankSum=0.000;DP=41;ExcessHet=3.0103;FS=8.343;MLEAC=1;MLEAF=0.500;MQ=33.95;MQRankSum=-3.404;QD=1.65;ReadPosRankSum=2.013;SOR=2.792;ANN=C|intergenic_region|MODIFIER|CG40191-Yeti|FBgn0058191-FBgn0267398|intergenic_region|FBgn0058191-FBgn0267398|||n.1275285T>C||||||	GT:AD:DP:GQ:PL	0/1:36,5:41:96:96,0,1747
2R	1275286	.	C	T	70.77	.	AC=1;AF=0.500;AN=2;BaseQRankSum=-2.228;ClippingRankSum=0.000;DP=41;ExcessHet=3.0103;FS=8.343;MLEAC=1;MLEAF=0.500;MQ=33.95;MQRankSum=-3.404;QD=1.73;ReadPosRankSum=1.934;SOR=2.792;ANN=T|intergenic_region|MODIFIER|CG40191-Yeti|FBgn0058191-FBgn0267398|intergenic_region|FBgn0058191-FBgn0267398|||n.1275286C>T||||||	GT:AD:DP:GQ:PL	0/1:36,5:41:99:99,0,1721
2R	1275295	.	C	T	82.77	.	AC=1;AF=0.500;AN=2;BaseQRankSum=0.426;ClippingRankSum=0.000;DP=37;ExcessHet=3.0103;FS=8.179;MLEAC=1;MLEAF=0.500;MQ=33.98;MQRankSum=-3.349;QD=2.24;ReadPosRankSum=1.023;SOR=2.694;ANN=T|intergenic_region|MODIFIER|CG40191-Yeti|FBgn0058191-FBgn0267398|intergenic_region|FBgn0058191-FBgn0267398|||n.1275295C>T||||||	GT:AD:DP:GQ:PL	0/1:32,5:37:99:111,0,1481
2R	1275304	.	G	A	79.77	.	AC=1;AF=0.500;AN=2;BaseQRankSum=-0.342;ClippingRankSum=0.000;DP=38;ExcessHet=3.0103;FS=8.416;MLEAC=1;MLEAF=0.500;MQ=33.93;MQRankSum=-3.363;QD=2.10;ReadPosRankSum=0.238;SOR=2.833;ANN=A|intergenic_region|MODIFIER|CG40191-Yeti|FBgn0058191-FBgn0267398|intergenic_region|FBgn0058191-FBgn0267398|||n.1275304G>A||||||	GT:AD:DP:GQ:PL	0/1:33,5:38:99:108,0,1496
2R	1275310	.	T	C	82.77	.	AC=1;AF=0.500;AN=2;BaseQRankSum=-0.768;ClippingRankSum=0.000;DP=38;ExcessHet=3.0103;FS=8.648;MLEAC=1;MLEAF=0.500;MQ=33.69;MQRankSum=-3.362;QD=2.18;ReadPosRankSum=-0.411;SOR=3.056;ANN=C|intergenic_region|MODIFIER|CG40191-Yeti|FBgn0058191-FBgn0267398|intergenic_region|FBgn0058191-FBgn0267398|||n.1275310T>C||||||	GT:AD:DP:GQ:PL	0/1:33,5:38:99:111,0,1426
2R	1275313	.	C	T	82.77	.	AC=1;AF=0.500;AN=2;BaseQRankSum=-2.056;ClippingRankSum=0.000;DP=36;ExcessHet=3.0103;FS=8.655;MLEAC=1;MLEAF=0.500;MQ=33.44;MQRankSum=-3.329;QD=2.30;ReadPosRankSum=-1.122;SOR=3.023;ANN=T|intergenic_region|MODIFIER|CG40191-Yeti|FBgn0058191-FBgn0267398|intergenic_region|FBgn0058191-FBgn0267398|||n.1275313C>T||||||	GT:AD:DP:GQ:PL	0/1:31,5:36:99:111,0,1426
2R	1275319	.	G	T	85.77	.	AC=1;AF=0.500;AN=2;BaseQRankSum=-1.593;ClippingRankSum=0.000;DP=35;ExcessHet=3.0103;FS=8.503;MLEAC=1;MLEAF=0.500;MQ=33.42;MQRankSum=-3.314;QD=2.45;ReadPosRankSum=-1.510;SOR=2.882;ANN=T|intergenic_region|MODIFIER|CG40191-Yeti|FBgn0058191-FBgn0267398|intergenic_region|FBgn0058191-FBgn0267398|||n.1275319G>T||||||	GT:AD:DP:GQ:PL	0/1:30,5:35:99:114,0,1329
2R	1275320	.	C	T	85.77	.	AC=1;AF=0.500;AN=2;BaseQRankSum=-1.856;ClippingRankSum=0.000;DP=36;ExcessHet=3.0103;FS=8.346;MLEAC=1;MLEAF=0.500;MQ=33.38;MQRankSum=-3.330;QD=2.38;ReadPosRankSum=-1.373;SOR=2.786;ANN=T|intergenic_region|MODIFIER|CG40191-Yeti|FBgn0058191-FBgn0267398|intergenic_region|FBgn0058191-FBgn0267398|||n.1275320C>T||||||	GT:AD:DP:GQ:PL	0/1:31,5:36:99:114,0,1329
2R	1275328	.	G	A	88.77	.	AC=1;AF=0.500;AN=2;BaseQRankSum=1.819;ClippingRankSum=0.000;DP=34;ExcessHet=3.0103;FS=8.243;MLEAC=1;MLEAF=0.500;MQ=33.21;MQRankSum=-3.294;QD=2.61;ReadPosRankSum=-2.195;SOR=2.732;ANN=A|intergenic_region|MODIFIER|CG40191-Yeti|FBgn0058191-FBgn0267398|intergenic_region|FBgn0058191-FBgn0267398|||n.1275328G>A||||||	GT:AD:DP:GQ:PL	0/1:29,5:34:99:117,0,1287
2R	1454920	.	A	ATCTCC	83.73	.	AC=1;AF=0.500;AN=2;BaseQRankSum=-0.431;ClippingRankSum=0.000;DP=4;ExcessHet=3.0103;FS=0.000;MLEAC=1;MLEAF=0.500;MQ=34.16;MQRankSum=-0.967;QD=27.91;ReadPosRankSum=-0.967;SOR=0.223;ANN=ATCTCC|intergenic_region|MODIFIER|l(2)41Ab-RR48401_transposable_element|FBgn0262123-RR48401_transposable_element|intergenic_region|FBgn0262123-RR48401_transposable_element|||n.1454920_1454921insTCTCC||||||	GT:AD:DP:GQ:PL	0/1:1,2:3:35:121,0,35
2R	1454922	.	A	AATTTGTAAACAGTTGCACAGAGATAACAGGTCAAAGTAACACTGTACTCTATTATCGACGAGG	84.73	.	AC=1;AF=0.500;AN=2;BaseQRankSum=0.000;ClippingRankSum=0.000;DP=4;ExcessHet=3.0103;FS=0.000;MLEAC=1;MLEAF=0.500;MQ=38.29;MQRankSum=-1.150;QD=21.18;ReadPosRankSum=-1.150;SOR=0.446;ANN=AATTTGTAAACAGTTGCACAGAGATAACAGGTCAAAGTAACACTGTACTCTATTATCGACGAGG|intergenic_region|MODIFIER|l(2)41Ab-RR48401_transposable_element|FBgn0262123-RR48401_transposable_element|intergenic_region|FBgn0262123-RR48401_transposable_element|||n.1454922_1454923insATTTGTAAACAGTTGCACAGAGATAACAGGTCAAAGTAACACTGTACTCTATTATCGACGAGG||||||	GT:AD:DP:GQ:PL	0/1:1,3:4:34:122,0,34
2R	1512646	.	T	A	73.77	.	AC=1;AF=0.500;AN=2;BaseQRankSum=-2.174;ClippingRankSum=0.000;DP=58;ExcessHet=3.0103;FS=0.000;MLEAC=1;MLEAF=0.500;MQ=38.26;MQRankSum=-1.345;QD=1.42;ReadPosRankSum=0.331;SOR=0.242;ANN=A|downstream_gene_variant|MODIFIER|Maf1|FBgn0267861|transcript|FBtr0113829|protein_coding||c.*3136A>T|||||3022|,A|downstream_gene_variant|MODIFIER|RR48331_transposable_element|RR48331_transposable_element|transcript|RR48331_transposable_element-RA|pseudogene||n.*4017A>T|||||4017|,A|downstream_gene_variant|MODIFIER|Maf1|FBgn0267861|transcript|FBtr0113830|protein_coding||c.*3136A>T|||||164|,A|downstream_gene_variant|MODIFIER|Maf1|FBgn0267861|transcript|FBtr0344972|protein_coding||c.*3136A>T|||||2949|,A|downstream_gene_variant|MODIFIER|Maf1|FBgn0267861|transcript|FBtr0113831|protein_coding||c.*3136A>T|||||2949|,A|downstream_gene_variant|MODIFIER|Maf1|FBgn0267861|transcript|FBtr0301121|protein_coding||c.*3136A>T|||||3022|,A|intergenic_region|MODIFIER|RR48320_transposable_element-Maf1|RR48320_transposable_element-FBgn0267861|intergenic_region|RR48320_transposable_element-FBgn0267861|||n.1512646T>A||||||	GT:AD:DP:GQ:PL	0/1:42,10:52:99:102,0,981
2R	1835560	.	A	AC	109.73	.	AC=1;AF=0.500;AN=2;BaseQRankSum=0.808;ClippingRankSum=0.000;DP=37;ExcessHet=3.0103;FS=12.030;MLEAC=1;MLEAF=0.500;MQ=31.57;MQRankSum=-1.556;QD=2.97;ReadPosRankSum=1.196;SOR=3.793;ANN=AC|intergenic_region|MODIFIER|RR48383_transposable_element-CG17684|RR48383_transposable_element-FBgn0263780|intergenic_region|RR48383_transposable_element-FBgn0263780|||n.1835560_1835561insC||||||	GT:AD:DP:GQ:PL	0/1:31,6:37:99:147,0,3748
2R	1835570	.	G	A	124.77	.	AC=1;AF=0.500;AN=2;BaseQRankSum=1.761;ClippingRankSum=0.000;DP=39;ExcessHet=3.0103;FS=15.741;MLEAC=1;MLEAF=0.500;MQ=31.62;MQRankSum=-1.629;QD=3.20;ReadPosRankSum=0.546;SOR=3.910;ANN=A|intergenic_region|MODIFIER|RR48383_transposable_element-CG17684|RR48383_transposable_element-FBgn0263780|intergenic_region|RR48383_transposable_element-FBgn0263780|||n.1835570G>A||||||	GT:AD:DP:GQ:PL	0/1:33,6:39:99:153,0,3278
2R	1878782	.	T	C	45.77	.	AC=1;AF=0.500;AN=2;BaseQRankSum=-1.280;ClippingRankSum=0.000;DP=27;ExcessHet=3.0103;FS=0.000;MLEAC=1;MLEAF=0.500;MQ=34.48;MQRankSum=1.766;QD=1.70;ReadPosRankSum=-0.992;SOR=0.582;ANN=C|intron_variant|MODIFIER|CG17684|FBgn0263780|transcript|FBtr0300103|protein_coding|10/13|c.1881-11732A>G||||||	GT:AD:DP:GQ:PL	0/1:21,6:27:74:74,0,462
2R	1878980	.	A	G	145.77	.	AC=1;AF=0.500;AN=2;BaseQRankSum=-0.105;ClippingRankSum=0.000;DP=28;ExcessHet=3.0103;FS=9.932;MLEAC=1;MLEAF=0.500;MQ=32.64;MQRankSum=1.754;QD=5.21;ReadPosRankSum=0.953;SOR=3.248;ANN=G|intron_variant|MODIFIER|CG17684|FBgn0263780|transcript|FBtr0300103|protein_coding|10/13|c.1881-11930T>C||||||	GT:AD:DP:GQ:PL	0/1:24,4:28:99:174,0,3167
2R	1878989	.	A	G	61.77	.	AC=1;AF=0.500;AN=2;BaseQRankSum=0.544;ClippingRankSum=0.000;DP=30;ExcessHet=3.0103;FS=9.874;MLEAC=1;MLEAF=0.500;MQ=32.95;MQRankSum=1.751;QD=2.06;ReadPosRankSum=1.100;SOR=3.248;ANN=G|intron_variant|MODIFIER|CG17684|FBgn0263780|transcript|FBtr0300103|protein_coding|10/13|c.1881-11939T>C||||||	GT:AD:DP:GQ:PL	0/1:26,4:30:90:90,0,3203
2R	2129838	.	G	C	235.77	.	AC=1;AF=0.500;AN=2;BaseQRankSum=3.012;ClippingRankSum=0.000;DP=32;ExcessHet=3.0103;FS=15.340;MLEAC=1;MLEAF=0.500;MQ=37.81;MQRankSum=1.519;QD=7.37;ReadPosRankSum=-0.794;SOR=4.103;ANN=C|upstream_gene_variant|MODIFIER|RR41347_transposable_element|RR41347_transposable_element|transcript|RR41347_transposable_element-RA|pseudogene||n.-1548G>C|||||1548|,C|intron_variant|MODIFIER|CG17684|FBgn0263780|transcript|FBtr0300103|protein_coding|2/13|c.-59-10594C>G||||||,C|intron_variant|MODIFIER|CG17684|FBgn0263780|transcript|FBtr0334734|protein_coding|1/7|c.-59-10594C>G||||||	GT:AD:DP:GQ:PL	0/1:21,11:32:99:264,0,480
2R	2361809	.	A	G	101.77	.	AC=1;AF=0.500;AN=2;BaseQRankSum=-2.841;ClippingRankSum=0.000;DP=35;ExcessHet=3.0103;FS=35.457;MLEAC=1;MLEAF=0.500;MQ=39.40;MQRankSum=0.534;QD=2.91;ReadPosRankSum=0.766;SOR=3.893;ANN=G|intergenic_region|MODIFIER|RR48327_transposable_element-CR40100|RR48327_transposable_element-FBgn0058100|intergenic_region|RR48327_transposable_element-FBgn0058100|||n.2361809A>G||||||	GT:AD:DP:GQ:PL	0/1:29,6:35:99:130,0,728
2R	2361835	.	T	A	88.77	.	AC=1;AF=0.500;AN=2;BaseQRankSum=-1.556;ClippingRankSum=0.000;DP=40;ExcessHet=3.0103;FS=35.479;MLEAC=1;MLEAF=0.500;MQ=39.30;MQRankSum=0.272;QD=2.28;ReadPosRankSum=0.253;SOR=3.893;ANN=A|intergenic_region|MODIFIER|RR48327_transposable_element-CR40100|RR48327_transposable_element-FBgn0058100|intergenic_region|RR48327_transposable_element-FBgn0058100|||n.2361835T>A||||||	GT:AD:DP:GQ:PL	0/1:33,6:39:99:117,0,774
2R	2361872	.	C	G	70.77	.	AC=1;AF=0.500;AN=2;BaseQRankSum=2.033;ClippingRankSum=0.000;DP=42;ExcessHet=3.0103;FS=18.643;MLEAC=1;MLEAF=0.500;MQ=37.16;MQRankSum=0.625;QD=1.68;ReadPosRankSum=-0.357;SOR=3.594;ANN=G|intergenic_region|MODIFIER|RR48327_transposable_element-CR40100|RR48327_transposable_element-FBgn0058100|intergenic_region|RR48327_transposable_element-FBgn0058100|||n.2361872C>G||||||	GT:AD:DP:GQ:PL	0/1:37,5:42:99:99,0,1510
2R	2603650	.	G	A	40.9	.	AC=1;AF=0.500;AN=2;BaseQRankSum=1.150;ClippingRankSum=0.000;DP=4;ExcessHet=3.0103;FS=6.021;MLEAC=1;MLEAF=0.500;MQ=39.53;MQRankSum=-0.319;QD=10.23;ReadPosRankSum=0.000;SOR=2.788;ANN=A|intergenic_region|MODIFIER|MFS17-RR41949_transposable_element|FBgn0058263-RR41949_transposable_element|intergenic_region|FBgn0058263-RR41949_transposable_element|||n.2603650G>A||||||	GT:AD:DP:GQ:PL	0/1:1,3:4:15:69,0,15
2R	2711586	.	G	GGCA	52.73	.	AC=1;AF=0.500;AN=2;BaseQRankSum=1.981;ClippingRankSum=0.000;DP=12;ExcessHet=3.0103;FS=0.000;MLEAC=1;MLEAF=0.500;MQ=34.93;MQRankSum=2.515;QD=5.86;ReadPosRankSum=-1.884;SOR=0.283;ANN=GGCA|intergenic_region|MODIFIER|RR47158_transposable_element-CG41378|RR47158_transposable_element-FBgn0085638|intergenic_region|RR47158_transposable_element-FBgn0085638|||n.2711586_2711587insGCA||||||	GT:AD:DP:GQ:PL	0/1:6,3:9:90:90,0,547
2R	2711587	.	T	TAAGTTTTTTATTTGTTTTTCATTCGTAGCCAATTGG	52.73	.	AC=1;AF=0.500;AN=2;BaseQRankSum=-1.345;ClippingRankSum=0.000;DP=11;ExcessHet=3.0103;FS=0.000;MLEAC=1;MLEAF=0.500;MQ=35.27;MQRankSum=2.515;QD=5.86;ReadPosRankSum=-1.884;SOR=0.283;ANN=TAAGTTTTTTATTTGTTTTTCATTCGTAGCCAATTGG|intergenic_region|MODIFIER|RR47158_transposable_element-CG41378|RR47158_transposable_element-FBgn0085638|intergenic_region|RR47158_transposable_element-FBgn0085638|||n.2711587_2711588insAAGTTTTTTATTTGTTTTTCATTCGTAGCCAATTGG||||||	GT:AD:DP:GQ:PL	0/1:6,3:9:90:90,0,547
2R	2880142	.	A	G	88.77	.	AC=1;AF=0.500;AN=2;BaseQRankSum=-0.300;ClippingRankSum=0.000;DP=36;ExcessHet=3.0103;FS=5.330;MLEAC=1;MLEAF=0.500;MQ=34.36;MQRankSum=2.927;QD=2.47;ReadPosRankSum=0.426;SOR=2.303;ANN=G|intergenic_region|MODIFIER|lncRNA:CR46481-Scp1|FBgn0287612-FBgn0020908|intergenic_region|FBgn0287612-FBgn0020908|||n.2880142A>G||||||	GT:AD:DP:GQ:PL	0/1:31,5:36:99:117,0,1498
2R	2880143	.	T	A	88.77	.	AC=1;AF=0.500;AN=2;BaseQRankSum=1.459;ClippingRankSum=0.000;DP=36;ExcessHet=3.0103;FS=5.330;MLEAC=1;MLEAF=0.500;MQ=34.36;MQRankSum=2.927;QD=2.47;ReadPosRankSum=0.300;SOR=2.303;ANN=A|intergenic_region|MODIFIER|lncRNA:CR46481-Scp1|FBgn0287612-FBgn0020908|intergenic_region|FBgn0287612-FBgn0020908|||n.2880143T>A||||||	GT:AD:DP:GQ:PL	0/1:31,5:36:99:117,0,1498
2R	3148769	.	T	TG	67.73	.	AC=1;AF=0.500;AN=2;BaseQRankSum=0.663;ClippingRankSum=0.000;DP=26;ExcessHet=3.0103;FS=10.193;MLEAC=1;MLEAF=0.500;MQ=31.90;MQRankSum=1.742;QD=2.71;ReadPosRankSum=0.817;SOR=3.242;ANN=TG|intron_variant|MODIFIER|dpr21|FBgn0260995|transcript|FBtr0334939|protein_coding|4/6|c.457+26686dupG||||||INFO_REALIGN_3_PRIME	GT:AD:DP:GQ:PL	0/1:21,4:25:99:105,0,986
2R	3148772	.	A	G	76.77	.	AC=1;AF=0.500;AN=2;BaseQRankSum=-0.116;ClippingRankSum=0.000;DP=25;ExcessHet=3.0103;FS=10.193;MLEAC=1;MLEAF=0.500;MQ=31.93;MQRankSum=1.742;QD=3.07;ReadPosRankSum=0.409;SOR=3.242;ANN=G|intron_variant|MODIFIER|dpr21|FBgn0260995|transcript|FBtr0334939|protein_coding|4/6|c.457+26688A>G||||||	GT:AD:DP:GQ:PL	0/1:21,4:25:99:105,0,986
2R	3149087	.	T	A	71.77	.	AC=1;AF=0.500;AN=2;BaseQRankSum=0.750;ClippingRankSum=0.000;DP=24;ExcessHet=3.0103;FS=10.073;MLEAC=1;MLEAF=0.500;MQ=32.72;MQRankSum=1.464;QD=2.99;ReadPosRankSum=-2.335;SOR=3.246;ANN=A|intron_variant|MODIFIER|dpr21|FBgn0260995|transcript|FBtr0334939|protein_coding|4/6|c.457+27003T>A||||||	GT:AD:DP:GQ:PL	0/1:20,4:24:99:100,0,960
2R	3149096	.	G	A	68.77	.	AC=1;AF=0.500;AN=2;BaseQRankSum=-0.265;ClippingRankSum=0.000;DP=25;ExcessHet=3.0103;FS=10.193;MLEAC=1;MLEAF=0.500;MQ=32.69;MQRankSum=1.481;QD=2.75;ReadPosRankSum=-1.826;SOR=3.242;ANN=A|intron_variant|MODIFIER|dpr21|FBgn0260995|transcript|FBtr0334939|protein_coding|4/6|c.457+27012G>A||||||	GT:AD:DP:GQ:PL	0/1:21,4:25:97:97,0,989
2R	3149140	.	G	GACGCCTTGTCGCGGCAAA	95.73	.	AC=1;AF=0.500;AN=2;BaseQRankSum=-0.363;ClippingRankSum=0.000;DP=31;ExcessHet=3.0103;FS=12.308;MLEAC=1;MLEAF=0.500;MQ=32.80;MQRankSum=1.795;QD=3.30;ReadPosRankSum=-1.862;SOR=3.611;ANN=GACGCCTTGTCGCGGCAAA|intron_variant|MODIFIER|dpr21|FBgn0260995|transcript|FBtr0334939|protein_coding|4/6|c.457+27059_457+27060insCCTTGTCGCGGCAAAACG||||||INFO_REALIGN_3_PRIME	GT:AD:DP:GQ:PL	0/1:24,5:29:99:133,0,1404
2R	3149148	.	C	T	106.77	.	AC=1;AF=0.500;AN=2;BaseQRankSum=-0.130;ClippingRankSum=0.000;DP=28;ExcessHet=3.0103;FS=9.040;MLEAC=1;MLEAF=0.500;MQ=32.31;MQRankSum=2.030;QD=3.81;ReadPosRankSum=-3.447;SOR=3.456;ANN=T|intron_variant|MODIFIER|dpr21|FBgn0260995|transcript|FBtr0334939|protein_coding|4/6|c.457+27064C>T||||||	GT:AD:DP:GQ:PL	0/1:23,5:28:99:135,0,1411
2R	3149152	.	T	TTAGATAACGATACACACTCCGACATCGCTACTATCCACAGCGAGGAGTCGTTGACCTACACTA	97.73	.	AC=1;AF=0.500;AN=2;BaseQRankSum=-1.452;ClippingRankSum=0.000;DP=30;ExcessHet=3.0103;FS=12.802;MLEAC=1;MLEAF=0.500;MQ=32.29;MQRankSum=2.064;QD=3.26;ReadPosRankSum=-3.346;SOR=3.607;ANN=TTAGATAACGATACACACTCCGACATCGCTACTATCCACAGCGAGGAGTCGTTGACCTACACTA|intron_variant|MODIFIER|dpr21|FBgn0260995|transcript|FBtr0334939|protein_coding|4/6|c.457+27072_457+27073insTAACGATACACACTCCGACATCGCTACTATCCACAGCGAGGAGTCGTTGACCTACACTATAGA||||||INFO_REALIGN_3_PRIME	GT:AD:DP:GQ:PL	0/1:25,5:30:99:135,0,1398
2R	3290477	.	A	G	159.77	.	AC=1;AF=0.500;AN=2;BaseQRankSum=-0.403;ClippingRankSum=0.000;DP=76;ExcessHet=3.0103;FS=0.000;MLEAC=1;MLEAF=0.500;MQ=41.54;MQRankSum=-6.742;QD=2.28;ReadPosRankSum=-2.879;SOR=0.832;ANN=G|intergenic_region|MODIFIER|RR41953_transposable_element-CR41243|RR41953_transposable_element-FBgn0085570|intergenic_region|RR41953_transposable_element-FBgn0085570|||n.3290477A>G||||||	GT:AD:DP:GQ:PL	0/1:63,7:70:99:188,0,2584
2R	3290592	.	T	A	258.77	.	AC=1;AF=0.500;AN=2;BaseQRankSum=1.382;ClippingRankSum=0.000;DP=67;ExcessHet=3.0103;FS=9.874;MLEAC=1;MLEAF=0.500;MQ=41.41;MQRankSum=-6.967;QD=3.86;ReadPosRankSum=-2.642;SOR=1.059;ANN=A|intergenic_region|MODIFIER|RR41953_transposable_element-CR41243|RR41953_transposable_element-FBgn0085570|intergenic_region|RR41953_transposable_element-FBgn0085570|||n.3290592T>A||||||	GT:AD:DP:GQ:PL	0/1:56,11:67:99:287,0,3352
2R	3447440	.	G	A	31.77	.	AC=1;AF=0.500;AN=2;BaseQRankSum=0.728;ClippingRankSum=0.000;DP=10;ExcessHet=3.0103;FS=3.310;MLEAC=1;MLEAF=0.500;MQ=34.92;MQRankSum=1.593;QD=3.18;ReadPosRankSum=-0.842;SOR=2.303;ANN=A|intergenic_region|MODIFIER|RR48408_transposable_element-CR45227|RR48408_transposable_element-FBgn0266762|intergenic_region|RR48408_transposable_element-FBgn0266762|||n.3447440G>A||||||	GT:AD:DP:GQ:PL	0/1:8,2:10:60:60,0,1404
2R	3447442	.	T	TAAGC	64.73	.	AC=1;AF=0.500;AN=2;BaseQRankSum=-0.557;ClippingRankSum=0.000;DP=10;ExcessHet=3.0103;FS=3.310;MLEAC=1;MLEAF=0.500;MQ=34.92;MQRankSum=1.593;QD=6.47;ReadPosRankSum=-0.728;SOR=2.303;ANN=TAAGC|intergenic_region|MODIFIER|RR48408_transposable_element-CR45227|RR48408_transposable_element-FBgn0266762|intergenic_region|RR48408_transposable_element-FBgn0266762|||n.3447442_3447443insAAGC||||||	GT:AD:DP:GQ:PL	0/1:8,2:10:99:102,0,1401
2R	3452131	.	T	TGGTATTTTGATTTAAGACAATC	467.73	.	AC=1;AF=0.500;AN=2;BaseQRankSum=0.571;ClippingRankSum=0.000;DP=38;ExcessHet=3.0103;FS=14.856;MLEAC=1;MLEAF=0.500;MQ=33.54;MQRankSum=2.108;QD=12.31;ReadPosRankSum=-3.658;SOR=2.452;ANN=TGGTATTTTGATTTAAGACAATC|intergenic_region|MODIFIER|RR48408_transposable_element-CR45227|RR48408_transposable_element-FBgn0266762|intergenic_region|RR48408_transposable_element-FBgn0266762|||n.3452131_3452132insGGTATTTTGATTTAAGACAATC||||||	GT:AD:DP:GQ:PL	0/1:27,11:38:99:505,0,6009
2R	3482697	.	G	T	102.77	.	AC=1;AF=0.500;AN=2;BaseQRankSum=0.867;ClippingRankSum=0.000;DP=13;ExcessHet=3.0103;FS=7.160;MLEAC=1;MLEAF=0.500;MQ=34.36;MQRankSum=-0.191;QD=7.91;ReadPosRankSum=-0.977;SOR=0.042;ANN=T|non_coding_transcript_exon_variant|MODIFIER|lncRNA:CR46489|FBgn0287620|transcript|FBtr0479971|lincRNA|2/2|n.686C>A||||||,T|non_coding_transcript_exon_variant|MODIFIER|lncRNA:CR46489|FBgn0287620|transcript|FBtr0479972|lincRNA|1/1|n.28C>A||||||	GT:AD:DP:GQ:PL	0/1:7,6:13:99:131,0,157
2R	3486474	.	TA	T	93.87	.	AC=1;AF=0.500;AN=2;BaseQRankSum=0.674;ClippingRankSum=0.000;DP=6;ExcessHet=3.0103;FS=0.000;MLEAC=1;MLEAF=0.500;MQ=27.27;MQRankSum=-0.674;QD=15.64;ReadPosRankSum=0.210;SOR=2.303;ANN=T|upstream_gene_variant|MODIFIER|lncRNA:CR46489|FBgn0287620|transcript|FBtr0479971|lincRNA||n.-3036delT|||||3036|,T|upstream_gene_variant|MODIFIER|lncRNA:CR46489|FBgn0287620|transcript|FBtr0479972|lincRNA||n.-3751delT|||||3751|,T|intergenic_region|MODIFIER|lncRNA:CR46489-CR41501|FBgn0287620-FBgn0085786|intergenic_region|FBgn0287620-FBgn0085786|||n.3486475delA||||||	GT:AD:DP:GQ:PL	0/1:1,5:6:15:131,0,15
2R	3626382	.	A	G	52.77	.	AC=1;AF=0.500;AN=2;BaseQRankSum=-1.057;ClippingRankSum=0.000;DP=10;ExcessHet=3.0103;FS=0.000;MLEAC=1;MLEAF=0.500;MQ=30.15;MQRankSum=-2.823;QD=5.28;ReadPosRankSum=0.967;SOR=0.412;ANN=G|intergenic_region|MODIFIER|CR40461-RYa|FBgn0058461-FBgn0085512|intergenic_region|FBgn0058461-FBgn0085512|||n.3626382A>G||||||	GT:AD:DP:GQ:PL	0/1:6,4:10:81:81,0,144
2R	3753223	.	C	CTGGGGTTTCTCA	122.0	.	AC=2;AF=1.00;AN=2;DP=4;ExcessHet=3.0103;FS=0.000;MLEAC=2;MLEAF=1.00;MQ=33.59;QD=30.50;SOR=1.609;ANN=CTGGGGTTTCTCA|intergenic_region|MODIFIER|RR48353_transposable_element-uex|RR48353_transposable_element-FBgn0262124|intergenic_region|RR48353_transposable_element-FBgn0262124|||n.3753223_3753224insTGGGGTTTCTCA||||||	GT:AD:DP:GQ:PL	1/1:0,4:4:12:159,12,0
2R	3753226	.	G	GAAAAAAGATATGATAGTGGCCTAT	143.0	.	AC=2;AF=1.00;AN=2;DP=3;ExcessHet=3.0103;FS=0.000;MLEAC=2;MLEAF=1.00;MQ=36.23;QD=31.94;SOR=2.833;ANN=GAAAAAAGATATGATAGTGGCCTAT|intergenic_region|MODIFIER|RR48353_transposable_element-uex|RR48353_transposable_element-FBgn0262124|intergenic_region|RR48353_transposable_element-FBgn0262124|||n.3753226_3753227insAAAAAAGATATGATAGTGGCCTAT||||||	GT:AD:DP:GQ:PL	1/1:0,3:3:12:180,12,0
2R	3766368	.	G	T	43.88	.	AC=1;AF=0.500;AN=2;BaseQRankSum=0.319;ClippingRankSum=0.000;DP=6;ExcessHet=3.0103;FS=0.000;MLEAC=1;MLEAF=0.500;MQ=44.00;MQRankSum=0.000;QD=10.97;ReadPosRankSum=0.000;SOR=0.916;ANN=T|intergenic_region|MODIFIER|RR48353_transposable_element-uex|RR48353_transposable_element-FBgn0262124|intergenic_region|RR48353_transposable_element-FBgn0262124|||n.3766368G>T||||||	GT:AD:DP:GQ:PL	0/1:1,3:4:16:72,0,16
2R	4251396	.	C	A	131.84	.	AC=2;AF=1.00;AN=2;DP=6;ExcessHet=3.0103;FS=0.000;MLEAC=2;MLEAF=1.00;MQ=35.86;QD=21.97;SOR=2.303;ANN=A|intergenic_region|MODIFIER|IntS3-RR50204_transposable_element|FBgn0262117-RR50204_transposable_element|intergenic_region|FBgn0262117-RR50204_transposable_element|||n.4251396C>A||||||	GT:AD:DP:GQ:PL	1/1:0,6:6:18:160,18,0
2R	4276530	.	G	GGA	143.0	.	AC=2;AF=1.00;AN=2;DP=4;ExcessHet=3.0103;FS=0.000;MLEAC=2;MLEAF=1.00;MQ=27.06;QD=24.48;SOR=1.609;ANN=GGA|intergenic_region|MODIFIER|IntS3-RR50204_transposable_element|FBgn0262117-RR50204_transposable_element|intergenic_region|FBgn0262117-RR50204_transposable_element|||n.4276530_4276531insGA||||||	GT:AD:DP:GQ:PL	1/1:0,4:4:12:180,12,0
2R	4279178	.	G	A	107.28	.	AC=2;AF=1.00;AN=2;DP=4;ExcessHet=3.0103;FS=0.000;MLEAC=2;MLEAF=1.00;MQ=29.10;QD=25.87;SOR=1.179;ANN=A|intergenic_region|MODIFIER|IntS3-RR50204_transposable_element|FBgn0262117-RR50204_transposable_element|intergenic_region|FBgn0262117-RR50204_transposable_element|||n.4279178G>A||||||	GT:AD:DP:GQ:PL	1/1:0,3:3:9:135,9,0
2R	4279180	.	AGG	A	98.25	.	AC=2;AF=1.00;AN=2;DP=4;ExcessHet=3.0103;FS=0.000;MLEAC=2;MLEAF=1.00;MQ=29.10;QD=32.75;SOR=1.179;ANN=A|intergenic_region|MODIFIER|IntS3-RR50204_transposable_element|FBgn0262117-RR50204_transposable_element|intergenic_region|FBgn0262117-RR50204_transposable_element|||n.4279181_4279182delGG||||||	GT:AD:DP:GQ:PL	1/1:0,3:3:9:135,9,0
2R	4279183	.	G	A	107.28	.	AC=2;AF=1.00;AN=2;DP=4;ExcessHet=3.0103;FS=0.000;MLEAC=2;MLEAF=1.00;MQ=29.10;QD=26.42;SOR=1.179;ANN=A|intergenic_region|MODIFIER|IntS3-RR50204_transposable_element|FBgn0262117-RR50204_transposable_element|intergenic_region|FBgn0262117-RR50204_transposable_element|||n.4279183G>A||||||	GT:AD:DP:GQ:PL	1/1:0,3:3:9:135,9,0
2R	4279185	.	T	TTA	98.25	.	AC=2;AF=1.00;AN=2;DP=4;ExcessHet=3.0103;FS=0.000;MLEAC=2;MLEAF=1.00;MQ=29.10;QD=32.75;SOR=1.179;ANN=TTA|intergenic_region|MODIFIER|IntS3-RR50204_transposable_element|FBgn0262117-RR50204_transposable_element|intergenic_region|FBgn0262117-RR50204_transposable_element|||n.4279185_4279186insTA||||||	GT:AD:DP:GQ:PL	1/1:0,3:3:9:135,9,0
2R	4279193	.	A	G	107.28	.	AC=2;AF=1.00;AN=2;DP=4;ExcessHet=3.0103;FS=0.000;MLEAC=2;MLEAF=1.00;MQ=29.10;QD=27.74;SOR=1.179;ANN=G|intergenic_region|MODIFIER|IntS3-RR50204_transposable_element|FBgn0262117-RR50204_transposable_element|intergenic_region|FBgn0262117-RR50204_transposable_element|||n.4279193A>G||||||	GT:AD:DP:GQ:PL	1/1:0,3:3:9:135,9,0
2R	4279203	.	TC	T	53.7	.	AC=2;AF=1.00;AN=2;DP=3;ExcessHet=3.0103;FS=0.000;MLEAC=2;MLEAF=1.00;MQ=31.11;QD=26.85;SOR=0.693;ANN=T|intergenic_region|MODIFIER|IntS3-RR50204_transposable_element|FBgn0262117-RR50204_transposable_element|intergenic_region|FBgn0262117-RR50204_transposable_element|||n.4279204delC||||||	GT:AD:DP:GQ:PL	1/1:0,2:2:6:90,6,0
2R	4279205	.	TC	T	53.7	.	AC=2;AF=1.00;AN=2;DP=3;ExcessHet=3.0103;FS=0.000;MLEAC=2;MLEAF=1.00;MQ=31.11;QD=26.85;SOR=0.693;ANN=T|intergenic_region|MODIFIER|IntS3-RR50204_transposable_element|FBgn0262117-RR50204_transposable_element|intergenic_region|FBgn0262117-RR50204_transposable_element|||n.4279206delC||||||	GT:AD:DP:GQ:PL	1/1:0,2:2:6:90,6,0
2R	4324926	.	A	T	91.77	.	AC=1;AF=0.500;AN=2;BaseQRankSum=1.000;ClippingRankSum=0.000;DP=34;ExcessHet=3.0103;FS=0.000;MLEAC=1;MLEAF=0.500;MQ=33.35;MQRankSum=3.619;QD=2.70;ReadPosRankSum=-0.199;SOR=1.061;ANN=T|upstream_gene_variant|MODIFIER|RR50207_transposable_element|RR50207_transposable_element|transcript|RR50207_transposable_element-RA|pseudogene||n.-3797T>A|||||3797|,T|intron_variant|MODIFIER|Gprk1|FBgn0260798|transcript|FBtr0111121|protein_coding|13/14|c.1758-1988T>A||||||,T|intron_variant|MODIFIER|Gprk1|FBgn0260798|transcript|FBtr0345363|protein_coding|13/14|c.1758-1988T>A||||||,T|intron_variant|MODIFIER|Gprk1|FBgn0260798|transcript|FBtr0302242|protein_coding|14/15|c.1758-1988T>A||||||	GT:AD:DP:GQ:PL	0/1:29,5:34:99:120,0,1389
2R	4324928	.	A	G	91.77	.	AC=1;AF=0.500;AN=2;BaseQRankSum=1.625;ClippingRankSum=0.000;DP=35;ExcessHet=3.0103;FS=0.000;MLEAC=1;MLEAF=0.500;MQ=33.34;MQRankSum=3.614;QD=2.62;ReadPosRankSum=-0.082;SOR=0.999;ANN=G|upstream_gene_variant|MODIFIER|RR50207_transposable_element|RR50207_transposable_element|transcript|RR50207_transposable_element-RA|pseudogene||n.-3799T>C|||||3799|,G|intron_variant|MODIFIER|Gprk1|FBgn0260798|transcript|FBtr0111121|protein_coding|13/14|c.1758-1990T>C||||||,G|intron_variant|MODIFIER|Gprk1|FBgn0260798|transcript|FBtr0345363|protein_coding|13/14|c.1758-1990T>C||||||,G|intron_variant|MODIFIER|Gprk1|FBgn0260798|transcript|FBtr0302242|protein_coding|14/15|c.1758-1990T>C||||||	GT:AD:DP:GQ:PL	0/1:30,5:35:99:120,0,1389
2R	4325087	.	TGA	T	169.73	.	AC=1;AF=0.500;AN=2;BaseQRankSum=-1.048;ClippingRankSum=0.000;DP=34;ExcessHet=3.0103;FS=11.031;MLEAC=1;MLEAF=0.500;MQ=33.97;MQRankSum=3.245;QD=4.99;ReadPosRankSum=-1.577;SOR=1.436;ANN=T|upstream_gene_variant|MODIFIER|RR50207_transposable_element|RR50207_transposable_element|transcript|RR50207_transposable_element-RA|pseudogene||n.-3960_-3959delTC|||||3959|,T|intron_variant|MODIFIER|Gprk1|FBgn0260798|transcript|FBtr0111121|protein_coding|13/14|c.1758-2151_1758-2150delTC||||||,T|intron_variant|MODIFIER|Gprk1|FBgn0260798|transcript|FBtr0345363|protein_coding|13/14|c.1758-2151_1758-2150delTC||||||,T|intron_variant|MODIFIER|Gprk1|FBgn0260798|transcript|FBtr0302242|protein_coding|14/15|c.1758-2151_1758-2150delTC||||||	GT:AD:DP:GQ:PL	0/1:27,7:34:99:207,0,1072
2R	4325103	.	A	ATT	174.73	.	AC=1;AF=0.500;AN=2;BaseQRankSum=-0.298;ClippingRankSum=0.000;DP=33;ExcessHet=3.0103;FS=7.994;MLEAC=1;MLEAF=0.500;MQ=33.68;MQRankSum=2.995;QD=5.29;ReadPosRankSum=-0.677;SOR=1.092;ANN=ATT|upstream_gene_variant|MODIFIER|RR50207_transposable_element|RR50207_transposable_element|transcript|RR50207_transposable_element-RA|pseudogene||n.-3975_-3974insAA|||||3975|,ATT|intron_variant|MODIFIER|Gprk1|FBgn0260798|transcript|FBtr0111121|protein_coding|13/14|c.1758-2166_1758-2165insAA||||||,ATT|intron_variant|MODIFIER|Gprk1|FBgn0260798|transcript|FBtr0345363|protein_coding|13/14|c.1758-2166_1758-2165insAA||||||,ATT|intron_variant|MODIFIER|Gprk1|FBgn0260798|transcript|FBtr0302242|protein_coding|14/15|c.1758-2166_1758-2165insAA||||||	GT:AD:DP:GQ:PL	0/1:27,6:33:99:212,0,1176
2R	4325105	.	AGG	A	217.73	.	AC=1;AF=0.500;AN=2;BaseQRankSum=-2.299;ClippingRankSum=0.000;DP=33;ExcessHet=3.0103;FS=11.495;MLEAC=1;MLEAF=0.500;MQ=34.04;MQRankSum=3.135;QD=6.60;ReadPosRankSum=-1.366;SOR=1.426;ANN=A|upstream_gene_variant|MODIFIER|RR50207_transposable_element|RR50207_transposable_element|transcript|RR50207_transposable_element-RA|pseudogene||n.-3978_-3977delCC|||||3977|,A|intron_variant|MODIFIER|Gprk1|FBgn0260798|transcript|FBtr0111121|protein_coding|13/14|c.1758-2169_1758-2168delCC||||||,A|intron_variant|MODIFIER|Gprk1|FBgn0260798|transcript|FBtr0345363|protein_coding|13/14|c.1758-2169_1758-2168delCC||||||,A|intron_variant|MODIFIER|Gprk1|FBgn0260798|transcript|FBtr0302242|protein_coding|14/15|c.1758-2169_1758-2168delCC||||||	GT:AD:DP:GQ:PL	0/1:26,7:33:99:255,0,1173
2R	4325105	.	AGG	A	217.73	.	AC=1;AF=0.500;AN=2;BaseQRankSum=-2.299;ClippingRankSum=0.000;DP=33;ExcessHet=3.0103;FS=11.495;MLEAC=1;MLEAF=0.500;MQ=34.04;MQRankSum=3.135;QD=6.60;ReadPosRankSum=-1.366;SOR=1.426;ANN=A|upstream_gene_variant|MODIFIER|RR50207_transposable_element|RR50207_transposable_element|transcript|RR50207_transposable_element-RA|pseudogene||n.-3978_-3977delCC|||||3977|,A|intron_variant|MODIFIER|Gprk1|FBgn0260798|transcript|FBtr0111121|protein_coding|13/14|c.1758-2169_1758-2168delCC||||||,A|intron_variant|MODIFIER|Gprk1|FBgn0260798|transcript|FBtr0345363|protein_coding|13/14|c.1758-2169_1758-2168delCC||||||,A|intron_variant|MODIFIER|Gprk1|FBgn0260798|transcript|FBtr0302242|protein_coding|14/15|c.1758-2169_1758-2168delCC||||||	GT:AD:DP:GQ:PL	0/1:26,7:33:99:255,0,1173
2R	4325105	.	AGG	A	217.73	.	AC=1;AF=0.500;AN=2;BaseQRankSum=-2.299;ClippingRankSum=0.000;DP=33;ExcessHet=3.0103;FS=11.495;MLEAC=1;MLEAF=0.500;MQ=34.04;MQRankSum=3.135;QD=6.60;ReadPosRankSum=-1.366;SOR=1.426;ANN=A|upstream_gene_variant|MODIFIER|RR50207_transposable_element|RR50207_transposable_element|transcript|RR50207_transposable_element-RA|pseudogene||n.-3978_-3977delCC|||||3977|,A|intron_variant|MODIFIER|Gprk1|FBgn0260798|transcript|FBtr0111121|protein_coding|13/14|c.1758-2169_1758-2168delCC||||||,A|intron_variant|MODIFIER|Gprk1|FBgn0260798|transcript|FBtr0345363|protein_coding|13/14|c.1758-2169_1758-2168delCC||||||,A|intron_variant|MODIFIER|Gprk1|FBgn0260798|transcript|FBtr0302242|protein_coding|14/15|c.1758-2169_1758-2168delCC||||||	GT:AD:DP:GQ:PL	0/1:26,7:33:99:255,0,1173
2R	4325105	.	AGG	A	217.73	.	AC=1;AF=0.500;AN=2;BaseQRankSum=-2.299;ClippingRankSum=0.000;DP=33;ExcessHet=3.0103;FS=11.495;MLEAC=1;MLEAF=0.500;MQ=34.04;MQRankSum=3.135;QD=6.60;ReadPosRankSum=-1.366;SOR=1.426;ANN=A|upstream_gene_variant|MODIFIER|RR50207_transposable_element|RR50207_transposable_element|transcript|RR50207_transposable_element-RA|pseudogene||n.-3978_-3977delCC|||||3977|,A|intron_variant|MODIFIER|Gprk1|FBgn0260798|transcript|FBtr0111121|protein_coding|13/14|c.1758-2169_1758-2168delCC||||||,A|intron_variant|MODIFIER|Gprk1|FBgn0260798|transcript|FBtr0345363|protein_coding|13/14|c.1758-2169_1758-2168delCC||||||,A|intron_variant|MODIFIER|Gprk1|FBgn0260798|transcript|FBtr0302242|protein_coding|14/15|c.1758-2169_1758-2168delCC||||||	GT:AD:DP:GQ:PL	0/1:26,7:33:99:255,0,1173
2R	4325107	.	G	GCCCCTTTTTT	220.73	.	AC=1;AF=0.500;AN=2;BaseQRankSum=-2.808;ClippingRankSum=0.000;DP=32;ExcessHet=3.0103;FS=11.339;MLEAC=1;MLEAF=0.500;MQ=33.68;MQRankSum=3.409;QD=6.90;ReadPosRankSum=-1.459;SOR=1.430;ANN=GCCCCTTTTTT|upstream_gene_variant|MODIFIER|RR50207_transposable_element|RR50207_transposable_element|transcript|RR50207_transposable_element-RA|pseudogene||n.-3979_-3978insAAAAAAGGGG|||||3979|,GCCCCTTTTTT|intron_variant|MODIFIER|Gprk1|FBgn0260798|transcript|FBtr0111121|protein_coding|13/14|c.1758-2170_1758-2169insAAAAAAGGGG||||||,GCCCCTTTTTT|intron_variant|MODIFIER|Gprk1|FBgn0260798|transcript|FBtr0345363|protein_coding|13/14|c.1758-2170_1758-2169insAAAAAAGGGG||||||,GCCCCTTTTTT|intron_variant|MODIFIER|Gprk1|FBgn0260798|transcript|FBtr0302242|protein_coding|14/15|c.1758-2170_1758-2169insAAAAAAGGGG||||||	GT:AD:DP:GQ:PL	0/1:25,7:32:99:258,0,1150
2R	4325107	.	G	GCCCCTTTTTT	220.73	.	AC=1;AF=0.500;AN=2;BaseQRankSum=-2.808;ClippingRankSum=0.000;DP=32;ExcessHet=3.0103;FS=11.339;MLEAC=1;MLEAF=0.500;MQ=33.68;MQRankSum=3.409;QD=6.90;ReadPosRankSum=-1.459;SOR=1.430;ANN=GCCCCTTTTTT|upstream_gene_variant|MODIFIER|RR50207_transposable_element|RR50207_transposable_element|transcript|RR50207_transposable_element-RA|pseudogene||n.-3979_-3978insAAAAAAGGGG|||||3979|,GCCCCTTTTTT|intron_variant|MODIFIER|Gprk1|FBgn0260798|transcript|FBtr0111121|protein_coding|13/14|c.1758-2170_1758-2169insAAAAAAGGGG||||||,GCCCCTTTTTT|intron_variant|MODIFIER|Gprk1|FBgn0260798|transcript|FBtr0345363|protein_coding|13/14|c.1758-2170_1758-2169insAAAAAAGGGG||||||,GCCCCTTTTTT|intron_variant|MODIFIER|Gprk1|FBgn0260798|transcript|FBtr0302242|protein_coding|14/15|c.1758-2170_1758-2169insAAAAAAGGGG||||||	GT:AD:DP:GQ:PL	0/1:25,7:32:99:258,0,1150
2R	4325107	.	G	GCCCCTTTTTT	220.73	.	AC=1;AF=0.500;AN=2;BaseQRankSum=-2.808;ClippingRankSum=0.000;DP=32;ExcessHet=3.0103;FS=11.339;MLEAC=1;MLEAF=0.500;MQ=33.68;MQRankSum=3.409;QD=6.90;ReadPosRankSum=-1.459;SOR=1.430;ANN=GCCCCTTTTTT|upstream_gene_variant|MODIFIER|RR50207_transposable_element|RR50207_transposable_element|transcript|RR50207_transposable_element-RA|pseudogene||n.-3979_-3978insAAAAAAGGGG|||||3979|,GCCCCTTTTTT|intron_variant|MODIFIER|Gprk1|FBgn0260798|transcript|FBtr0111121|protein_coding|13/14|c.1758-2170_1758-2169insAAAAAAGGGG||||||,GCCCCTTTTTT|intron_variant|MODIFIER|Gprk1|FBgn0260798|transcript|FBtr0345363|protein_coding|13/14|c.1758-2170_1758-2169insAAAAAAGGGG||||||,GCCCCTTTTTT|intron_variant|MODIFIER|Gprk1|FBgn0260798|transcript|FBtr0302242|protein_coding|14/15|c.1758-2170_1758-2169insAAAAAAGGGG||||||	GT:AD:DP:GQ:PL	0/1:25,7:32:99:258,0,1150
2R	4325107	.	G	GCCCCTTTTTT	220.73	.	AC=1;AF=0.500;AN=2;BaseQRankSum=-2.808;ClippingRankSum=0.000;DP=32;ExcessHet=3.0103;FS=11.339;MLEAC=1;MLEAF=0.500;MQ=33.68;MQRankSum=3.409;QD=6.90;ReadPosRankSum=-1.459;SOR=1.430;ANN=GCCCCTTTTTT|upstream_gene_variant|MODIFIER|RR50207_transposable_element|RR50207_transposable_element|transcript|RR50207_transposable_element-RA|pseudogene||n.-3979_-3978insAAAAAAGGGG|||||3979|,GCCCCTTTTTT|intron_variant|MODIFIER|Gprk1|FBgn0260798|transcript|FBtr0111121|protein_coding|13/14|c.1758-2170_1758-2169insAAAAAAGGGG||||||,GCCCCTTTTTT|intron_variant|MODIFIER|Gprk1|FBgn0260798|transcript|FBtr0345363|protein_coding|13/14|c.1758-2170_1758-2169insAAAAAAGGGG||||||,GCCCCTTTTTT|intron_variant|MODIFIER|Gprk1|FBgn0260798|transcript|FBtr0302242|protein_coding|14/15|c.1758-2170_1758-2169insAAAAAAGGGG||||||	GT:AD:DP:GQ:PL	0/1:25,7:32:99:258,0,1150
2R	4325111	.	T	TC	220.73	.	AC=1;AF=0.500;AN=2;BaseQRankSum=0.601;ClippingRankSum=0.000;DP=34;ExcessHet=3.0103;FS=14.800;MLEAC=1;MLEAF=0.500;MQ=34.31;MQRankSum=3.715;QD=6.49;ReadPosRankSum=-1.138;SOR=1.724;ANN=TC|upstream_gene_variant|MODIFIER|RR50207_transposable_element|RR50207_transposable_element|transcript|RR50207_transposable_element-RA|pseudogene||n.-3983_-3982insG|||||3983|,TC|intron_variant|MODIFIER|Gprk1|FBgn0260798|transcript|FBtr0111121|protein_coding|13/14|c.1758-2174_1758-2173insG||||||,TC|intron_variant|MODIFIER|Gprk1|FBgn0260798|transcript|FBtr0345363|protein_coding|13/14|c.1758-2174_1758-2173insG||||||,TC|intron_variant|MODIFIER|Gprk1|FBgn0260798|transcript|FBtr0302242|protein_coding|14/15|c.1758-2174_1758-2173insG||||||	GT:AD:DP:GQ:PL	0/1:26,8:34:99:258,0,1150
2R	4325113	.	A	AATTT	220.73	.	AC=1;AF=0.500;AN=2;BaseQRankSum=1.424;ClippingRankSum=0.000;DP=34;ExcessHet=3.0103;FS=14.800;MLEAC=1;MLEAF=0.500;MQ=34.31;MQRankSum=3.715;QD=6.49;ReadPosRankSum=-1.056;SOR=1.724;ANN=AATTT|upstream_gene_variant|MODIFIER|RR50207_transposable_element|RR50207_transposable_element|transcript|RR50207_transposable_element-RA|pseudogene||n.-3985_-3984insAAAT|||||3985|,AATTT|intron_variant|MODIFIER|Gprk1|FBgn0260798|transcript|FBtr0111121|protein_coding|13/14|c.1758-2176_1758-2175insAAAT||||||,AATTT|intron_variant|MODIFIER|Gprk1|FBgn0260798|transcript|FBtr0345363|protein_coding|13/14|c.1758-2176_1758-2175insAAAT||||||,AATTT|intron_variant|MODIFIER|Gprk1|FBgn0260798|transcript|FBtr0302242|protein_coding|14/15|c.1758-2176_1758-2175insAAAT||||||	GT:AD:DP:GQ:PL	0/1:26,8:34:99:258,0,1150
2R	4325115	.	A	ACTCGCTTTCTTTTTCCTCTTCTTTTCTTCTG	304.73	.	AC=1;AF=0.500;AN=2;BaseQRankSum=-0.340;ClippingRankSum=0.000;DP=33;ExcessHet=3.0103;FS=18.179;MLEAC=1;MLEAF=0.500;MQ=34.41;MQRankSum=3.676;QD=9.23;ReadPosRankSum=-1.051;SOR=1.717;ANN=ACTCGCTTTCTTTTTCCTCTTCTTTTCTTCTG|upstream_gene_variant|MODIFIER|RR50207_transposable_element|RR50207_transposable_element|transcript|RR50207_transposable_element-RA|pseudogene||n.-3987_-3986insCAGAAGAAAAGAAGAGGAAAAAGAAAGCGAG|||||3987|,ACTCGCTTTCTTTTTCCTCTTCTTTTCTTCTG|intron_variant|MODIFIER|Gprk1|FBgn0260798|transcript|FBtr0111121|protein_coding|13/14|c.1758-2178_1758-2177insCAGAAGAAAAGAAGAGGAAAAAGAAAGCGAG||||||,ACTCGCTTTCTTTTTCCTCTTCTTTTCTTCTG|intron_variant|MODIFIER|Gprk1|FBgn0260798|transcript|FBtr0345363|protein_coding|13/14|c.1758-2178_1758-2177insCAGAAGAAAAGAAGAGGAAAAAGAAAGCGAG||||||,ACTCGCTTTCTTTTTCCTCTTCTTTTCTTCTG|intron_variant|MODIFIER|Gprk1|FBgn0260798|transcript|FBtr0302242|protein_coding|14/15|c.1758-2178_1758-2177insCAGAAGAAAAGAAGAGGAAAAAGAAAGCGAG||||||	GT:AD:DP:GQ:PL	0/1:25,8:33:99:342,0,1144
2R	4419011	.	G	C	37.77	.	AC=1;AF=0.500;AN=2;BaseQRankSum=-0.385;ClippingRankSum=0.000;DP=23;ExcessHet=3.0103;FS=0.000;MLEAC=1;MLEAF=0.500;MQ=35.82;MQRankSum=0.432;QD=1.64;ReadPosRankSum=0.046;SOR=0.148;ANN=C|intron_variant|MODIFIER|Gprk1|FBgn0260798|transcript|FBtr0111121|protein_coding|6/14|c.503+8925C>G||||||,C|intron_variant|MODIFIER|Gprk1|FBgn0260798|transcript|FBtr0345363|protein_coding|6/14|c.503+8925C>G||||||,C|intron_variant|MODIFIER|Gprk1|FBgn0260798|transcript|FBtr0302242|protein_coding|7/15|c.503+8925C>G||||||	GT:AD:DP:GQ:PL	0/1:20,3:23:66:66,0,811
2R	4419012	.	T	G	37.77	.	AC=1;AF=0.500;AN=2;BaseQRankSum=-0.260;ClippingRankSum=0.000;DP=23;ExcessHet=3.0103;FS=0.000;MLEAC=1;MLEAF=0.500;MQ=35.82;MQRankSum=0.432;QD=1.64;ReadPosRankSum=0.091;SOR=0.148;ANN=G|intron_variant|MODIFIER|Gprk1|FBgn0260798|transcript|FBtr0111121|protein_coding|6/14|c.503+8924A>C||||||,G|intron_variant|MODIFIER|Gprk1|FBgn0260798|transcript|FBtr0345363|protein_coding|6/14|c.503+8924A>C||||||,G|intron_variant|MODIFIER|Gprk1|FBgn0260798|transcript|FBtr0302242|protein_coding|7/15|c.503+8924A>C||||||	GT:AD:DP:GQ:PL	0/1:20,3:23:66:66,0,811
2R	4469408	.	A	T	106.9	.	AC=2;AF=1.00;AN=2;DP=5;ExcessHet=3.0103;FS=0.000;MLEAC=2;MLEAF=1.00;MQ=37.74;QD=21.38;SOR=1.022;ANN=T|intron_variant|MODIFIER|Gprk1|FBgn0260798|transcript|FBtr0111121|protein_coding|1/14|c.113+1362T>A||||||,T|intron_variant|MODIFIER|Gprk1|FBgn0260798|transcript|FBtr0345363|protein_coding|1/14|c.113+1362T>A||||||,T|intron_variant|MODIFIER|Gprk1|FBgn0260798|transcript|FBtr0302242|protein_coding|2/15|c.113+1362T>A||||||	GT:AD:DP:GQ:PL	1/1:0,5:5:15:135,15,0
2R	4469467	.	T	A	152.03	.	AC=2;AF=1.00;AN=2;DP=5;ExcessHet=3.0103;FS=0.000;MLEAC=2;MLEAF=1.00;MQ=37.74;QD=28.47;SOR=0.693;ANN=A|intron_variant|MODIFIER|Gprk1|FBgn0260798|transcript|FBtr0111121|protein_coding|1/14|c.113+1303A>T||||||,A|intron_variant|MODIFIER|Gprk1|FBgn0260798|transcript|FBtr0345363|protein_coding|1/14|c.113+1303A>T||||||,A|intron_variant|MODIFIER|Gprk1|FBgn0260798|transcript|FBtr0302242|protein_coding|2/15|c.113+1303A>T||||||	GT:AD:DP:GQ:PL	1/1:0,4:4:12:180,12,0
2R	4469468	.	C	G	152.03	.	AC=2;AF=1.00;AN=2;DP=5;ExcessHet=3.0103;FS=0.000;MLEAC=2;MLEAF=1.00;MQ=37.74;QD=33.44;SOR=0.693;ANN=G|intron_variant|MODIFIER|Gprk1|FBgn0260798|transcript|FBtr0111121|protein_coding|1/14|c.113+1302G>C||||||,G|intron_variant|MODIFIER|Gprk1|FBgn0260798|transcript|FBtr0345363|protein_coding|1/14|c.113+1302G>C||||||,G|intron_variant|MODIFIER|Gprk1|FBgn0260798|transcript|FBtr0302242|protein_coding|2/15|c.113+1302G>C||||||	GT:AD:DP:GQ:PL	1/1:0,4:4:12:180,12,0
2R	4473525	.	A	G	60.77	.	AC=1;AF=0.500;AN=2;BaseQRankSum=-0.201;ClippingRankSum=0.000;DP=24;ExcessHet=3.0103;FS=5.478;MLEAC=1;MLEAF=0.500;MQ=33.13;MQRankSum=4.125;QD=2.53;ReadPosRankSum=0.369;SOR=2.215;ANN=G|upstream_gene_variant|MODIFIER|Gprk1|FBgn0260798|transcript|FBtr0111121|protein_coding||c.-2643T>C|||||2465|,G|upstream_gene_variant|MODIFIER|Gprk1|FBgn0260798|transcript|FBtr0345363|protein_coding||c.-2643T>C|||||2465|,G|upstream_gene_variant|MODIFIER|Gprk1|FBgn0260798|transcript|FBtr0302242|protein_coding||c.-2558T>C|||||2465|,G|intergenic_region|MODIFIER|Gprk1-RR49857_transposable_element|FBgn0260798-RR49857_transposable_element|intergenic_region|FBgn0260798-RR49857_transposable_element|||n.4473525A>G||||||	GT:AD:DP:GQ:PL	0/1:20,4:24:89:89,0,1523
2R	4473534	.	G	T	31.77	.	AC=1;AF=0.500;AN=2;BaseQRankSum=-1.183;ClippingRankSum=0.000;DP=24;ExcessHet=3.0103;FS=5.746;MLEAC=1;MLEAF=0.500;MQ=32.41;MQRankSum=4.303;QD=1.32;ReadPosRankSum=0.416;SOR=2.348;ANN=T|upstream_gene_variant|MODIFIER|Gprk1|FBgn0260798|transcript|FBtr0111121|protein_coding||c.-2652C>A|||||2474|,T|upstream_gene_variant|MODIFIER|Gprk1|FBgn0260798|transcript|FBtr0345363|protein_coding||c.-2652C>A|||||2474|,T|upstream_gene_variant|MODIFIER|Gprk1|FBgn0260798|transcript|FBtr0302242|protein_coding||c.-2567C>A|||||2474|,T|intergenic_region|MODIFIER|Gprk1-RR49857_transposable_element|FBgn0260798-RR49857_transposable_element|intergenic_region|FBgn0260798-RR49857_transposable_element|||n.4473534G>T||||||	GT:AD:DP:GQ:PL	0/1:21,3:24:60:60,0,1602
2R	4473538	.	A	T	31.77	.	AC=1;AF=0.500;AN=2;BaseQRankSum=-3.131;ClippingRankSum=0.000;DP=25;ExcessHet=3.0103;FS=6.021;MLEAC=1;MLEAF=0.500;MQ=32.36;MQRankSum=4.390;QD=1.27;ReadPosRankSum=0.487;SOR=2.522;ANN=T|upstream_gene_variant|MODIFIER|Gprk1|FBgn0260798|transcript|FBtr0111121|protein_coding||c.-2656T>A|||||2478|,T|upstream_gene_variant|MODIFIER|Gprk1|FBgn0260798|transcript|FBtr0345363|protein_coding||c.-2656T>A|||||2478|,T|upstream_gene_variant|MODIFIER|Gprk1|FBgn0260798|transcript|FBtr0302242|protein_coding||c.-2571T>A|||||2478|,T|intergenic_region|MODIFIER|Gprk1-RR49857_transposable_element|FBgn0260798-RR49857_transposable_element|intergenic_region|FBgn0260798-RR49857_transposable_element|||n.4473538A>T||||||	GT:AD:DP:GQ:PL	0/1:22,3:25:60:60,0,1602
2R	4500822	.	C	A	31.77	.	AC=1;AF=0.500;AN=2;BaseQRankSum=1.981;ClippingRankSum=0.000;DP=9;ExcessHet=3.0103;FS=3.010;MLEAC=1;MLEAF=0.500;MQ=31.84;MQRankSum=-0.751;QD=3.53;ReadPosRankSum=-0.967;SOR=1.911;ANN=A|upstream_gene_variant|MODIFIER|FBti0062340|FBti0062340|transcript|FBti0062340-RA|pseudogene||n.-4512G>T|||||4512|,A|upstream_gene_variant|MODIFIER|FBti0061348|FBti0061348|transcript|FBti0061348-RA|pseudogene||n.-2812G>T|||||2812|,A|upstream_gene_variant|MODIFIER|FBti0060851|FBti0060851|transcript|FBti0060851-RA|pseudogene||n.-1124G>T|||||1124|,A|upstream_gene_variant|MODIFIER|FBti0061204|FBti0061204|transcript|FBti0061204-RA|pseudogene||n.-1006G>T|||||1006|,A|upstream_gene_variant|MODIFIER|FBti0061898|FBti0061898|transcript|FBti0061898-RA|pseudogene||n.-3093C>A|||||3093|,A|downstream_gene_variant|MODIFIER|FBti0062342|FBti0062342|transcript|FBti0062342-RA|pseudogene||n.*188G>T|||||188|,A|downstream_gene_variant|MODIFIER|FBti0062344|FBti0062344|transcript|FBti0062344-RA|pseudogene||n.*2257G>T|||||2257|,A|intergenic_region|MODIFIER|FBti0061204-FBti0062342|FBti0061204-FBti0062342|intergenic_region|FBti0061204-FBti0062342|||n.4500822C>A||||||	GT:AD:DP:GQ:PL	0/1:6,3:9:60:60,0,122
2R	4522149	.	T	C	52.77	.	AC=1;AF=0.500;AN=2;BaseQRankSum=2.062;ClippingRankSum=0.000;DP=17;ExcessHet=3.0103;FS=0.000;MLEAC=1;MLEAF=0.500;MQ=23.57;MQRankSum=3.108;QD=3.10;ReadPosRankSum=-0.305;SOR=0.260;ANN=C|upstream_gene_variant|MODIFIER|FBti0061928|FBti0061928|transcript|FBti0061928-RA|pseudogene||n.-1488A>G|||||1488|,C|upstream_gene_variant|MODIFIER|FBti0061687|FBti0061687|transcript|FBti0061687-RA|pseudogene||n.-1264A>G|||||1264|,C|downstream_gene_variant|MODIFIER|FBti0061209|FBti0061209|transcript|FBti0061209-RA|pseudogene||n.*3488T>C|||||3488|,C|downstream_gene_variant|MODIFIER|FBti0061690|FBti0061690|transcript|FBti0061690-RA|pseudogene||n.*229T>C|||||229|,C|downstream_gene_variant|MODIFIER|FBti0061759|FBti0061759|transcript|FBti0061759-RA|pseudogene||n.*370A>G|||||370|,C|downstream_gene_variant|MODIFIER|FBti0060850|FBti0060850|transcript|FBti0060850-RA|pseudogene||n.*3876A>G|||||3876|,C|downstream_gene_variant|MODIFIER|FBti0061820|FBti0061820|transcript|FBti0061820-RA|pseudogene||n.*4168A>G|||||4168|,C|intergenic_region|MODIFIER|FBti0061690-FBti0061759|FBti0061690-FBti0061759|intergenic_region|FBti0061690-FBti0061759|||n.4522149T>C||||||	GT:AD:DP:GQ:PL	0/1:15,2:17:81:81,0,621
2R	4522165	.	T	G	46.77	.	AC=1;AF=0.500;AN=2;BaseQRankSum=-1.296;ClippingRankSum=0.000;DP=19;ExcessHet=3.0103;FS=9.108;MLEAC=1;MLEAF=0.500;MQ=23.52;MQRankSum=3.008;QD=2.46;ReadPosRankSum=-0.332;SOR=2.221;ANN=G|upstream_gene_variant|MODIFIER|FBti0061928|FBti0061928|transcript|FBti0061928-RA|pseudogene||n.-1504A>C|||||1504|,G|upstream_gene_variant|MODIFIER|FBti0061687|FBti0061687|transcript|FBti0061687-RA|pseudogene||n.-1280A>C|||||1280|,G|downstream_gene_variant|MODIFIER|FBti0061209|FBti0061209|transcript|FBti0061209-RA|pseudogene||n.*3504T>G|||||3504|,G|downstream_gene_variant|MODIFIER|FBti0061690|FBti0061690|transcript|FBti0061690-RA|pseudogene||n.*245T>G|||||245|,G|downstream_gene_variant|MODIFIER|FBti0061759|FBti0061759|transcript|FBti0061759-RA|pseudogene||n.*354A>C|||||354|,G|downstream_gene_variant|MODIFIER|FBti0060850|FBti0060850|transcript|FBti0060850-RA|pseudogene||n.*3860A>C|||||3860|,G|downstream_gene_variant|MODIFIER|FBti0061820|FBti0061820|transcript|FBti0061820-RA|pseudogene||n.*4152A>C|||||4152|,G|intergenic_region|MODIFIER|FBti0061690-FBti0061759|FBti0061690-FBti0061759|intergenic_region|FBti0061690-FBti0061759|||n.4522165T>G||||||	GT:AD:DP:GQ:PL	0/1:17,2:19:75:75,0,705
2R	4522166	.	T	A	46.77	.	AC=1;AF=0.500;AN=2;BaseQRankSum=1.555;ClippingRankSum=0.000;DP=20;ExcessHet=3.0103;FS=13.087;MLEAC=1;MLEAF=0.500;MQ=24.30;MQRankSum=3.401;QD=2.34;ReadPosRankSum=-1.218;SOR=2.786;ANN=A|upstream_gene_variant|MODIFIER|FBti0061928|FBti0061928|transcript|FBti0061928-RA|pseudogene||n.-1505A>T|||||1505|,A|upstream_gene_variant|MODIFIER|FBti0061687|FBti0061687|transcript|FBti0061687-RA|pseudogene||n.-1281A>T|||||1281|,A|downstream_gene_variant|MODIFIER|FBti0061209|FBti0061209|transcript|FBti0061209-RA|pseudogene||n.*3505T>A|||||3505|,A|downstream_gene_variant|MODIFIER|FBti0061690|FBti0061690|transcript|FBti0061690-RA|pseudogene||n.*246T>A|||||246|,A|downstream_gene_variant|MODIFIER|FBti0061759|FBti0061759|transcript|FBti0061759-RA|pseudogene||n.*353A>T|||||353|,A|downstream_gene_variant|MODIFIER|FBti0060850|FBti0060850|transcript|FBti0060850-RA|pseudogene||n.*3859A>T|||||3859|,A|downstream_gene_variant|MODIFIER|FBti0061820|FBti0061820|transcript|FBti0061820-RA|pseudogene||n.*4151A>T|||||4151|,A|intergenic_region|MODIFIER|FBti0061690-FBti0061759|FBti0061690-FBti0061759|intergenic_region|FBti0061690-FBti0061759|||n.4522166T>A||||||	GT:AD:DP:GQ:PL	0/1:17,3:20:75:75,0,705
2R	4522175	.	C	A	46.77	.	AC=1;AF=0.500;AN=2;BaseQRankSum=-1.411;ClippingRankSum=0.000;DP=18;ExcessHet=3.0103;FS=13.676;MLEAC=1;MLEAF=0.500;MQ=24.64;MQRankSum=3.255;QD=2.60;ReadPosRankSum=-1.363;SOR=2.783;ANN=A|upstream_gene_variant|MODIFIER|FBti0061928|FBti0061928|transcript|FBti0061928-RA|pseudogene||n.-1514G>T|||||1514|,A|upstream_gene_variant|MODIFIER|FBti0061687|FBti0061687|transcript|FBti0061687-RA|pseudogene||n.-1290G>T|||||1290|,A|downstream_gene_variant|MODIFIER|FBti0061209|FBti0061209|transcript|FBti0061209-RA|pseudogene||n.*3514C>A|||||3514|,A|downstream_gene_variant|MODIFIER|FBti0061690|FBti0061690|transcript|FBti0061690-RA|pseudogene||n.*255C>A|||||255|,A|downstream_gene_variant|MODIFIER|FBti0061759|FBti0061759|transcript|FBti0061759-RA|pseudogene||n.*344G>T|||||344|,A|downstream_gene_variant|MODIFIER|FBti0060850|FBti0060850|transcript|FBti0060850-RA|pseudogene||n.*3850G>T|||||3850|,A|downstream_gene_variant|MODIFIER|FBti0061820|FBti0061820|transcript|FBti0061820-RA|pseudogene||n.*4142G>T|||||4142|,A|intergenic_region|MODIFIER|FBti0061690-FBti0061759|FBti0061690-FBti0061759|intergenic_region|FBti0061690-FBti0061759|||n.4522175C>A||||||	GT:AD:DP:GQ:PL	0/1:15,3:18:75:75,0,705
2R	4522177	.	CT	C	43.73	.	AC=1;AF=0.500;AN=2;BaseQRankSum=2.343;ClippingRankSum=0.000;DP=18;ExcessHet=3.0103;FS=13.676;MLEAC=1;MLEAF=0.500;MQ=24.64;MQRankSum=3.255;QD=2.43;ReadPosRankSum=-1.541;SOR=2.783;ANN=C|upstream_gene_variant|MODIFIER|FBti0061928|FBti0061928|transcript|FBti0061928-RA|pseudogene||n.-1517delA|||||1517|,C|upstream_gene_variant|MODIFIER|FBti0061687|FBti0061687|transcript|FBti0061687-RA|pseudogene||n.-1293delA|||||1293|,C|downstream_gene_variant|MODIFIER|FBti0061209|FBti0061209|transcript|FBti0061209-RA|pseudogene||n.*3517delT|||||3517|,C|downstream_gene_variant|MODIFIER|FBti0061690|FBti0061690|transcript|FBti0061690-RA|pseudogene||n.*258delT|||||258|,C|downstream_gene_variant|MODIFIER|FBti0061759|FBti0061759|transcript|FBti0061759-RA|pseudogene||n.*341delA|||||341|,C|downstream_gene_variant|MODIFIER|FBti0060850|FBti0060850|transcript|FBti0060850-RA|pseudogene||n.*3847delA|||||3847|,C|downstream_gene_variant|MODIFIER|FBti0061820|FBti0061820|transcript|FBti0061820-RA|pseudogene||n.*4139delA|||||4139|,C|intergenic_region|MODIFIER|FBti0061690-FBti0061759|FBti0061690-FBti0061759|intergenic_region|FBti0061690-FBti0061759|||n.4522178delT||||||	GT:AD:DP:GQ:PL	0/1:15,3:18:81:81,0,621
2R	4522205	.	T	TAA	43.73	.	AC=1;AF=0.500;AN=2;BaseQRankSum=-0.262;ClippingRankSum=0.000;DP=18;ExcessHet=3.0103;FS=16.107;MLEAC=1;MLEAF=0.500;MQ=27.81;MQRankSum=2.218;QD=2.43;ReadPosRankSum=-2.625;SOR=2.778;ANN=TAA|upstream_gene_variant|MODIFIER|FBti0061928|FBti0061928|transcript|FBti0061928-RA|pseudogene||n.-1545_-1544insTT|||||1545|,TAA|upstream_gene_variant|MODIFIER|FBti0061687|FBti0061687|transcript|FBti0061687-RA|pseudogene||n.-1321_-1320insTT|||||1321|,TAA|downstream_gene_variant|MODIFIER|FBti0061209|FBti0061209|transcript|FBti0061209-RA|pseudogene||n.*3544_*3545insAA|||||3545|,TAA|downstream_gene_variant|MODIFIER|FBti0061690|FBti0061690|transcript|FBti0061690-RA|pseudogene||n.*285_*286insAA|||||286|,TAA|downstream_gene_variant|MODIFIER|FBti0061759|FBti0061759|transcript|FBti0061759-RA|pseudogene||n.*313_*314insTT|||||313|,TAA|downstream_gene_variant|MODIFIER|FBti0060850|FBti0060850|transcript|FBti0060850-RA|pseudogene||n.*3819_*3820insTT|||||3819|,TAA|downstream_gene_variant|MODIFIER|FBti0061820|FBti0061820|transcript|FBti0061820-RA|pseudogene||n.*4111_*4112insTT|||||4111|,TAA|intergenic_region|MODIFIER|FBti0061690-FBti0061759|FBti0061690-FBti0061759|intergenic_region|FBti0061690-FBti0061759|||n.4522205_4522206insAA||||||	GT:AD:DP:GQ:PL	0/1:15,3:18:81:81,0,621
2R	4523026	.	T	A	62.74	.	AC=2;AF=1.00;AN=2;DP=2;ExcessHet=3.0103;FS=0.000;MLEAC=2;MLEAF=1.00;MQ=37.00;QD=31.37;SOR=2.303;ANN=A|upstream_gene_variant|MODIFIER|FBti0061928|FBti0061928|transcript|FBti0061928-RA|pseudogene||n.-2365A>T|||||2365|,A|upstream_gene_variant|MODIFIER|FBti0061687|FBti0061687|transcript|FBti0061687-RA|pseudogene||n.-2141A>T|||||2141|,A|downstream_gene_variant|MODIFIER|FBti0061209|FBti0061209|transcript|FBti0061209-RA|pseudogene||n.*4365T>A|||||4365|,A|downstream_gene_variant|MODIFIER|FBti0061690|FBti0061690|transcript|FBti0061690-RA|pseudogene||n.*1106T>A|||||1106|,A|downstream_gene_variant|MODIFIER|FBti0060850|FBti0060850|transcript|FBti0060850-RA|pseudogene||n.*2999A>T|||||2999|,A|downstream_gene_variant|MODIFIER|FBti0061820|FBti0061820|transcript|FBti0061820-RA|pseudogene||n.*3291A>T|||||3291|,A|downstream_gene_variant|MODIFIER|FBti0061349|FBti0061349|transcript|FBti0061349-RA|pseudogene||n.*4637A>T|||||4637|,A|non_coding_transcript_exon_variant|MODIFIER|FBti0061759|FBti0061759|transcript|FBti0061759-RA|pseudogene|1/1|n.2669A>T||||||	GT:AD:DP:GQ:PL	1/1:0,2:2:6:90,6,0
2R	4523041	.	C	CT	53.7	.	AC=2;AF=1.00;AN=2;DP=2;ExcessHet=3.0103;FS=0.000;MLEAC=2;MLEAF=1.00;MQ=37.00;QD=26.85;SOR=2.303;ANN=CT|upstream_gene_variant|MODIFIER|FBti0061928|FBti0061928|transcript|FBti0061928-RA|pseudogene||n.-2381dupA|||||2381|,CT|upstream_gene_variant|MODIFIER|FBti0061687|FBti0061687|transcript|FBti0061687-RA|pseudogene||n.-2157dupA|||||2157|,CT|downstream_gene_variant|MODIFIER|FBti0061209|FBti0061209|transcript|FBti0061209-RA|pseudogene||n.*4380_*4381insT|||||4381|,CT|downstream_gene_variant|MODIFIER|FBti0061690|FBti0061690|transcript|FBti0061690-RA|pseudogene||n.*1121_*1122insT|||||1122|,CT|downstream_gene_variant|MODIFIER|FBti0060850|FBti0060850|transcript|FBti0060850-RA|pseudogene||n.*2983dupA|||||2983|,CT|downstream_gene_variant|MODIFIER|FBti0061820|FBti0061820|transcript|FBti0061820-RA|pseudogene||n.*3275dupA|||||3275|,CT|downstream_gene_variant|MODIFIER|FBti0061349|FBti0061349|transcript|FBti0061349-RA|pseudogene||n.*4621dupA|||||4621|,CT|non_coding_transcript_exon_variant|MODIFIER|FBti0061759|FBti0061759|transcript|FBti0061759-RA|pseudogene|1/1|n.2653dupA||||||	GT:AD:DP:GQ:PL	1/1:0,2:2:6:90,6,0
2R	4549351	.	A	T	450.77	.	AC=1;AF=0.500;AN=2;BaseQRankSum=0.618;ClippingRankSum=0.000;DP=92;ExcessHet=3.0103;FS=48.836;MLEAC=1;MLEAF=0.500;MQ=34.31;MQRankSum=-3.758;QD=4.90;ReadPosRankSum=1.026;SOR=5.783;ANN=T|upstream_gene_variant|MODIFIER|FBti0061344|FBti0061344|transcript|FBti0061344-RA|pseudogene||n.-363A>T|||||363|,T|upstream_gene_variant|MODIFIER|FBti0061214|FBti0061214|transcript|FBti0061214-RA|pseudogene||n.-2793A>T|||||2793|,T|upstream_gene_variant|MODIFIER|FBti0062333|FBti0062333|transcript|FBti0062333-RA|pseudogene||n.-3245A>T|||||3245|,T|downstream_gene_variant|MODIFIER|FBti0061311|FBti0061311|transcript|FBti0061311-RA|pseudogene||n.*1653T>A|||||1653|,T|downstream_gene_variant|MODIFIER|FBti0061225|FBti0061225|transcript|FBti0061225-RA|pseudogene||n.*2941T>A|||||2941|,T|intron_variant|MODIFIER|Stlk|FBgn0046692|transcript|FBtr0111111|protein_coding|1/3|c.307+2297A>T||||||,T|intron_variant|MODIFIER|Stlk|FBgn0046692|transcript|FBtr0308810|protein_coding|1/3|c.307+2297A>T||||||,T|non_coding_transcript_exon_variant|MODIFIER|FBti0061895|FBti0061895|transcript|FBti0061895-RA|pseudogene|1/1|n.309T>A||||||	GT:AD:DP:GQ:PL	0/1:75,17:92:99:479,0,4104
2R	4549360	.	C	T	657.77	.	AC=1;AF=0.500;AN=2;BaseQRankSum=3.445;ClippingRankSum=0.000;DP=97;ExcessHet=3.0103;FS=57.591;MLEAC=1;MLEAF=0.500;MQ=33.91;MQRankSum=-4.560;QD=6.78;ReadPosRankSum=0.166;SOR=6.184;ANN=T|upstream_gene_variant|MODIFIER|FBti0061344|FBti0061344|transcript|FBti0061344-RA|pseudogene||n.-354C>T|||||354|,T|upstream_gene_variant|MODIFIER|FBti0061214|FBti0061214|transcript|FBti0061214-RA|pseudogene||n.-2784C>T|||||2784|,T|upstream_gene_variant|MODIFIER|FBti0062333|FBti0062333|transcript|FBti0062333-RA|pseudogene||n.-3236C>T|||||3236|,T|downstream_gene_variant|MODIFIER|FBti0061311|FBti0061311|transcript|FBti0061311-RA|pseudogene||n.*1644G>A|||||1644|,T|downstream_gene_variant|MODIFIER|FBti0061225|FBti0061225|transcript|FBti0061225-RA|pseudogene||n.*2932G>A|||||2932|,T|intron_variant|MODIFIER|Stlk|FBgn0046692|transcript|FBtr0111111|protein_coding|1/3|c.307+2306C>T||||||,T|intron_variant|MODIFIER|Stlk|FBgn0046692|transcript|FBtr0308810|protein_coding|1/3|c.307+2306C>T||||||,T|non_coding_transcript_exon_variant|MODIFIER|FBti0061895|FBti0061895|transcript|FBti0061895-RA|pseudogene|1/1|n.300G>A||||||	GT:AD:DP:GQ:PL	0/1:76,21:97:99:686,0,4131
2R	4549363	.	C	G	657.77	.	AC=1;AF=0.500;AN=2;BaseQRankSum=-0.957;ClippingRankSum=0.000;DP=99;ExcessHet=3.0103;FS=59.732;MLEAC=1;MLEAF=0.500;MQ=33.83;MQRankSum=-4.702;QD=6.64;ReadPosRankSum=0.173;SOR=6.272;ANN=G|upstream_gene_variant|MODIFIER|FBti0061344|FBti0061344|transcript|FBti0061344-RA|pseudogene||n.-351C>G|||||351|,G|upstream_gene_variant|MODIFIER|FBti0061214|FBti0061214|transcript|FBti0061214-RA|pseudogene||n.-2781C>G|||||2781|,G|upstream_gene_variant|MODIFIER|FBti0062333|FBti0062333|transcript|FBti0062333-RA|pseudogene||n.-3233C>G|||||3233|,G|downstream_gene_variant|MODIFIER|FBti0061311|FBti0061311|transcript|FBti0061311-RA|pseudogene||n.*1641G>C|||||1641|,G|downstream_gene_variant|MODIFIER|FBti0061225|FBti0061225|transcript|FBti0061225-RA|pseudogene||n.*2929G>C|||||2929|,G|intron_variant|MODIFIER|Stlk|FBgn0046692|transcript|FBtr0111111|protein_coding|1/3|c.307+2309C>G||||||,G|intron_variant|MODIFIER|Stlk|FBgn0046692|transcript|FBtr0308810|protein_coding|1/3|c.307+2309C>G||||||,G|non_coding_transcript_exon_variant|MODIFIER|FBti0061895|FBti0061895|transcript|FBti0061895-RA|pseudogene|1/1|n.297G>C||||||	GT:AD:DP:GQ:PL	0/1:77,22:99:99:686,0,4131
2R	4549386	.	T	C	807.77	.	AC=1;AF=0.500;AN=2;BaseQRankSum=0.873;ClippingRankSum=0.000;DP=93;ExcessHet=3.0103;FS=60.126;MLEAC=1;MLEAF=0.500;MQ=34.19;MQRankSum=-5.058;QD=8.69;ReadPosRankSum=-1.258;SOR=6.357;ANN=C|upstream_gene_variant|MODIFIER|FBti0061344|FBti0061344|transcript|FBti0061344-RA|pseudogene||n.-328T>C|||||328|,C|upstream_gene_variant|MODIFIER|FBti0061214|FBti0061214|transcript|FBti0061214-RA|pseudogene||n.-2758T>C|||||2758|,C|upstream_gene_variant|MODIFIER|FBti0062333|FBti0062333|transcript|FBti0062333-RA|pseudogene||n.-3210T>C|||||3210|,C|downstream_gene_variant|MODIFIER|FBti0061311|FBti0061311|transcript|FBti0061311-RA|pseudogene||n.*1618A>G|||||1618|,C|downstream_gene_variant|MODIFIER|FBti0061225|FBti0061225|transcript|FBti0061225-RA|pseudogene||n.*2906A>G|||||2906|,C|intron_variant|MODIFIER|Stlk|FBgn0046692|transcript|FBtr0111111|protein_coding|1/3|c.307+2332T>C||||||,C|intron_variant|MODIFIER|Stlk|FBgn0046692|transcript|FBtr0308810|protein_coding|1/3|c.307+2332T>C||||||,C|non_coding_transcript_exon_variant|MODIFIER|FBti0061895|FBti0061895|transcript|FBti0061895-RA|pseudogene|1/1|n.274A>G||||||	GT:AD:DP:GQ:PL	0/1:70,23:93:99:836,0,3767
2R	4600842	.	T	A	33.28	.	AC=2;AF=1.00;AN=2;DP=3;ExcessHet=3.0103;FS=0.000;MLEAC=2;MLEAF=1.00;MQ=21.00;QD=11.09;SOR=2.833;ANN=A|upstream_gene_variant|MODIFIER|FBti0061716|FBti0061716|transcript|FBti0061716-RA|pseudogene||n.-3068A>T|||||3068|,A|upstream_gene_variant|MODIFIER|FBti0060848|FBti0060848|transcript|FBti0060848-RA|pseudogene||n.-1721A>T|||||1721|,A|upstream_gene_variant|MODIFIER|FBti0061258|FBti0061258|transcript|FBti0061258-RA|pseudogene||n.-1351T>A|||||1351|,A|upstream_gene_variant|MODIFIER|FBti0060796|FBti0060796|transcript|FBti0060796-RA|pseudogene||n.-4178T>A|||||4178|,A|downstream_gene_variant|MODIFIER|FBti0061252|FBti0061252|transcript|FBti0061252-RA|pseudogene||n.*3980T>A|||||3980|,A|downstream_gene_variant|MODIFIER|FBti0061255|FBti0061255|transcript|FBti0061255-RA|pseudogene||n.*3216T>A|||||3216|,A|downstream_gene_variant|MODIFIER|FBti0061325|FBti0061325|transcript|FBti0061325-RA|pseudogene||n.*556A>T|||||556|,A|downstream_gene_variant|MODIFIER|FBti0061771|FBti0061771|transcript|FBti0061771-RA|pseudogene||n.*916A>T|||||916|,A|downstream_gene_variant|MODIFIER|FBti0061327|FBti0061327|transcript|FBti0061327-RA|pseudogene||n.*1155A>T|||||1155|,A|downstream_gene_variant|MODIFIER|FBti0062368|FBti0062368|transcript|FBti0062368-RA|pseudogene||n.*2820A>T|||||2820|,A|intron_variant|MODIFIER|p120ctn|FBgn0260799|transcript|FBtr0111114|protein_coding|2/3|c.854+755T>A||||||	GT:AD:DP:GQ:PL	1/1:0,3:3:9:61,9,0
2R	4629336	.	C	G	39.85	.	AC=1;AF=0.500;AN=2;BaseQRankSum=-1.150;ClippingRankSum=0.000;DP=4;ExcessHet=3.0103;FS=0.000;MLEAC=1;MLEAF=0.500;MQ=33.59;MQRankSum=-0.319;QD=9.96;ReadPosRankSum=0.000;SOR=1.609;ANN=G|upstream_gene_variant|MODIFIER|FBti0061939|FBti0061939|transcript|FBti0061939-RA|pseudogene||n.-760C>G|||||760|,G|upstream_gene_variant|MODIFIER|FBti0060798|FBti0060798|transcript|FBti0060798-RA|pseudogene||n.-3521C>G|||||3521|,G|upstream_gene_variant|MODIFIER|FBti0060800|FBti0060800|transcript|FBti0060800-RA|pseudogene||n.-4013C>G|||||4013|,G|non_coding_transcript_exon_variant|MODIFIER|FBti0060797|FBti0060797|transcript|FBti0060797-RA|pseudogene|1/1|n.896C>G||||||	GT:AD:DP:GQ:PL	0/1:1,3:4:17:68,0,17
2R	4779437	.	G	C	32.77	.	AC=1;AF=0.500;AN=2;BaseQRankSum=1.301;ClippingRankSum=0.000;DP=52;ExcessHet=3.0103;FS=28.425;MLEAC=1;MLEAF=0.500;MQ=35.27;MQRankSum=1.217;QD=0.63;ReadPosRankSum=0.796;SOR=4.400;ANN=C|upstream_gene_variant|MODIFIER|FBti0063096|FBti0063096|transcript|FBti0063096-RA|pseudogene||n.-2148C>G|||||2148|,C|upstream_gene_variant|MODIFIER|FBti0062523|FBti0062523|transcript|FBti0062523-RA|pseudogene||n.-138G>C|||||138|,C|upstream_gene_variant|MODIFIER|lncRNA:CR46064|FBgn0267733|transcript|FBtr0347293|lincRNA||n.-3455G>C|||||3455|,C|upstream_gene_variant|MODIFIER|FBti0063188|FBti0063188|transcript|FBti0063188-RA|pseudogene||n.-4547G>C|||||4547|,C|downstream_gene_variant|MODIFIER|FBti0060872|FBti0060872|transcript|FBti0060872-RA|pseudogene||n.*4707G>C|||||4707|,C|downstream_gene_variant|MODIFIER|FBti0063176|FBti0063176|transcript|FBti0063176-RA|pseudogene||n.*4030G>C|||||4030|,C|downstream_gene_variant|MODIFIER|CR43281|FBgn0262970|transcript|FBtr0306722|pseudogene||n.*874C>G|||||874|,C|downstream_gene_variant|MODIFIER|FBti0062463|FBti0062463|transcript|FBti0062463-RA|pseudogene||n.*4946C>G|||||4946|,C|non_coding_transcript_exon_variant|MODIFIER|FBti0062576|FBti0062576|transcript|FBti0062576-RA|pseudogene|1/1|n.3937G>C||||||,C|non_coding_transcript_exon_variant|MODIFIER|FBti0062604|FBti0062604|transcript|FBti0062604-RA|pseudogene|1/1|n.409G>C||||||	GT:AD:DP:GQ:PL	0/1:44,8:52:61:61,0,1024
2R	4935417	.	G	T	93.77	.	AC=1;AF=0.500;AN=2;BaseQRankSum=2.076;ClippingRankSum=0.000;DP=63;ExcessHet=3.0103;FS=17.716;MLEAC=1;MLEAF=0.500;MQ=32.82;MQRankSum=-3.378;QD=1.51;ReadPosRankSum=2.151;SOR=4.034;ANN=T|upstream_gene_variant|MODIFIER|FBti0060031|FBti0060031|transcript|FBti0060031-RA|pseudogene||n.-3261C>A|||||3261|,T|upstream_gene_variant|MODIFIER|FBti0060922|FBti0060922|transcript|FBti0060922-RA|pseudogene||n.-2072C>A|||||2072|,T|downstream_gene_variant|MODIFIER|FBti0060071|FBti0060071|transcript|FBti0060071-RA|pseudogene||n.*4660G>T|||||4660|,T|downstream_gene_variant|MODIFIER|FBti0060072|FBti0060072|transcript|FBti0060072-RA|pseudogene||n.*3453G>T|||||3453|,T|downstream_gene_variant|MODIFIER|FBti0064047|FBti0064047|transcript|FBti0064047-RA|pseudogene||n.*1867C>A|||||1867|,T|downstream_gene_variant|MODIFIER|FBti0064100|FBti0064100|transcript|FBti0064100-RA|pseudogene||n.*2465C>A|||||2465|,T|intron_variant|MODIFIER|Ir41a|FBgn0040849|transcript|FBtr0336974|protein_coding|3/7|c.437-14260G>T||||||,T|non_coding_transcript_exon_variant|MODIFIER|FBti0060921|FBti0060921|transcript|FBti0060921-RA|pseudogene|1/1|n.2450C>A||||||,T|non_coding_transcript_exon_variant|MODIFIER|FBti0059637|FBti0059637|transcript|FBti0059637-RA|pseudogene|1/1|n.1867C>A||||||	GT:AD:DP:GQ:PL	0/1:55,7:62:99:122,0,2323
2R	4935420	.	TGA	T	78.73	.	AC=1;AF=0.500;AN=2;BaseQRankSum=0.265;ClippingRankSum=0.000;DP=65;ExcessHet=3.0103;FS=14.490;MLEAC=1;MLEAF=0.500;MQ=32.83;MQRankSum=-3.307;QD=1.21;ReadPosRankSum=0.897;SOR=3.912;ANN=T|upstream_gene_variant|MODIFIER|FBti0060031|FBti0060031|transcript|FBti0060031-RA|pseudogene||n.-3266_-3265delTC|||||3265|,T|upstream_gene_variant|MODIFIER|FBti0060922|FBti0060922|transcript|FBti0060922-RA|pseudogene||n.-2077_-2076delTC|||||2076|,T|downstream_gene_variant|MODIFIER|FBti0060071|FBti0060071|transcript|FBti0060071-RA|pseudogene||n.*4664_*4665delGA|||||4664|,T|downstream_gene_variant|MODIFIER|FBti0060072|FBti0060072|transcript|FBti0060072-RA|pseudogene||n.*3457_*3458delGA|||||3457|,T|downstream_gene_variant|MODIFIER|FBti0064047|FBti0064047|transcript|FBti0064047-RA|pseudogene||n.*1862_*1863delTC|||||1863|,T|downstream_gene_variant|MODIFIER|FBti0064100|FBti0064100|transcript|FBti0064100-RA|pseudogene||n.*2460_*2461delTC|||||2461|,T|intron_variant|MODIFIER|Ir41a|FBgn0040849|transcript|FBtr0336974|protein_coding|3/7|c.437-14256_437-14255delGA||||||,T|non_coding_transcript_exon_variant|MODIFIER|FBti0060921|FBti0060921|transcript|FBti0060921-RA|pseudogene|1/1|n.2445_2446delTC||||||,T|non_coding_transcript_exon_variant|MODIFIER|FBti0059637|FBti0059637|transcript|FBti0059637-RA|pseudogene|1/1|n.1862_1863delTC||||||	GT:AD:DP:GQ:PL	0/1:58,7:65:99:116,0,2436
2R	4935423	.	A	AGT	81.73	.	AC=1;AF=0.500;AN=2;BaseQRankSum=-2.489;ClippingRankSum=0.000;DP=64;ExcessHet=3.0103;FS=14.503;MLEAC=1;MLEAF=0.500;MQ=32.63;MQRankSum=-3.286;QD=1.28;ReadPosRankSum=-0.730;SOR=3.841;ANN=AGT|upstream_gene_variant|MODIFIER|FBti0060031|FBti0060031|transcript|FBti0060031-RA|pseudogene||n.-3268_-3267insAC|||||3268|,AGT|upstream_gene_variant|MODIFIER|FBti0060922|FBti0060922|transcript|FBti0060922-RA|pseudogene||n.-2079_-2078insAC|||||2079|,AGT|downstream_gene_variant|MODIFIER|FBti0060071|FBti0060071|transcript|FBti0060071-RA|pseudogene||n.*4666_*4667insGT|||||4667|,AGT|downstream_gene_variant|MODIFIER|FBti0060072|FBti0060072|transcript|FBti0060072-RA|pseudogene||n.*3459_*3460insGT|||||3460|,AGT|downstream_gene_variant|MODIFIER|FBti0064047|FBti0064047|transcript|FBti0064047-RA|pseudogene||n.*1860_*1861insAC|||||1860|,AGT|downstream_gene_variant|MODIFIER|FBti0064100|FBti0064100|transcript|FBti0064100-RA|pseudogene||n.*2458_*2459insAC|||||2458|,AGT|intron_variant|MODIFIER|Ir41a|FBgn0040849|transcript|FBtr0336974|protein_coding|3/7|c.437-14254_437-14253insGT||||||,AGT|non_coding_transcript_exon_variant|MODIFIER|FBti0060921|FBti0060921|transcript|FBti0060921-RA|pseudogene|1/1|n.2443_2444insAC||||||,AGT|non_coding_transcript_exon_variant|MODIFIER|FBti0059637|FBti0059637|transcript|FBti0059637-RA|pseudogene|1/1|n.1860_1861insAC||||||	GT:AD:DP:GQ:PL	0/1:57,7:64:99:119,0,2414
2R	4935430	.	A	G	87.77	.	AC=1;AF=0.500;AN=2;BaseQRankSum=0.394;ClippingRankSum=0.000;DP=63;ExcessHet=3.0103;FS=14.456;MLEAC=1;MLEAF=0.500;MQ=32.64;MQRankSum=-3.259;QD=1.39;ReadPosRankSum=0.657;SOR=3.767;ANN=G|upstream_gene_variant|MODIFIER|FBti0060031|FBti0060031|transcript|FBti0060031-RA|pseudogene||n.-3274T>C|||||3274|,G|upstream_gene_variant|MODIFIER|FBti0060922|FBti0060922|transcript|FBti0060922-RA|pseudogene||n.-2085T>C|||||2085|,G|downstream_gene_variant|MODIFIER|FBti0060071|FBti0060071|transcript|FBti0060071-RA|pseudogene||n.*4673A>G|||||4673|,G|downstream_gene_variant|MODIFIER|FBti0060072|FBti0060072|transcript|FBti0060072-RA|pseudogene||n.*3466A>G|||||3466|,G|downstream_gene_variant|MODIFIER|FBti0064047|FBti0064047|transcript|FBti0064047-RA|pseudogene||n.*1854T>C|||||1854|,G|downstream_gene_variant|MODIFIER|FBti0064100|FBti0064100|transcript|FBti0064100-RA|pseudogene||n.*2452T>C|||||2452|,G|intron_variant|MODIFIER|Ir41a|FBgn0040849|transcript|FBtr0336974|protein_coding|3/7|c.437-14247A>G||||||,G|non_coding_transcript_exon_variant|MODIFIER|FBti0060921|FBti0060921|transcript|FBti0060921-RA|pseudogene|1/1|n.2437T>C||||||,G|non_coding_transcript_exon_variant|MODIFIER|FBti0059637|FBti0059637|transcript|FBti0059637-RA|pseudogene|1/1|n.1854T>C||||||	GT:AD:DP:GQ:PL	0/1:56,7:63:99:116,0,2405
2R	4935444	.	TA	T	135.73	.	AC=1;AF=0.500;AN=2;BaseQRankSum=2.338;ClippingRankSum=0.000;DP=61;ExcessHet=3.0103;FS=13.530;MLEAC=1;MLEAF=0.500;MQ=32.58;MQRankSum=-3.564;QD=2.23;ReadPosRankSum=-0.866;SOR=3.463;ANN=T|upstream_gene_variant|MODIFIER|FBti0060031|FBti0060031|transcript|FBti0060031-RA|pseudogene||n.-3289delT|||||3289|,T|upstream_gene_variant|MODIFIER|FBti0060922|FBti0060922|transcript|FBti0060922-RA|pseudogene||n.-2100delT|||||2100|,T|downstream_gene_variant|MODIFIER|FBti0060071|FBti0060071|transcript|FBti0060071-RA|pseudogene||n.*4688delA|||||4688|,T|downstream_gene_variant|MODIFIER|FBti0060072|FBti0060072|transcript|FBti0060072-RA|pseudogene||n.*3481delA|||||3481|,T|downstream_gene_variant|MODIFIER|FBti0064047|FBti0064047|transcript|FBti0064047-RA|pseudogene||n.*1839delT|||||1839|,T|downstream_gene_variant|MODIFIER|FBti0064100|FBti0064100|transcript|FBti0064100-RA|pseudogene||n.*2437delT|||||2437|,T|intron_variant|MODIFIER|Ir41a|FBgn0040849|transcript|FBtr0336974|protein_coding|3/7|c.437-14232delA||||||,T|non_coding_transcript_exon_variant|MODIFIER|FBti0060921|FBti0060921|transcript|FBti0060921-RA|pseudogene|1/1|n.2422delT||||||,T|non_coding_transcript_exon_variant|MODIFIER|FBti0059637|FBti0059637|transcript|FBti0059637-RA|pseudogene|1/1|n.1839delT||||||	GT:AD:DP:GQ:PL	0/1:53,8:61:99:173,0,2230
2R	4935448	.	T	C	144.77	.	AC=1;AF=0.500;AN=2;BaseQRankSum=-2.703;ClippingRankSum=0.000;DP=61;ExcessHet=3.0103;FS=13.530;MLEAC=1;MLEAF=0.500;MQ=32.58;MQRankSum=-3.564;QD=2.37;ReadPosRankSum=-1.058;SOR=3.463;ANN=C|upstream_gene_variant|MODIFIER|FBti0060031|FBti0060031|transcript|FBti0060031-RA|pseudogene||n.-3292A>G|||||3292|,C|upstream_gene_variant|MODIFIER|FBti0060922|FBti0060922|transcript|FBti0060922-RA|pseudogene||n.-2103A>G|||||2103|,C|downstream_gene_variant|MODIFIER|FBti0060071|FBti0060071|transcript|FBti0060071-RA|pseudogene||n.*4691T>C|||||4691|,C|downstream_gene_variant|MODIFIER|FBti0060072|FBti0060072|transcript|FBti0060072-RA|pseudogene||n.*3484T>C|||||3484|,C|downstream_gene_variant|MODIFIER|FBti0064047|FBti0064047|transcript|FBti0064047-RA|pseudogene||n.*1836A>G|||||1836|,C|downstream_gene_variant|MODIFIER|FBti0064100|FBti0064100|transcript|FBti0064100-RA|pseudogene||n.*2434A>G|||||2434|,C|intron_variant|MODIFIER|Ir41a|FBgn0040849|transcript|FBtr0336974|protein_coding|3/7|c.437-14229T>C||||||,C|non_coding_transcript_exon_variant|MODIFIER|FBti0060921|FBti0060921|transcript|FBti0060921-RA|pseudogene|1/1|n.2419A>G||||||,C|non_coding_transcript_exon_variant|MODIFIER|FBti0059637|FBti0059637|transcript|FBti0059637-RA|pseudogene|1/1|n.1836A>G||||||	GT:AD:DP:GQ:PL	0/1:53,8:61:99:173,0,2243
2R	4935450	.	G	T	144.77	.	AC=1;AF=0.500;AN=2;BaseQRankSum=0.740;ClippingRankSum=0.000;DP=62;ExcessHet=3.0103;FS=13.676;MLEAC=1;MLEAF=0.500;MQ=32.57;MQRankSum=-3.594;QD=2.33;ReadPosRankSum=-0.956;SOR=3.553;ANN=T|upstream_gene_variant|MODIFIER|FBti0060031|FBti0060031|transcript|FBti0060031-RA|pseudogene||n.-3294C>A|||||3294|,T|upstream_gene_variant|MODIFIER|FBti0060922|FBti0060922|transcript|FBti0060922-RA|pseudogene||n.-2105C>A|||||2105|,T|downstream_gene_variant|MODIFIER|FBti0060071|FBti0060071|transcript|FBti0060071-RA|pseudogene||n.*4693G>T|||||4693|,T|downstream_gene_variant|MODIFIER|FBti0060072|FBti0060072|transcript|FBti0060072-RA|pseudogene||n.*3486G>T|||||3486|,T|downstream_gene_variant|MODIFIER|FBti0064047|FBti0064047|transcript|FBti0064047-RA|pseudogene||n.*1834C>A|||||1834|,T|downstream_gene_variant|MODIFIER|FBti0064100|FBti0064100|transcript|FBti0064100-RA|pseudogene||n.*2432C>A|||||2432|,T|intron_variant|MODIFIER|Ir41a|FBgn0040849|transcript|FBtr0336974|protein_coding|3/7|c.437-14227G>T||||||,T|non_coding_transcript_exon_variant|MODIFIER|FBti0060921|FBti0060921|transcript|FBti0060921-RA|pseudogene|1/1|n.2417C>A||||||,T|non_coding_transcript_exon_variant|MODIFIER|FBti0059637|FBti0059637|transcript|FBti0059637-RA|pseudogene|1/1|n.1834C>A||||||	GT:AD:DP:GQ:PL	0/1:54,8:62:99:173,0,2243
2R	4935454	.	T	TG	126.73	.	AC=1;AF=0.500;AN=2;BaseQRankSum=-0.075;ClippingRankSum=0.000;DP=63;ExcessHet=3.0103;FS=13.580;MLEAC=1;MLEAF=0.500;MQ=32.61;MQRankSum=-3.614;QD=2.01;ReadPosRankSum=-0.888;SOR=3.497;ANN=TG|upstream_gene_variant|MODIFIER|FBti0060031|FBti0060031|transcript|FBti0060031-RA|pseudogene||n.-3299_-3298insC|||||3299|,TG|upstream_gene_variant|MODIFIER|FBti0060922|FBti0060922|transcript|FBti0060922-RA|pseudogene||n.-2110_-2109insC|||||2110|,TG|downstream_gene_variant|MODIFIER|FBti0060071|FBti0060071|transcript|FBti0060071-RA|pseudogene||n.*4697_*4698insG|||||4698|,TG|downstream_gene_variant|MODIFIER|FBti0060072|FBti0060072|transcript|FBti0060072-RA|pseudogene||n.*3490_*3491insG|||||3491|,TG|downstream_gene_variant|MODIFIER|FBti0064047|FBti0064047|transcript|FBti0064047-RA|pseudogene||n.*1829_*1830insC|||||1829|,TG|downstream_gene_variant|MODIFIER|FBti0064100|FBti0064100|transcript|FBti0064100-RA|pseudogene||n.*2427_*2428insC|||||2427|,TG|intron_variant|MODIFIER|Ir41a|FBgn0040849|transcript|FBtr0336974|protein_coding|3/7|c.437-14223_437-14222insG||||||,TG|non_coding_transcript_exon_variant|MODIFIER|FBti0060921|FBti0060921|transcript|FBti0060921-RA|pseudogene|1/1|n.2412_2413insC||||||,TG|non_coding_transcript_exon_variant|MODIFIER|FBti0059637|FBti0059637|transcript|FBti0059637-RA|pseudogene|1/1|n.1829_1830insC||||||	GT:AD:DP:GQ:PL	0/1:55,8:63:99:164,0,2369
2R	4935459	.	A	T	129.77	.	AC=1;AF=0.500;AN=2;BaseQRankSum=-1.575;ClippingRankSum=0.000;DP=66;ExcessHet=3.0103;FS=13.627;MLEAC=1;MLEAF=0.500;MQ=32.37;MQRankSum=-3.696;QD=1.97;ReadPosRankSum=-0.708;SOR=3.745;ANN=T|upstream_gene_variant|MODIFIER|FBti0060031|FBti0060031|transcript|FBti0060031-RA|pseudogene||n.-3303T>A|||||3303|,T|upstream_gene_variant|MODIFIER|FBti0060922|FBti0060922|transcript|FBti0060922-RA|pseudogene||n.-2114T>A|||||2114|,T|downstream_gene_variant|MODIFIER|FBti0060071|FBti0060071|transcript|FBti0060071-RA|pseudogene||n.*4702A>T|||||4702|,T|downstream_gene_variant|MODIFIER|FBti0060072|FBti0060072|transcript|FBti0060072-RA|pseudogene||n.*3495A>T|||||3495|,T|downstream_gene_variant|MODIFIER|FBti0064047|FBti0064047|transcript|FBti0064047-RA|pseudogene||n.*1825T>A|||||1825|,T|downstream_gene_variant|MODIFIER|FBti0064100|FBti0064100|transcript|FBti0064100-RA|pseudogene||n.*2423T>A|||||2423|,T|intron_variant|MODIFIER|Ir41a|FBgn0040849|transcript|FBtr0336974|protein_coding|3/7|c.437-14218A>T||||||,T|non_coding_transcript_exon_variant|MODIFIER|FBti0060921|FBti0060921|transcript|FBti0060921-RA|pseudogene|1/1|n.2408T>A||||||,T|non_coding_transcript_exon_variant|MODIFIER|FBti0059637|FBti0059637|transcript|FBti0059637-RA|pseudogene|1/1|n.1825T>A||||||	GT:AD:DP:GQ:PL	0/1:58,8:66:99:158,0,2453
2R	4935465	.	AAC	A	126.73	.	AC=1;AF=0.500;AN=2;BaseQRankSum=1.565;ClippingRankSum=0.000;DP=64;ExcessHet=3.0103;FS=13.678;MLEAC=1;MLEAF=0.500;MQ=32.15;MQRankSum=-3.659;QD=1.98;ReadPosRankSum=-1.239;SOR=3.583;ANN=A|upstream_gene_variant|MODIFIER|FBti0060031|FBti0060031|transcript|FBti0060031-RA|pseudogene||n.-3311_-3310delGT|||||3310|,A|upstream_gene_variant|MODIFIER|FBti0060922|FBti0060922|transcript|FBti0060922-RA|pseudogene||n.-2122_-2121delGT|||||2121|,A|downstream_gene_variant|MODIFIER|FBti0060071|FBti0060071|transcript|FBti0060071-RA|pseudogene||n.*4709_*4710delAC|||||4709|,A|downstream_gene_variant|MODIFIER|FBti0060072|FBti0060072|transcript|FBti0060072-RA|pseudogene||n.*3502_*3503delAC|||||3502|,A|downstream_gene_variant|MODIFIER|FBti0064047|FBti0064047|transcript|FBti0064047-RA|pseudogene||n.*1817_*1818delGT|||||1818|,A|downstream_gene_variant|MODIFIER|FBti0064100|FBti0064100|transcript|FBti0064100-RA|pseudogene||n.*2415_*2416delGT|||||2416|,A|intron_variant|MODIFIER|Ir41a|FBgn0040849|transcript|FBtr0336974|protein_coding|3/7|c.437-14210_437-14209delCA||||||INFO_REALIGN_3_PRIME,A|non_coding_transcript_exon_variant|MODIFIER|FBti0060921|FBti0060921|transcript|FBti0060921-RA|pseudogene|1/1|n.2400_2401delGT||||||,A|non_coding_transcript_exon_variant|MODIFIER|FBti0059637|FBti0059637|transcript|FBti0059637-RA|pseudogene|1/1|n.1817_1818delGT||||||	GT:AD:DP:GQ:PL	0/1:56,8:64:99:164,0,2369
2R	4935471	.	T	TTA	129.73	.	AC=1;AF=0.500;AN=2;BaseQRankSum=0.341;ClippingRankSum=0.000;DP=62;ExcessHet=3.0103;FS=13.760;MLEAC=1;MLEAF=0.500;MQ=31.94;MQRankSum=-3.438;QD=2.09;ReadPosRankSum=-1.528;SOR=3.698;ANN=TTA|upstream_gene_variant|MODIFIER|FBti0060031|FBti0060031|transcript|FBti0060031-RA|pseudogene||n.-3316_-3315insTA|||||3316|,TTA|upstream_gene_variant|MODIFIER|FBti0060922|FBti0060922|transcript|FBti0060922-RA|pseudogene||n.-2127_-2126insTA|||||2127|,TTA|downstream_gene_variant|MODIFIER|FBti0060071|FBti0060071|transcript|FBti0060071-RA|pseudogene||n.*4714_*4715insTA|||||4715|,TTA|downstream_gene_variant|MODIFIER|FBti0060072|FBti0060072|transcript|FBti0060072-RA|pseudogene||n.*3507_*3508insTA|||||3508|,TTA|downstream_gene_variant|MODIFIER|FBti0064047|FBti0064047|transcript|FBti0064047-RA|pseudogene||n.*1812_*1813insTA|||||1812|,TTA|downstream_gene_variant|MODIFIER|FBti0064100|FBti0064100|transcript|FBti0064100-RA|pseudogene||n.*2410_*2411insTA|||||2410|,TTA|intron_variant|MODIFIER|Ir41a|FBgn0040849|transcript|FBtr0336974|protein_coding|3/7|c.437-14205_437-14204insAT||||||INFO_REALIGN_3_PRIME,TTA|non_coding_transcript_exon_variant|MODIFIER|FBti0060921|FBti0060921|transcript|FBti0060921-RA|pseudogene|1/1|n.2395_2396insTA||||||,TTA|non_coding_transcript_exon_variant|MODIFIER|FBti0059637|FBti0059637|transcript|FBti0059637-RA|pseudogene|1/1|n.1812_1813insTA||||||	GT:AD:DP:GQ:PL	0/1:54,8:62:99:167,0,2323
2R	5014786	.	C	CGAACAGCTCTTTTCTACGCATACAGTGATAGCAGACAACTGTATGTGTGCACACTTTTGCTCATGCATTGTAAATTTGACAAAATATGATATTTTTAAAAATTTCATCATATTGCTACG	592.73	.	AC=2;AF=1.00;AN=2;DP=15;ExcessHet=3.0103;FS=0.000;MLEAC=2;MLEAF=1.00;MQ=38.60;QD=32.23;SOR=5.421;ANN=CGAACAGCTCTTTTCTACGCATACAGTGATAGCAGACAACTGTATGTGTGCACACTTTTGCTCATGCATTGTAAATTTGACAAAATATGATATTTTTAAAAATTTCATCATATTGCTACG|splice_region_variant&non_coding_transcript_exon_variant|LOW|FBti0059686|FBti0059686|transcript|FBti0059686-RA|pseudogene|1/1|n.1104_1105insCGTAGCAATATGATGAAATTTTTAAAAATATCATATTTTGTCAAATTTACAATGCATGAGCAAAAGTGTGCACACATACAGTTGTCTGCTATCACTGTATGCGTAGAAAAGAGCTGTTC||||||,CGAACAGCTCTTTTCTACGCATACAGTGATAGCAGACAACTGTATGTGTGCACACTTTTGCTCATGCATTGTAAATTTGACAAAATATGATATTTTTAAAAATTTCATCATATTGCTACG|upstream_gene_variant|MODIFIER|FBti0060070|FBti0060070|transcript|FBti0060070-RA|pseudogene||n.-1385_-1384insCGTAGCAATATGATGAAATTTTTAAAAATATCATATTTTGTCAAATTTACAATGCATGAGCAAAAGTGTGCACACATACAGTTGTCTGCTATCACTGTATGCGTAGAAAAGAGCTGTTC|||||1385|,CGAACAGCTCTTTTCTACGCATACAGTGATAGCAGACAACTGTATGTGTGCACACTTTTGCTCATGCATTGTAAATTTGACAAAATATGATATTTTTAAAAATTTCATCATATTGCTACG|upstream_gene_variant|MODIFIER|FBti0060051|FBti0060051|transcript|FBti0060051-RA|pseudogene||n.-4053_-4052insGAACAGCTCTTTTCTACGCATACAGTGATAGCAGACAACTGTATGTGTGCACACTTTTGCTCATGCATTGTAAATTTGACAAAATATGATATTTTTAAAAATTTCATCATATTGCTACG|||||4052|,CGAACAGCTCTTTTCTACGCATACAGTGATAGCAGACAACTGTATGTGTGCACACTTTTGCTCATGCATTGTAAATTTGACAAAATATGATATTTTTAAAAATTTCATCATATTGCTACG|downstream_gene_variant|MODIFIER|FBti0064136|FBti0064136|transcript|FBti0064136-RA|pseudogene||n.*2670_*2671insCGTAGCAATATGATGAAATTTTTAAAAATATCATATTTTGTCAAATTTACAATGCATGAGCAAAAGTGTGCACACATACAGTTGTCTGCTATCACTGTATGCGTAGAAAAGAGCTGTTC|||||2670|,CGAACAGCTCTTTTCTACGCATACAGTGATAGCAGACAACTGTATGTGTGCACACTTTTGCTCATGCATTGTAAATTTGACAAAATATGATATTTTTAAAAATTTCATCATATTGCTACG|downstream_gene_variant|MODIFIER|FBti0060013|FBti0060013|transcript|FBti0060013-RA|pseudogene||n.*2925_*2926insCGTAGCAATATGATGAAATTTTTAAAAATATCATATTTTGTCAAATTTACAATGCATGAGCAAAAGTGTGCACACATACAGTTGTCTGCTATCACTGTATGCGTAGAAAAGAGCTGTTC|||||2925|,CGAACAGCTCTTTTCTACGCATACAGTGATAGCAGACAACTGTATGTGTGCACACTTTTGCTCATGCATTGTAAATTTGACAAAATATGATATTTTTAAAAATTTCATCATATTGCTACG|downstream_gene_variant|MODIFIER|FBti0059993|FBti0059993|transcript|FBti0059993-RA|pseudogene||n.*3297_*3298insCGTAGCAATATGATGAAATTTTTAAAAATATCATATTTTGTCAAATTTACAATGCATGAGCAAAAGTGTGCACACATACAGTTGTCTGCTATCACTGTATGCGTAGAAAAGAGCTGTTC|||||3297|,CGAACAGCTCTTTTCTACGCATACAGTGATAGCAGACAACTGTATGTGTGCACACTTTTGCTCATGCATTGTAAATTTGACAAAATATGATATTTTTAAAAATTTCATCATATTGCTACG|intron_variant|MODIFIER|Ir41a|FBgn0040849|transcript|FBtr0336974|protein_coding|5/7|c.821-5532_821-5531insGAACAGCTCTTTTCTACGCATACAGTGATAGCAGACAACTGTATGTGTGCACACTTTTGCTCATGCATTGTAAATTTGACAAAATATGATATTTTTAAAAATTTCATCATATTGCTACG||||||,CGAACAGCTCTTTTCTACGCATACAGTGATAGCAGACAACTGTATGTGTGCACACTTTTGCTCATGCATTGTAAATTTGACAAAATATGATATTTTTAAAAATTTCATCATATTGCTACG|non_coding_transcript_exon_variant|MODIFIER|FBti0059685|FBti0059685|transcript|FBti0059685-RA|pseudogene|1/1|n.124_125insGAACAGCTCTTTTCTACGCATACAGTGATAGCAGACAACTGTATGTGTGCACACTTTTGCTCATGCATTGTAAATTTGACAAAATATGATATTTTTAAAAATTTCATCATATTGCTACG||||||	GT:AD:DP:GQ:PL	1/1:0,14:14:42:630,42,0
2R	5033979	.	A	AATTTTTCG	53.7	.	AC=2;AF=1.00;AN=2;DP=2;ExcessHet=3.0103;FS=0.000;MLEAC=2;MLEAF=1.00;MQ=37.50;QD=26.85;SOR=2.303;ANN=AATTTTTCG|upstream_gene_variant|MODIFIER|lncRNA:CR44105|FBgn0264914|transcript|FBtr0334999|lincRNA||n.-1185_-1184insCGAAAAAT|||||1185|,AATTTTTCG|upstream_gene_variant|MODIFIER|FBti0018907|FBti0018907|transcript|FBti0018907-RA|pseudogene||n.-416_-415insATTTTTCG|||||415|,AATTTTTCG|downstream_gene_variant|MODIFIER|FBti0060079|FBti0060079|transcript|FBti0060079-RA|pseudogene||n.*1704_*1705insCGAAAAAT|||||1704|,AATTTTTCG|downstream_gene_variant|MODIFIER|FBti0064061|FBti0064061|transcript|FBti0064061-RA|pseudogene||n.*2454_*2455insCGAAAAAT|||||2454|,AATTTTTCG|downstream_gene_variant|MODIFIER|FBti0064145|FBti0064145|transcript|FBti0064145-RA|pseudogene||n.*2810_*2811insCGAAAAAT|||||2810|,AATTTTTCG|non_coding_transcript_exon_variant|MODIFIER|FBti0060912|FBti0060912|transcript|FBti0060912-RA|pseudogene|1/1|n.2454_2455insCGAAAAAT||||||	GT:AD:DP:GQ:PL	1/1:0,2:2:6:90,6,0
2R	5290969	.	T	A	68.28	.	AC=2;AF=1.00;AN=2;DP=4;ExcessHet=3.0103;FS=0.000;MLEAC=2;MLEAF=1.00;MQ=34.47;QD=22.76;SOR=1.179;ANN=A|upstream_gene_variant|MODIFIER|FBti0061651|FBti0061651|transcript|FBti0061651-RA|pseudogene||n.-416T>A|||||416|,A|upstream_gene_variant|MODIFIER|FBti0061203|FBti0061203|transcript|FBti0061203-RA|pseudogene||n.-488T>A|||||488|,A|upstream_gene_variant|MODIFIER|d4|FBgn0033015|transcript|FBtr0086082|protein_coding||c.-3296T>A|||||3094|,A|upstream_gene_variant|MODIFIER|d4|FBgn0033015|transcript|FBtr0086083|protein_coding||c.-3296T>A|||||3094|,A|upstream_gene_variant|MODIFIER|d4|FBgn0033015|transcript|FBtr0335258|protein_coding||c.-3296T>A|||||3094|,A|downstream_gene_variant|MODIFIER|FBti0061205|FBti0061205|transcript|FBti0061205-RA|pseudogene||n.*2021A>T|||||2021|,A|intron_variant|MODIFIER|d4|FBgn0033015|transcript|FBtr0111115|protein_coding|3/5|c.-117-3653T>A||||||,A|non_coding_transcript_exon_variant|MODIFIER|FBti0061694|FBti0061694|transcript|FBti0061694-RA|pseudogene|1/1|n.391A>T||||||	GT:AD:DP:GQ:PL	1/1:0,3:3:9:96,9,0
2R	5580653	.	A	C	46.77	.	AC=1;AF=0.500;AN=2;BaseQRankSum=0.000;ClippingRankSum=0.000;DP=49;ExcessHet=3.0103;FS=4.576;MLEAC=1;MLEAF=0.500;MQ=36.79;MQRankSum=-0.371;QD=0.95;ReadPosRankSum=-0.894;SOR=1.959;ANN=C|upstream_gene_variant|MODIFIER|FBti0019929|FBti0019929|transcript|FBti0019929-RA|pseudogene||n.-2372T>G|||||2372|,C|upstream_gene_variant|MODIFIER|FBti0063050|FBti0063050|transcript|FBti0063050-RA|pseudogene||n.-1688T>G|||||1688|,C|upstream_gene_variant|MODIFIER|FBti0018896|FBti0018896|transcript|FBti0018896-RA|pseudogene||n.-1553A>C|||||1553|,C|upstream_gene_variant|MODIFIER|FBti0059760|FBti0059760|transcript|FBti0059760-RA|pseudogene||n.-2909A>C|||||2909|,C|downstream_gene_variant|MODIFIER|FBti0062372|FBti0062372|transcript|FBti0062372-RA|pseudogene||n.*580A>C|||||580|,C|intergenic_region|MODIFIER|FBti0062372-FBti0018896|FBti0062372-FBti0018896|intergenic_region|FBti0062372-FBti0018896|||n.5580653A>C||||||	GT:AD:DP:GQ:PL	0/1:44,5:49:75:75,0,2094
2R	6417457	.	A	T	52.77	.	AC=1;AF=0.500;AN=2;BaseQRankSum=0.967;ClippingRankSum=0.000;DP=3;ExcessHet=3.0103;FS=4.771;MLEAC=1;MLEAF=0.500;MQ=38.85;MQRankSum=-0.967;QD=17.59;ReadPosRankSum=-0.967;SOR=2.225;ANN=T|upstream_gene_variant|MODIFIER|FBti0060312|FBti0060312|transcript|FBti0060312-RA|pseudogene||n.-2132T>A|||||2132|,T|upstream_gene_variant|MODIFIER|FBti0060387|FBti0060387|transcript|FBti0060387-RA|pseudogene||n.-1548A>T|||||1548|,T|intergenic_region|MODIFIER|FBti0060312-FBti0060387|FBti0060312-FBti0060387|intergenic_region|FBti0060312-FBti0060387|||n.6417457A>T||||||	GT:AD:DP:GQ:PL	0/1:1,2:3:36:81,0,36
2R	6417464	.	A	G	52.77	.	AC=1;AF=0.500;AN=2;BaseQRankSum=0.431;ClippingRankSum=0.000;DP=3;ExcessHet=3.0103;FS=4.771;MLEAC=1;MLEAF=0.500;MQ=38.85;MQRankSum=-0.967;QD=17.59;ReadPosRankSum=-0.967;SOR=2.225;ANN=G|upstream_gene_variant|MODIFIER|FBti0060312|FBti0060312|transcript|FBti0060312-RA|pseudogene||n.-2139T>C|||||2139|,G|upstream_gene_variant|MODIFIER|FBti0060387|FBti0060387|transcript|FBti0060387-RA|pseudogene||n.-1541A>G|||||1541|,G|intergenic_region|MODIFIER|FBti0060312-FBti0060387|FBti0060312-FBti0060387|intergenic_region|FBti0060312-FBti0060387|||n.6417464A>G||||||	GT:AD:DP:GQ:PL	0/1:1,2:3:36:81,0,36
2R	6428687	.	G	A	49.77	.	AC=1;AF=0.500;AN=2;BaseQRankSum=0.000;ClippingRankSum=0.000;DP=6;ExcessHet=3.0103;FS=0.000;MLEAC=1;MLEAF=0.500;MQ=35.63;MQRankSum=-1.383;QD=12.44;ReadPosRankSum=0.000;SOR=0.693;ANN=A|downstream_gene_variant|MODIFIER|FBti0060363|FBti0060363|transcript|FBti0060363-RA|pseudogene||n.*1057G>A|||||1057|,A|downstream_gene_variant|MODIFIER|FBti0060400|FBti0060400|transcript|FBti0060400-RA|pseudogene||n.*4692C>T|||||4692|,A|downstream_gene_variant|MODIFIER|FBti0060364|FBti0060364|transcript|FBti0060364-RA|pseudogene||n.*4861C>T|||||4861|,A|non_coding_transcript_exon_variant|MODIFIER|FBti0018885|FBti0018885|transcript|FBti0018885-RA|pseudogene|1/1|n.742G>A||||||	GT:AD:DP:GQ:PL	0/1:2,2:4:78:78,0,78
2R	6598676	.	AC	A	39.73	.	AC=1;AF=0.500;AN=2;BaseQRankSum=-1.531;ClippingRankSum=0.000;DP=24;ExcessHet=3.0103;FS=2.522;MLEAC=1;MLEAF=0.500;MQ=44.00;MQRankSum=0.000;QD=3.06;ReadPosRankSum=0.310;SOR=0.160;ANN=A|downstream_gene_variant|MODIFIER|CG15233|FBgn0033076|transcript|FBtr0305958|protein_coding||c.*1688delG|||||1367|,A|intron_variant|MODIFIER|jing|FBgn0086655|transcript|FBtr0114365|protein_coding|1/6|c.651-15416delC||||||INFO_REALIGN_3_PRIME	GT:AD:DP:GQ:PL	0/1:6,7:13:77:77,0,91
2R	7763898	.	C	CTATATATATATATATATATATATATATA	438.73	.	AC=2;AF=1.00;AN=2;DP=12;ExcessHet=3.0103;FS=0.000;MLEAC=1;MLEAF=0.500;MQ=42.51;QD=29.65;SOR=1.981;ANN=CTATATATATATATATATATATATATATA|intron_variant|MODIFIER|CG46385|FBgn0286778|transcript|FBtr0474228|protein_coding|2/2|c.990+14576_990+14577insTATATATATATATATATATATATATATA||||||,CTATATATATATATATATATATATATATA|intron_variant|MODIFIER|CG46385|FBgn0286778|transcript|FBtr0474224|protein_coding|2/2|c.990+14576_990+14577insTATATATATATATATATATATATATATA||||||	GT:AD:DP:GQ:PL	1/1:0,9:9:34:424,34,0
2R	8305984	.	T	TA	542.73	.	AC=2;AF=1.00;AN=2;DP=13;ExcessHet=3.0103;FS=0.000;MLEAC=2;MLEAF=1.00;MQ=42.63;QD=34.22;SOR=2.833;ANN=TA|upstream_gene_variant|MODIFIER|lncRNA:CR44448|FBgn0265641|transcript|FBtr0340507|lincRNA||n.-3511_-3510insA|||||3510|,TA|downstream_gene_variant|MODIFIER|lncRNA:CR44447|FBgn0265640|transcript|FBtr0340506|lincRNA||n.*889_*890insA|||||890|,TA|downstream_gene_variant|MODIFIER|lncRNA:TS18|FBgn0265642|transcript|FBtr0340509|lincRNA||n.*4536_*4537insT|||||4536|,TA|intergenic_region|MODIFIER|lncRNA:CR44447-lncRNA:CR44448|FBgn0265640-FBgn0265641|intergenic_region|FBgn0265640-FBgn0265641|||n.8305984_8305985insA||||||	GT:AD:DP:GQ:PL	1/1:0,13:13:36:580,36,0
2R	8305989	.	A	G	161.03	.	AC=2;AF=1.00;AN=2;BaseQRankSum=-0.674;ClippingRankSum=0.000;DP=6;ExcessHet=3.0103;FS=0.000;MLEAC=2;MLEAF=1.00;MQ=43.51;MQRankSum=1.383;QD=26.84;ReadPosRankSum=0.000;SOR=0.707;ANN=G|upstream_gene_variant|MODIFIER|lncRNA:CR44448|FBgn0265641|transcript|FBtr0340507|lincRNA||n.-3506A>G|||||3506|,G|downstream_gene_variant|MODIFIER|lncRNA:CR44447|FBgn0265640|transcript|FBtr0340506|lincRNA||n.*894A>G|||||894|,G|downstream_gene_variant|MODIFIER|lncRNA:TS18|FBgn0265642|transcript|FBtr0340509|lincRNA||n.*4532T>C|||||4532|,G|intergenic_region|MODIFIER|lncRNA:CR44447-lncRNA:CR44448|FBgn0265640-FBgn0265641|intergenic_region|FBgn0265640-FBgn0265641|||n.8305989A>G||||||	GT:AD:DP:GQ:PL	1/1:1,5:6:12:189,12,0
2R	8394653	.	CTG	C	55.73	.	AC=1;AF=0.500;AN=2;BaseQRankSum=-0.522;ClippingRankSum=0.000;DP=46;ExcessHet=3.0103;FS=3.928;MLEAC=1;MLEAF=0.500;MQ=43.29;MQRankSum=1.154;QD=1.47;ReadPosRankSum=0.156;SOR=1.546;ANN=C|upstream_gene_variant|MODIFIER|FBti0018903|FBti0018903|transcript|FBti0018903-RA|pseudogene||n.-3614_-3613delTG|||||3614|,C|downstream_gene_variant|MODIFIER|CG2121|FBgn0033289|transcript|FBtr0290124|protein_coding||c.*1919_*1920delCA|||||1743|,C|downstream_gene_variant|MODIFIER|CG2121|FBgn0033289|transcript|FBtr0088764|protein_coding||c.*1919_*1920delCA|||||1743|,C|intron_variant|MODIFIER|pdm3|FBgn0261588|transcript|FBtr0339350|protein_coding|8/10|c.3521+53_3521+54delTG||||||INFO_REALIGN_3_PRIME,C|intron_variant|MODIFIER|pdm3|FBgn0261588|transcript|FBtr0302919|protein_coding|8/10|c.3518+53_3518+54delTG||||||INFO_REALIGN_3_PRIME,C|intron_variant|MODIFIER|pdm3|FBgn0261588|transcript|FBtr0339349|protein_coding|7/9|c.3465-359_3465-358delTG||||||INFO_REALIGN_3_PRIME,C|intron_variant|MODIFIER|pdm3|FBgn0261588|transcript|FBtr0302918|protein_coding|7/9|c.2627+53_2627+54delTG||||||INFO_REALIGN_3_PRIME	GT:AD:DP:GQ:PL	0/1:31,7:38:93:93,0,832
2R	9687050	.	C	CA	283.73	.	AC=2;AF=1.00;AN=2;BaseQRankSum=-1.645;ClippingRankSum=0.000;DP=25;ExcessHet=3.0103;FS=0.000;MLEAC=2;MLEAF=1.00;MQ=41.74;MQRankSum=-0.674;QD=16.69;ReadPosRankSum=0.000;SOR=0.525;ANN=CA|upstream_gene_variant|MODIFIER|Mmp2|FBgn0033438|transcript|FBtr0088501|protein_coding||c.-4119_-4118insT|||||3193|,CA|downstream_gene_variant|MODIFIER|FBti0061692|FBti0061692|transcript|FBti0061692-RA|pseudogene||n.*4277_*4278insA|||||4278|,CA|downstream_gene_variant|MODIFIER|Uba1|FBgn0023143|transcript|FBtr0088499|protein_coding||c.*1717_*1718insT|||||1238|,CA|downstream_gene_variant|MODIFIER|Uba1|FBgn0023143|transcript|FBtr0339517|protein_coding||c.*1717_*1718insT|||||1238|,CA|intergenic_region|MODIFIER|Mmp2-Uba1|FBgn0033438-FBgn0023143|intergenic_region|FBgn0033438-FBgn0023143|||n.9687050_9687051insA||||||	GT:AD:DP:GQ:PL	1/1:1,16:17:54:321,54,0
2R	10080687	.	CTCCCA	C	450.73	.	AC=1;AF=0.500;AN=2;DP=15;ExcessHet=3.0103;FS=0.000;MLEAC=1;MLEAF=0.500;MQ=43.22;QD=32.20;SOR=2.303;ANN=C|upstream_gene_variant|MODIFIER|CG2269|FBgn0033484|transcript|FBtr0305653|protein_coding||c.-4790_-4786delTCCCA|||||4481|,C|downstream_gene_variant|MODIFIER|scaRNA:MeU1b-A234|FBgn0263201|transcript|FBtr0309751|snoRNA||n.*96_*100delTGGGA|||||100|,C|downstream_gene_variant|MODIFIER|snoRNA:Or-ACA6|FBgn0286726|transcript|FBtr0474083|snoRNA||n.*496_*500delTGGGA|||||500|,C|downstream_gene_variant|MODIFIER|snoRNA:Or-CD13|FBgn0286728|transcript|FBtr0474082|snoRNA||n.*1561_*1565delTGGGA|||||1565|,C|downstream_gene_variant|MODIFIER|sut4|FBgn0028560|transcript|FBtr0089674|protein_coding||c.*4937_*4941delTGGGA|||||4754|,C|intron_variant|MODIFIER|egr|FBgn0033483|transcript|FBtr0088405|protein_coding|1/6|c.172-819_172-815delTCCCA||||||,C|intron_variant|MODIFIER|egr|FBgn0033483|transcript|FBtr0088406|protein_coding|1/6|c.172-819_172-815delTCCCA||||||,C|non_coding_transcript_exon_variant|MODIFIER|snoRNA:Or-ACA7|FBgn0286727|transcript|FBtr0474084|snoRNA|1/1|n.3_7delTGGGA||||||	GT:AD:DP:GQ:PL	0/1:0,14:14:71:488,0,71
2R	10080687	.	CTCCCA	C	450.73	.	AC=1;AF=0.500;AN=2;DP=15;ExcessHet=3.0103;FS=0.000;MLEAC=1;MLEAF=0.500;MQ=43.22;QD=32.20;SOR=2.303;ANN=C|upstream_gene_variant|MODIFIER|CG2269|FBgn0033484|transcript|FBtr0305653|protein_coding||c.-4790_-4786delTCCCA|||||4481|,C|downstream_gene_variant|MODIFIER|scaRNA:MeU1b-A234|FBgn0263201|transcript|FBtr0309751|snoRNA||n.*96_*100delTGGGA|||||100|,C|downstream_gene_variant|MODIFIER|snoRNA:Or-ACA6|FBgn0286726|transcript|FBtr0474083|snoRNA||n.*496_*500delTGGGA|||||500|,C|downstream_gene_variant|MODIFIER|snoRNA:Or-CD13|FBgn0286728|transcript|FBtr0474082|snoRNA||n.*1561_*1565delTGGGA|||||1565|,C|downstream_gene_variant|MODIFIER|sut4|FBgn0028560|transcript|FBtr0089674|protein_coding||c.*4937_*4941delTGGGA|||||4754|,C|intron_variant|MODIFIER|egr|FBgn0033483|transcript|FBtr0088405|protein_coding|1/6|c.172-819_172-815delTCCCA||||||,C|intron_variant|MODIFIER|egr|FBgn0033483|transcript|FBtr0088406|protein_coding|1/6|c.172-819_172-815delTCCCA||||||,C|non_coding_transcript_exon_variant|MODIFIER|snoRNA:Or-ACA7|FBgn0286727|transcript|FBtr0474084|snoRNA|1/1|n.3_7delTGGGA||||||	GT:AD:DP:GQ:PL	0/1:0,14:14:71:488,0,71
2R	10080687	.	CTCCCA	C	450.73	.	AC=1;AF=0.500;AN=2;DP=15;ExcessHet=3.0103;FS=0.000;MLEAC=1;MLEAF=0.500;MQ=43.22;QD=32.20;SOR=2.303;ANN=C|upstream_gene_variant|MODIFIER|CG2269|FBgn0033484|transcript|FBtr0305653|protein_coding||c.-4790_-4786delTCCCA|||||4481|,C|downstream_gene_variant|MODIFIER|scaRNA:MeU1b-A234|FBgn0263201|transcript|FBtr0309751|snoRNA||n.*96_*100delTGGGA|||||100|,C|downstream_gene_variant|MODIFIER|snoRNA:Or-ACA6|FBgn0286726|transcript|FBtr0474083|snoRNA||n.*496_*500delTGGGA|||||500|,C|downstream_gene_variant|MODIFIER|snoRNA:Or-CD13|FBgn0286728|transcript|FBtr0474082|snoRNA||n.*1561_*1565delTGGGA|||||1565|,C|downstream_gene_variant|MODIFIER|sut4|FBgn0028560|transcript|FBtr0089674|protein_coding||c.*4937_*4941delTGGGA|||||4754|,C|intron_variant|MODIFIER|egr|FBgn0033483|transcript|FBtr0088405|protein_coding|1/6|c.172-819_172-815delTCCCA||||||,C|intron_variant|MODIFIER|egr|FBgn0033483|transcript|FBtr0088406|protein_coding|1/6|c.172-819_172-815delTCCCA||||||,C|non_coding_transcript_exon_variant|MODIFIER|snoRNA:Or-ACA7|FBgn0286727|transcript|FBtr0474084|snoRNA|1/1|n.3_7delTGGGA||||||	GT:AD:DP:GQ:PL	0/1:0,14:14:71:488,0,71
2R	10080687	.	CTCCCA	C	450.73	.	AC=1;AF=0.500;AN=2;DP=15;ExcessHet=3.0103;FS=0.000;MLEAC=1;MLEAF=0.500;MQ=43.22;QD=32.20;SOR=2.303;ANN=C|upstream_gene_variant|MODIFIER|CG2269|FBgn0033484|transcript|FBtr0305653|protein_coding||c.-4790_-4786delTCCCA|||||4481|,C|downstream_gene_variant|MODIFIER|scaRNA:MeU1b-A234|FBgn0263201|transcript|FBtr0309751|snoRNA||n.*96_*100delTGGGA|||||100|,C|downstream_gene_variant|MODIFIER|snoRNA:Or-ACA6|FBgn0286726|transcript|FBtr0474083|snoRNA||n.*496_*500delTGGGA|||||500|,C|downstream_gene_variant|MODIFIER|snoRNA:Or-CD13|FBgn0286728|transcript|FBtr0474082|snoRNA||n.*1561_*1565delTGGGA|||||1565|,C|downstream_gene_variant|MODIFIER|sut4|FBgn0028560|transcript|FBtr0089674|protein_coding||c.*4937_*4941delTGGGA|||||4754|,C|intron_variant|MODIFIER|egr|FBgn0033483|transcript|FBtr0088405|protein_coding|1/6|c.172-819_172-815delTCCCA||||||,C|intron_variant|MODIFIER|egr|FBgn0033483|transcript|FBtr0088406|protein_coding|1/6|c.172-819_172-815delTCCCA||||||,C|non_coding_transcript_exon_variant|MODIFIER|snoRNA:Or-ACA7|FBgn0286727|transcript|FBtr0474084|snoRNA|1/1|n.3_7delTGGGA||||||	GT:AD:DP:GQ:PL	0/1:0,14:14:71:488,0,71
2R	10080696	.	CCATTT	C	412.73	.	AC=1;AF=0.500;AN=2;BaseQRankSum=-2.388;ClippingRankSum=0.000;DP=19;ExcessHet=3.0103;FS=22.026;MLEAC=1;MLEAF=0.500;MQ=43.39;MQRankSum=-1.810;QD=21.72;SOR=3.416;ANN=C|upstream_gene_variant|MODIFIER|snoRNA:Or-ACA7|FBgn0286727|transcript|FBtr0474084|snoRNA||n.-7_-3delAAATG|||||3|,C|upstream_gene_variant|MODIFIER|CG2269|FBgn0033484|transcript|FBtr0305653|protein_coding||c.-4781_-4777delCATTT|||||4472|,C|downstream_gene_variant|MODIFIER|scaRNA:MeU1b-A234|FBgn0263201|transcript|FBtr0309751|snoRNA||n.*87_*91delAAATG|||||91|,C|downstream_gene_variant|MODIFIER|snoRNA:Or-ACA6|FBgn0286726|transcript|FBtr0474083|snoRNA||n.*487_*491delAAATG|||||491|,C|downstream_gene_variant|MODIFIER|snoRNA:Or-CD13|FBgn0286728|transcript|FBtr0474082|snoRNA||n.*1552_*1556delAAATG|||||1556|,C|downstream_gene_variant|MODIFIER|sut4|FBgn0028560|transcript|FBtr0089674|protein_coding||c.*4928_*4932delAAATG|||||4745|,C|intron_variant|MODIFIER|egr|FBgn0033483|transcript|FBtr0088405|protein_coding|1/6|c.172-809_172-805delATTTC||||||INFO_REALIGN_3_PRIME,C|intron_variant|MODIFIER|egr|FBgn0033483|transcript|FBtr0088406|protein_coding|1/6|c.172-809_172-805delATTTC||||||INFO_REALIGN_3_PRIME	GT:AD:DP:GQ:PL	0/1:8,11:19:99:450,0,291
2R	11002980	.	C	CTA	93.73	.	AC=1;AF=0.500;AN=2;BaseQRankSum=-0.609;ClippingRankSum=0.000;DP=50;ExcessHet=3.0103;FS=1.585;MLEAC=1;MLEAF=0.500;MQ=42.94;MQRankSum=-1.823;QD=2.68;ReadPosRankSum=-0.212;SOR=1.140;ANN=CTA|intron_variant|MODIFIER|luna|FBgn0040765|transcript|FBtr0088210|protein_coding|2/4|c.103-11858_103-11857dupTA||||||,CTA|intron_variant|MODIFIER|luna|FBgn0040765|transcript|FBtr0333066|protein_coding|2/4|c.103-11858_103-11857dupTA||||||,CTA|intron_variant|MODIFIER|luna|FBgn0040765|transcript|FBtr0345675|protein_coding|2/4|c.103-11858_103-11857dupTA||||||	GT:AD:DP:GQ:PL	0/1:26,9:35:99:131,0,538
2R	11134896	.	ATATG	A	862.73	.	AC=2;AF=1.00;AN=2;DP=20;ExcessHet=3.0103;FS=0.000;MLEAC=2;MLEAF=1.00;MQ=28.93;QD=30.18;SOR=1.721;ANN=A|upstream_gene_variant|MODIFIER|BBS4|FBgn0033578|transcript|FBtr0088202|protein_coding||c.-1031_-1028delTATG|||||1026|,A|upstream_gene_variant|MODIFIER|BBS4|FBgn0033578|transcript|FBtr0339487|protein_coding||c.-1031_-1028delTATG|||||1026|,A|downstream_gene_variant|MODIFIER|FBti0019010|FBti0019010|transcript|FBti0019010-RA|pseudogene||n.*547_*550delTATG|||||547|,A|downstream_gene_variant|MODIFIER|CG13229|FBgn0033579|transcript|FBtr0088206|protein_coding||c.*5130_*5133delCATA|||||4972|,A|downstream_gene_variant|MODIFIER|CG13229|FBgn0033579|transcript|FBtr0330602|protein_coding||c.*5130_*5133delCATA|||||4407|,A|downstream_gene_variant|MODIFIER|CG13229|FBgn0033579|transcript|FBtr0330603|protein_coding||c.*5130_*5133delCATA|||||4407|,A|intergenic_region|MODIFIER|FBti0019010-BBS4|FBti0019010-FBgn0033578|intergenic_region|FBti0019010-FBgn0033578|||n.11134897_11134900delTATG||||||	GT:AD:DP:GQ:PL	1/1:0,20:20:60:900,60,0
2R	11134896	.	ATATG	A	862.73	.	AC=2;AF=1.00;AN=2;DP=20;ExcessHet=3.0103;FS=0.000;MLEAC=2;MLEAF=1.00;MQ=28.93;QD=30.18;SOR=1.721;ANN=A|upstream_gene_variant|MODIFIER|BBS4|FBgn0033578|transcript|FBtr0088202|protein_coding||c.-1031_-1028delTATG|||||1026|,A|upstream_gene_variant|MODIFIER|BBS4|FBgn0033578|transcript|FBtr0339487|protein_coding||c.-1031_-1028delTATG|||||1026|,A|downstream_gene_variant|MODIFIER|FBti0019010|FBti0019010|transcript|FBti0019010-RA|pseudogene||n.*547_*550delTATG|||||547|,A|downstream_gene_variant|MODIFIER|CG13229|FBgn0033579|transcript|FBtr0088206|protein_coding||c.*5130_*5133delCATA|||||4972|,A|downstream_gene_variant|MODIFIER|CG13229|FBgn0033579|transcript|FBtr0330602|protein_coding||c.*5130_*5133delCATA|||||4407|,A|downstream_gene_variant|MODIFIER|CG13229|FBgn0033579|transcript|FBtr0330603|protein_coding||c.*5130_*5133delCATA|||||4407|,A|intergenic_region|MODIFIER|FBti0019010-BBS4|FBti0019010-FBgn0033578|intergenic_region|FBti0019010-FBgn0033578|||n.11134897_11134900delTATG||||||	GT:AD:DP:GQ:PL	1/1:0,20:20:60:900,60,0
2R	11134906	.	G	T	1051.77	.	AC=2;AF=1.00;AN=2;DP=21;ExcessHet=3.0103;FS=0.000;MLEAC=2;MLEAF=1.00;MQ=28.64;QD=33.07;SOR=1.508;ANN=T|upstream_gene_variant|MODIFIER|BBS4|FBgn0033578|transcript|FBtr0088202|protein_coding||c.-1022G>T|||||1017|,T|upstream_gene_variant|MODIFIER|BBS4|FBgn0033578|transcript|FBtr0339487|protein_coding||c.-1022G>T|||||1017|,T|downstream_gene_variant|MODIFIER|FBti0019010|FBti0019010|transcript|FBti0019010-RA|pseudogene||n.*556G>T|||||556|,T|downstream_gene_variant|MODIFIER|CG13229|FBgn0033579|transcript|FBtr0088206|protein_coding||c.*5124C>A|||||4963|,T|downstream_gene_variant|MODIFIER|CG13229|FBgn0033579|transcript|FBtr0330602|protein_coding||c.*5124C>A|||||4398|,T|downstream_gene_variant|MODIFIER|CG13229|FBgn0033579|transcript|FBtr0330603|protein_coding||c.*5124C>A|||||4398|,T|intergenic_region|MODIFIER|FBti0019010-BBS4|FBti0019010-FBgn0033578|intergenic_region|FBti0019010-FBgn0033578|||n.11134906G>T||||||	GT:AD:DP:GQ:PL	1/1:0,21:21:72:1080,72,0
2R	11134906	.	G	T	1051.77	.	AC=2;AF=1.00;AN=2;DP=21;ExcessHet=3.0103;FS=0.000;MLEAC=2;MLEAF=1.00;MQ=28.64;QD=33.07;SOR=1.508;ANN=T|upstream_gene_variant|MODIFIER|BBS4|FBgn0033578|transcript|FBtr0088202|protein_coding||c.-1022G>T|||||1017|,T|upstream_gene_variant|MODIFIER|BBS4|FBgn0033578|transcript|FBtr0339487|protein_coding||c.-1022G>T|||||1017|,T|downstream_gene_variant|MODIFIER|FBti0019010|FBti0019010|transcript|FBti0019010-RA|pseudogene||n.*556G>T|||||556|,T|downstream_gene_variant|MODIFIER|CG13229|FBgn0033579|transcript|FBtr0088206|protein_coding||c.*5124C>A|||||4963|,T|downstream_gene_variant|MODIFIER|CG13229|FBgn0033579|transcript|FBtr0330602|protein_coding||c.*5124C>A|||||4398|,T|downstream_gene_variant|MODIFIER|CG13229|FBgn0033579|transcript|FBtr0330603|protein_coding||c.*5124C>A|||||4398|,T|intergenic_region|MODIFIER|FBti0019010-BBS4|FBti0019010-FBgn0033578|intergenic_region|FBti0019010-FBgn0033578|||n.11134906G>T||||||	GT:AD:DP:GQ:PL	1/1:0,21:21:72:1080,72,0
2R	11223244	.	A	C	420.77	.	AC=2;AF=1.00;AN=2;DP=20;ExcessHet=3.0103;FS=0.000;MLEAC=2;MLEAF=1.00;MQ=42.92;QD=24.75;SOR=3.383;ANN=C|upstream_gene_variant|MODIFIER|CG9084|FBgn0033582|transcript|FBtr0330635|protein_coding||c.-4077T>G|||||4003|,C|upstream_gene_variant|MODIFIER|CG7737|FBgn0033584|transcript|FBtr0339479|protein_coding||c.-355A>C|||||201|,C|upstream_gene_variant|MODIFIER|CG9084|FBgn0033582|transcript|FBtr0088197|protein_coding||c.-4077T>G|||||4003|,C|upstream_gene_variant|MODIFIER|CG9084|FBgn0033582|transcript|FBtr0339486|protein_coding||c.-4783T>G|||||4003|,C|upstream_gene_variant|MODIFIER|CG9084|FBgn0033582|transcript|FBtr0339485|protein_coding||c.-3940T>G|||||3473|,C|downstream_gene_variant|MODIFIER|Syx6|FBgn0037084|transcript|FBtr0088102|protein_coding||c.*1384A>C|||||906|,C|downstream_gene_variant|MODIFIER|metro|FBgn0050021|transcript|FBtr0088196|protein_coding||c.*3779T>G|||||3214|,C|downstream_gene_variant|MODIFIER|Syx6|FBgn0037084|transcript|FBtr0088103|protein_coding||c.*1384A>C|||||1134|,C|downstream_gene_variant|MODIFIER|Syx6|FBgn0037084|transcript|FBtr0088104|protein_coding||c.*1384A>C|||||764|,C|downstream_gene_variant|MODIFIER|metro|FBgn0050021|transcript|FBtr0114569|protein_coding||c.*3779T>G|||||3214|,C|downstream_gene_variant|MODIFIER|metro|FBgn0050021|transcript|FBtr0114570|protein_coding||c.*3779T>G|||||3214|,C|downstream_gene_variant|MODIFIER|metro|FBgn0050021|transcript|FBtr0339484|protein_coding||c.*3779T>G|||||3214|,C|intron_variant|MODIFIER|CG7737|FBgn0033584|transcript|FBtr0088105|protein_coding|1/1|c.-18+234A>C||||||	GT:AD:DP:GQ:PL	1/1:0,17:17:51:449,51,0
2R	11665854	.	T	TA	31.73	.	AC=1;AF=0.500;AN=2;BaseQRankSum=1.080;ClippingRankSum=0.000;DP=61;ExcessHet=3.0103;FS=1.288;MLEAC=1;MLEAF=0.500;MQ=43.73;MQRankSum=-0.255;QD=0.66;ReadPosRankSum=0.751;SOR=1.022;ANN=TA|intron_variant|MODIFIER|Roc2|FBgn0044020|transcript|FBtr0088085|protein_coding|2/2|c.160+12351dupT||||||,TA|intron_variant|MODIFIER|Tret1-1|FBgn0050035|transcript|FBtr0088073|protein_coding|1/7|c.-158+51dupA||||||INFO_REALIGN_3_PRIME,TA|intron_variant|MODIFIER|Roc2|FBgn0044020|transcript|FBtr0302211|protein_coding|3/3|c.160+12351dupT||||||	GT:AD:DP:GQ:PL	0/1:36,12:48:69:69,0,497
2R	11926802	.	T	TCCCC	339.74	.	AC=2;AF=1.00;AN=2;DP=14;ExcessHet=3.0103;FS=0.000;MLEAC=2;MLEAF=1.00;MQ=42.98;QD=33.52;SOR=1.179;ANN=TCCCC|downstream_gene_variant|MODIFIER|lncRNA:CR44312|FBgn0265371|transcript|FBtr0339584|lincRNA||n.*2441_*2442insGGGG|||||2441|,TCCCC|intergenic_region|MODIFIER|lncRNA:CR44305-lncRNA:CR44312|FBgn0265364-FBgn0265371|intergenic_region|FBgn0265364-FBgn0265371|||n.11926802_11926803insCCCC||||||	GT:AD:DP:GQ:PL	1/1:0,8:8:30:377,30,0
2R	12550603	.	GT	G	43.73	.	AC=1;AF=0.500;AN=2;BaseQRankSum=-2.189;ClippingRankSum=0.000;DP=7;ExcessHet=3.0103;FS=15.441;MLEAC=1;MLEAF=0.500;MQ=43.72;MQRankSum=0.792;QD=6.25;ReadPosRankSum=1.204;SOR=3.221;ANN=G|downstream_gene_variant|MODIFIER|CG33752|FBgn0053752|transcript|FBtr0091753|protein_coding||c.*4303delT|||||4303|,G|intron_variant|MODIFIER|fra|FBgn0011592|transcript|FBtr0087822|protein_coding|1/9|c.101-5969delT||||||,G|intron_variant|MODIFIER|fra|FBgn0011592|transcript|FBtr0087821|protein_coding|1/9|c.101-5969delT||||||,G|intron_variant|MODIFIER|fra|FBgn0011592|transcript|FBtr0339649|protein_coding|1/9|c.101-5969delT||||||	GT:AD:DP:GQ:PL	0/1:3,4:7:57:81,0,57
2R	13112551	.	C	CA	53.7	.	AC=2;AF=1.00;AN=2;DP=2;ExcessHet=3.0103;FS=0.000;MLEAC=2;MLEAF=1.00;MQ=44.00;QD=26.85;SOR=0.693;ANN=CA|upstream_gene_variant|MODIFIER|CG13325|FBgn0033792|transcript|FBtr0087722|protein_coding||c.-4528_-4527insA|||||3753|,CA|intron_variant|MODIFIER|CG13325|FBgn0033792|transcript|FBtr0339748|protein_coding|1/10|c.-579+911dupA||||||INFO_REALIGN_3_PRIME	GT:AD:DP:GQ:PL	1/1:0,2:2:6:90,6,0
2R	13112554	.	T	TAAA	53.7	.	AC=2;AF=1.00;AN=2;DP=2;ExcessHet=3.0103;FS=0.000;MLEAC=2;MLEAF=1.00;MQ=44.00;QD=26.85;SOR=0.693;ANN=TAAA|upstream_gene_variant|MODIFIER|CG13325|FBgn0033792|transcript|FBtr0087722|protein_coding||c.-4525_-4524insAAA|||||3750|,TAAA|intron_variant|MODIFIER|CG13325|FBgn0033792|transcript|FBtr0339748|protein_coding|1/10|c.-579+912_-579+913insAAA||||||	GT:AD:DP:GQ:PL	1/1:0,2:2:6:90,6,0
2R	13362256	.	AT	A	47.82	.	AC=1;AF=0.500;AN=2;BaseQRankSum=-1.973;ClippingRankSum=0.000;DP=25;ExcessHet=3.0103;FS=0.000;MLEAC=1;MLEAF=0.500;MQ=42.81;MQRankSum=-0.191;QD=4.35;ReadPosRankSum=0.589;SOR=0.368;ANN=A|non_coding_transcript_exon_variant|MODIFIER|lncRNA:CR45312|FBgn0266851|transcript|FBtr0345626|lincRNA|1/1|n.579delA||||||	GT:AD:DP:GQ:PL	0/1:3,8:11:17:85,0,17
2R	13399693	.	C	T	258.77	.	AC=2;AF=1.00;AN=2;DP=11;ExcessHet=3.0103;FS=0.000;MLEAC=2;MLEAF=1.00;MQ=43.82;QD=23.52;SOR=1.270;ANN=T|upstream_gene_variant|MODIFIER|CG4744|FBgn0033834|transcript|FBtr0087717|protein_coding||c.-366G>A|||||325|,T|intergenic_region|MODIFIER|CG4744-IMPPP|FBgn0033834-FBgn0283462|intergenic_region|FBgn0033834-FBgn0283462|||n.13399693C>T||||||	GT:AD:DP:GQ:PL	1/1:0,11:11:33:287,33,0
2R	13413796	.	C	T	81.03	.	AC=2;AF=1.00;AN=2;DP=4;ExcessHet=3.0103;FS=0.000;MLEAC=2;MLEAF=1.00;MQ=44.00;QD=20.26;SOR=0.693;ANN=T|splice_region_variant&synonymous_variant|LOW|CG30059|FBgn0260475|transcript|FBtr0087715|protein_coding|2/4|c.696G>A|p.Gln232Gln|772/1683|696/1479|232/492||,T|upstream_gene_variant|MODIFIER|CG18278|FBgn0033836|transcript|FBtr0087716|protein_coding||c.-3979G>A|||||3909|,T|upstream_gene_variant|MODIFIER|CR45470|FBgn0267026|transcript|FBtr0345979|pseudogene||n.-3205G>A|||||3205|,T|downstream_gene_variant|MODIFIER|CG33470|FBgn0053470|transcript|FBtr0087656|protein_coding||c.*1065C>T|||||711|,T|downstream_gene_variant|MODIFIER|ATP8A|FBgn0259221|transcript|FBtr0299757|protein_coding||c.*1937G>A|||||1182|,T|downstream_gene_variant|MODIFIER|CG33470|FBgn0053470|transcript|FBtr0303099|protein_coding||c.*1065C>T|||||966|,T|downstream_gene_variant|MODIFIER|ATP8A|FBgn0259221|transcript|FBtr0306698|protein_coding||c.*1722G>A|||||1182|,T|downstream_gene_variant|MODIFIER|ATP8A|FBgn0259221|transcript|FBtr0299762|protein_coding||c.*1722G>A|||||1182|,T|downstream_gene_variant|MODIFIER|ATP8A|FBgn0259221|transcript|FBtr0299763|protein_coding||c.*1722G>A|||||1182|,T|downstream_gene_variant|MODIFIER|ATP8A|FBgn0259221|transcript|FBtr0299764|protein_coding||c.*1937G>A|||||1182|,T|downstream_gene_variant|MODIFIER|ATP8A|FBgn0259221|transcript|FBtr0299755|protein_coding||c.*1722G>A|||||1182|,T|downstream_gene_variant|MODIFIER|ATP8A|FBgn0259221|transcript|FBtr0299754|protein_coding||c.*1722G>A|||||1182|,T|downstream_gene_variant|MODIFIER|ATP8A|FBgn0259221|transcript|FBtr0299758|protein_coding||c.*2177G>A|||||1182|,T|downstream_gene_variant|MODIFIER|ATP8A|FBgn0259221|transcript|FBtr0299759|protein_coding||c.*1937G>A|||||1182|,T|downstream_gene_variant|MODIFIER|ATP8A|FBgn0259221|transcript|FBtr0299761|protein_coding||c.*1722G>A|||||1182|,T|downstream_gene_variant|MODIFIER|ATP8A|FBgn0259221|transcript|FBtr0303100|protein_coding||c.*5187G>A|||||4283|,T|downstream_gene_variant|MODIFIER|ATP8A|FBgn0259221|transcript|FBtr0299756|protein_coding||c.*5187G>A|||||4283|,T|downstream_gene_variant|MODIFIER|ATP8A|FBgn0259221|transcript|FBtr0299765|protein_coding||c.*5187G>A|||||4283|,T|downstream_gene_variant|MODIFIER|ATP8A|FBgn0259221|transcript|FBtr0299760|protein_coding||c.*5187G>A|||||4283|	GT:AD:DP:GQ:PL	1/1:0,4:4:12:109,12,0
2R	13677112	.	TAC	T	63.73	.	AC=1;AF=0.500;AN=2;BaseQRankSum=-0.865;ClippingRankSum=0.000;DP=36;ExcessHet=3.0103;FS=0.000;MLEAC=1;MLEAF=0.500;MQ=42.99;MQRankSum=-1.348;QD=2.55;ReadPosRankSum=-1.706;SOR=0.527;ANN=T|upstream_gene_variant|MODIFIER|lncRNA:CR45032|FBgn0266392|transcript|FBtr0344331|lincRNA||n.-2481_-2480delGT|||||2480|,T|upstream_gene_variant|MODIFIER|FBti0061565|FBti0061565|transcript|FBti0061565-RA|pseudogene||n.-610_-609delGT|||||609|,T|intron_variant|MODIFIER|CG17716|FBgn0000633|transcript|FBtr0087625|protein_coding|3/12|c.58+22688_58+22689delCA||||||INFO_REALIGN_3_PRIME,T|intron_variant|MODIFIER|CG17716|FBgn0000633|transcript|FBtr0339940|protein_coding|2/11|c.58+22688_58+22689delCA||||||INFO_REALIGN_3_PRIME	GT:AD:DP:GQ:PL	0/1:19,6:25:99:101,0,473
2R	13760480	.	AC	A	100.73	.	AC=1;AF=0.500;AN=2;BaseQRankSum=-0.406;ClippingRankSum=0.000;DP=18;ExcessHet=3.0103;FS=3.090;MLEAC=1;MLEAF=0.500;MQ=44.00;MQRankSum=0.000;QD=9.16;ReadPosRankSum=-0.099;SOR=1.773;ANN=A|downstream_gene_variant|MODIFIER|CG6280|FBgn0033866|transcript|FBtr0087628|protein_coding||c.*1624delC|||||1510|,A|intergenic_region|MODIFIER|CG6280-Cpr50Ca|FBgn0033866-FBgn0033867|intergenic_region|FBgn0033866-FBgn0033867|||n.13760481delC||||||	GT:AD:DP:GQ:PL	0/1:3,8:11:31:138,0,31
2R	14022293	.	A	C	186.77	.	AC=2;AF=1.00;AN=2;DP=11;ExcessHet=3.0103;FS=0.000;MLEAC=2;MLEAF=1.00;MQ=43.38;QD=26.68;SOR=1.609;ANN=C|intron_variant|MODIFIER|mam|FBgn0002643|transcript|FBtr0087596|protein_coding|3/6|c.696+11112A>C||||||,C|intron_variant|MODIFIER|mam|FBgn0002643|transcript|FBtr0087597|protein_coding|2/5|c.696+11112A>C||||||,C|intron_variant|MODIFIER|mam|FBgn0002643|transcript|FBtr0339956|protein_coding|2/5|c.696+11112A>C||||||	GT:AD:DP:GQ:PL	1/1:0,7:7:21:224,21,0
2R	14520909	.	GAA	G	233.8	.	AC=1;AF=0.500;AN=2;BaseQRankSum=-0.953;ClippingRankSum=0.000;DP=11;ExcessHet=3.0103;FS=0.000;MLEAC=1;MLEAF=0.500;MQ=42.47;MQRankSum=-0.404;QD=21.25;ReadPosRankSum=0.665;SOR=0.693;ANN=G|intergenic_region|MODIFIER|Cpr51A-ttv|FBgn0033942-FBgn0265974|intergenic_region|FBgn0033942-FBgn0265974|||n.14520910_14520911delAA||||||	GT:AD:DP:GQ:PL	0/1:1,10:11:18:271,0,18
2R	15227902	.	C	T	237.77	.	AC=1;AF=0.500;AN=2;BaseQRankSum=1.963;ClippingRankSum=0.000;DP=26;ExcessHet=3.0103;FS=4.075;MLEAC=1;MLEAF=0.500;MQ=21.93;MQRankSum=-1.503;QD=9.14;ReadPosRankSum=-0.983;SOR=0.188;ANN=T|downstream_gene_variant|MODIFIER|CG8079|FBgn0034002|transcript|FBtr0087368|protein_coding||c.*4354C>T|||||4087|,T|downstream_gene_variant|MODIFIER|CG8079|FBgn0034002|transcript|FBtr0339994|protein_coding||c.*5552C>T|||||4231|,T|downstream_gene_variant|MODIFIER|CG8079|FBgn0034002|transcript|FBtr0339995|protein_coding||c.*5552C>T|||||4231|,T|downstream_gene_variant|MODIFIER|CG8079|FBgn0034002|transcript|FBtr0339993|protein_coding||c.*4354C>T|||||3107|,T|downstream_gene_variant|MODIFIER|CG8079|FBgn0034002|transcript|FBtr0087367|protein_coding||c.*4354C>T|||||4019|,T|intron_variant|MODIFIER|Fs|FBgn0259878|transcript|FBtr0087398|protein_coding|7/8|c.2066-3456G>A||||||,T|intron_variant|MODIFIER|Fs|FBgn0259878|transcript|FBtr0339996|protein_coding|6/7|c.2063-3456G>A||||||,T|non_coding_transcript_exon_variant|MODIFIER|asRNA:CR44370|FBgn0265508|transcript|FBtr0340008|lincRNA|3/5|n.843C>T||||||,T|non_coding_transcript_exon_variant|MODIFIER|asRNA:CR44370|FBgn0265508|transcript|FBtr0340009|lincRNA|3/6|n.836C>T||||||	GT:AD:DP:GQ:PL	0/1:12,14:26:99:266,0,214
2R	16161981	.	CA	C	31.74	.	AC=1;AF=0.500;AN=2;BaseQRankSum=-0.436;ClippingRankSum=0.000;DP=26;ExcessHet=3.0103;FS=0.000;MLEAC=1;MLEAF=0.500;MQ=43.19;MQRankSum=0.696;QD=2.27;ReadPosRankSum=-0.762;SOR=0.399;ANN=C|upstream_gene_variant|MODIFIER|CG10734|FBgn0034082|transcript|FBtr0087250|protein_coding||c.-3340delT|||||3188|,C|intron_variant|MODIFIER|lbk|FBgn0034083|transcript|FBtr0302084|protein_coding|1/8|c.-140-2082delA||||||INFO_REALIGN_3_PRIME	GT:AD:DP:GQ:PL	0/1:4,10:14:26:69,0,26
2R	16508089	.	A	C	502.77	.	AC=1;AF=0.500;AN=2;BaseQRankSum=-0.718;ClippingRankSum=0.000;DP=42;ExcessHet=3.0103;FS=99.254;MLEAC=1;MLEAF=0.500;MQ=42.41;MQRankSum=-1.944;QD=12.26;ReadPosRankSum=-1.851;SOR=5.781;ANN=C|intron_variant|MODIFIER|Sema2a|FBgn0011260|transcript|FBtr0087088|protein_coding|2/14|c.85+4457A>C||||||	GT:AD:DP:GQ:PL	0/1:24,17:41:99:531,0,925
2R	16508101	.	A	C	487.77	.	AC=1;AF=0.500;AN=2;BaseQRankSum=1.636;ClippingRankSum=0.000;DP=43;ExcessHet=3.0103;FS=71.150;MLEAC=1;MLEAF=0.500;MQ=42.36;MQRankSum=-2.159;QD=11.34;SOR=5.667;ANN=C|intron_variant|MODIFIER|Sema2a|FBgn0011260|transcript|FBtr0087088|protein_coding|2/14|c.85+4469A>C||||||	GT:AD:DP:GQ:PL	0/1:27,16:43:99:516,0,1167
2R	16508103	.	A	C	456.77	.	AC=1;AF=0.500;AN=2;BaseQRankSum=2.919;ClippingRankSum=0.000;DP=44;ExcessHet=3.0103;FS=64.460;MLEAC=1;MLEAF=0.500;MQ=42.39;MQRankSum=-2.251;QD=10.38;ReadPosRankSum=-1.618;SOR=5.667;ANN=C|intron_variant|MODIFIER|Sema2a|FBgn0011260|transcript|FBtr0087088|protein_coding|2/14|c.85+4471A>C||||||	GT:AD:DP:GQ:PL	0/1:28,16:44:99:485,0,1170
2R	16808783	.	ACCGGAGCAAATCCAATTCGAAACGGGGCTCAATGCAATTCAATTCAATTCGACTCAATTCAATTTCGTTCGTTTTATTTACCAGCAAGTTTAGCTG	A	1134.73	.	AC=2;AF=1.00;AN=2;DP=27;ExcessHet=3.0103;FS=0.000;MLEAC=2;MLEAF=1.00;MQ=43.22;QD=32.19;SOR=0.922;ANN=A|upstream_gene_variant|MODIFIER|lncRNA:CR44465|FBgn0265658|transcript|FBtr0340525|lincRNA||n.-1811_-1716delCCGGAGCAAATCCAATTCGAAACGGGGCTCAATGCAATTCAATTCAATTCGACTCAATTCAATTTCGTTCGTTTTATTTACCAGCAAGTTTAGCTG|||||1811|,A|upstream_gene_variant|MODIFIER|lncRNA:CR44379|FBgn0265529|transcript|FBtr0340078|lincRNA||n.-3461_-3366delCCGGAGCAAATCCAATTCGAAACGGGGCTCAATGCAATTCAATTCAATTCGACTCAATTCAATTTCGTTCGTTTTATTTACCAGCAAGTTTAGCTG|||||3461|,A|upstream_gene_variant|MODIFIER|lncRNA:CR44379|FBgn0265529|transcript|FBtr0340079|lincRNA||n.-3461_-3366delCCGGAGCAAATCCAATTCGAAACGGGGCTCAATGCAATTCAATTCAATTCGACTCAATTCAATTTCGTTCGTTTTATTTACCAGCAAGTTTAGCTG|||||3461|,A|intergenic_region|MODIFIER|FBti0062615-lncRNA:CR44465|FBti0062615-FBgn0265658|intergenic_region|FBti0062615-FBgn0265658|||n.16808784_16808879delCCGGAGCAAATCCAATTCGAAACGGGGCTCAATGCAATTCAATTCAATTCGACTCAATTCAATTTCGTTCGTTTTATTTACCAGCAAGTTTAGCTG||||||	GT:AD:DP:GQ:PL	1/1:0,27:27:83:1172,83,0
2R	16808783	.	ACCGGAGCAAATCCAATTCGAAACGGGGCTCAATGCAATTCAATTCAATTCGACTCAATTCAATTTCGTTCGTTTTATTTACCAGCAAGTTTAGCTG	A	1134.73	.	AC=2;AF=1.00;AN=2;DP=27;ExcessHet=3.0103;FS=0.000;MLEAC=2;MLEAF=1.00;MQ=43.22;QD=32.19;SOR=0.922;ANN=A|upstream_gene_variant|MODIFIER|lncRNA:CR44465|FBgn0265658|transcript|FBtr0340525|lincRNA||n.-1811_-1716delCCGGAGCAAATCCAATTCGAAACGGGGCTCAATGCAATTCAATTCAATTCGACTCAATTCAATTTCGTTCGTTTTATTTACCAGCAAGTTTAGCTG|||||1811|,A|upstream_gene_variant|MODIFIER|lncRNA:CR44379|FBgn0265529|transcript|FBtr0340078|lincRNA||n.-3461_-3366delCCGGAGCAAATCCAATTCGAAACGGGGCTCAATGCAATTCAATTCAATTCGACTCAATTCAATTTCGTTCGTTTTATTTACCAGCAAGTTTAGCTG|||||3461|,A|upstream_gene_variant|MODIFIER|lncRNA:CR44379|FBgn0265529|transcript|FBtr0340079|lincRNA||n.-3461_-3366delCCGGAGCAAATCCAATTCGAAACGGGGCTCAATGCAATTCAATTCAATTCGACTCAATTCAATTTCGTTCGTTTTATTTACCAGCAAGTTTAGCTG|||||3461|,A|intergenic_region|MODIFIER|FBti0062615-lncRNA:CR44465|FBti0062615-FBgn0265658|intergenic_region|FBti0062615-FBgn0265658|||n.16808784_16808879delCCGGAGCAAATCCAATTCGAAACGGGGCTCAATGCAATTCAATTCAATTCGACTCAATTCAATTTCGTTCGTTTTATTTACCAGCAAGTTTAGCTG||||||	GT:AD:DP:GQ:PL	1/1:0,27:27:83:1172,83,0
2R	16808783	.	ACCGGAGCAAATCCAATTCGAAACGGGGCTCAATGCAATTCAATTCAATTCGACTCAATTCAATTTCGTTCGTTTTATTTACCAGCAAGTTTAGCTG	A	1134.73	.	AC=2;AF=1.00;AN=2;DP=27;ExcessHet=3.0103;FS=0.000;MLEAC=2;MLEAF=1.00;MQ=43.22;QD=32.19;SOR=0.922;ANN=A|upstream_gene_variant|MODIFIER|lncRNA:CR44465|FBgn0265658|transcript|FBtr0340525|lincRNA||n.-1811_-1716delCCGGAGCAAATCCAATTCGAAACGGGGCTCAATGCAATTCAATTCAATTCGACTCAATTCAATTTCGTTCGTTTTATTTACCAGCAAGTTTAGCTG|||||1811|,A|upstream_gene_variant|MODIFIER|lncRNA:CR44379|FBgn0265529|transcript|FBtr0340078|lincRNA||n.-3461_-3366delCCGGAGCAAATCCAATTCGAAACGGGGCTCAATGCAATTCAATTCAATTCGACTCAATTCAATTTCGTTCGTTTTATTTACCAGCAAGTTTAGCTG|||||3461|,A|upstream_gene_variant|MODIFIER|lncRNA:CR44379|FBgn0265529|transcript|FBtr0340079|lincRNA||n.-3461_-3366delCCGGAGCAAATCCAATTCGAAACGGGGCTCAATGCAATTCAATTCAATTCGACTCAATTCAATTTCGTTCGTTTTATTTACCAGCAAGTTTAGCTG|||||3461|,A|intergenic_region|MODIFIER|FBti0062615-lncRNA:CR44465|FBti0062615-FBgn0265658|intergenic_region|FBti0062615-FBgn0265658|||n.16808784_16808879delCCGGAGCAAATCCAATTCGAAACGGGGCTCAATGCAATTCAATTCAATTCGACTCAATTCAATTTCGTTCGTTTTATTTACCAGCAAGTTTAGCTG||||||	GT:AD:DP:GQ:PL	1/1:0,27:27:83:1172,83,0
2R	16808783	.	ACCGGAGCAAATCCAATTCGAAACGGGGCTCAATGCAATTCAATTCAATTCGACTCAATTCAATTTCGTTCGTTTTATTTACCAGCAAGTTTAGCTG	A	1134.73	.	AC=2;AF=1.00;AN=2;DP=27;ExcessHet=3.0103;FS=0.000;MLEAC=2;MLEAF=1.00;MQ=43.22;QD=32.19;SOR=0.922;ANN=A|upstream_gene_variant|MODIFIER|lncRNA:CR44465|FBgn0265658|transcript|FBtr0340525|lincRNA||n.-1811_-1716delCCGGAGCAAATCCAATTCGAAACGGGGCTCAATGCAATTCAATTCAATTCGACTCAATTCAATTTCGTTCGTTTTATTTACCAGCAAGTTTAGCTG|||||1811|,A|upstream_gene_variant|MODIFIER|lncRNA:CR44379|FBgn0265529|transcript|FBtr0340078|lincRNA||n.-3461_-3366delCCGGAGCAAATCCAATTCGAAACGGGGCTCAATGCAATTCAATTCAATTCGACTCAATTCAATTTCGTTCGTTTTATTTACCAGCAAGTTTAGCTG|||||3461|,A|upstream_gene_variant|MODIFIER|lncRNA:CR44379|FBgn0265529|transcript|FBtr0340079|lincRNA||n.-3461_-3366delCCGGAGCAAATCCAATTCGAAACGGGGCTCAATGCAATTCAATTCAATTCGACTCAATTCAATTTCGTTCGTTTTATTTACCAGCAAGTTTAGCTG|||||3461|,A|intergenic_region|MODIFIER|FBti0062615-lncRNA:CR44465|FBti0062615-FBgn0265658|intergenic_region|FBti0062615-FBgn0265658|||n.16808784_16808879delCCGGAGCAAATCCAATTCGAAACGGGGCTCAATGCAATTCAATTCAATTCGACTCAATTCAATTTCGTTCGTTTTATTTACCAGCAAGTTTAGCTG||||||	GT:AD:DP:GQ:PL	1/1:0,27:27:83:1172,83,0
2R	18344918	.	ATTACCC	A	98.25	.	AC=2;AF=1.00;AN=2;DP=3;ExcessHet=3.0103;FS=0.000;MLEAC=2;MLEAF=1.00;MQ=42.68;QD=32.75;SOR=2.833;ANN=A|intron_variant|MODIFIER|sbb|FBgn0285917|transcript|FBtr0329997|protein_coding|1/10|c.-266+10576_-266+10581delGGGTAA||||||,A|intron_variant|MODIFIER|sbb|FBgn0285917|transcript|FBtr0301550|protein_coding|2/11|c.-266+10576_-266+10581delGGGTAA||||||,A|intron_variant|MODIFIER|sbb|FBgn0285917|transcript|FBtr0301547|protein_coding|1/12|c.-569+10576_-569+10581delGGGTAA||||||,A|intron_variant|MODIFIER|sbb|FBgn0285917|transcript|FBtr0301548|protein_coding|1/4|c.-464+10576_-464+10581delGGGTAA||||||,A|intron_variant|MODIFIER|sbb|FBgn0285917|transcript|FBtr0301549|protein_coding|1/3|c.-266+10576_-266+10581delGGGTAA||||||	GT:AD:DP:GQ:PL	1/1:0,3:3:9:135,9,0
2R	18344928	.	T	A	376.78	.	AC=2;AF=1.00;AN=2;DP=9;ExcessHet=3.0103;FS=0.000;MLEAC=2;MLEAF=1.00;MQ=41.95;QD=30.10;SOR=4.615;ANN=A|intron_variant|MODIFIER|sbb|FBgn0285917|transcript|FBtr0329997|protein_coding|1/10|c.-266+10572A>T||||||,A|intron_variant|MODIFIER|sbb|FBgn0285917|transcript|FBtr0301550|protein_coding|2/11|c.-266+10572A>T||||||,A|intron_variant|MODIFIER|sbb|FBgn0285917|transcript|FBtr0301547|protein_coding|1/12|c.-569+10572A>T||||||,A|intron_variant|MODIFIER|sbb|FBgn0285917|transcript|FBtr0301548|protein_coding|1/4|c.-464+10572A>T||||||,A|intron_variant|MODIFIER|sbb|FBgn0285917|transcript|FBtr0301549|protein_coding|1/3|c.-266+10572A>T||||||	GT:AD:DP:GQ:PL	1/1:0,9:9:27:405,27,0
2R	18344933	.	CAA	C	487.73	.	AC=2;AF=1.00;AN=2;DP=11;ExcessHet=3.0103;FS=0.000;MLEAC=2;MLEAF=1.00;MQ=42.06;QD=29.03;SOR=4.977;ANN=C|intron_variant|MODIFIER|sbb|FBgn0285917|transcript|FBtr0329997|protein_coding|1/10|c.-266+10565_-266+10566delTT||||||,C|intron_variant|MODIFIER|sbb|FBgn0285917|transcript|FBtr0301550|protein_coding|2/11|c.-266+10565_-266+10566delTT||||||,C|intron_variant|MODIFIER|sbb|FBgn0285917|transcript|FBtr0301547|protein_coding|1/12|c.-569+10565_-569+10566delTT||||||,C|intron_variant|MODIFIER|sbb|FBgn0285917|transcript|FBtr0301548|protein_coding|1/4|c.-464+10565_-464+10566delTT||||||,C|intron_variant|MODIFIER|sbb|FBgn0285917|transcript|FBtr0301549|protein_coding|1/3|c.-266+10565_-266+10566delTT||||||	GT:AD:DP:GQ:PL	1/1:0,11:11:36:525,36,0
2R	18344936	.	C	CCA	487.73	.	AC=2;AF=1.00;AN=2;DP=11;ExcessHet=3.0103;FS=0.000;MLEAC=2;MLEAF=1.00;MQ=42.06;QD=30.69;SOR=4.977;ANN=CCA|intron_variant|MODIFIER|sbb|FBgn0285917|transcript|FBtr0329997|protein_coding|1/10|c.-266+10563_-266+10564insTG||||||,CCA|intron_variant|MODIFIER|sbb|FBgn0285917|transcript|FBtr0301550|protein_coding|2/11|c.-266+10563_-266+10564insTG||||||,CCA|intron_variant|MODIFIER|sbb|FBgn0285917|transcript|FBtr0301547|protein_coding|1/12|c.-569+10563_-569+10564insTG||||||,CCA|intron_variant|MODIFIER|sbb|FBgn0285917|transcript|FBtr0301548|protein_coding|1/4|c.-464+10563_-464+10564insTG||||||,CCA|intron_variant|MODIFIER|sbb|FBgn0285917|transcript|FBtr0301549|protein_coding|1/3|c.-266+10563_-266+10564insTG||||||	GT:AD:DP:GQ:PL	1/1:0,11:11:36:525,36,0
2R	18868928	.	ACAG	A	204.73	.	AC=1;AF=0.500;AN=2;BaseQRankSum=0.086;ClippingRankSum=0.000;DP=83;ExcessHet=3.0103;FS=2.738;MLEAC=1;MLEAF=0.500;MQ=43.98;MQRankSum=-2.505;QD=2.50;ReadPosRankSum=0.054;SOR=0.678;ANN=A|upstream_gene_variant|MODIFIER|CG43071|FBgn0262481|transcript|FBtr0307055|protein_coding||c.-3738_-3736delCTG|||||3711|,A|upstream_gene_variant|MODIFIER|CG43109|FBgn0262569|transcript|FBtr0304896|protein_coding||c.-778_-776delCTG|||||762|,A|upstream_gene_variant|MODIFIER|CG43071|FBgn0262481|transcript|FBtr0340446|protein_coding||c.-3738_-3736delCTG|||||3711|,A|downstream_gene_variant|MODIFIER|CG43070|FBgn0262480|transcript|FBtr0304818|protein_coding||c.*4396_*4398delCAG|||||4371|,A|downstream_gene_variant|MODIFIER|DptA|FBgn0004240|transcript|FBtr0086620|protein_coding||c.*2800_*2802delCAG|||||2669|,A|downstream_gene_variant|MODIFIER|DptB|FBgn0034407|transcript|FBtr0086621|protein_coding||c.*1089_*1091delCAG|||||1034|,A|downstream_gene_variant|MODIFIER|CG43070|FBgn0262480|transcript|FBtr0344890|protein_coding||c.*4396_*4398delCAG|||||4371|,A|intergenic_region|MODIFIER|CG43109-sano|FBgn0262569-FBgn0034408|intergenic_region|FBgn0262569-FBgn0034408|||n.18868929_18868931delCAG||||||	GT:AD:DP:GQ:PL	0/1:71,11:82:99:242,0,4392
2R	18868933	.	T	TTG	207.73	.	AC=1;AF=0.500;AN=2;BaseQRankSum=1.160;ClippingRankSum=0.000;DP=81;ExcessHet=3.0103;FS=1.263;MLEAC=1;MLEAF=0.500;MQ=43.98;MQRankSum=-2.487;QD=2.56;SOR=0.731;ANN=TTG|upstream_gene_variant|MODIFIER|CG43071|FBgn0262481|transcript|FBtr0307055|protein_coding||c.-3741_-3740insCA|||||3716|,TTG|upstream_gene_variant|MODIFIER|CG43109|FBgn0262569|transcript|FBtr0304896|protein_coding||c.-781_-780insCA|||||767|,TTG|upstream_gene_variant|MODIFIER|CG43071|FBgn0262481|transcript|FBtr0340446|protein_coding||c.-3741_-3740insCA|||||3716|,TTG|downstream_gene_variant|MODIFIER|CG43070|FBgn0262480|transcript|FBtr0304818|protein_coding||c.*4400_*4401insTG|||||4376|,TTG|downstream_gene_variant|MODIFIER|DptA|FBgn0004240|transcript|FBtr0086620|protein_coding||c.*2804_*2805insTG|||||2674|,TTG|downstream_gene_variant|MODIFIER|DptB|FBgn0034407|transcript|FBtr0086621|protein_coding||c.*1093_*1094insTG|||||1039|,TTG|downstream_gene_variant|MODIFIER|CG43070|FBgn0262480|transcript|FBtr0344890|protein_coding||c.*4400_*4401insTG|||||4376|,TTG|intergenic_region|MODIFIER|CG43109-sano|FBgn0262569-FBgn0034408|intergenic_region|FBgn0262569-FBgn0034408|||n.18868933_18868934insTG||||||	GT:AD:DP:GQ:PL	0/1:70,11:81:99:245,0,4364
2R	18870667	.	A	G	112.77	.	AC=1;AF=0.500;AN=2;BaseQRankSum=-0.926;ClippingRankSum=0.000;DP=44;ExcessHet=3.0103;FS=0.000;MLEAC=1;MLEAF=0.500;MQ=44.00;MQRankSum=0.000;QD=2.62;ReadPosRankSum=0.444;SOR=0.468;ANN=G|upstream_gene_variant|MODIFIER|CG43109|FBgn0262569|transcript|FBtr0304896|protein_coding||c.-2514T>C|||||2500|,G|downstream_gene_variant|MODIFIER|DptA|FBgn0004240|transcript|FBtr0086620|protein_coding||c.*4538A>G|||||4407|,G|downstream_gene_variant|MODIFIER|DptB|FBgn0034407|transcript|FBtr0086621|protein_coding||c.*2827A>G|||||2772|,G|intergenic_region|MODIFIER|CG43109-sano|FBgn0262569-FBgn0034408|intergenic_region|FBgn0262569-FBgn0034408|||n.18870667A>G||||||	GT:AD:DP:GQ:PL	0/1:37,6:43:99:141,0,1461
2R	18873486	.	A	G	49.77	.	AC=1;AF=0.500;AN=2;BaseQRankSum=-0.850;ClippingRankSum=0.000;DP=53;ExcessHet=3.0103;FS=1.412;MLEAC=1;MLEAF=0.500;MQ=44.00;MQRankSum=0.000;QD=0.96;ReadPosRankSum=-0.199;SOR=0.791;ANN=G|upstream_gene_variant|MODIFIER|sano|FBgn0034408|transcript|FBtr0086566|protein_coding||c.-6089A>G|||||4905|,G|upstream_gene_variant|MODIFIER|sano|FBgn0034408|transcript|FBtr0086567|protein_coding||c.-5786A>G|||||4905|,G|upstream_gene_variant|MODIFIER|sano|FBgn0034408|transcript|FBtr0290300|protein_coding||c.-6042A>G|||||4905|,G|intergenic_region|MODIFIER|CG43109-sano|FBgn0262569-FBgn0034408|intergenic_region|FBgn0262569-FBgn0034408|||n.18873486A>G||||||	GT:AD:DP:GQ:PL	0/1:43,9:52:78:78,0,1043
2R	18876239	.	GCAACAGCAGAAGCAGCAA	G	125.73	.	AC=1;AF=0.500;AN=2;BaseQRankSum=-0.360;ClippingRankSum=0.000;DP=58;ExcessHet=3.0103;FS=8.911;MLEAC=1;MLEAF=0.500;MQ=44.00;MQRankSum=0.000;QD=2.17;ReadPosRankSum=-1.446;SOR=1.789;ANN=G|upstream_gene_variant|MODIFIER|sano|FBgn0034408|transcript|FBtr0086566|protein_coding||c.-3335_-3318delCAACAGCAGAAGCAGCAA|||||2151|,G|upstream_gene_variant|MODIFIER|sano|FBgn0034408|transcript|FBtr0086567|protein_coding||c.-3032_-3015delCAACAGCAGAAGCAGCAA|||||2151|,G|upstream_gene_variant|MODIFIER|sano|FBgn0034408|transcript|FBtr0290300|protein_coding||c.-3288_-3271delCAACAGCAGAAGCAGCAA|||||2151|,G|intergenic_region|MODIFIER|CG43109-sano|FBgn0262569-FBgn0034408|intergenic_region|FBgn0262569-FBgn0034408|||n.18876240_18876257delCAACAGCAGAAGCAGCAA||||||	GT:AD:DP:GQ:PL	0/1:50,8:58:99:163,0,2582
2R	18879656	.	A	G	99.77	.	AC=1;AF=0.500;AN=2;BaseQRankSum=-0.313;ClippingRankSum=0.000;DP=57;ExcessHet=3.0103;FS=3.736;MLEAC=1;MLEAF=0.500;MQ=44.00;MQRankSum=0.000;QD=1.75;ReadPosRankSum=-0.549;SOR=0.669;ANN=G|intron_variant|MODIFIER|sano|FBgn0034408|transcript|FBtr0086566|protein_coding|1/7|c.-934-170A>G||||||,G|intron_variant|MODIFIER|sano|FBgn0034408|transcript|FBtr0086567|protein_coding|1/6|c.-632+1016A>G||||||,G|intron_variant|MODIFIER|sano|FBgn0034408|transcript|FBtr0290300|protein_coding|1/6|c.-887-170A>G||||||	GT:AD:DP:GQ:PL	0/1:50,7:57:99:128,0,2370
2R	18879659	.	G	A	96.77	.	AC=1;AF=0.500;AN=2;BaseQRankSum=0.985;ClippingRankSum=0.000;DP=59;ExcessHet=3.0103;FS=3.823;MLEAC=1;MLEAF=0.500;MQ=44.00;MQRankSum=0.000;QD=1.64;ReadPosRankSum=-0.528;SOR=0.646;ANN=A|intron_variant|MODIFIER|sano|FBgn0034408|transcript|FBtr0086566|protein_coding|1/7|c.-934-167G>A||||||,A|intron_variant|MODIFIER|sano|FBgn0034408|transcript|FBtr0086567|protein_coding|1/6|c.-632+1019G>A||||||,A|intron_variant|MODIFIER|sano|FBgn0034408|transcript|FBtr0290300|protein_coding|1/6|c.-887-167G>A||||||	GT:AD:DP:GQ:PL	0/1:52,7:59:99:125,0,2399
2R	18891557	.	CGTATCT	C	71.73	.	AC=1;AF=0.500;AN=2;BaseQRankSum=-1.717;ClippingRankSum=0.000;DP=60;ExcessHet=3.0103;FS=0.000;MLEAC=1;MLEAF=0.500;MQ=43.46;MQRankSum=-1.833;QD=1.38;ReadPosRankSum=-1.451;SOR=0.613;ANN=C|intron_variant|MODIFIER|sano|FBgn0034408|transcript|FBtr0086566|protein_coding|2/7|c.-631-11294_-631-11289delATCTGT||||||INFO_REALIGN_3_PRIME,C|intron_variant|MODIFIER|sano|FBgn0034408|transcript|FBtr0086567|protein_coding|1/6|c.-631-11294_-631-11289delATCTGT||||||INFO_REALIGN_3_PRIME,C|intron_variant|MODIFIER|sano|FBgn0034408|transcript|FBtr0290300|protein_coding|2/6|c.-585+11444_-585+11449delATCTGT||||||INFO_REALIGN_3_PRIME	GT:AD:DP:GQ:PL	0/1:46,6:52:99:109,0,1946
2R	18891586	.	G	A	108.77	.	AC=1;AF=0.500;AN=2;BaseQRankSum=0.814;ClippingRankSum=0.000;DP=63;ExcessHet=3.0103;FS=3.357;MLEAC=1;MLEAF=0.500;MQ=43.42;MQRankSum=-1.232;QD=1.73;ReadPosRankSum=-2.963;SOR=1.083;ANN=A|intron_variant|MODIFIER|sano|FBgn0034408|transcript|FBtr0086566|protein_coding|2/7|c.-631-11280G>A||||||,A|intron_variant|MODIFIER|sano|FBgn0034408|transcript|FBtr0086567|protein_coding|1/6|c.-631-11280G>A||||||,A|intron_variant|MODIFIER|sano|FBgn0034408|transcript|FBtr0290300|protein_coding|2/6|c.-585+11458G>A||||||	GT:AD:DP:GQ:PL	0/1:55,8:63:99:137,0,2078
2R	18896229	.	A	T	79.77	.	AC=1;AF=0.500;AN=2;BaseQRankSum=-2.533;ClippingRankSum=0.000;DP=62;ExcessHet=3.0103;FS=6.529;MLEAC=1;MLEAF=0.500;MQ=43.87;MQRankSum=-0.862;QD=1.29;ReadPosRankSum=0.568;SOR=2.264;ANN=T|upstream_gene_variant|MODIFIER|snoRNA:Me28S-U1130|FBgn0086022|transcript|FBtr0114298|snoRNA||n.-3200A>T|||||3200|,T|intron_variant|MODIFIER|sano|FBgn0034408|transcript|FBtr0086566|protein_coding|2/7|c.-631-6637A>T||||||,T|intron_variant|MODIFIER|sano|FBgn0034408|transcript|FBtr0086567|protein_coding|1/6|c.-631-6637A>T||||||,T|intron_variant|MODIFIER|sano|FBgn0034408|transcript|FBtr0290300|protein_coding|2/6|c.-585+16101A>T||||||	GT:AD:DP:GQ:PL	0/1:55,7:62:99:108,0,2265
2R	18896764	.	T	G	59.77	.	AC=1;AF=0.500;AN=2;BaseQRankSum=0.820;ClippingRankSum=0.000;DP=56;ExcessHet=3.0103;FS=0.000;MLEAC=1;MLEAF=0.500;MQ=43.73;MQRankSum=-0.831;QD=1.07;ReadPosRankSum=-0.252;SOR=0.735;ANN=G|upstream_gene_variant|MODIFIER|snoRNA:Me28S-U1130|FBgn0086022|transcript|FBtr0114298|snoRNA||n.-2665T>G|||||2665|,G|intron_variant|MODIFIER|sano|FBgn0034408|transcript|FBtr0086566|protein_coding|2/7|c.-631-6102T>G||||||,G|intron_variant|MODIFIER|sano|FBgn0034408|transcript|FBtr0086567|protein_coding|1/6|c.-631-6102T>G||||||,G|intron_variant|MODIFIER|sano|FBgn0034408|transcript|FBtr0290300|protein_coding|2/6|c.-585+16636T>G||||||	GT:AD:DP:GQ:PL	0/1:50,6:56:88:88,0,1985
2R	18896771	.	C	G	60.77	.	AC=1;AF=0.500;AN=2;BaseQRankSum=0.072;ClippingRankSum=0.000;DP=53;ExcessHet=3.0103;FS=1.732;MLEAC=1;MLEAF=0.500;MQ=43.72;MQRankSum=-0.766;QD=1.15;ReadPosRankSum=-0.450;SOR=0.337;ANN=G|upstream_gene_variant|MODIFIER|snoRNA:Me28S-U1130|FBgn0086022|transcript|FBtr0114298|snoRNA||n.-2658C>G|||||2658|,G|intron_variant|MODIFIER|sano|FBgn0034408|transcript|FBtr0086566|protein_coding|2/7|c.-631-6095C>G||||||,G|intron_variant|MODIFIER|sano|FBgn0034408|transcript|FBtr0086567|protein_coding|1/6|c.-631-6095C>G||||||,G|intron_variant|MODIFIER|sano|FBgn0034408|transcript|FBtr0290300|protein_coding|2/6|c.-585+16643C>G||||||	GT:AD:DP:GQ:PL	0/1:47,6:53:89:89,0,1951
2R	18898274	.	C	T	112.77	.	AC=1;AF=0.500;AN=2;BaseQRankSum=2.504;ClippingRankSum=0.000;DP=42;ExcessHet=3.0103;FS=1.726;MLEAC=1;MLEAF=0.500;MQ=43.78;MQRankSum=-1.461;QD=2.68;ReadPosRankSum=0.435;SOR=0.354;ANN=T|upstream_gene_variant|MODIFIER|snoRNA:Me28S-U1130|FBgn0086022|transcript|FBtr0114298|snoRNA||n.-1155C>T|||||1155|,T|intron_variant|MODIFIER|sano|FBgn0034408|transcript|FBtr0086566|protein_coding|2/7|c.-631-4592C>T||||||,T|intron_variant|MODIFIER|sano|FBgn0034408|transcript|FBtr0086567|protein_coding|1/6|c.-631-4592C>T||||||,T|intron_variant|MODIFIER|sano|FBgn0034408|transcript|FBtr0290300|protein_coding|2/6|c.-584-15169C>T||||||	GT:AD:DP:GQ:PL	0/1:36,6:42:99:141,0,1494
2R	18898283	.	T	G	103.77	.	AC=1;AF=0.500;AN=2;BaseQRankSum=-0.154;ClippingRankSum=0.000;DP=46;ExcessHet=3.0103;FS=1.768;MLEAC=1;MLEAF=0.500;MQ=43.80;MQRankSum=-1.569;QD=2.26;ReadPosRankSum=0.774;SOR=0.321;ANN=G|upstream_gene_variant|MODIFIER|snoRNA:Me28S-U1130|FBgn0086022|transcript|FBtr0114298|snoRNA||n.-1146T>G|||||1146|,G|intron_variant|MODIFIER|sano|FBgn0034408|transcript|FBtr0086566|protein_coding|2/7|c.-631-4583T>G||||||,G|intron_variant|MODIFIER|sano|FBgn0034408|transcript|FBtr0086567|protein_coding|1/6|c.-631-4583T>G||||||,G|intron_variant|MODIFIER|sano|FBgn0034408|transcript|FBtr0290300|protein_coding|2/6|c.-584-15160T>G||||||	GT:AD:DP:GQ:PL	0/1:40,6:46:99:132,0,1551
2R	18905067	.	T	TGCC	91.73	.	AC=1;AF=0.500;AN=2;BaseQRankSum=-0.988;ClippingRankSum=0.000;DP=71;ExcessHet=3.0103;FS=3.353;MLEAC=1;MLEAF=0.500;MQ=43.97;MQRankSum=0.404;QD=1.31;ReadPosRankSum=0.028;SOR=1.361;ANN=TGCC|downstream_gene_variant|MODIFIER|Vha100-3|FBgn0028669|transcript|FBtr0086602|protein_coding||c.*3930_*3932dupGGC|||||3893|,TGCC|intron_variant|MODIFIER|sano|FBgn0034408|transcript|FBtr0086566|protein_coding|3/7|c.-585+2156_-585+2158dupGCC||||||INFO_REALIGN_3_PRIME,TGCC|intron_variant|MODIFIER|sano|FBgn0034408|transcript|FBtr0086567|protein_coding|2/6|c.-585+2156_-585+2158dupGCC||||||INFO_REALIGN_3_PRIME,TGCC|intron_variant|MODIFIER|sano|FBgn0034408|transcript|FBtr0290300|protein_coding|2/6|c.-584-8375_-584-8373dupGCC||||||INFO_REALIGN_3_PRIME	GT:AD:DP:GQ:PL	0/1:62,8:70:99:129,0,2842
2R	18927259	.	C	A	167.77	.	AC=1;AF=0.500;AN=2;BaseQRankSum=-0.788;ClippingRankSum=0.000;DP=61;ExcessHet=3.0103;FS=1.148;MLEAC=1;MLEAF=0.500;MQ=43.69;MQRankSum=1.281;QD=2.75;ReadPosRankSum=-1.023;SOR=0.509;ANN=A|intron_variant|MODIFIER|sano|FBgn0034408|transcript|FBtr0086566|protein_coding|4/7|c.-533+13765C>A||||||,A|intron_variant|MODIFIER|sano|FBgn0034408|transcript|FBtr0086567|protein_coding|3/6|c.-533+13765C>A||||||,A|intron_variant|MODIFIER|sano|FBgn0034408|transcript|FBtr0290300|protein_coding|3/6|c.-533+13765C>A||||||	GT:AD:DP:GQ:PL	0/1:47,14:61:99:196,0,1125
2R	18928457	.	T	A	34.77	.	AC=1;AF=0.500;AN=2;BaseQRankSum=1.342;ClippingRankSum=0.000;DP=55;ExcessHet=3.0103;FS=6.218;MLEAC=1;MLEAF=0.500;MQ=44.00;MQRankSum=0.000;QD=0.63;ReadPosRankSum=-1.334;SOR=2.004;ANN=A|intron_variant|MODIFIER|sano|FBgn0034408|transcript|FBtr0086566|protein_coding|4/7|c.-533+14963T>A||||||,A|intron_variant|MODIFIER|sano|FBgn0034408|transcript|FBtr0086567|protein_coding|3/6|c.-533+14963T>A||||||,A|intron_variant|MODIFIER|sano|FBgn0034408|transcript|FBtr0290300|protein_coding|3/6|c.-533+14963T>A||||||	GT:AD:DP:GQ:PL	0/1:47,8:55:63:63,0,1144
2R	18928741	.	A	T	67.77	.	AC=1;AF=0.500;AN=2;BaseQRankSum=-2.121;ClippingRankSum=0.000;DP=50;ExcessHet=3.0103;FS=1.449;MLEAC=1;MLEAF=0.500;MQ=44.00;MQRankSum=0.000;QD=1.36;ReadPosRankSum=0.035;SOR=1.071;ANN=T|intron_variant|MODIFIER|sano|FBgn0034408|transcript|FBtr0086566|protein_coding|4/7|c.-533+15247A>T||||||,T|intron_variant|MODIFIER|sano|FBgn0034408|transcript|FBtr0086567|protein_coding|3/6|c.-533+15247A>T||||||,T|intron_variant|MODIFIER|sano|FBgn0034408|transcript|FBtr0290300|protein_coding|3/6|c.-533+15247A>T||||||	GT:AD:DP:GQ:PL	0/1:41,9:50:96:96,0,987
2R	18928953	.	G	A	145.77	.	AC=1;AF=0.500;AN=2;BaseQRankSum=0.069;ClippingRankSum=0.000;DP=43;ExcessHet=3.0103;FS=6.678;MLEAC=1;MLEAF=0.500;MQ=44.00;MQRankSum=0.000;QD=3.39;ReadPosRankSum=1.959;SOR=2.200;ANN=A|intron_variant|MODIFIER|sano|FBgn0034408|transcript|FBtr0086566|protein_coding|4/7|c.-533+15459G>A||||||,A|intron_variant|MODIFIER|sano|FBgn0034408|transcript|FBtr0086567|protein_coding|3/6|c.-533+15459G>A||||||,A|intron_variant|MODIFIER|sano|FBgn0034408|transcript|FBtr0290300|protein_coding|3/6|c.-533+15459G>A||||||	GT:AD:DP:GQ:PL	0/1:36,7:43:99:174,0,1649
2R	18928956	.	G	T	148.77	.	AC=1;AF=0.500;AN=2;BaseQRankSum=0.813;ClippingRankSum=0.000;DP=44;ExcessHet=3.0103;FS=6.749;MLEAC=1;MLEAF=0.500;MQ=44.00;MQRankSum=0.000;QD=3.38;ReadPosRankSum=1.686;SOR=2.303;ANN=T|intron_variant|MODIFIER|sano|FBgn0034408|transcript|FBtr0086566|protein_coding|4/7|c.-533+15462G>T||||||,T|intron_variant|MODIFIER|sano|FBgn0034408|transcript|FBtr0086567|protein_coding|3/6|c.-533+15462G>T||||||,T|intron_variant|MODIFIER|sano|FBgn0034408|transcript|FBtr0290300|protein_coding|3/6|c.-533+15462G>T||||||	GT:AD:DP:GQ:PL	0/1:37,7:44:99:177,0,1595
2R	18929604	.	G	A	175.77	.	AC=1;AF=0.500;AN=2;BaseQRankSum=3.465;ClippingRankSum=0.000;DP=67;ExcessHet=3.0103;FS=5.216;MLEAC=1;MLEAF=0.500;MQ=44.00;MQRankSum=0.000;QD=2.66;ReadPosRankSum=0.243;SOR=0.584;ANN=A|intron_variant|MODIFIER|sano|FBgn0034408|transcript|FBtr0086566|protein_coding|4/7|c.-533+16110G>A||||||,A|intron_variant|MODIFIER|sano|FBgn0034408|transcript|FBtr0086567|protein_coding|3/6|c.-533+16110G>A||||||,A|intron_variant|MODIFIER|sano|FBgn0034408|transcript|FBtr0290300|protein_coding|3/6|c.-533+16110G>A||||||	GT:AD:DP:GQ:PL	0/1:57,9:66:99:204,0,2317
2R	18929606	.	TATAA	T	160.73	.	AC=1;AF=0.500;AN=2;BaseQRankSum=0.430;ClippingRankSum=0.000;DP=69;ExcessHet=3.0103;FS=3.266;MLEAC=1;MLEAF=0.500;MQ=43.97;MQRankSum=0.434;QD=2.36;ReadPosRankSum=0.365;SOR=0.621;ANN=T|intron_variant|MODIFIER|sano|FBgn0034408|transcript|FBtr0086566|protein_coding|4/7|c.-533+16119_-533+16122delAAAT||||||INFO_REALIGN_3_PRIME,T|intron_variant|MODIFIER|sano|FBgn0034408|transcript|FBtr0086567|protein_coding|3/6|c.-533+16119_-533+16122delAAAT||||||INFO_REALIGN_3_PRIME,T|intron_variant|MODIFIER|sano|FBgn0034408|transcript|FBtr0290300|protein_coding|3/6|c.-533+16119_-533+16122delAAAT||||||INFO_REALIGN_3_PRIME	GT:AD:DP:GQ:PL	0/1:59,9:68:99:198,0,2390
2R	18947984	.	A	G	32.77	.	AC=1;AF=0.500;AN=2;BaseQRankSum=-0.619;ClippingRankSum=0.000;DP=70;ExcessHet=3.0103;FS=1.603;MLEAC=1;MLEAF=0.500;MQ=42.96;MQRankSum=-1.626;QD=0.47;ReadPosRankSum=-0.301;SOR=1.191;ANN=G|intron_variant|MODIFIER|sano|FBgn0034408|transcript|FBtr0344564|protein_coding|1/4|c.-134+398A>G||||||,G|intron_variant|MODIFIER|sano|FBgn0034408|transcript|FBtr0086566|protein_coding|4/7|c.-532-6994A>G||||||,G|intron_variant|MODIFIER|sano|FBgn0034408|transcript|FBtr0086567|protein_coding|3/6|c.-532-6994A>G||||||,G|intron_variant|MODIFIER|sano|FBgn0034408|transcript|FBtr0290300|protein_coding|3/6|c.-532-6994A>G||||||,G|intron_variant|MODIFIER|sano|FBgn0034408|transcript|FBtr0086568|protein_coding|1/4|c.-533+164A>G||||||,G|intron_variant|MODIFIER|sano|FBgn0034408|transcript|FBtr0086569|protein_coding|1/4|c.-533+398A>G||||||	GT:AD:DP:GQ:PL	0/1:63,7:70:61:61,0,2666
2R	18958807	.	T	TATAC	61.73	.	AC=1;AF=0.500;AN=2;BaseQRankSum=-0.812;ClippingRankSum=0.000;DP=53;ExcessHet=3.0103;FS=0.000;MLEAC=1;MLEAF=0.500;MQ=43.51;MQRankSum=0.048;QD=1.29;ReadPosRankSum=0.531;SOR=0.473;ANN=TATAC|3_prime_UTR_variant|MODIFIER|sano|FBgn0034408|transcript|FBtr0344564|protein_coding|5/5|c.*448_*449insTACA|||||606|INFO_REALIGN_3_PRIME,TATAC|3_prime_UTR_variant|MODIFIER|sano|FBgn0034408|transcript|FBtr0086566|protein_coding|8/8|c.*448_*449insTACA|||||606|INFO_REALIGN_3_PRIME,TATAC|3_prime_UTR_variant|MODIFIER|sano|FBgn0034408|transcript|FBtr0086567|protein_coding|7/7|c.*448_*449insTACA|||||606|INFO_REALIGN_3_PRIME,TATAC|3_prime_UTR_variant|MODIFIER|sano|FBgn0034408|transcript|FBtr0290300|protein_coding|7/7|c.*448_*449insTACA|||||606|INFO_REALIGN_3_PRIME,TATAC|3_prime_UTR_variant|MODIFIER|sano|FBgn0034408|transcript|FBtr0086568|protein_coding|5/5|c.*448_*449insTACA|||||606|INFO_REALIGN_3_PRIME,TATAC|3_prime_UTR_variant|MODIFIER|sano|FBgn0034408|transcript|FBtr0086569|protein_coding|5/5|c.*448_*449insTACA|||||606|INFO_REALIGN_3_PRIME	GT:AD:DP:GQ:PL	0/1:42,6:48:99:99,0,1595
2R	18977679	.	C	A	65.77	.	AC=1;AF=0.500;AN=2;BaseQRankSum=-0.567;ClippingRankSum=0.000;DP=58;ExcessHet=3.0103;FS=1.357;MLEAC=1;MLEAF=0.500;MQ=44.00;MQRankSum=0.000;QD=1.13;ReadPosRankSum=1.303;SOR=1.085;ANN=A|downstream_gene_variant|MODIFIER|Topors|FBgn0267351|transcript|FBtr0086570|protein_coding||c.*942C>A|||||417|,A|downstream_gene_variant|MODIFIER|Topors|FBgn0267351|transcript|FBtr0331977|protein_coding||c.*942C>A|||||417|,A|intron_variant|MODIFIER|CG18605|FBgn0034411|transcript|FBtr0302494|protein_coding|1/2|c.-85+38C>A||||||	GT:AD:DP:GQ:PL	0/1:48,10:58:94:94,0,1115
2R	18982454	.	CG	C	51.73	.	AC=1;AF=0.500;AN=2;BaseQRankSum=-1.580;ClippingRankSum=0.000;DP=35;ExcessHet=3.0103;FS=0.000;MLEAC=1;MLEAF=0.500;MQ=44.00;MQRankSum=0.000;QD=1.57;ReadPosRankSum=3.110;SOR=0.631;ANN=C|upstream_gene_variant|MODIFIER|tn|FBgn0265356|transcript|FBtr0114622|protein_coding||c.-5334delG|||||4889|,C|upstream_gene_variant|MODIFIER|tn|FBgn0265356|transcript|FBtr0340449|protein_coding||c.-5334delG|||||4889|,C|upstream_gene_variant|MODIFIER|tn|FBgn0265356|transcript|FBtr0086572|protein_coding||c.-5334delG|||||4889|,C|upstream_gene_variant|MODIFIER|tn|FBgn0265356|transcript|FBtr0340447|protein_coding||c.-5639delG|||||4889|,C|downstream_gene_variant|MODIFIER|CG18605|FBgn0034411|transcript|FBtr0302494|protein_coding||c.*3305delG|||||3176|,C|intergenic_region|MODIFIER|CG18605-tn|FBgn0034411-FBgn0265356|intergenic_region|FBgn0034411-FBgn0265356|||n.18982455delG||||||	GT:AD:DP:GQ:PL	0/1:26,7:33:89:89,0,597
2R	18984713	.	A	G	150.77	.	AC=1;AF=0.500;AN=2;BaseQRankSum=-1.563;ClippingRankSum=0.000;DP=60;ExcessHet=3.0103;FS=12.999;MLEAC=1;MLEAF=0.500;MQ=43.76;MQRankSum=-4.786;QD=2.51;ReadPosRankSum=-1.389;SOR=1.747;ANN=G|upstream_gene_variant|MODIFIER|tn|FBgn0265356|transcript|FBtr0114622|protein_coding||c.-3076A>G|||||2631|,G|upstream_gene_variant|MODIFIER|tn|FBgn0265356|transcript|FBtr0340449|protein_coding||c.-3076A>G|||||2631|,G|upstream_gene_variant|MODIFIER|tn|FBgn0265356|transcript|FBtr0086572|protein_coding||c.-3076A>G|||||2631|,G|upstream_gene_variant|MODIFIER|tn|FBgn0265356|transcript|FBtr0340447|protein_coding||c.-3381A>G|||||2631|,G|intergenic_region|MODIFIER|CG18605-tn|FBgn0034411-FBgn0265356|intergenic_region|FBgn0034411-FBgn0265356|||n.18984713A>G||||||	GT:AD:DP:GQ:PL	0/1:52,8:60:99:179,0,4363
2R	18984722	.	G	GAAAACCC	144.73	.	AC=1;AF=0.500;AN=2;BaseQRankSum=0.308;ClippingRankSum=0.000;DP=58;ExcessHet=3.0103;FS=9.118;MLEAC=1;MLEAF=0.500;MQ=43.75;MQRankSum=-4.690;QD=2.50;ReadPosRankSum=-1.369;SOR=1.776;ANN=GAAAACCC|upstream_gene_variant|MODIFIER|tn|FBgn0265356|transcript|FBtr0114622|protein_coding||c.-3067_-3066insAAAACCC|||||2621|,GAAAACCC|upstream_gene_variant|MODIFIER|tn|FBgn0265356|transcript|FBtr0340449|protein_coding||c.-3067_-3066insAAAACCC|||||2621|,GAAAACCC|upstream_gene_variant|MODIFIER|tn|FBgn0265356|transcript|FBtr0086572|protein_coding||c.-3067_-3066insAAAACCC|||||2621|,GAAAACCC|upstream_gene_variant|MODIFIER|tn|FBgn0265356|transcript|FBtr0340447|protein_coding||c.-3372_-3371insAAAACCC|||||2621|,GAAAACCC|intergenic_region|MODIFIER|CG18605-tn|FBgn0034411-FBgn0265356|intergenic_region|FBgn0034411-FBgn0265356|||n.18984722_18984723insAAAACCC||||||	GT:AD:DP:GQ:PL	0/1:50,8:58:99:182,0,4779
2R	18984723	.	T	TTAGGC	138.73	.	AC=1;AF=0.500;AN=2;BaseQRankSum=0.480;ClippingRankSum=0.000;DP=57;ExcessHet=3.0103;FS=9.193;MLEAC=1;MLEAF=0.500;MQ=43.74;MQRankSum=-4.642;QD=2.43;ReadPosRankSum=-1.476;SOR=1.768;ANN=TTAGGC|upstream_gene_variant|MODIFIER|tn|FBgn0265356|transcript|FBtr0114622|protein_coding||c.-3066_-3065insTAGGC|||||2620|,TTAGGC|upstream_gene_variant|MODIFIER|tn|FBgn0265356|transcript|FBtr0340449|protein_coding||c.-3066_-3065insTAGGC|||||2620|,TTAGGC|upstream_gene_variant|MODIFIER|tn|FBgn0265356|transcript|FBtr0086572|protein_coding||c.-3066_-3065insTAGGC|||||2620|,TTAGGC|upstream_gene_variant|MODIFIER|tn|FBgn0265356|transcript|FBtr0340447|protein_coding||c.-3371_-3370insTAGGC|||||2620|,TTAGGC|intergenic_region|MODIFIER|CG18605-tn|FBgn0034411-FBgn0265356|intergenic_region|FBgn0034411-FBgn0265356|||n.18984723_18984724insTAGGC||||||	GT:AD:DP:GQ:PL	0/1:49,8:57:99:176,0,4925
2R	18984738	.	A	C	105.77	.	AC=1;AF=0.500;AN=2;BaseQRankSum=2.027;ClippingRankSum=0.000;DP=58;ExcessHet=3.0103;FS=7.276;MLEAC=1;MLEAF=0.500;MQ=43.75;MQRankSum=-5.627;QD=1.82;ReadPosRankSum=-0.128;SOR=1.122;ANN=C|upstream_gene_variant|MODIFIER|tn|FBgn0265356|transcript|FBtr0114622|protein_coding||c.-3051A>C|||||2606|,C|upstream_gene_variant|MODIFIER|tn|FBgn0265356|transcript|FBtr0340449|protein_coding||c.-3051A>C|||||2606|,C|upstream_gene_variant|MODIFIER|tn|FBgn0265356|transcript|FBtr0086572|protein_coding||c.-3051A>C|||||2606|,C|upstream_gene_variant|MODIFIER|tn|FBgn0265356|transcript|FBtr0340447|protein_coding||c.-3356A>C|||||2606|,C|intergenic_region|MODIFIER|CG18605-tn|FBgn0034411-FBgn0265356|intergenic_region|FBgn0034411-FBgn0265356|||n.18984738A>C||||||	GT:AD:DP:GQ:PL	0/1:52,6:58:99:134,0,5256
2R	18984750	.	G	A	63.77	.	AC=1;AF=0.500;AN=2;BaseQRankSum=0.864;ClippingRankSum=0.000;DP=57;ExcessHet=3.0103;FS=7.699;MLEAC=1;MLEAF=0.500;MQ=43.74;MQRankSum=-5.574;QD=1.12;ReadPosRankSum=0.091;SOR=1.099;ANN=A|upstream_gene_variant|MODIFIER|tn|FBgn0265356|transcript|FBtr0114622|protein_coding||c.-3039G>A|||||2594|,A|upstream_gene_variant|MODIFIER|tn|FBgn0265356|transcript|FBtr0340449|protein_coding||c.-3039G>A|||||2594|,A|upstream_gene_variant|MODIFIER|tn|FBgn0265356|transcript|FBtr0086572|protein_coding||c.-3039G>A|||||2594|,A|upstream_gene_variant|MODIFIER|tn|FBgn0265356|transcript|FBtr0340447|protein_coding||c.-3344G>A|||||2594|,A|intergenic_region|MODIFIER|CG18605-tn|FBgn0034411-FBgn0265356|intergenic_region|FBgn0034411-FBgn0265356|||n.18984750G>A||||||	GT:AD:DP:GQ:PL	0/1:51,6:57:92:92,0,5354
2R	18984772	.	G	A	108.77	.	AC=1;AF=0.500;AN=2;BaseQRankSum=-0.221;ClippingRankSum=0.000;DP=55;ExcessHet=3.0103;FS=6.269;MLEAC=1;MLEAF=0.500;MQ=43.53;MQRankSum=-6.464;QD=1.98;ReadPosRankSum=-0.585;SOR=0.929;ANN=A|upstream_gene_variant|MODIFIER|tn|FBgn0265356|transcript|FBtr0114622|protein_coding||c.-3017G>A|||||2572|,A|upstream_gene_variant|MODIFIER|tn|FBgn0265356|transcript|FBtr0340449|protein_coding||c.-3017G>A|||||2572|,A|upstream_gene_variant|MODIFIER|tn|FBgn0265356|transcript|FBtr0086572|protein_coding||c.-3017G>A|||||2572|,A|upstream_gene_variant|MODIFIER|tn|FBgn0265356|transcript|FBtr0340447|protein_coding||c.-3322G>A|||||2572|,A|intergenic_region|MODIFIER|CG18605-tn|FBgn0034411-FBgn0265356|intergenic_region|FBgn0034411-FBgn0265356|||n.18984772G>A||||||	GT:AD:DP:GQ:PL	0/1:47,8:55:99:137,0,5164
2R	18984799	.	T	A	93.77	.	AC=1;AF=0.500;AN=2;BaseQRankSum=0.549;ClippingRankSum=0.000;DP=64;ExcessHet=3.0103;FS=1.616;MLEAC=1;MLEAF=0.500;MQ=43.63;MQRankSum=-6.916;QD=1.47;ReadPosRankSum=0.785;SOR=0.743;ANN=A|upstream_gene_variant|MODIFIER|tn|FBgn0265356|transcript|FBtr0114622|protein_coding||c.-2990T>A|||||2545|,A|upstream_gene_variant|MODIFIER|tn|FBgn0265356|transcript|FBtr0340449|protein_coding||c.-2990T>A|||||2545|,A|upstream_gene_variant|MODIFIER|tn|FBgn0265356|transcript|FBtr0086572|protein_coding||c.-2990T>A|||||2545|,A|upstream_gene_variant|MODIFIER|tn|FBgn0265356|transcript|FBtr0340447|protein_coding||c.-3295T>A|||||2545|,A|intergenic_region|MODIFIER|CG18605-tn|FBgn0034411-FBgn0265356|intergenic_region|FBgn0034411-FBgn0265356|||n.18984799T>A||||||	GT:AD:DP:GQ:PL	0/1:57,7:64:99:122,0,5205
2R	18984800	.	G	T	87.77	.	AC=1;AF=0.500;AN=2;BaseQRankSum=0.491;ClippingRankSum=0.000;DP=62;ExcessHet=3.0103;FS=1.620;MLEAC=1;MLEAF=0.500;MQ=43.68;MQRankSum=-7.778;QD=1.42;ReadPosRankSum=0.590;SOR=0.738;ANN=T|upstream_gene_variant|MODIFIER|tn|FBgn0265356|transcript|FBtr0114622|protein_coding||c.-2989G>T|||||2544|,T|upstream_gene_variant|MODIFIER|tn|FBgn0265356|transcript|FBtr0340449|protein_coding||c.-2989G>T|||||2544|,T|upstream_gene_variant|MODIFIER|tn|FBgn0265356|transcript|FBtr0086572|protein_coding||c.-2989G>T|||||2544|,T|upstream_gene_variant|MODIFIER|tn|FBgn0265356|transcript|FBtr0340447|protein_coding||c.-3294G>T|||||2544|,T|intergenic_region|MODIFIER|CG18605-tn|FBgn0034411-FBgn0265356|intergenic_region|FBgn0034411-FBgn0265356|||n.18984800G>T||||||	GT:AD:DP:GQ:PL	0/1:55,7:62:99:116,0,5290
2R	18984804	.	A	G	90.77	.	AC=1;AF=0.500;AN=2;BaseQRankSum=0.665;ClippingRankSum=0.000;DP=61;ExcessHet=3.0103;FS=1.617;MLEAC=1;MLEAF=0.500;MQ=43.67;MQRankSum=-7.713;QD=1.49;ReadPosRankSum=0.374;SOR=0.754;ANN=G|upstream_gene_variant|MODIFIER|tn|FBgn0265356|transcript|FBtr0114622|protein_coding||c.-2985A>G|||||2540|,G|upstream_gene_variant|MODIFIER|tn|FBgn0265356|transcript|FBtr0340449|protein_coding||c.-2985A>G|||||2540|,G|upstream_gene_variant|MODIFIER|tn|FBgn0265356|transcript|FBtr0086572|protein_coding||c.-2985A>G|||||2540|,G|upstream_gene_variant|MODIFIER|tn|FBgn0265356|transcript|FBtr0340447|protein_coding||c.-3290A>G|||||2540|,G|intergenic_region|MODIFIER|CG18605-tn|FBgn0034411-FBgn0265356|intergenic_region|FBgn0034411-FBgn0265356|||n.18984804A>G||||||	GT:AD:DP:GQ:PL	0/1:54,7:61:99:119,0,5278
2R	18984829	.	A	T	45.77	.	AC=1;AF=0.500;AN=2;BaseQRankSum=0.085;ClippingRankSum=0.000;DP=64;ExcessHet=3.0103;FS=6.799;MLEAC=1;MLEAF=0.500;MQ=43.72;MQRankSum=-7.906;QD=0.72;ReadPosRankSum=-1.994;SOR=2.183;ANN=T|upstream_gene_variant|MODIFIER|tn|FBgn0265356|transcript|FBtr0114622|protein_coding||c.-2960A>T|||||2515|,T|upstream_gene_variant|MODIFIER|tn|FBgn0265356|transcript|FBtr0340449|protein_coding||c.-2960A>T|||||2515|,T|upstream_gene_variant|MODIFIER|tn|FBgn0265356|transcript|FBtr0086572|protein_coding||c.-2960A>T|||||2515|,T|upstream_gene_variant|MODIFIER|tn|FBgn0265356|transcript|FBtr0340447|protein_coding||c.-3265A>T|||||2515|,T|intergenic_region|MODIFIER|CG18605-tn|FBgn0034411-FBgn0265356|intergenic_region|FBgn0034411-FBgn0265356|||n.18984829A>T||||||	GT:AD:DP:GQ:PL	0/1:58,6:64:74:74,0,4793
2R	18994200	.	C	T	177.77	.	AC=1;AF=0.500;AN=2;BaseQRankSum=1.191;ClippingRankSum=0.000;DP=66;ExcessHet=3.0103;FS=3.231;MLEAC=1;MLEAF=0.500;MQ=43.63;MQRankSum=-7.212;QD=2.69;ReadPosRankSum=-0.492;SOR=1.355;ANN=T|upstream_gene_variant|MODIFIER|snoRNA:abba-a|FBgn0263473|transcript|FBtr0309772|snoRNA||n.-496C>T|||||496|,T|intron_variant|MODIFIER|tn|FBgn0265356|transcript|FBtr0114622|protein_coding|3/12|c.135+141C>T||||||,T|intron_variant|MODIFIER|tn|FBgn0265356|transcript|FBtr0340449|protein_coding|3/7|c.135+141C>T||||||,T|intron_variant|MODIFIER|tn|FBgn0265356|transcript|FBtr0086572|protein_coding|3/12|c.135+141C>T||||||,T|intron_variant|MODIFIER|tn|FBgn0265356|transcript|FBtr0340447|protein_coding|4/12|c.135+141C>T||||||,T|intron_variant|MODIFIER|tn|FBgn0265356|transcript|FBtr0086573|protein_coding|2/11|c.135+141C>T||||||,T|intron_variant|MODIFIER|tn|FBgn0265356|transcript|FBtr0340448|protein_coding|2/10|c.135+141C>T||||||	GT:AD:DP:GQ:PL	0/1:57,9:66:99:206,0,2724
2R	18994202	.	A	T	216.77	.	AC=1;AF=0.500;AN=2;BaseQRankSum=0.289;ClippingRankSum=0.000;DP=66;ExcessHet=3.0103;FS=3.231;MLEAC=1;MLEAF=0.500;MQ=43.63;MQRankSum=-7.212;QD=3.28;ReadPosRankSum=-0.562;SOR=1.355;ANN=T|upstream_gene_variant|MODIFIER|snoRNA:abba-a|FBgn0263473|transcript|FBtr0309772|snoRNA||n.-494A>T|||||494|,T|intron_variant|MODIFIER|tn|FBgn0265356|transcript|FBtr0114622|protein_coding|3/12|c.135+143A>T||||||,T|intron_variant|MODIFIER|tn|FBgn0265356|transcript|FBtr0340449|protein_coding|3/7|c.135+143A>T||||||,T|intron_variant|MODIFIER|tn|FBgn0265356|transcript|FBtr0086572|protein_coding|3/12|c.135+143A>T||||||,T|intron_variant|MODIFIER|tn|FBgn0265356|transcript|FBtr0340447|protein_coding|4/12|c.135+143A>T||||||,T|intron_variant|MODIFIER|tn|FBgn0265356|transcript|FBtr0086573|protein_coding|2/11|c.135+143A>T||||||,T|intron_variant|MODIFIER|tn|FBgn0265356|transcript|FBtr0340448|protein_coding|2/10|c.135+143A>T||||||	GT:AD:DP:GQ:PL	0/1:57,9:66:99:245,0,2763
2R	18994234	.	T	A	180.77	.	AC=1;AF=0.500;AN=2;BaseQRankSum=0.592;ClippingRankSum=0.000;DP=65;ExcessHet=3.0103;FS=1.416;MLEAC=1;MLEAF=0.500;MQ=43.65;MQRankSum=-6.590;QD=2.78;ReadPosRankSum=1.539;SOR=0.742;ANN=A|upstream_gene_variant|MODIFIER|snoRNA:abba-a|FBgn0263473|transcript|FBtr0309772|snoRNA||n.-462T>A|||||462|,A|intron_variant|MODIFIER|tn|FBgn0265356|transcript|FBtr0114622|protein_coding|3/12|c.135+175T>A||||||,A|intron_variant|MODIFIER|tn|FBgn0265356|transcript|FBtr0340449|protein_coding|3/7|c.135+175T>A||||||,A|intron_variant|MODIFIER|tn|FBgn0265356|transcript|FBtr0086572|protein_coding|3/12|c.135+175T>A||||||,A|intron_variant|MODIFIER|tn|FBgn0265356|transcript|FBtr0340447|protein_coding|4/12|c.135+175T>A||||||,A|intron_variant|MODIFIER|tn|FBgn0265356|transcript|FBtr0086573|protein_coding|2/11|c.135+175T>A||||||,A|intron_variant|MODIFIER|tn|FBgn0265356|transcript|FBtr0340448|protein_coding|2/10|c.135+175T>A||||||	GT:AD:DP:GQ:PL	0/1:56,9:65:99:209,0,2662
2R	18994275	.	CAA	C	114.73	.	AC=1;AF=0.500;AN=2;BaseQRankSum=-0.892;ClippingRankSum=0.000;DP=68;ExcessHet=3.0103;FS=1.486;MLEAC=1;MLEAF=0.500;MQ=43.70;MQRankSum=-6.616;QD=1.69;ReadPosRankSum=1.466;SOR=1.179;ANN=C|upstream_gene_variant|MODIFIER|snoRNA:abba-a|FBgn0263473|transcript|FBtr0309772|snoRNA||n.-420_-419delAA|||||420|,C|intron_variant|MODIFIER|tn|FBgn0265356|transcript|FBtr0114622|protein_coding|3/12|c.135+217_135+218delAA||||||,C|intron_variant|MODIFIER|tn|FBgn0265356|transcript|FBtr0340449|protein_coding|3/7|c.135+217_135+218delAA||||||,C|intron_variant|MODIFIER|tn|FBgn0265356|transcript|FBtr0086572|protein_coding|3/12|c.135+217_135+218delAA||||||,C|intron_variant|MODIFIER|tn|FBgn0265356|transcript|FBtr0340447|protein_coding|4/12|c.135+217_135+218delAA||||||,C|intron_variant|MODIFIER|tn|FBgn0265356|transcript|FBtr0086573|protein_coding|2/11|c.135+217_135+218delAA||||||,C|intron_variant|MODIFIER|tn|FBgn0265356|transcript|FBtr0340448|protein_coding|2/10|c.135+217_135+218delAA||||||	GT:AD:DP:GQ:PL	0/1:60,8:68:99:152,0,2853
2R	18994278	.	T	C	123.77	.	AC=1;AF=0.500;AN=2;BaseQRankSum=0.692;ClippingRankSum=0.000;DP=68;ExcessHet=3.0103;FS=1.486;MLEAC=1;MLEAF=0.500;MQ=43.70;MQRankSum=-6.616;QD=1.82;ReadPosRankSum=1.134;SOR=1.179;ANN=C|upstream_gene_variant|MODIFIER|snoRNA:abba-a|FBgn0263473|transcript|FBtr0309772|snoRNA||n.-418T>C|||||418|,C|intron_variant|MODIFIER|tn|FBgn0265356|transcript|FBtr0114622|protein_coding|3/12|c.135+219T>C||||||,C|intron_variant|MODIFIER|tn|FBgn0265356|transcript|FBtr0340449|protein_coding|3/7|c.135+219T>C||||||,C|intron_variant|MODIFIER|tn|FBgn0265356|transcript|FBtr0086572|protein_coding|3/12|c.135+219T>C||||||,C|intron_variant|MODIFIER|tn|FBgn0265356|transcript|FBtr0340447|protein_coding|4/12|c.135+219T>C||||||,C|intron_variant|MODIFIER|tn|FBgn0265356|transcript|FBtr0086573|protein_coding|2/11|c.135+219T>C||||||,C|intron_variant|MODIFIER|tn|FBgn0265356|transcript|FBtr0340448|protein_coding|2/10|c.135+219T>C||||||	GT:AD:DP:GQ:PL	0/1:60,8:68:99:152,0,2853
2R	19007478	.	A	G	67.77	.	AC=1;AF=0.500;AN=2;BaseQRankSum=-1.161;ClippingRankSum=0.000;DP=48;ExcessHet=3.0103;FS=8.203;MLEAC=1;MLEAF=0.500;MQ=44.00;MQRankSum=0.000;QD=1.41;ReadPosRankSum=-0.767;SOR=2.082;ANN=G|downstream_gene_variant|MODIFIER|tn|FBgn0265356|transcript|FBtr0340449|protein_coding||c.*4706A>G|||||4453|,G|intron_variant|MODIFIER|tn|FBgn0265356|transcript|FBtr0114622|protein_coding|9/12|c.3963-109A>G||||||,G|intron_variant|MODIFIER|tn|FBgn0265356|transcript|FBtr0086572|protein_coding|9/12|c.3471-109A>G||||||,G|intron_variant|MODIFIER|tn|FBgn0265356|transcript|FBtr0340447|protein_coding|9/12|c.3156-109A>G||||||,G|intron_variant|MODIFIER|tn|FBgn0265356|transcript|FBtr0086573|protein_coding|8/11|c.3471-109A>G||||||,G|intron_variant|MODIFIER|tn|FBgn0265356|transcript|FBtr0340448|protein_coding|7/10|c.3243-109A>G||||||	GT:AD:DP:GQ:PL	0/1:39,9:48:96:96,0,1615
2R	19010053	.	T	C	75.77	.	AC=1;AF=0.500;AN=2;BaseQRankSum=0.766;ClippingRankSum=0.000;DP=59;ExcessHet=3.0103;FS=0.000;MLEAC=1;MLEAF=0.500;MQ=43.93;MQRankSum=-1.224;QD=1.28;ReadPosRankSum=0.671;SOR=0.597;ANN=C|downstream_gene_variant|MODIFIER|tn|FBgn0265356|transcript|FBtr0114622|protein_coding||c.*1280T>C|||||1109|,C|downstream_gene_variant|MODIFIER|tn|FBgn0265356|transcript|FBtr0086572|protein_coding||c.*1280T>C|||||1109|,C|downstream_gene_variant|MODIFIER|tn|FBgn0265356|transcript|FBtr0340447|protein_coding||c.*1280T>C|||||1109|,C|downstream_gene_variant|MODIFIER|tn|FBgn0265356|transcript|FBtr0086573|protein_coding||c.*1280T>C|||||1109|,C|downstream_gene_variant|MODIFIER|tn|FBgn0265356|transcript|FBtr0340448|protein_coding||c.*1280T>C|||||1109|,C|intergenic_region|MODIFIER|tn-5-HT1B|FBgn0265356-FBgn0263116|intergenic_region|FBgn0265356-FBgn0263116|||n.19010053T>C||||||	GT:AD:DP:GQ:PL	0/1:49,10:59:99:104,0,1176
2R	19010193	.	TGTGC	T	120.73	.	AC=1;AF=0.500;AN=2;BaseQRankSum=0.966;ClippingRankSum=0.000;DP=69;ExcessHet=3.0103;FS=3.468;MLEAC=1;MLEAF=0.500;MQ=43.69;MQRankSum=0.331;QD=1.80;ReadPosRankSum=-1.979;SOR=1.593;ANN=T|downstream_gene_variant|MODIFIER|tn|FBgn0265356|transcript|FBtr0114622|protein_coding||c.*1421_*1424delGTGC|||||1250|,T|downstream_gene_variant|MODIFIER|tn|FBgn0265356|transcript|FBtr0086572|protein_coding||c.*1421_*1424delGTGC|||||1250|,T|downstream_gene_variant|MODIFIER|tn|FBgn0265356|transcript|FBtr0340447|protein_coding||c.*1421_*1424delGTGC|||||1250|,T|downstream_gene_variant|MODIFIER|tn|FBgn0265356|transcript|FBtr0086573|protein_coding||c.*1421_*1424delGTGC|||||1250|,T|downstream_gene_variant|MODIFIER|tn|FBgn0265356|transcript|FBtr0340448|protein_coding||c.*1421_*1424delGTGC|||||1250|,T|intergenic_region|MODIFIER|tn-5-HT1B|FBgn0265356-FBgn0263116|intergenic_region|FBgn0265356-FBgn0263116|||n.19010194_19010197delGTGC||||||	GT:AD:DP:GQ:PL	0/1:59,8:67:99:158,0,2990
2R	19010458	.	T	TAAAGGA	90.73	.	AC=1;AF=0.500;AN=2;BaseQRankSum=0.028;ClippingRankSum=0.000;DP=75;ExcessHet=3.0103;FS=0.000;MLEAC=1;MLEAF=0.500;MQ=42.09;MQRankSum=0.886;QD=1.21;ReadPosRankSum=1.640;SOR=0.631;ANN=TAAAGGA|downstream_gene_variant|MODIFIER|tn|FBgn0265356|transcript|FBtr0114622|protein_coding||c.*1685_*1686insAAAGGA|||||1515|,TAAAGGA|downstream_gene_variant|MODIFIER|tn|FBgn0265356|transcript|FBtr0086572|protein_coding||c.*1685_*1686insAAAGGA|||||1515|,TAAAGGA|downstream_gene_variant|MODIFIER|tn|FBgn0265356|transcript|FBtr0340447|protein_coding||c.*1685_*1686insAAAGGA|||||1515|,TAAAGGA|downstream_gene_variant|MODIFIER|tn|FBgn0265356|transcript|FBtr0086573|protein_coding||c.*1685_*1686insAAAGGA|||||1515|,TAAAGGA|downstream_gene_variant|MODIFIER|tn|FBgn0265356|transcript|FBtr0340448|protein_coding||c.*1685_*1686insAAAGGA|||||1515|,TAAAGGA|intergenic_region|MODIFIER|tn-5-HT1B|FBgn0265356-FBgn0263116|intergenic_region|FBgn0265356-FBgn0263116|||n.19010458_19010459insAAAGGA||||||	GT:AD:DP:GQ:PL	0/1:68,7:75:99:128,0,2873
2R	19010483	.	G	A	114.77	.	AC=1;AF=0.500;AN=2;BaseQRankSum=1.116;ClippingRankSum=0.000;DP=71;ExcessHet=3.0103;FS=0.000;MLEAC=1;MLEAF=0.500;MQ=41.60;MQRankSum=1.965;QD=1.62;ReadPosRankSum=-0.218;SOR=0.828;ANN=A|downstream_gene_variant|MODIFIER|tn|FBgn0265356|transcript|FBtr0114622|protein_coding||c.*1710G>A|||||1539|,A|downstream_gene_variant|MODIFIER|tn|FBgn0265356|transcript|FBtr0086572|protein_coding||c.*1710G>A|||||1539|,A|downstream_gene_variant|MODIFIER|tn|FBgn0265356|transcript|FBtr0340447|protein_coding||c.*1710G>A|||||1539|,A|downstream_gene_variant|MODIFIER|tn|FBgn0265356|transcript|FBtr0086573|protein_coding||c.*1710G>A|||||1539|,A|downstream_gene_variant|MODIFIER|tn|FBgn0265356|transcript|FBtr0340448|protein_coding||c.*1710G>A|||||1539|,A|intergenic_region|MODIFIER|tn-5-HT1B|FBgn0265356-FBgn0263116|intergenic_region|FBgn0265356-FBgn0263116|||n.19010483G>A||||||	GT:AD:DP:GQ:PL	0/1:63,8:71:99:143,0,2663
2R	19010488	.	T	A	108.77	.	AC=1;AF=0.500;AN=2;BaseQRankSum=-1.167;ClippingRankSum=0.000;DP=73;ExcessHet=3.0103;FS=0.000;MLEAC=1;MLEAF=0.500;MQ=41.67;MQRankSum=1.846;QD=1.49;ReadPosRankSum=-0.230;SOR=0.837;ANN=A|downstream_gene_variant|MODIFIER|tn|FBgn0265356|transcript|FBtr0114622|protein_coding||c.*1715T>A|||||1544|,A|downstream_gene_variant|MODIFIER|tn|FBgn0265356|transcript|FBtr0086572|protein_coding||c.*1715T>A|||||1544|,A|downstream_gene_variant|MODIFIER|tn|FBgn0265356|transcript|FBtr0340447|protein_coding||c.*1715T>A|||||1544|,A|downstream_gene_variant|MODIFIER|tn|FBgn0265356|transcript|FBtr0086573|protein_coding||c.*1715T>A|||||1544|,A|downstream_gene_variant|MODIFIER|tn|FBgn0265356|transcript|FBtr0340448|protein_coding||c.*1715T>A|||||1544|,A|intergenic_region|MODIFIER|tn-5-HT1B|FBgn0265356-FBgn0263116|intergenic_region|FBgn0265356-FBgn0263116|||n.19010488T>A||||||	GT:AD:DP:GQ:PL	0/1:65,8:73:99:137,0,2747
2R	19010503	.	C	T	129.77	.	AC=1;AF=0.500;AN=2;BaseQRankSum=2.553;ClippingRankSum=0.000;DP=67;ExcessHet=3.0103;FS=0.000;MLEAC=1;MLEAF=0.500;MQ=42.26;MQRankSum=1.510;QD=1.94;ReadPosRankSum=-1.344;SOR=0.883;ANN=T|downstream_gene_variant|MODIFIER|tn|FBgn0265356|transcript|FBtr0114622|protein_coding||c.*1730C>T|||||1559|,T|downstream_gene_variant|MODIFIER|tn|FBgn0265356|transcript|FBtr0086572|protein_coding||c.*1730C>T|||||1559|,T|downstream_gene_variant|MODIFIER|tn|FBgn0265356|transcript|FBtr0340447|protein_coding||c.*1730C>T|||||1559|,T|downstream_gene_variant|MODIFIER|tn|FBgn0265356|transcript|FBtr0086573|protein_coding||c.*1730C>T|||||1559|,T|downstream_gene_variant|MODIFIER|tn|FBgn0265356|transcript|FBtr0340448|protein_coding||c.*1730C>T|||||1559|,T|intergenic_region|MODIFIER|tn-5-HT1B|FBgn0265356-FBgn0263116|intergenic_region|FBgn0265356-FBgn0263116|||n.19010503C>T||||||	GT:AD:DP:GQ:PL	0/1:59,8:67:99:158,0,2453
2R	19010513	.	C	A	75.77	.	AC=1;AF=0.500;AN=2;BaseQRankSum=1.998;ClippingRankSum=0.000;DP=67;ExcessHet=3.0103;FS=0.000;MLEAC=1;MLEAF=0.500;MQ=42.35;MQRankSum=1.976;QD=1.13;ReadPosRankSum=-0.681;SOR=0.864;ANN=A|downstream_gene_variant|MODIFIER|tn|FBgn0265356|transcript|FBtr0114622|protein_coding||c.*1740C>A|||||1569|,A|downstream_gene_variant|MODIFIER|tn|FBgn0265356|transcript|FBtr0086572|protein_coding||c.*1740C>A|||||1569|,A|downstream_gene_variant|MODIFIER|tn|FBgn0265356|transcript|FBtr0340447|protein_coding||c.*1740C>A|||||1569|,A|downstream_gene_variant|MODIFIER|tn|FBgn0265356|transcript|FBtr0086573|protein_coding||c.*1740C>A|||||1569|,A|downstream_gene_variant|MODIFIER|tn|FBgn0265356|transcript|FBtr0340448|protein_coding||c.*1740C>A|||||1569|,A|intergenic_region|MODIFIER|tn-5-HT1B|FBgn0265356-FBgn0263116|intergenic_region|FBgn0265356-FBgn0263116|||n.19010513C>A||||||	GT:AD:DP:GQ:PL	0/1:61,6:67:99:104,0,2624
2R	19016127	.	G	A	69.77	.	AC=1;AF=0.500;AN=2;BaseQRankSum=0.070;ClippingRankSum=0.000;DP=70;ExcessHet=3.0103;FS=0.000;MLEAC=1;MLEAF=0.500;MQ=43.67;MQRankSum=0.867;QD=1.00;ReadPosRankSum=1.841;SOR=0.765;ANN=A|intergenic_region|MODIFIER|tn-5-HT1B|FBgn0265356-FBgn0263116|intergenic_region|FBgn0265356-FBgn0263116|||n.19016127G>A||||||	GT:AD:DP:GQ:PL	0/1:63,7:70:98:98,0,2677
2R	19016133	.	G	T	78.77	.	AC=1;AF=0.500;AN=2;BaseQRankSum=1.715;ClippingRankSum=0.000;DP=68;ExcessHet=3.0103;FS=0.000;MLEAC=1;MLEAF=0.500;MQ=43.68;MQRankSum=0.803;QD=1.16;ReadPosRankSum=1.433;SOR=0.693;ANN=T|intergenic_region|MODIFIER|tn-5-HT1B|FBgn0265356-FBgn0263116|intergenic_region|FBgn0265356-FBgn0263116|||n.19016133G>T||||||	GT:AD:DP:GQ:PL	0/1:61,7:68:99:107,0,2582
2R	19016134	.	G	T	81.77	.	AC=1;AF=0.500;AN=2;BaseQRankSum=2.226;ClippingRankSum=0.000;DP=67;ExcessHet=3.0103;FS=0.000;MLEAC=1;MLEAF=0.500;MQ=43.68;MQRankSum=0.810;QD=1.22;ReadPosRankSum=1.323;SOR=0.723;ANN=T|intergenic_region|MODIFIER|tn-5-HT1B|FBgn0265356-FBgn0263116|intergenic_region|FBgn0265356-FBgn0263116|||n.19016134G>T||||||	GT:AD:DP:GQ:PL	0/1:60,7:67:99:110,0,2540
2R	19016138	.	C	T	84.77	.	AC=1;AF=0.500;AN=2;BaseQRankSum=2.521;ClippingRankSum=0.000;DP=67;ExcessHet=3.0103;FS=0.000;MLEAC=1;MLEAF=0.500;MQ=43.68;MQRankSum=0.810;QD=1.27;ReadPosRankSum=1.241;SOR=0.723;ANN=T|intergenic_region|MODIFIER|tn-5-HT1B|FBgn0265356-FBgn0263116|intergenic_region|FBgn0265356-FBgn0263116|||n.19016138C>T||||||	GT:AD:DP:GQ:PL	0/1:60,7:67:99:113,0,2490
2R	19018072	.	AG	A	86.73	.	AC=1;AF=0.500;AN=2;BaseQRankSum=-1.597;ClippingRankSum=0.000;DP=62;ExcessHet=3.0103;FS=0.000;MLEAC=1;MLEAF=0.500;MQ=43.79;MQRankSum=-0.431;QD=1.42;ReadPosRankSum=-0.517;SOR=0.522;ANN=A|downstream_gene_variant|MODIFIER|5-HT1B|FBgn0263116|transcript|FBtr0330056|protein_coding||c.*5476delC|||||4252|,A|downstream_gene_variant|MODIFIER|5-HT1B|FBgn0263116|transcript|FBtr0330055|protein_coding||c.*5512delC|||||4252|,A|intergenic_region|MODIFIER|tn-5-HT1B|FBgn0265356-FBgn0263116|intergenic_region|FBgn0265356-FBgn0263116|||n.19018073delG||||||	GT:AD:DP:GQ:PL	0/1:51,10:61:99:124,0,1228
2R	19018075	.	AGC	A	83.73	.	AC=1;AF=0.500;AN=2;BaseQRankSum=-0.369;ClippingRankSum=0.000;DP=64;ExcessHet=3.0103;FS=0.000;MLEAC=1;MLEAF=0.500;MQ=43.79;MQRankSum=-0.382;QD=1.31;ReadPosRankSum=1.534;SOR=0.665;ANN=A|downstream_gene_variant|MODIFIER|5-HT1B|FBgn0263116|transcript|FBtr0330056|protein_coding||c.*5472_*5473delGC|||||4249|,A|downstream_gene_variant|MODIFIER|5-HT1B|FBgn0263116|transcript|FBtr0330055|protein_coding||c.*5508_*5509delGC|||||4249|,A|intergenic_region|MODIFIER|tn-5-HT1B|FBgn0265356-FBgn0263116|intergenic_region|FBgn0265356-FBgn0263116|||n.19018076_19018077delGC||||||	GT:AD:DP:GQ:PL	0/1:53,11:64:99:121,0,1264
2R	19028541	.	AAACCCCACC	A	319.73	.	AC=1;AF=0.500;AN=2;BaseQRankSum=-0.526;ClippingRankSum=0.000;DP=66;ExcessHet=3.0103;FS=1.245;MLEAC=1;MLEAF=0.500;MQ=43.96;MQRankSum=-1.979;QD=5.24;ReadPosRankSum=1.123;SOR=0.455;ANN=A|upstream_gene_variant|MODIFIER|CG43351|FBgn0263083|transcript|FBtr0307099|protein_coding||c.-1480_-1472delAACCCCACC|||||1467|,A|intron_variant|MODIFIER|5-HT1B|FBgn0263116|transcript|FBtr0330056|protein_coding|2/8|c.319+68_319+76delGGTGGGGTT||||||,A|intron_variant|MODIFIER|5-HT1B|FBgn0263116|transcript|FBtr0330055|protein_coding|2/8|c.319+68_319+76delGGTGGGGTT||||||,A|intron_variant|MODIFIER|5-HT1B|FBgn0263116|transcript|FBtr0086599|protein_coding|2/8|c.319+68_319+76delGGTGGGGTT||||||	GT:AD:DP:GQ:PL	0/1:49,12:61:99:357,0,1986
2R	19029245	.	ACTG	A	208.73	.	AC=1;AF=0.500;AN=2;BaseQRankSum=-1.165;ClippingRankSum=0.000;DP=39;ExcessHet=3.0103;FS=6.662;MLEAC=1;MLEAF=0.500;MQ=36.98;MQRankSum=0.734;QD=5.49;ReadPosRankSum=0.269;SOR=2.368;ANN=A|splice_acceptor_variant&splice_region_variant&intron_variant|HIGH|5-HT1B|FBgn0263116|transcript|FBtr0330056|protein_coding|1/8|c.-309-3_-309-1delCAG||||||,A|splice_acceptor_variant&splice_region_variant&intron_variant|HIGH|5-HT1B|FBgn0263116|transcript|FBtr0330055|protein_coding|1/8|c.-309-3_-309-1delCAG||||||,A|splice_acceptor_variant&splice_region_variant&intron_variant|HIGH|5-HT1B|FBgn0263116|transcript|FBtr0086599|protein_coding|1/8|c.-309-3_-309-1delCAG||||||,A|upstream_gene_variant|MODIFIER|CG43351|FBgn0263083|transcript|FBtr0307099|protein_coding||c.-776_-774delCTG|||||763|;LOF=(5-HT1B|FBgn0263116|3|1.00)	GT:AD:DP:GQ:PL	0/1:30,8:38:99:246,0,1429
2R	19035817	.	T	C	115.77	.	AC=1;AF=0.500;AN=2;BaseQRankSum=-1.350;ClippingRankSum=0.000;DP=58;ExcessHet=3.0103;FS=0.000;MLEAC=1;MLEAF=0.500;MQ=44.00;MQRankSum=0.000;QD=2.03;ReadPosRankSum=1.593;SOR=0.941;ANN=C|missense_variant|MODERATE|CG15115|FBgn0034413|transcript|FBtr0086597|protein_coding|3/3|c.452A>G|p.Glu151Gly|452/777|452/777|151/258||,C|upstream_gene_variant|MODIFIER|5-HT1B|FBgn0263116|transcript|FBtr0330056|protein_coding||c.-4087A>G|||||3175|,C|upstream_gene_variant|MODIFIER|5-HT1B|FBgn0263116|transcript|FBtr0330055|protein_coding||c.-4087A>G|||||3175|,C|upstream_gene_variant|MODIFIER|5-HT1B|FBgn0263116|transcript|FBtr0086599|protein_coding||c.-4087A>G|||||3175|	GT:AD:DP:GQ:PL	0/1:50,7:57:99:144,0,1997
2R	19035818	.	C	T	115.77	.	AC=1;AF=0.500;AN=2;BaseQRankSum=2.764;ClippingRankSum=0.000;DP=56;ExcessHet=3.0103;FS=0.000;MLEAC=1;MLEAF=0.500;MQ=44.00;MQRankSum=0.000;QD=2.10;ReadPosRankSum=1.485;SOR=0.941;ANN=T|missense_variant|MODERATE|CG15115|FBgn0034413|transcript|FBtr0086597|protein_coding|3/3|c.451G>A|p.Glu151Lys|451/777|451/777|151/258||,T|upstream_gene_variant|MODIFIER|5-HT1B|FBgn0263116|transcript|FBtr0330056|protein_coding||c.-4088G>A|||||3176|,T|upstream_gene_variant|MODIFIER|5-HT1B|FBgn0263116|transcript|FBtr0330055|protein_coding||c.-4088G>A|||||3176|,T|upstream_gene_variant|MODIFIER|5-HT1B|FBgn0263116|transcript|FBtr0086599|protein_coding||c.-4088G>A|||||3176|	GT:AD:DP:GQ:PL	0/1:48,7:55:99:144,0,1997
2R	19039667	.	T	TTTC	46.73	.	AC=1;AF=0.500;AN=2;BaseQRankSum=0.085;ClippingRankSum=0.000;DP=45;ExcessHet=3.0103;FS=3.830;MLEAC=1;MLEAF=0.500;MQ=43.31;MQRankSum=1.438;QD=1.04;ReadPosRankSum=1.831;SOR=1.572;ANN=TTTC|upstream_gene_variant|MODIFIER|CG15115|FBgn0034413|transcript|FBtr0086597|protein_coding||c.-3281_-3280insGAA|||||3281|,TTTC|intergenic_region|MODIFIER|CG15115-CG15116|FBgn0034413-FBgn0034415|intergenic_region|FBgn0034413-FBgn0034415|||n.19039667_19039668insTTC||||||	GT:AD:DP:GQ:PL	0/1:38,7:45:84:84,0,1111
2R	19059813	.	A	T	44.77	.	AC=1;AF=0.500;AN=2;BaseQRankSum=0.269;ClippingRankSum=0.000;DP=39;ExcessHet=3.0103;FS=0.000;MLEAC=1;MLEAF=0.500;MQ=44.00;MQRankSum=0.000;QD=1.15;ReadPosRankSum=-0.645;SOR=0.680;ANN=T|missense_variant|MODERATE|CG15109|FBgn0034416|transcript|FBtr0299568|protein_coding|3/3|c.104A>T|p.Tyr35Phe|193/1445|104/1170|35/389||,T|missense_variant|MODERATE|CG15109|FBgn0034416|transcript|FBtr0086574|protein_coding|2/2|c.71A>T|p.Tyr24Phe|284/1536|71/1137|24/378||,T|missense_variant|MODERATE|CG15109|FBgn0034416|transcript|FBtr0100137|protein_coding|3/3|c.71A>T|p.Tyr24Phe|203/1455|71/1137|24/378||,T|upstream_gene_variant|MODIFIER|CG15116|FBgn0034415|transcript|FBtr0086596|protein_coding||c.-3900T>A|||||3889|	GT:AD:DP:GQ:PL	0/1:32,7:39:73:73,0,732
2R	19096587	.	G	A	52.77	.	AC=1;AF=0.500;AN=2;BaseQRankSum=1.850;ClippingRankSum=0.000;DP=48;ExcessHet=3.0103;FS=0.000;MLEAC=1;MLEAF=0.500;MQ=43.96;MQRankSum=-2.864;QD=1.10;ReadPosRankSum=0.046;SOR=0.966;ANN=A|upstream_gene_variant|MODIFIER|Ir56a|FBgn0050125|transcript|FBtr0086595|protein_coding||c.-413C>T|||||413|,A|intron_variant|MODIFIER|5-HT1A|FBgn0004168|transcript|FBtr0474126|protein_coding|5/10|c.971+78G>A||||||,A|intron_variant|MODIFIER|5-HT1A|FBgn0004168|transcript|FBtr0086577|protein_coding|5/10|c.971+78G>A||||||	GT:AD:DP:GQ:PL	0/1:43,5:48:81:81,0,1773
2R	19096599	.	C	G	87.77	.	AC=1;AF=0.500;AN=2;BaseQRankSum=0.900;ClippingRankSum=0.000;DP=51;ExcessHet=3.0103;FS=0.000;MLEAC=1;MLEAF=0.500;MQ=43.96;MQRankSum=-2.678;QD=1.72;ReadPosRankSum=-0.384;SOR=0.651;ANN=G|upstream_gene_variant|MODIFIER|Ir56a|FBgn0050125|transcript|FBtr0086595|protein_coding||c.-425G>C|||||425|,G|intron_variant|MODIFIER|5-HT1A|FBgn0004168|transcript|FBtr0474126|protein_coding|5/10|c.971+90C>G||||||,G|intron_variant|MODIFIER|5-HT1A|FBgn0004168|transcript|FBtr0086577|protein_coding|5/10|c.971+90C>G||||||	GT:AD:DP:GQ:PL	0/1:45,6:51:99:116,0,1871
2R	19096606	.	T	A	87.77	.	AC=1;AF=0.500;AN=2;BaseQRankSum=2.203;ClippingRankSum=0.000;DP=48;ExcessHet=3.0103;FS=0.000;MLEAC=1;MLEAF=0.500;MQ=43.96;MQRankSum=-2.583;QD=1.83;ReadPosRankSum=-1.105;SOR=0.606;ANN=A|upstream_gene_variant|MODIFIER|Ir56a|FBgn0050125|transcript|FBtr0086595|protein_coding||c.-432A>T|||||432|,A|intron_variant|MODIFIER|5-HT1A|FBgn0004168|transcript|FBtr0474126|protein_coding|5/10|c.971+97T>A||||||,A|intron_variant|MODIFIER|5-HT1A|FBgn0004168|transcript|FBtr0086577|protein_coding|5/10|c.971+97T>A||||||	GT:AD:DP:GQ:PL	0/1:42,6:48:99:116,0,1871
2R	19096616	.	T	C	97.77	.	AC=1;AF=0.500;AN=2;BaseQRankSum=-1.294;ClippingRankSum=0.000;DP=48;ExcessHet=3.0103;FS=0.000;MLEAC=1;MLEAF=0.500;MQ=43.96;MQRankSum=-2.583;QD=2.04;ReadPosRankSum=-1.295;SOR=0.693;ANN=C|upstream_gene_variant|MODIFIER|Ir56a|FBgn0050125|transcript|FBtr0086595|protein_coding||c.-442A>G|||||442|,C|intron_variant|MODIFIER|5-HT1A|FBgn0004168|transcript|FBtr0474126|protein_coding|5/10|c.971+107T>C||||||,C|intron_variant|MODIFIER|5-HT1A|FBgn0004168|transcript|FBtr0086577|protein_coding|5/10|c.971+107T>C||||||	GT:AD:DP:GQ:PL	0/1:42,6:48:99:126,0,1715
2R	19113247	.	G	GC	138.73	.	AC=1;AF=0.500;AN=2;BaseQRankSum=1.021;ClippingRankSum=0.000;DP=62;ExcessHet=3.0103;FS=0.000;MLEAC=1;MLEAF=0.500;MQ=43.75;MQRankSum=-4.598;QD=2.27;ReadPosRankSum=-1.559;SOR=0.693;ANN=GC|intron_variant|MODIFIER|5-HT1A|FBgn0004168|transcript|FBtr0474126|protein_coding|7/10|c.1300-672dupC||||||INFO_REALIGN_3_PRIME,GC|intron_variant|MODIFIER|5-HT1A|FBgn0004168|transcript|FBtr0086577|protein_coding|7/10|c.1300-672dupC||||||INFO_REALIGN_3_PRIME	GT:AD:DP:GQ:PL	0/1:53,8:61:99:176,0,2198
2R	19113250	.	A	T	135.77	.	AC=1;AF=0.500;AN=2;BaseQRankSum=1.329;ClippingRankSum=0.000;DP=62;ExcessHet=3.0103;FS=0.000;MLEAC=1;MLEAF=0.500;MQ=43.75;MQRankSum=-4.647;QD=2.19;ReadPosRankSum=-1.923;SOR=0.739;ANN=T|intron_variant|MODIFIER|5-HT1A|FBgn0004168|transcript|FBtr0474126|protein_coding|7/10|c.1300-670A>T||||||,T|intron_variant|MODIFIER|5-HT1A|FBgn0004168|transcript|FBtr0086577|protein_coding|7/10|c.1300-670A>T||||||	GT:AD:DP:GQ:PL	0/1:54,8:62:99:164,0,2366
2R	19113314	.	A	T	113.77	.	AC=1;AF=0.500;AN=2;BaseQRankSum=-0.508;ClippingRankSum=0.000;DP=68;ExcessHet=3.0103;FS=8.984;MLEAC=1;MLEAF=0.500;MQ=43.44;MQRankSum=-5.585;QD=1.70;ReadPosRankSum=-0.542;SOR=1.779;ANN=T|intron_variant|MODIFIER|5-HT1A|FBgn0004168|transcript|FBtr0474126|protein_coding|7/10|c.1300-606A>T||||||,T|intron_variant|MODIFIER|5-HT1A|FBgn0004168|transcript|FBtr0086577|protein_coding|7/10|c.1300-606A>T||||||	GT:AD:DP:GQ:PL	0/1:59,8:67:99:142,0,2459
2R	19113317	.	A	G	104.77	.	AC=1;AF=0.500;AN=2;BaseQRankSum=-1.068;ClippingRankSum=0.000;DP=71;ExcessHet=3.0103;FS=12.802;MLEAC=1;MLEAF=0.500;MQ=43.46;MQRankSum=-5.736;QD=1.50;ReadPosRankSum=-0.120;SOR=1.751;ANN=G|intron_variant|MODIFIER|5-HT1A|FBgn0004168|transcript|FBtr0474126|protein_coding|7/10|c.1300-603A>G||||||,G|intron_variant|MODIFIER|5-HT1A|FBgn0004168|transcript|FBtr0086577|protein_coding|7/10|c.1300-603A>G||||||	GT:AD:DP:GQ:PL	0/1:62,8:70:99:133,0,2546
2R	19113338	.	TAA	T	31.73	.	AC=1;AF=0.500;AN=2;BaseQRankSum=-1.140;ClippingRankSum=0.000;DP=65;ExcessHet=3.0103;FS=9.746;MLEAC=1;MLEAF=0.500;MQ=43.41;MQRankSum=-5.160;QD=0.54;ReadPosRankSum=-1.308;SOR=0.891;ANN=T|intron_variant|MODIFIER|5-HT1A|FBgn0004168|transcript|FBtr0474126|protein_coding|7/10|c.1300-573_1300-572delAA||||||INFO_REALIGN_3_PRIME,T|intron_variant|MODIFIER|5-HT1A|FBgn0004168|transcript|FBtr0086577|protein_coding|7/10|c.1300-573_1300-572delAA||||||INFO_REALIGN_3_PRIME	GT:AD:DP:GQ:PL	0/1:51,8:59:69:69,0,1354
2R	19127037	.	TAAAA	T	124.73	.	AC=1;AF=0.500;AN=2;BaseQRankSum=3.200;ClippingRankSum=0.000;DP=63;ExcessHet=3.0103;FS=4.107;MLEAC=1;MLEAF=0.500;MQ=43.46;MQRankSum=0.601;QD=2.01;ReadPosRankSum=0.381;SOR=1.850;ANN=T|upstream_gene_variant|MODIFIER|botv|FBgn0027535|transcript|FBtr0086579|protein_coding||c.-2652_-2649delAAAA|||||2551|,T|upstream_gene_variant|MODIFIER|CG15117|FBgn0034417|transcript|FBtr0340458|protein_coding||c.-2115_-2112delTTTT|||||1820|,T|upstream_gene_variant|MODIFIER|CG15117|FBgn0034417|transcript|FBtr0340457|protein_coding||c.-800_-797delTTTT|||||769|,T|upstream_gene_variant|MODIFIER|CG15117|FBgn0034417|transcript|FBtr0340459|protein_coding||c.-1391_-1388delTTTT|||||769|,T|intron_variant|MODIFIER|CG15117|FBgn0034417|transcript|FBtr0086594|protein_coding|1/8|c.46+429_46+432delTTTT||||||,T|intron_variant|MODIFIER|CG15117|FBgn0034417|transcript|FBtr0100129|protein_coding|1/8|c.4+151_4+154delTTTT||||||,T|intron_variant|MODIFIER|CG15117|FBgn0034417|transcript|FBtr0086593|protein_coding|1/8|c.4+1956_4+1959delTTTT||||||	GT:AD:DP:GQ:PL	0/1:54,8:62:99:162,0,2221
2R	19127042	.	A	C	133.77	.	AC=1;AF=0.500;AN=2;BaseQRankSum=-0.239;ClippingRankSum=0.000;DP=65;ExcessHet=3.0103;FS=8.840;MLEAC=1;MLEAF=0.500;MQ=43.47;MQRankSum=0.567;QD=2.06;ReadPosRankSum=1.798;SOR=2.392;ANN=C|upstream_gene_variant|MODIFIER|botv|FBgn0027535|transcript|FBtr0086579|protein_coding||c.-2648A>C|||||2547|,C|upstream_gene_variant|MODIFIER|CG15117|FBgn0034417|transcript|FBtr0340458|protein_coding||c.-2116T>G|||||1824|,C|upstream_gene_variant|MODIFIER|CG15117|FBgn0034417|transcript|FBtr0340457|protein_coding||c.-801T>G|||||773|,C|upstream_gene_variant|MODIFIER|CG15117|FBgn0034417|transcript|FBtr0340459|protein_coding||c.-1392T>G|||||773|,C|intron_variant|MODIFIER|CG15117|FBgn0034417|transcript|FBtr0086594|protein_coding|1/8|c.46+428T>G||||||,C|intron_variant|MODIFIER|CG15117|FBgn0034417|transcript|FBtr0100129|protein_coding|1/8|c.4+150T>G||||||,C|intron_variant|MODIFIER|CG15117|FBgn0034417|transcript|FBtr0086593|protein_coding|1/8|c.4+1955T>G||||||	GT:AD:DP:GQ:PL	0/1:57,8:65:99:162,0,2425
2R	19127052	.	A	ATT	112.73	.	AC=1;AF=0.500;AN=2;BaseQRankSum=0.135;ClippingRankSum=0.000;DP=64;ExcessHet=3.0103;FS=6.191;MLEAC=1;MLEAF=0.500;MQ=43.47;MQRankSum=0.572;QD=1.76;ReadPosRankSum=1.696;SOR=2.194;ANN=ATT|upstream_gene_variant|MODIFIER|botv|FBgn0027535|transcript|FBtr0086579|protein_coding||c.-2638_-2637insTT|||||2536|,ATT|upstream_gene_variant|MODIFIER|CG15117|FBgn0034417|transcript|FBtr0340458|protein_coding||c.-2127_-2126insAA|||||1835|,ATT|upstream_gene_variant|MODIFIER|CG15117|FBgn0034417|transcript|FBtr0340457|protein_coding||c.-812_-811insAA|||||784|,ATT|upstream_gene_variant|MODIFIER|CG15117|FBgn0034417|transcript|FBtr0340459|protein_coding||c.-1403_-1402insAA|||||784|,ATT|intron_variant|MODIFIER|CG15117|FBgn0034417|transcript|FBtr0086594|protein_coding|1/8|c.46+417_46+418insAA||||||,ATT|intron_variant|MODIFIER|CG15117|FBgn0034417|transcript|FBtr0100129|protein_coding|1/8|c.4+139_4+140insAA||||||,ATT|intron_variant|MODIFIER|CG15117|FBgn0034417|transcript|FBtr0086593|protein_coding|1/8|c.4+1944_4+1945insAA||||||	GT:AD:DP:GQ:PL	0/1:56,8:64:99:150,0,2664
2R	19130919	.	T	A	39.77	.	AC=1;AF=0.500;AN=2;BaseQRankSum=-0.384;ClippingRankSum=0.000;DP=52;ExcessHet=3.0103;FS=1.575;MLEAC=1;MLEAF=0.500;MQ=44.00;MQRankSum=0.000;QD=0.78;ReadPosRankSum=0.174;SOR=0.314;ANN=A|synonymous_variant|LOW|botv|FBgn0027535|transcript|FBtr0086579|protein_coding|3/3|c.720T>A|p.Val240Val|821/3608|720/2919|240/972||,A|upstream_gene_variant|MODIFIER|CG15117|FBgn0034417|transcript|FBtr0086594|protein_coding||c.-3404A>T|||||3295|,A|upstream_gene_variant|MODIFIER|CG15117|FBgn0034417|transcript|FBtr0340457|protein_coding||c.-4678A>T|||||4650|,A|upstream_gene_variant|MODIFIER|CG15117|FBgn0034417|transcript|FBtr0340459|protein_coding||c.-5269A>T|||||4650|,A|upstream_gene_variant|MODIFIER|CG15117|FBgn0034417|transcript|FBtr0100129|protein_coding||c.-3724A>T|||||3700|,A|upstream_gene_variant|MODIFIER|CG15117|FBgn0034417|transcript|FBtr0086593|protein_coding||c.-1919A>T|||||1619|,A|downstream_gene_variant|MODIFIER|CG15118|FBgn0034418|transcript|FBtr0086590|protein_coding||c.*3296A>T|||||2808|,A|downstream_gene_variant|MODIFIER|CG15118|FBgn0034418|transcript|FBtr0086592|protein_coding||c.*3296A>T|||||2808|,A|downstream_gene_variant|MODIFIER|CG15118|FBgn0034418|transcript|FBtr0086591|protein_coding||c.*3296A>T|||||2808|,A|downstream_gene_variant|MODIFIER|CG15118|FBgn0034418|transcript|FBtr0113096|protein_coding||c.*3612A>T|||||2808|	GT:AD:DP:GQ:PL	0/1:43,8:51:68:68,0,1001
2R	19133046	.	G	A	71.77	.	AC=1;AF=0.500;AN=2;BaseQRankSum=2.292;ClippingRankSum=0.000;DP=52;ExcessHet=3.0103;FS=1.450;MLEAC=1;MLEAF=0.500;MQ=44.00;MQRankSum=0.000;QD=1.38;ReadPosRankSum=1.600;SOR=0.732;ANN=A|synonymous_variant|LOW|botv|FBgn0027535|transcript|FBtr0086579|protein_coding|3/3|c.2847G>A|p.Gln949Gln|2948/3608|2847/2919|949/972||,A|upstream_gene_variant|MODIFIER|CG15111|FBgn0034419|transcript|FBtr0086580|protein_coding||c.-4734G>A|||||4326|,A|upstream_gene_variant|MODIFIER|CG15117|FBgn0034417|transcript|FBtr0086593|protein_coding||c.-4046C>T|||||3746|,A|upstream_gene_variant|MODIFIER|CG15111|FBgn0034419|transcript|FBtr0086581|protein_coding||c.-4579G>A|||||4326|,A|downstream_gene_variant|MODIFIER|CG15118|FBgn0034418|transcript|FBtr0086590|protein_coding||c.*1169C>T|||||681|,A|downstream_gene_variant|MODIFIER|CG15118|FBgn0034418|transcript|FBtr0086592|protein_coding||c.*1169C>T|||||681|,A|downstream_gene_variant|MODIFIER|CG15118|FBgn0034418|transcript|FBtr0086591|protein_coding||c.*1169C>T|||||681|,A|downstream_gene_variant|MODIFIER|CG15118|FBgn0034418|transcript|FBtr0113096|protein_coding||c.*1485C>T|||||681|	GT:AD:DP:GQ:PL	0/1:43,9:52:99:100,0,1007
2R	19133350	.	A	T	72.77	.	AC=1;AF=0.500;AN=2;BaseQRankSum=1.673;ClippingRankSum=0.000;DP=82;ExcessHet=3.0103;FS=0.000;MLEAC=1;MLEAF=0.500;MQ=43.79;MQRankSum=-8.976;QD=0.89;ReadPosRankSum=0.293;SOR=0.844;ANN=T|3_prime_UTR_variant|MODIFIER|botv|FBgn0027535|transcript|FBtr0086579|protein_coding|3/3|c.*232A>T|||||232|,T|upstream_gene_variant|MODIFIER|CG15111|FBgn0034419|transcript|FBtr0086580|protein_coding||c.-4430A>T|||||4022|,T|upstream_gene_variant|MODIFIER|CG15117|FBgn0034417|transcript|FBtr0086593|protein_coding||c.-4350T>A|||||4050|,T|upstream_gene_variant|MODIFIER|CG15111|FBgn0034419|transcript|FBtr0086581|protein_coding||c.-4275A>T|||||4022|,T|downstream_gene_variant|MODIFIER|CG15118|FBgn0034418|transcript|FBtr0086590|protein_coding||c.*865T>A|||||377|,T|downstream_gene_variant|MODIFIER|CG15118|FBgn0034418|transcript|FBtr0086592|protein_coding||c.*865T>A|||||377|,T|downstream_gene_variant|MODIFIER|CG15118|FBgn0034418|transcript|FBtr0086591|protein_coding||c.*865T>A|||||377|,T|downstream_gene_variant|MODIFIER|CG15118|FBgn0034418|transcript|FBtr0113096|protein_coding||c.*1181T>A|||||377|	GT:AD:DP:GQ:PL	0/1:74,8:82:99:101,0,4815
2R	19133351	.	A	C	69.77	.	AC=1;AF=0.500;AN=2;BaseQRankSum=0.024;ClippingRankSum=0.000;DP=82;ExcessHet=3.0103;FS=0.000;MLEAC=1;MLEAF=0.500;MQ=43.76;MQRankSum=-8.432;QD=0.85;ReadPosRankSum=0.284;SOR=0.906;ANN=C|3_prime_UTR_variant|MODIFIER|botv|FBgn0027535|transcript|FBtr0086579|protein_coding|3/3|c.*233A>C|||||233|,C|upstream_gene_variant|MODIFIER|CG15111|FBgn0034419|transcript|FBtr0086580|protein_coding||c.-4429A>C|||||4021|,C|upstream_gene_variant|MODIFIER|CG15117|FBgn0034417|transcript|FBtr0086593|protein_coding||c.-4351T>G|||||4051|,C|upstream_gene_variant|MODIFIER|CG15111|FBgn0034419|transcript|FBtr0086581|protein_coding||c.-4274A>C|||||4021|,C|downstream_gene_variant|MODIFIER|CG15118|FBgn0034418|transcript|FBtr0086590|protein_coding||c.*864T>G|||||376|,C|downstream_gene_variant|MODIFIER|CG15118|FBgn0034418|transcript|FBtr0086592|protein_coding||c.*864T>G|||||376|,C|downstream_gene_variant|MODIFIER|CG15118|FBgn0034418|transcript|FBtr0086591|protein_coding||c.*864T>G|||||376|,C|downstream_gene_variant|MODIFIER|CG15118|FBgn0034418|transcript|FBtr0113096|protein_coding||c.*1180T>G|||||376|	GT:AD:DP:GQ:PL	0/1:74,8:82:98:98,0,4884
2R	19133361	.	C	G	84.77	.	AC=1;AF=0.500;AN=2;BaseQRankSum=0.372;ClippingRankSum=0.000;DP=81;ExcessHet=3.0103;FS=1.384;MLEAC=1;MLEAF=0.500;MQ=43.76;MQRankSum=-8.379;QD=1.05;ReadPosRankSum=0.879;SOR=0.935;ANN=G|3_prime_UTR_variant|MODIFIER|botv|FBgn0027535|transcript|FBtr0086579|protein_coding|3/3|c.*243C>G|||||243|,G|upstream_gene_variant|MODIFIER|CG15111|FBgn0034419|transcript|FBtr0086580|protein_coding||c.-4419C>G|||||4011|,G|upstream_gene_variant|MODIFIER|CG15117|FBgn0034417|transcript|FBtr0086593|protein_coding||c.-4361G>C|||||4061|,G|upstream_gene_variant|MODIFIER|CG15111|FBgn0034419|transcript|FBtr0086581|protein_coding||c.-4264C>G|||||4011|,G|downstream_gene_variant|MODIFIER|CG15118|FBgn0034418|transcript|FBtr0086590|protein_coding||c.*854G>C|||||366|,G|downstream_gene_variant|MODIFIER|CG15118|FBgn0034418|transcript|FBtr0086592|protein_coding||c.*854G>C|||||366|,G|downstream_gene_variant|MODIFIER|CG15118|FBgn0034418|transcript|FBtr0086591|protein_coding||c.*854G>C|||||366|,G|downstream_gene_variant|MODIFIER|CG15118|FBgn0034418|transcript|FBtr0113096|protein_coding||c.*1170G>C|||||366|	GT:AD:DP:GQ:PL	0/1:73,8:81:99:113,0,4724
2R	19133367	.	A	AT	30.73	.	AC=1;AF=0.500;AN=2;BaseQRankSum=-0.098;ClippingRankSum=0.000;DP=80;ExcessHet=3.0103;FS=0.000;MLEAC=1;MLEAF=0.500;MQ=43.78;MQRankSum=-8.265;QD=0.38;ReadPosRankSum=1.717;SOR=0.730;ANN=AT|3_prime_UTR_variant|MODIFIER|botv|FBgn0027535|transcript|FBtr0086579|protein_coding|3/3|c.*251dupT|||||252|INFO_REALIGN_3_PRIME,AT|upstream_gene_variant|MODIFIER|CG15111|FBgn0034419|transcript|FBtr0086580|protein_coding||c.-4413_-4412insT|||||4004|,AT|upstream_gene_variant|MODIFIER|CG15117|FBgn0034417|transcript|FBtr0086593|protein_coding||c.-4368dupA|||||4068|,AT|upstream_gene_variant|MODIFIER|CG15111|FBgn0034419|transcript|FBtr0086581|protein_coding||c.-4258_-4257insT|||||4004|,AT|downstream_gene_variant|MODIFIER|CG15118|FBgn0034418|transcript|FBtr0086590|protein_coding||c.*847dupA|||||359|,AT|downstream_gene_variant|MODIFIER|CG15118|FBgn0034418|transcript|FBtr0086592|protein_coding||c.*847dupA|||||359|,AT|downstream_gene_variant|MODIFIER|CG15118|FBgn0034418|transcript|FBtr0086591|protein_coding||c.*847dupA|||||359|,AT|downstream_gene_variant|MODIFIER|CG15118|FBgn0034418|transcript|FBtr0113096|protein_coding||c.*1163dupA|||||359|	GT:AD:DP:GQ:PL	0/1:73,7:80:68:68,0,4795
2R	19133371	.	G	GGTAGAAAATTTAT	81.73	.	AC=1;AF=0.500;AN=2;BaseQRankSum=0.925;ClippingRankSum=0.000;DP=80;ExcessHet=3.0103;FS=0.000;MLEAC=1;MLEAF=0.500;MQ=43.78;MQRankSum=-8.212;QD=1.03;ReadPosRankSum=1.745;SOR=0.699;ANN=GGTAGAAAATTTAT|3_prime_UTR_variant|MODIFIER|botv|FBgn0027535|transcript|FBtr0086579|protein_coding|3/3|c.*253_*254insGTAGAAAATTTAT|||||254|,GGTAGAAAATTTAT|upstream_gene_variant|MODIFIER|CG15111|FBgn0034419|transcript|FBtr0086580|protein_coding||c.-4409_-4408insGTAGAAAATTTAT|||||4000|,GGTAGAAAATTTAT|upstream_gene_variant|MODIFIER|CG15117|FBgn0034417|transcript|FBtr0086593|protein_coding||c.-4372_-4371insATAAATTTTCTAC|||||4072|,GGTAGAAAATTTAT|upstream_gene_variant|MODIFIER|CG15111|FBgn0034419|transcript|FBtr0086581|protein_coding||c.-4254_-4253insGTAGAAAATTTAT|||||4000|,GGTAGAAAATTTAT|downstream_gene_variant|MODIFIER|CG15118|FBgn0034418|transcript|FBtr0086590|protein_coding||c.*843_*844insATAAATTTTCTAC|||||355|,GGTAGAAAATTTAT|downstream_gene_variant|MODIFIER|CG15118|FBgn0034418|transcript|FBtr0086592|protein_coding||c.*843_*844insATAAATTTTCTAC|||||355|,GGTAGAAAATTTAT|downstream_gene_variant|MODIFIER|CG15118|FBgn0034418|transcript|FBtr0086591|protein_coding||c.*843_*844insATAAATTTTCTAC|||||355|,GGTAGAAAATTTAT|downstream_gene_variant|MODIFIER|CG15118|FBgn0034418|transcript|FBtr0113096|protein_coding||c.*1159_*1160insATAAATTTTCTAC|||||355|	GT:AD:DP:GQ:PL	0/1:72,7:79:99:119,0,4666
2R	19133500	.	C	G	165.77	.	AC=1;AF=0.500;AN=2;BaseQRankSum=-0.669;ClippingRankSum=0.000;DP=71;ExcessHet=3.0103;FS=3.195;MLEAC=1;MLEAF=0.500;MQ=43.86;MQRankSum=-2.334;QD=2.37;ReadPosRankSum=-0.314;SOR=1.387;ANN=G|3_prime_UTR_variant|MODIFIER|botv|FBgn0027535|transcript|FBtr0086579|protein_coding|3/3|c.*382C>G|||||382|,G|upstream_gene_variant|MODIFIER|CG15111|FBgn0034419|transcript|FBtr0086580|protein_coding||c.-4280C>G|||||3872|,G|upstream_gene_variant|MODIFIER|CG15117|FBgn0034417|transcript|FBtr0086593|protein_coding||c.-4500G>C|||||4200|,G|upstream_gene_variant|MODIFIER|CG15111|FBgn0034419|transcript|FBtr0086581|protein_coding||c.-4125C>G|||||3872|,G|downstream_gene_variant|MODIFIER|CG15118|FBgn0034418|transcript|FBtr0086590|protein_coding||c.*715G>C|||||227|,G|downstream_gene_variant|MODIFIER|CG15118|FBgn0034418|transcript|FBtr0086592|protein_coding||c.*715G>C|||||227|,G|downstream_gene_variant|MODIFIER|CG15118|FBgn0034418|transcript|FBtr0086591|protein_coding||c.*715G>C|||||227|,G|downstream_gene_variant|MODIFIER|CG15118|FBgn0034418|transcript|FBtr0113096|protein_coding||c.*1031G>C|||||227|	GT:AD:DP:GQ:PL	0/1:61,9:70:99:194,0,2803
2R	19133505	.	A	T	241.77	.	AC=1;AF=0.500;AN=2;BaseQRankSum=-1.505;ClippingRankSum=0.000;DP=71;ExcessHet=3.0103;FS=1.334;MLEAC=1;MLEAF=0.500;MQ=43.86;MQRankSum=-2.149;QD=3.45;ReadPosRankSum=-0.755;SOR=1.085;ANN=T|3_prime_UTR_variant|MODIFIER|botv|FBgn0027535|transcript|FBtr0086579|protein_coding|3/3|c.*387A>T|||||387|,T|upstream_gene_variant|MODIFIER|CG15111|FBgn0034419|transcript|FBtr0086580|protein_coding||c.-4275A>T|||||3867|,T|upstream_gene_variant|MODIFIER|CG15117|FBgn0034417|transcript|FBtr0086593|protein_coding||c.-4505T>A|||||4205|,T|upstream_gene_variant|MODIFIER|CG15111|FBgn0034419|transcript|FBtr0086581|protein_coding||c.-4120A>T|||||3867|,T|downstream_gene_variant|MODIFIER|CG15118|FBgn0034418|transcript|FBtr0086590|protein_coding||c.*710T>A|||||222|,T|downstream_gene_variant|MODIFIER|CG15118|FBgn0034418|transcript|FBtr0086592|protein_coding||c.*710T>A|||||222|,T|downstream_gene_variant|MODIFIER|CG15118|FBgn0034418|transcript|FBtr0086591|protein_coding||c.*710T>A|||||222|,T|downstream_gene_variant|MODIFIER|CG15118|FBgn0034418|transcript|FBtr0113096|protein_coding||c.*1026T>A|||||222|	GT:AD:DP:GQ:PL	0/1:60,10:70:99:270,0,2788
2R	19133506	.	A	T	241.77	.	AC=1;AF=0.500;AN=2;BaseQRankSum=-1.013;ClippingRankSum=0.000;DP=72;ExcessHet=3.0103;FS=0.000;MLEAC=1;MLEAF=0.500;MQ=43.82;MQRankSum=-2.920;QD=3.41;ReadPosRankSum=-1.230;SOR=0.859;ANN=T|3_prime_UTR_variant|MODIFIER|botv|FBgn0027535|transcript|FBtr0086579|protein_coding|3/3|c.*388A>T|||||388|,T|upstream_gene_variant|MODIFIER|CG15111|FBgn0034419|transcript|FBtr0086580|protein_coding||c.-4274A>T|||||3866|,T|upstream_gene_variant|MODIFIER|CG15117|FBgn0034417|transcript|FBtr0086593|protein_coding||c.-4506T>A|||||4206|,T|upstream_gene_variant|MODIFIER|CG15111|FBgn0034419|transcript|FBtr0086581|protein_coding||c.-4119A>T|||||3866|,T|downstream_gene_variant|MODIFIER|CG15118|FBgn0034418|transcript|FBtr0086590|protein_coding||c.*709T>A|||||221|,T|downstream_gene_variant|MODIFIER|CG15118|FBgn0034418|transcript|FBtr0086592|protein_coding||c.*709T>A|||||221|,T|downstream_gene_variant|MODIFIER|CG15118|FBgn0034418|transcript|FBtr0086591|protein_coding||c.*709T>A|||||221|,T|downstream_gene_variant|MODIFIER|CG15118|FBgn0034418|transcript|FBtr0113096|protein_coding||c.*1025T>A|||||221|	GT:AD:DP:GQ:PL	0/1:60,11:71:99:270,0,2788
2R	19133518	.	T	C	195.77	.	AC=1;AF=0.500;AN=2;BaseQRankSum=-2.481;ClippingRankSum=0.000;DP=73;ExcessHet=3.0103;FS=2.881;MLEAC=1;MLEAF=0.500;MQ=43.83;MQRankSum=-3.188;QD=2.68;ReadPosRankSum=0.258;SOR=1.027;ANN=C|3_prime_UTR_variant|MODIFIER|botv|FBgn0027535|transcript|FBtr0086579|protein_coding|3/3|c.*400T>C|||||400|,C|upstream_gene_variant|MODIFIER|CG15111|FBgn0034419|transcript|FBtr0086580|protein_coding||c.-4262T>C|||||3854|,C|upstream_gene_variant|MODIFIER|CG15117|FBgn0034417|transcript|FBtr0086593|protein_coding||c.-4518A>G|||||4218|,C|upstream_gene_variant|MODIFIER|CG15111|FBgn0034419|transcript|FBtr0086581|protein_coding||c.-4107T>C|||||3854|,C|downstream_gene_variant|MODIFIER|CG15118|FBgn0034418|transcript|FBtr0086590|protein_coding||c.*697A>G|||||209|,C|downstream_gene_variant|MODIFIER|CG15118|FBgn0034418|transcript|FBtr0086592|protein_coding||c.*697A>G|||||209|,C|downstream_gene_variant|MODIFIER|CG15118|FBgn0034418|transcript|FBtr0086591|protein_coding||c.*697A>G|||||209|,C|downstream_gene_variant|MODIFIER|CG15118|FBgn0034418|transcript|FBtr0113096|protein_coding||c.*1013A>G|||||209|	GT:AD:DP:GQ:PL	0/1:63,10:73:99:224,0,2712
2R	19133526	.	C	T	195.77	.	AC=1;AF=0.500;AN=2;BaseQRankSum=1.223;ClippingRankSum=0.000;DP=73;ExcessHet=3.0103;FS=2.881;MLEAC=1;MLEAF=0.500;MQ=43.83;MQRankSum=-3.188;QD=2.68;ReadPosRankSum=0.506;SOR=1.027;ANN=T|3_prime_UTR_variant|MODIFIER|botv|FBgn0027535|transcript|FBtr0086579|protein_coding|3/3|c.*408C>T|||||408|,T|upstream_gene_variant|MODIFIER|CG15111|FBgn0034419|transcript|FBtr0086580|protein_coding||c.-4254C>T|||||3846|,T|upstream_gene_variant|MODIFIER|CG15117|FBgn0034417|transcript|FBtr0086593|protein_coding||c.-4526G>A|||||4226|,T|upstream_gene_variant|MODIFIER|CG15111|FBgn0034419|transcript|FBtr0086581|protein_coding||c.-4099C>T|||||3846|,T|downstream_gene_variant|MODIFIER|CG15118|FBgn0034418|transcript|FBtr0086590|protein_coding||c.*689G>A|||||201|,T|downstream_gene_variant|MODIFIER|CG15118|FBgn0034418|transcript|FBtr0086592|protein_coding||c.*689G>A|||||201|,T|downstream_gene_variant|MODIFIER|CG15118|FBgn0034418|transcript|FBtr0086591|protein_coding||c.*689G>A|||||201|,T|downstream_gene_variant|MODIFIER|CG15118|FBgn0034418|transcript|FBtr0113096|protein_coding||c.*1005G>A|||||201|	GT:AD:DP:GQ:PL	0/1:63,10:73:99:224,0,2707
2R	19133573	.	A	T	37.77	.	AC=1;AF=0.500;AN=2;BaseQRankSum=-0.363;ClippingRankSum=0.000;DP=70;ExcessHet=3.0103;FS=0.000;MLEAC=1;MLEAF=0.500;MQ=43.82;MQRankSum=-4.324;QD=0.55;ReadPosRankSum=-0.532;SOR=0.542;ANN=T|3_prime_UTR_variant|MODIFIER|botv|FBgn0027535|transcript|FBtr0086579|protein_coding|3/3|c.*455A>T|||||455|,T|upstream_gene_variant|MODIFIER|CG15111|FBgn0034419|transcript|FBtr0086580|protein_coding||c.-4207A>T|||||3799|,T|upstream_gene_variant|MODIFIER|CG15117|FBgn0034417|transcript|FBtr0086593|protein_coding||c.-4573T>A|||||4273|,T|upstream_gene_variant|MODIFIER|CG15111|FBgn0034419|transcript|FBtr0086581|protein_coding||c.-4052A>T|||||3799|,T|downstream_gene_variant|MODIFIER|CG15118|FBgn0034418|transcript|FBtr0086590|protein_coding||c.*642T>A|||||154|,T|downstream_gene_variant|MODIFIER|CG15118|FBgn0034418|transcript|FBtr0086592|protein_coding||c.*642T>A|||||154|,T|downstream_gene_variant|MODIFIER|CG15118|FBgn0034418|transcript|FBtr0086591|protein_coding||c.*642T>A|||||154|,T|downstream_gene_variant|MODIFIER|CG15118|FBgn0034418|transcript|FBtr0113096|protein_coding||c.*958T>A|||||154|	GT:AD:DP:GQ:PL	0/1:59,10:69:66:66,0,1378
2R	19135911	.	AT	A	83.73	.	AC=1;AF=0.500;AN=2;BaseQRankSum=-0.250;ClippingRankSum=0.000;DP=74;ExcessHet=3.0103;FS=0.000;MLEAC=1;MLEAF=0.500;MQ=42.44;MQRankSum=3.028;QD=1.20;ReadPosRankSum=-0.315;SOR=0.505;ANN=A|upstream_gene_variant|MODIFIER|CG15111|FBgn0034419|transcript|FBtr0086580|protein_coding||c.-1868delT|||||1460|,A|upstream_gene_variant|MODIFIER|CG15111|FBgn0034419|transcript|FBtr0086581|protein_coding||c.-1713delT|||||1460|,A|downstream_gene_variant|MODIFIER|botv|FBgn0027535|transcript|FBtr0086579|protein_coding||c.*2794delT|||||2206|,A|intron_variant|MODIFIER|CG15118|FBgn0034418|transcript|FBtr0086590|protein_coding|5/7|c.858+27delA||||||,A|intron_variant|MODIFIER|CG15118|FBgn0034418|transcript|FBtr0086592|protein_coding|3/5|c.723+27delA||||||,A|intron_variant|MODIFIER|CG15118|FBgn0034418|transcript|FBtr0086591|protein_coding|4/6|c.858+27delA||||||,A|intron_variant|MODIFIER|CG15118|FBgn0034418|transcript|FBtr0113096|protein_coding|4/6|c.858+27delA||||||	GT:AD:DP:GQ:PL	0/1:59,11:70:99:121,0,1459
2R	19140991	.	T	A	60.77	.	AC=1;AF=0.500;AN=2;BaseQRankSum=1.242;ClippingRankSum=0.000;DP=81;ExcessHet=3.0103;FS=4.507;MLEAC=1;MLEAF=0.500;MQ=44.00;MQRankSum=0.000;QD=0.75;ReadPosRankSum=2.354;SOR=0.839;ANN=A|3_prime_UTR_variant|MODIFIER|CG15111|FBgn0034419|transcript|FBtr0086580|protein_coding|6/6|c.*85T>A|||||85|,A|3_prime_UTR_variant|MODIFIER|CG15111|FBgn0034419|transcript|FBtr0086581|protein_coding|5/5|c.*85T>A|||||85|,A|upstream_gene_variant|MODIFIER|CG15118|FBgn0034418|transcript|FBtr0086590|protein_coding||c.-3895A>T|||||3822|,A|upstream_gene_variant|MODIFIER|lncRNA:CR43399|FBgn0263290|transcript|FBtr0308635|lincRNA||n.-3555T>A|||||3555|,A|upstream_gene_variant|MODIFIER|CG15118|FBgn0034418|transcript|FBtr0086592|protein_coding||c.-4206A>T|||||4128|,A|upstream_gene_variant|MODIFIER|CG15118|FBgn0034418|transcript|FBtr0086591|protein_coding||c.-3948A>T|||||3822|,A|upstream_gene_variant|MODIFIER|CG15118|FBgn0034418|transcript|FBtr0113096|protein_coding||c.-3948A>T|||||3822|,A|upstream_gene_variant|MODIFIER|ena|FBgn0000578|transcript|FBtr0100174|protein_coding||c.-1046T>A|||||641|,A|upstream_gene_variant|MODIFIER|ena|FBgn0000578|transcript|FBtr0086582|protein_coding||c.-1482T>A|||||641|,A|upstream_gene_variant|MODIFIER|ena|FBgn0000578|transcript|FBtr0086583|protein_coding||c.-1046T>A|||||641|,A|upstream_gene_variant|MODIFIER|ena|FBgn0000578|transcript|FBtr0100176|protein_coding||c.-1122T>A|||||641|,A|upstream_gene_variant|MODIFIER|ena|FBgn0000578|transcript|FBtr0340450|protein_coding||c.-1046T>A|||||641|	GT:AD:DP:GQ:PL	0/1:69,12:81:89:89,0,1568
2R	19141310	.	C	A	45.77	.	AC=1;AF=0.500;AN=2;BaseQRankSum=-0.262;ClippingRankSum=0.000;DP=65;ExcessHet=3.0103;FS=1.686;MLEAC=1;MLEAF=0.500;MQ=43.88;MQRankSum=-6.397;QD=0.70;ReadPosRankSum=0.471;SOR=1.188;ANN=A|upstream_gene_variant|MODIFIER|CG15118|FBgn0034418|transcript|FBtr0086590|protein_coding||c.-4214G>T|||||4141|,A|upstream_gene_variant|MODIFIER|lncRNA:CR43399|FBgn0263290|transcript|FBtr0308635|lincRNA||n.-3236C>A|||||3236|,A|upstream_gene_variant|MODIFIER|CG15118|FBgn0034418|transcript|FBtr0086592|protein_coding||c.-4525G>T|||||4447|,A|upstream_gene_variant|MODIFIER|CG15118|FBgn0034418|transcript|FBtr0086591|protein_coding||c.-4267G>T|||||4141|,A|upstream_gene_variant|MODIFIER|CG15118|FBgn0034418|transcript|FBtr0113096|protein_coding||c.-4267G>T|||||4141|,A|upstream_gene_variant|MODIFIER|ena|FBgn0000578|transcript|FBtr0100174|protein_coding||c.-727C>A|||||322|,A|upstream_gene_variant|MODIFIER|ena|FBgn0000578|transcript|FBtr0086582|protein_coding||c.-1163C>A|||||322|,A|upstream_gene_variant|MODIFIER|ena|FBgn0000578|transcript|FBtr0086583|protein_coding||c.-727C>A|||||322|,A|upstream_gene_variant|MODIFIER|ena|FBgn0000578|transcript|FBtr0100176|protein_coding||c.-803C>A|||||322|,A|upstream_gene_variant|MODIFIER|ena|FBgn0000578|transcript|FBtr0340450|protein_coding||c.-727C>A|||||322|,A|downstream_gene_variant|MODIFIER|CG15111|FBgn0034419|transcript|FBtr0086580|protein_coding||c.*404C>A|||||276|,A|downstream_gene_variant|MODIFIER|CG15111|FBgn0034419|transcript|FBtr0086581|protein_coding||c.*404C>A|||||276|,A|intergenic_region|MODIFIER|CG15111-ena|FBgn0034419-FBgn0000578|intergenic_region|FBgn0034419-FBgn0000578|||n.19141310C>A||||||	GT:AD:DP:GQ:PL	0/1:59,6:65:74:74,0,2459
2R	19141313	.	T	G	45.77	.	AC=1;AF=0.500;AN=2;BaseQRankSum=0.600;ClippingRankSum=0.000;DP=65;ExcessHet=3.0103;FS=1.686;MLEAC=1;MLEAF=0.500;MQ=43.88;MQRankSum=-6.397;QD=0.70;ReadPosRankSum=-0.013;SOR=1.188;ANN=G|upstream_gene_variant|MODIFIER|CG15118|FBgn0034418|transcript|FBtr0086590|protein_coding||c.-4217A>C|||||4144|,G|upstream_gene_variant|MODIFIER|lncRNA:CR43399|FBgn0263290|transcript|FBtr0308635|lincRNA||n.-3233T>G|||||3233|,G|upstream_gene_variant|MODIFIER|CG15118|FBgn0034418|transcript|FBtr0086592|protein_coding||c.-4528A>C|||||4450|,G|upstream_gene_variant|MODIFIER|CG15118|FBgn0034418|transcript|FBtr0086591|protein_coding||c.-4270A>C|||||4144|,G|upstream_gene_variant|MODIFIER|CG15118|FBgn0034418|transcript|FBtr0113096|protein_coding||c.-4270A>C|||||4144|,G|upstream_gene_variant|MODIFIER|ena|FBgn0000578|transcript|FBtr0100174|protein_coding||c.-724T>G|||||319|,G|upstream_gene_variant|MODIFIER|ena|FBgn0000578|transcript|FBtr0086582|protein_coding||c.-1160T>G|||||319|,G|upstream_gene_variant|MODIFIER|ena|FBgn0000578|transcript|FBtr0086583|protein_coding||c.-724T>G|||||319|,G|upstream_gene_variant|MODIFIER|ena|FBgn0000578|transcript|FBtr0100176|protein_coding||c.-800T>G|||||319|,G|upstream_gene_variant|MODIFIER|ena|FBgn0000578|transcript|FBtr0340450|protein_coding||c.-724T>G|||||319|,G|downstream_gene_variant|MODIFIER|CG15111|FBgn0034419|transcript|FBtr0086580|protein_coding||c.*407T>G|||||279|,G|downstream_gene_variant|MODIFIER|CG15111|FBgn0034419|transcript|FBtr0086581|protein_coding||c.*407T>G|||||279|,G|intergenic_region|MODIFIER|CG15111-ena|FBgn0034419-FBgn0000578|intergenic_region|FBgn0034419-FBgn0000578|||n.19141313T>G||||||	GT:AD:DP:GQ:PL	0/1:59,6:65:74:74,0,2459
2R	19141327	.	AATCTAAGATTCAC	A	57.73	.	AC=1;AF=0.500;AN=2;BaseQRankSum=1.510;ClippingRankSum=0.000;DP=72;ExcessHet=3.0103;FS=3.661;MLEAC=1;MLEAF=0.500;MQ=43.89;MQRankSum=-6.204;QD=0.80;ReadPosRankSum=-0.942;SOR=1.598;ANN=A|upstream_gene_variant|MODIFIER|CG15118|FBgn0034418|transcript|FBtr0086590|protein_coding||c.-4244_-4232delGTGAATCTTAGAT|||||4159|,A|upstream_gene_variant|MODIFIER|lncRNA:CR43399|FBgn0263290|transcript|FBtr0308635|lincRNA||n.-3218_-3206delATCTAAGATTCAC|||||3218|,A|upstream_gene_variant|MODIFIER|CG15118|FBgn0034418|transcript|FBtr0086592|protein_coding||c.-4555_-4543delGTGAATCTTAGAT|||||4465|,A|upstream_gene_variant|MODIFIER|CG15118|FBgn0034418|transcript|FBtr0086591|protein_coding||c.-4297_-4285delGTGAATCTTAGAT|||||4159|,A|upstream_gene_variant|MODIFIER|CG15118|FBgn0034418|transcript|FBtr0113096|protein_coding||c.-4297_-4285delGTGAATCTTAGAT|||||4159|,A|upstream_gene_variant|MODIFIER|ena|FBgn0000578|transcript|FBtr0100174|protein_coding||c.-709_-697delATCTAAGATTCAC|||||304|,A|upstream_gene_variant|MODIFIER|ena|FBgn0000578|transcript|FBtr0086582|protein_coding||c.-1145_-1133delATCTAAGATTCAC|||||304|,A|upstream_gene_variant|MODIFIER|ena|FBgn0000578|transcript|FBtr0086583|protein_coding||c.-709_-697delATCTAAGATTCAC|||||304|,A|upstream_gene_variant|MODIFIER|ena|FBgn0000578|transcript|FBtr0100176|protein_coding||c.-785_-773delATCTAAGATTCAC|||||304|,A|upstream_gene_variant|MODIFIER|ena|FBgn0000578|transcript|FBtr0340450|protein_coding||c.-709_-697delATCTAAGATTCAC|||||304|,A|downstream_gene_variant|MODIFIER|CG15111|FBgn0034419|transcript|FBtr0086580|protein_coding||c.*422_*434delATCTAAGATTCAC|||||294|,A|downstream_gene_variant|MODIFIER|CG15111|FBgn0034419|transcript|FBtr0086581|protein_coding||c.*422_*434delATCTAAGATTCAC|||||294|,A|intergenic_region|MODIFIER|CG15111-ena|FBgn0034419-FBgn0000578|intergenic_region|FBgn0034419-FBgn0000578|||n.19141328_19141340delATCTAAGATTCAC||||||	GT:AD:DP:GQ:PL	0/1:65,7:72:95:95,0,2723
2R	19141406	.	G	A	180.77	.	AC=1;AF=0.500;AN=2;BaseQRankSum=-0.654;ClippingRankSum=0.000;DP=65;ExcessHet=3.0103;FS=0.000;MLEAC=1;MLEAF=0.500;MQ=43.88;MQRankSum=-5.087;QD=2.78;ReadPosRankSum=-1.008;SOR=0.738;ANN=A|upstream_gene_variant|MODIFIER|CG15118|FBgn0034418|transcript|FBtr0086590|protein_coding||c.-4310C>T|||||4237|,A|upstream_gene_variant|MODIFIER|lncRNA:CR43399|FBgn0263290|transcript|FBtr0308635|lincRNA||n.-3140G>A|||||3140|,A|upstream_gene_variant|MODIFIER|CG15118|FBgn0034418|transcript|FBtr0086592|protein_coding||c.-4621C>T|||||4543|,A|upstream_gene_variant|MODIFIER|CG15118|FBgn0034418|transcript|FBtr0086591|protein_coding||c.-4363C>T|||||4237|,A|upstream_gene_variant|MODIFIER|CG15118|FBgn0034418|transcript|FBtr0113096|protein_coding||c.-4363C>T|||||4237|,A|upstream_gene_variant|MODIFIER|ena|FBgn0000578|transcript|FBtr0100174|protein_coding||c.-631G>A|||||226|,A|upstream_gene_variant|MODIFIER|ena|FBgn0000578|transcript|FBtr0086582|protein_coding||c.-1067G>A|||||226|,A|upstream_gene_variant|MODIFIER|ena|FBgn0000578|transcript|FBtr0086583|protein_coding||c.-631G>A|||||226|,A|upstream_gene_variant|MODIFIER|ena|FBgn0000578|transcript|FBtr0100176|protein_coding||c.-707G>A|||||226|,A|upstream_gene_variant|MODIFIER|ena|FBgn0000578|transcript|FBtr0340450|protein_coding||c.-631G>A|||||226|,A|downstream_gene_variant|MODIFIER|CG15111|FBgn0034419|transcript|FBtr0086580|protein_coding||c.*500G>A|||||372|,A|downstream_gene_variant|MODIFIER|CG15111|FBgn0034419|transcript|FBtr0086581|protein_coding||c.*500G>A|||||372|,A|intergenic_region|MODIFIER|CG15111-ena|FBgn0034419-FBgn0000578|intergenic_region|FBgn0034419-FBgn0000578|||n.19141406G>A||||||	GT:AD:DP:GQ:PL	0/1:56,9:65:99:209,0,2299
2R	19141407	.	G	A	180.77	.	AC=1;AF=0.500;AN=2;BaseQRankSum=1.016;ClippingRankSum=0.000;DP=65;ExcessHet=3.0103;FS=0.000;MLEAC=1;MLEAF=0.500;MQ=43.88;MQRankSum=-5.087;QD=2.78;ReadPosRankSum=-0.998;SOR=0.738;ANN=A|upstream_gene_variant|MODIFIER|CG15118|FBgn0034418|transcript|FBtr0086590|protein_coding||c.-4311C>T|||||4238|,A|upstream_gene_variant|MODIFIER|lncRNA:CR43399|FBgn0263290|transcript|FBtr0308635|lincRNA||n.-3139G>A|||||3139|,A|upstream_gene_variant|MODIFIER|CG15118|FBgn0034418|transcript|FBtr0086592|protein_coding||c.-4622C>T|||||4544|,A|upstream_gene_variant|MODIFIER|CG15118|FBgn0034418|transcript|FBtr0086591|protein_coding||c.-4364C>T|||||4238|,A|upstream_gene_variant|MODIFIER|CG15118|FBgn0034418|transcript|FBtr0113096|protein_coding||c.-4364C>T|||||4238|,A|upstream_gene_variant|MODIFIER|ena|FBgn0000578|transcript|FBtr0100174|protein_coding||c.-630G>A|||||225|,A|upstream_gene_variant|MODIFIER|ena|FBgn0000578|transcript|FBtr0086582|protein_coding||c.-1066G>A|||||225|,A|upstream_gene_variant|MODIFIER|ena|FBgn0000578|transcript|FBtr0086583|protein_coding||c.-630G>A|||||225|,A|upstream_gene_variant|MODIFIER|ena|FBgn0000578|transcript|FBtr0100176|protein_coding||c.-706G>A|||||225|,A|upstream_gene_variant|MODIFIER|ena|FBgn0000578|transcript|FBtr0340450|protein_coding||c.-630G>A|||||225|,A|downstream_gene_variant|MODIFIER|CG15111|FBgn0034419|transcript|FBtr0086580|protein_coding||c.*501G>A|||||373|,A|downstream_gene_variant|MODIFIER|CG15111|FBgn0034419|transcript|FBtr0086581|protein_coding||c.*501G>A|||||373|,A|intergenic_region|MODIFIER|CG15111-ena|FBgn0034419-FBgn0000578|intergenic_region|FBgn0034419-FBgn0000578|||n.19141407G>A||||||	GT:AD:DP:GQ:PL	0/1:56,9:65:99:209,0,2299
2R	19142914	.	A	T	76.77	.	AC=1;AF=0.500;AN=2;BaseQRankSum=2.767;ClippingRankSum=0.000;DP=38;ExcessHet=3.0103;FS=4.639;MLEAC=1;MLEAF=0.500;MQ=43.90;MQRankSum=-1.507;QD=2.02;ReadPosRankSum=1.361;SOR=1.966;ANN=T|upstream_gene_variant|MODIFIER|lncRNA:CR43399|FBgn0263290|transcript|FBtr0308635|lincRNA||n.-1632A>T|||||1632|,T|downstream_gene_variant|MODIFIER|CG15111|FBgn0034419|transcript|FBtr0086580|protein_coding||c.*2008A>T|||||1880|,T|downstream_gene_variant|MODIFIER|CG15111|FBgn0034419|transcript|FBtr0086581|protein_coding||c.*2008A>T|||||1880|,T|intron_variant|MODIFIER|ena|FBgn0000578|transcript|FBtr0100174|protein_coding|2/10|c.-119+560A>T||||||,T|intron_variant|MODIFIER|ena|FBgn0000578|transcript|FBtr0086582|protein_coding|1/9|c.-119+560A>T||||||,T|intron_variant|MODIFIER|ena|FBgn0000578|transcript|FBtr0086583|protein_coding|2/10|c.-119+560A>T||||||,T|intron_variant|MODIFIER|ena|FBgn0000578|transcript|FBtr0100176|protein_coding|2/10|c.-119+560A>T||||||,T|intron_variant|MODIFIER|ena|FBgn0000578|transcript|FBtr0340450|protein_coding|2/10|c.-119+560A>T||||||	GT:AD:DP:GQ:PL	0/1:33,5:38:99:105,0,1340
2R	19144123	.	A	AG	38.73	.	AC=1;AF=0.500;AN=2;BaseQRankSum=-1.541;ClippingRankSum=0.000;DP=58;ExcessHet=3.0103;FS=0.000;MLEAC=1;MLEAF=0.500;MQ=43.71;MQRankSum=0.412;QD=0.72;SOR=0.899;ANN=AG|upstream_gene_variant|MODIFIER|lncRNA:CR43399|FBgn0263290|transcript|FBtr0308635|lincRNA||n.-423_-422insG|||||422|,AG|downstream_gene_variant|MODIFIER|CG15111|FBgn0034419|transcript|FBtr0086580|protein_coding||c.*3217_*3218insG|||||3090|,AG|downstream_gene_variant|MODIFIER|CG15111|FBgn0034419|transcript|FBtr0086581|protein_coding||c.*3217_*3218insG|||||3090|,AG|intron_variant|MODIFIER|ena|FBgn0000578|transcript|FBtr0100174|protein_coding|2/10|c.-119+1769_-119+1770insG||||||,AG|intron_variant|MODIFIER|ena|FBgn0000578|transcript|FBtr0086582|protein_coding|1/9|c.-119+1769_-119+1770insG||||||,AG|intron_variant|MODIFIER|ena|FBgn0000578|transcript|FBtr0086583|protein_coding|2/10|c.-119+1769_-119+1770insG||||||,AG|intron_variant|MODIFIER|ena|FBgn0000578|transcript|FBtr0100176|protein_coding|2/10|c.-119+1769_-119+1770insG||||||,AG|intron_variant|MODIFIER|ena|FBgn0000578|transcript|FBtr0340450|protein_coding|2/10|c.-119+1769_-119+1770insG||||||	GT:AD:DP:GQ:PL	0/1:48,6:54:76:76,0,1933
2R	19144124	.	A	AGAG	37.73	.	AC=1;AF=0.500;AN=2;BaseQRankSum=-0.929;ClippingRankSum=0.000;DP=58;ExcessHet=3.0103;FS=0.000;MLEAC=1;MLEAF=0.500;MQ=43.71;MQRankSum=0.412;QD=0.70;SOR=0.899;ANN=AGAG|upstream_gene_variant|MODIFIER|lncRNA:CR43399|FBgn0263290|transcript|FBtr0308635|lincRNA||n.-422_-421insGAG|||||421|,AGAG|downstream_gene_variant|MODIFIER|CG15111|FBgn0034419|transcript|FBtr0086580|protein_coding||c.*3218_*3219insGAG|||||3091|,AGAG|downstream_gene_variant|MODIFIER|CG15111|FBgn0034419|transcript|FBtr0086581|protein_coding||c.*3218_*3219insGAG|||||3091|,AGAG|intron_variant|MODIFIER|ena|FBgn0000578|transcript|FBtr0100174|protein_coding|2/10|c.-119+1770_-119+1771insGAG||||||,AGAG|intron_variant|MODIFIER|ena|FBgn0000578|transcript|FBtr0086582|protein_coding|1/9|c.-119+1770_-119+1771insGAG||||||,AGAG|intron_variant|MODIFIER|ena|FBgn0000578|transcript|FBtr0086583|protein_coding|2/10|c.-119+1770_-119+1771insGAG||||||,AGAG|intron_variant|MODIFIER|ena|FBgn0000578|transcript|FBtr0100176|protein_coding|2/10|c.-119+1770_-119+1771insGAG||||||,AGAG|intron_variant|MODIFIER|ena|FBgn0000578|transcript|FBtr0340450|protein_coding|2/10|c.-119+1770_-119+1771insGAG||||||	GT:AD:DP:GQ:PL	0/1:48,6:54:75:75,0,1933
2R	19144419	.	C	A	81.77	.	AC=1;AF=0.500;AN=2;BaseQRankSum=2.580;ClippingRankSum=0.000;DP=63;ExcessHet=3.0103;FS=3.999;MLEAC=1;MLEAF=0.500;MQ=43.67;MQRankSum=0.506;QD=1.32;ReadPosRankSum=-0.382;SOR=1.586;ANN=A|upstream_gene_variant|MODIFIER|lncRNA:CR43399|FBgn0263290|transcript|FBtr0308635|lincRNA||n.-127C>A|||||127|,A|downstream_gene_variant|MODIFIER|CG15111|FBgn0034419|transcript|FBtr0086580|protein_coding||c.*3513C>A|||||3385|,A|downstream_gene_variant|MODIFIER|CG15111|FBgn0034419|transcript|FBtr0086581|protein_coding||c.*3513C>A|||||3385|,A|intron_variant|MODIFIER|ena|FBgn0000578|transcript|FBtr0100174|protein_coding|2/10|c.-119+2065C>A||||||,A|intron_variant|MODIFIER|ena|FBgn0000578|transcript|FBtr0086582|protein_coding|1/9|c.-119+2065C>A||||||,A|intron_variant|MODIFIER|ena|FBgn0000578|transcript|FBtr0086583|protein_coding|2/10|c.-119+2065C>A||||||,A|intron_variant|MODIFIER|ena|FBgn0000578|transcript|FBtr0100176|protein_coding|2/10|c.-119+2065C>A||||||,A|intron_variant|MODIFIER|ena|FBgn0000578|transcript|FBtr0340450|protein_coding|2/10|c.-119+2065C>A||||||	GT:AD:DP:GQ:PL	0/1:56,6:62:99:110,0,2506
2R	19145236	.	AAACTCCATGGAACCTCAGC	A	122.73	.	AC=1;AF=0.500;AN=2;BaseQRankSum=0.893;ClippingRankSum=0.000;DP=74;ExcessHet=3.0103;FS=22.822;MLEAC=1;MLEAF=0.500;MQ=43.84;MQRankSum=-5.590;QD=1.83;ReadPosRankSum=0.710;SOR=4.403;ANN=A|downstream_gene_variant|MODIFIER|CG15111|FBgn0034419|transcript|FBtr0086580|protein_coding||c.*4331_*4349delAACTCCATGGAACCTCAGC|||||4203|,A|downstream_gene_variant|MODIFIER|CG15111|FBgn0034419|transcript|FBtr0086581|protein_coding||c.*4331_*4349delAACTCCATGGAACCTCAGC|||||4203|,A|intron_variant|MODIFIER|ena|FBgn0000578|transcript|FBtr0100174|protein_coding|2/10|c.-119+2888_-119+2906delCATGGAACCTCAGCAACTC||||||INFO_REALIGN_3_PRIME,A|intron_variant|MODIFIER|ena|FBgn0000578|transcript|FBtr0086582|protein_coding|1/9|c.-119+2888_-119+2906delCATGGAACCTCAGCAACTC||||||INFO_REALIGN_3_PRIME,A|intron_variant|MODIFIER|ena|FBgn0000578|transcript|FBtr0086583|protein_coding|2/10|c.-119+2888_-119+2906delCATGGAACCTCAGCAACTC||||||INFO_REALIGN_3_PRIME,A|intron_variant|MODIFIER|ena|FBgn0000578|transcript|FBtr0100176|protein_coding|2/10|c.-119+2888_-119+2906delCATGGAACCTCAGCAACTC||||||INFO_REALIGN_3_PRIME,A|intron_variant|MODIFIER|ena|FBgn0000578|transcript|FBtr0340450|protein_coding|2/10|c.-119+2888_-119+2906delCATGGAACCTCAGCAACTC||||||INFO_REALIGN_3_PRIME,A|non_coding_transcript_exon_variant|MODIFIER|lncRNA:CR43399|FBgn0263290|transcript|FBtr0308635|lincRNA|2/2|n.631_649delCATGGAACCTCAGCAACTC||||||INFO_REALIGN_3_PRIME	GT:AD:DP:GQ:PL	0/1:59,8:67:99:160,0,3081
2R	19145376	.	G	A	45.77	.	AC=1;AF=0.500;AN=2;BaseQRankSum=0.230;ClippingRankSum=0.000;DP=64;ExcessHet=3.0103;FS=3.905;MLEAC=1;MLEAF=0.500;MQ=43.91;MQRankSum=-5.441;QD=0.72;ReadPosRankSum=1.272;SOR=1.238;ANN=A|downstream_gene_variant|MODIFIER|CG15111|FBgn0034419|transcript|FBtr0086580|protein_coding||c.*4470G>A|||||4342|,A|downstream_gene_variant|MODIFIER|lncRNA:CR43399|FBgn0263290|transcript|FBtr0308635|lincRNA||n.*25G>A|||||25|,A|downstream_gene_variant|MODIFIER|CG15111|FBgn0034419|transcript|FBtr0086581|protein_coding||c.*4470G>A|||||4342|,A|intron_variant|MODIFIER|ena|FBgn0000578|transcript|FBtr0100174|protein_coding|2/10|c.-119+3022G>A||||||,A|intron_variant|MODIFIER|ena|FBgn0000578|transcript|FBtr0086582|protein_coding|1/9|c.-119+3022G>A||||||,A|intron_variant|MODIFIER|ena|FBgn0000578|transcript|FBtr0086583|protein_coding|2/10|c.-119+3022G>A||||||,A|intron_variant|MODIFIER|ena|FBgn0000578|transcript|FBtr0100176|protein_coding|2/10|c.-119+3022G>A||||||,A|intron_variant|MODIFIER|ena|FBgn0000578|transcript|FBtr0340450|protein_coding|2/10|c.-119+3022G>A||||||	GT:AD:DP:GQ:PL	0/1:58,6:64:74:74,0,3282
2R	19145421	.	GTATGATA	G	196.73	.	AC=1;AF=0.500;AN=2;BaseQRankSum=0.338;ClippingRankSum=0.000;DP=62;ExcessHet=3.0103;FS=11.548;MLEAC=1;MLEAF=0.500;MQ=43.87;MQRankSum=-4.723;QD=3.45;ReadPosRankSum=-1.184;SOR=2.033;ANN=G|downstream_gene_variant|MODIFIER|CG15111|FBgn0034419|transcript|FBtr0086580|protein_coding||c.*4516_*4522delTATGATA|||||4388|,G|downstream_gene_variant|MODIFIER|lncRNA:CR43399|FBgn0263290|transcript|FBtr0308635|lincRNA||n.*71_*77delTATGATA|||||71|,G|downstream_gene_variant|MODIFIER|CG15111|FBgn0034419|transcript|FBtr0086581|protein_coding||c.*4516_*4522delTATGATA|||||4388|,G|intron_variant|MODIFIER|ena|FBgn0000578|transcript|FBtr0100174|protein_coding|2/10|c.-119+3072_-119+3078delATATATG||||||INFO_REALIGN_3_PRIME,G|intron_variant|MODIFIER|ena|FBgn0000578|transcript|FBtr0086582|protein_coding|1/9|c.-119+3072_-119+3078delATATATG||||||INFO_REALIGN_3_PRIME,G|intron_variant|MODIFIER|ena|FBgn0000578|transcript|FBtr0086583|protein_coding|2/10|c.-119+3072_-119+3078delATATATG||||||INFO_REALIGN_3_PRIME,G|intron_variant|MODIFIER|ena|FBgn0000578|transcript|FBtr0100176|protein_coding|2/10|c.-119+3072_-119+3078delATATATG||||||INFO_REALIGN_3_PRIME,G|intron_variant|MODIFIER|ena|FBgn0000578|transcript|FBtr0340450|protein_coding|2/10|c.-119+3072_-119+3078delATATATG||||||INFO_REALIGN_3_PRIME	GT:AD:DP:GQ:PL	0/1:48,9:57:99:234,0,2880
2R	19145439	.	G	T	42.77	.	AC=1;AF=0.500;AN=2;BaseQRankSum=-0.088;ClippingRankSum=0.000;DP=59;ExcessHet=3.0103;FS=11.810;MLEAC=1;MLEAF=0.500;MQ=43.87;MQRankSum=-4.817;QD=0.72;ReadPosRankSum=-0.443;SOR=2.024;ANN=T|downstream_gene_variant|MODIFIER|CG15111|FBgn0034419|transcript|FBtr0086580|protein_coding||c.*4533G>T|||||4405|,T|downstream_gene_variant|MODIFIER|lncRNA:CR43399|FBgn0263290|transcript|FBtr0308635|lincRNA||n.*88G>T|||||88|,T|downstream_gene_variant|MODIFIER|CG15111|FBgn0034419|transcript|FBtr0086581|protein_coding||c.*4533G>T|||||4405|,T|intron_variant|MODIFIER|ena|FBgn0000578|transcript|FBtr0100174|protein_coding|2/10|c.-119+3085G>T||||||,T|intron_variant|MODIFIER|ena|FBgn0000578|transcript|FBtr0086582|protein_coding|1/9|c.-119+3085G>T||||||,T|intron_variant|MODIFIER|ena|FBgn0000578|transcript|FBtr0086583|protein_coding|2/10|c.-119+3085G>T||||||,T|intron_variant|MODIFIER|ena|FBgn0000578|transcript|FBtr0100176|protein_coding|2/10|c.-119+3085G>T||||||,T|intron_variant|MODIFIER|ena|FBgn0000578|transcript|FBtr0340450|protein_coding|2/10|c.-119+3085G>T||||||	GT:AD:DP:GQ:PL	0/1:50,9:59:71:71,0,1139
2R	19150837	.	G	A	230.77	.	AC=1;AF=0.500;AN=2;BaseQRankSum=2.968;ClippingRankSum=0.000;DP=52;ExcessHet=3.0103;FS=10.678;MLEAC=1;MLEAF=0.500;MQ=43.89;MQRankSum=0.732;QD=4.44;ReadPosRankSum=-0.093;SOR=2.286;ANN=A|upstream_gene_variant|MODIFIER|ena|FBgn0000578|transcript|FBtr0114623|protein_coding||c.-4638G>A|||||4384|,A|upstream_gene_variant|MODIFIER|ena|FBgn0000578|transcript|FBtr0086584|protein_coding||c.-4638G>A|||||4384|,A|intron_variant|MODIFIER|ena|FBgn0000578|transcript|FBtr0100174|protein_coding|2/10|c.-118-1068G>A||||||,A|intron_variant|MODIFIER|ena|FBgn0000578|transcript|FBtr0086582|protein_coding|1/9|c.-118-1068G>A||||||,A|intron_variant|MODIFIER|ena|FBgn0000578|transcript|FBtr0086583|protein_coding|2/10|c.-118-1068G>A||||||,A|intron_variant|MODIFIER|ena|FBgn0000578|transcript|FBtr0100176|protein_coding|2/10|c.-118-1068G>A||||||,A|intron_variant|MODIFIER|ena|FBgn0000578|transcript|FBtr0340450|protein_coding|2/10|c.-118-1068G>A||||||	GT:AD:DP:GQ:PL	0/1:42,10:52:99:259,0,1699
2R	19150858	.	A	AC	277.73	.	AC=1;AF=0.500;AN=2;BaseQRankSum=-0.897;ClippingRankSum=0.000;DP=53;ExcessHet=3.0103;FS=5.049;MLEAC=1;MLEAF=0.500;MQ=43.82;MQRankSum=1.078;QD=5.24;ReadPosRankSum=-0.110;SOR=1.653;ANN=AC|upstream_gene_variant|MODIFIER|ena|FBgn0000578|transcript|FBtr0114623|protein_coding||c.-4617_-4616insC|||||4362|,AC|upstream_gene_variant|MODIFIER|ena|FBgn0000578|transcript|FBtr0086584|protein_coding||c.-4617_-4616insC|||||4362|,AC|intron_variant|MODIFIER|ena|FBgn0000578|transcript|FBtr0100174|protein_coding|2/10|c.-118-1046dupC||||||INFO_REALIGN_3_PRIME,AC|intron_variant|MODIFIER|ena|FBgn0000578|transcript|FBtr0086582|protein_coding|1/9|c.-118-1046dupC||||||INFO_REALIGN_3_PRIME,AC|intron_variant|MODIFIER|ena|FBgn0000578|transcript|FBtr0086583|protein_coding|2/10|c.-118-1046dupC||||||INFO_REALIGN_3_PRIME,AC|intron_variant|MODIFIER|ena|FBgn0000578|transcript|FBtr0100176|protein_coding|2/10|c.-118-1046dupC||||||INFO_REALIGN_3_PRIME,AC|intron_variant|MODIFIER|ena|FBgn0000578|transcript|FBtr0340450|protein_coding|2/10|c.-118-1046dupC||||||INFO_REALIGN_3_PRIME	GT:AD:DP:GQ:PL	0/1:42,11:53:99:315,0,1934
2R	19150866	.	A	T	269.77	.	AC=1;AF=0.500;AN=2;BaseQRankSum=0.323;ClippingRankSum=0.000;DP=50;ExcessHet=3.0103;FS=1.427;MLEAC=1;MLEAF=0.500;MQ=43.81;MQRankSum=1.057;QD=5.40;ReadPosRankSum=0.133;SOR=1.179;ANN=T|upstream_gene_variant|MODIFIER|ena|FBgn0000578|transcript|FBtr0114623|protein_coding||c.-4609A>T|||||4355|,T|upstream_gene_variant|MODIFIER|ena|FBgn0000578|transcript|FBtr0086584|protein_coding||c.-4609A>T|||||4355|,T|intron_variant|MODIFIER|ena|FBgn0000578|transcript|FBtr0100174|protein_coding|2/10|c.-118-1039A>T||||||,T|intron_variant|MODIFIER|ena|FBgn0000578|transcript|FBtr0086582|protein_coding|1/9|c.-118-1039A>T||||||,T|intron_variant|MODIFIER|ena|FBgn0000578|transcript|FBtr0086583|protein_coding|2/10|c.-118-1039A>T||||||,T|intron_variant|MODIFIER|ena|FBgn0000578|transcript|FBtr0100176|protein_coding|2/10|c.-118-1039A>T||||||,T|intron_variant|MODIFIER|ena|FBgn0000578|transcript|FBtr0340450|protein_coding|2/10|c.-118-1039A>T||||||	GT:AD:DP:GQ:PL	0/1:40,10:50:99:298,0,1817
2R	19150967	.	C	A	60.77	.	AC=1;AF=0.500;AN=2;BaseQRankSum=2.270;ClippingRankSum=0.000;DP=61;ExcessHet=3.0103;FS=3.801;MLEAC=1;MLEAF=0.500;MQ=43.90;MQRankSum=0.515;QD=1.01;ReadPosRankSum=-1.099;SOR=1.261;ANN=A|upstream_gene_variant|MODIFIER|ena|FBgn0000578|transcript|FBtr0114623|protein_coding||c.-4508C>A|||||4254|,A|upstream_gene_variant|MODIFIER|ena|FBgn0000578|transcript|FBtr0086584|protein_coding||c.-4508C>A|||||4254|,A|intron_variant|MODIFIER|ena|FBgn0000578|transcript|FBtr0100174|protein_coding|2/10|c.-118-938C>A||||||,A|intron_variant|MODIFIER|ena|FBgn0000578|transcript|FBtr0086582|protein_coding|1/9|c.-118-938C>A||||||,A|intron_variant|MODIFIER|ena|FBgn0000578|transcript|FBtr0086583|protein_coding|2/10|c.-118-938C>A||||||,A|intron_variant|MODIFIER|ena|FBgn0000578|transcript|FBtr0100176|protein_coding|2/10|c.-118-938C>A||||||,A|intron_variant|MODIFIER|ena|FBgn0000578|transcript|FBtr0340450|protein_coding|2/10|c.-118-938C>A||||||	GT:AD:DP:GQ:PL	0/1:54,6:60:89:89,0,2403
2R	19154486	.	A	G	123.77	.	AC=1;AF=0.500;AN=2;BaseQRankSum=-2.396;ClippingRankSum=0.000;DP=52;ExcessHet=3.0103;FS=0.000;MLEAC=1;MLEAF=0.500;MQ=43.17;MQRankSum=-1.261;QD=2.38;ReadPosRankSum=1.160;SOR=0.909;ANN=G|upstream_gene_variant|MODIFIER|ena|FBgn0000578|transcript|FBtr0114623|protein_coding||c.-989A>G|||||735|,G|upstream_gene_variant|MODIFIER|ena|FBgn0000578|transcript|FBtr0086584|protein_coding||c.-989A>G|||||735|,G|intron_variant|MODIFIER|ena|FBgn0000578|transcript|FBtr0100174|protein_coding|3/10|c.5+2459A>G||||||,G|intron_variant|MODIFIER|ena|FBgn0000578|transcript|FBtr0086582|protein_coding|2/9|c.5+2459A>G||||||,G|intron_variant|MODIFIER|ena|FBgn0000578|transcript|FBtr0086583|protein_coding|3/10|c.5+2459A>G||||||,G|intron_variant|MODIFIER|ena|FBgn0000578|transcript|FBtr0100176|protein_coding|3/10|c.5+2459A>G||||||,G|intron_variant|MODIFIER|ena|FBgn0000578|transcript|FBtr0340450|protein_coding|3/10|c.5+2459A>G||||||	GT:AD:DP:GQ:PL	0/1:45,7:52:99:152,0,6747
2R	19154494	.	C	CA	117.73	.	AC=1;AF=0.500;AN=2;BaseQRankSum=1.429;ClippingRankSum=0.000;DP=53;ExcessHet=3.0103;FS=0.000;MLEAC=1;MLEAF=0.500;MQ=43.19;MQRankSum=-1.288;QD=2.22;ReadPosRankSum=0.499;SOR=0.941;ANN=CA|upstream_gene_variant|MODIFIER|ena|FBgn0000578|transcript|FBtr0114623|protein_coding||c.-981_-980insA|||||726|,CA|upstream_gene_variant|MODIFIER|ena|FBgn0000578|transcript|FBtr0086584|protein_coding||c.-981_-980insA|||||726|,CA|intron_variant|MODIFIER|ena|FBgn0000578|transcript|FBtr0100174|protein_coding|3/10|c.5+2467_5+2468insA||||||,CA|intron_variant|MODIFIER|ena|FBgn0000578|transcript|FBtr0086582|protein_coding|2/9|c.5+2467_5+2468insA||||||,CA|intron_variant|MODIFIER|ena|FBgn0000578|transcript|FBtr0086583|protein_coding|3/10|c.5+2467_5+2468insA||||||,CA|intron_variant|MODIFIER|ena|FBgn0000578|transcript|FBtr0100176|protein_coding|3/10|c.5+2467_5+2468insA||||||,CA|intron_variant|MODIFIER|ena|FBgn0000578|transcript|FBtr0340450|protein_coding|3/10|c.5+2467_5+2468insA||||||	GT:AD:DP:GQ:PL	0/1:46,7:53:99:155,0,6805
2R	19154520	.	G	A	133.77	.	AC=1;AF=0.500;AN=2;BaseQRankSum=0.567;ClippingRankSum=0.000;DP=59;ExcessHet=3.0103;FS=3.264;MLEAC=1;MLEAF=0.500;MQ=42.83;MQRankSum=-2.740;QD=2.27;ReadPosRankSum=-0.807;SOR=1.114;ANN=A|upstream_gene_variant|MODIFIER|ena|FBgn0000578|transcript|FBtr0114623|protein_coding||c.-955G>A|||||701|,A|upstream_gene_variant|MODIFIER|ena|FBgn0000578|transcript|FBtr0086584|protein_coding||c.-955G>A|||||701|,A|intron_variant|MODIFIER|ena|FBgn0000578|transcript|FBtr0100174|protein_coding|3/10|c.5+2493G>A||||||,A|intron_variant|MODIFIER|ena|FBgn0000578|transcript|FBtr0086582|protein_coding|2/9|c.5+2493G>A||||||,A|intron_variant|MODIFIER|ena|FBgn0000578|transcript|FBtr0086583|protein_coding|3/10|c.5+2493G>A||||||,A|intron_variant|MODIFIER|ena|FBgn0000578|transcript|FBtr0100176|protein_coding|3/10|c.5+2493G>A||||||,A|intron_variant|MODIFIER|ena|FBgn0000578|transcript|FBtr0340450|protein_coding|3/10|c.5+2493G>A||||||	GT:AD:DP:GQ:PL	0/1:51,8:59:99:162,0,6799
2R	19155121	.	GAT	G	30.73	.	AC=1;AF=0.500;AN=2;BaseQRankSum=0.643;ClippingRankSum=0.000;DP=59;ExcessHet=3.0103;FS=1.546;MLEAC=1;MLEAF=0.500;MQ=44.00;MQRankSum=0.000;QD=0.55;ReadPosRankSum=-0.075;SOR=0.856;ANN=G|upstream_gene_variant|MODIFIER|ena|FBgn0000578|transcript|FBtr0114623|protein_coding||c.-353_-352delAT|||||99|,G|upstream_gene_variant|MODIFIER|ena|FBgn0000578|transcript|FBtr0086584|protein_coding||c.-353_-352delAT|||||99|,G|intron_variant|MODIFIER|ena|FBgn0000578|transcript|FBtr0100174|protein_coding|3/10|c.5+3099_5+3100delAT||||||INFO_REALIGN_3_PRIME,G|intron_variant|MODIFIER|ena|FBgn0000578|transcript|FBtr0086582|protein_coding|2/9|c.5+3099_5+3100delAT||||||INFO_REALIGN_3_PRIME,G|intron_variant|MODIFIER|ena|FBgn0000578|transcript|FBtr0086583|protein_coding|3/10|c.5+3099_5+3100delAT||||||INFO_REALIGN_3_PRIME,G|intron_variant|MODIFIER|ena|FBgn0000578|transcript|FBtr0100176|protein_coding|3/10|c.5+3099_5+3100delAT||||||INFO_REALIGN_3_PRIME,G|intron_variant|MODIFIER|ena|FBgn0000578|transcript|FBtr0340450|protein_coding|3/10|c.5+3099_5+3100delAT||||||INFO_REALIGN_3_PRIME	GT:AD:DP:GQ:PL	0/1:49,7:56:68:68,0,1792
2R	19155261	.	T	A	90.77	.	AC=1;AF=0.500;AN=2;BaseQRankSum=0.450;ClippingRankSum=0.000;DP=52;ExcessHet=3.0103;FS=0.000;MLEAC=1;MLEAF=0.500;MQ=44.00;MQRankSum=0.000;QD=1.75;ReadPosRankSum=0.249;SOR=0.757;ANN=A|5_prime_UTR_variant|MODIFIER|ena|FBgn0000578|transcript|FBtr0114623|protein_coding|1/9|c.-214T>A|||||214|,A|5_prime_UTR_variant|MODIFIER|ena|FBgn0000578|transcript|FBtr0086584|protein_coding|1/9|c.-214T>A|||||214|,A|intron_variant|MODIFIER|ena|FBgn0000578|transcript|FBtr0100174|protein_coding|3/10|c.5+3234T>A||||||,A|intron_variant|MODIFIER|ena|FBgn0000578|transcript|FBtr0086582|protein_coding|2/9|c.5+3234T>A||||||,A|intron_variant|MODIFIER|ena|FBgn0000578|transcript|FBtr0086583|protein_coding|3/10|c.5+3234T>A||||||,A|intron_variant|MODIFIER|ena|FBgn0000578|transcript|FBtr0100176|protein_coding|3/10|c.5+3234T>A||||||,A|intron_variant|MODIFIER|ena|FBgn0000578|transcript|FBtr0340450|protein_coding|3/10|c.5+3234T>A||||||	GT:AD:DP:GQ:PL	0/1:42,10:52:99:119,0,1626
2R	19155288	.	C	T	78.77	.	AC=1;AF=0.500;AN=2;BaseQRankSum=0.979;ClippingRankSum=0.000;DP=50;ExcessHet=3.0103;FS=0.000;MLEAC=1;MLEAF=0.500;MQ=44.00;MQRankSum=0.000;QD=1.58;ReadPosRankSum=-0.193;SOR=0.558;ANN=T|5_prime_UTR_premature_start_codon_gain_variant|LOW|ena|FBgn0000578|transcript|FBtr0114623|protein_coding|1/9|c.-187C>T||||||,T|5_prime_UTR_premature_start_codon_gain_variant|LOW|ena|FBgn0000578|transcript|FBtr0086584|protein_coding|1/9|c.-187C>T||||||,T|5_prime_UTR_variant|MODIFIER|ena|FBgn0000578|transcript|FBtr0114623|protein_coding|1/9|c.-187C>T|||||187|,T|5_prime_UTR_variant|MODIFIER|ena|FBgn0000578|transcript|FBtr0086584|protein_coding|1/9|c.-187C>T|||||187|,T|intron_variant|MODIFIER|ena|FBgn0000578|transcript|FBtr0100174|protein_coding|3/10|c.5+3261C>T||||||,T|intron_variant|MODIFIER|ena|FBgn0000578|transcript|FBtr0086582|protein_coding|2/9|c.5+3261C>T||||||,T|intron_variant|MODIFIER|ena|FBgn0000578|transcript|FBtr0086583|protein_coding|3/10|c.5+3261C>T||||||,T|intron_variant|MODIFIER|ena|FBgn0000578|transcript|FBtr0100176|protein_coding|3/10|c.5+3261C>T||||||,T|intron_variant|MODIFIER|ena|FBgn0000578|transcript|FBtr0340450|protein_coding|3/10|c.5+3261C>T||||||	GT:AD:DP:GQ:PL	0/1:41,9:50:99:107,0,1652
2R	19158531	.	G	C	52.77	.	AC=1;AF=0.500;AN=2;BaseQRankSum=-2.038;ClippingRankSum=0.000;DP=37;ExcessHet=3.0103;FS=7.215;MLEAC=1;MLEAF=0.500;MQ=40.44;MQRankSum=1.232;QD=1.60;ReadPosRankSum=1.683;SOR=0.056;ANN=C|intron_variant|MODIFIER|ena|FBgn0000578|transcript|FBtr0114623|protein_coding|1/8|c.894-203G>C||||||,C|intron_variant|MODIFIER|ena|FBgn0000578|transcript|FBtr0100174|protein_coding|3/10|c.6-203G>C||||||,C|intron_variant|MODIFIER|ena|FBgn0000578|transcript|FBtr0086582|protein_coding|2/9|c.6-203G>C||||||,C|intron_variant|MODIFIER|ena|FBgn0000578|transcript|FBtr0086583|protein_coding|3/10|c.6-203G>C||||||,C|intron_variant|MODIFIER|ena|FBgn0000578|transcript|FBtr0100176|protein_coding|3/10|c.6-203G>C||||||,C|intron_variant|MODIFIER|ena|FBgn0000578|transcript|FBtr0340450|protein_coding|3/10|c.6-203G>C||||||,C|intron_variant|MODIFIER|ena|FBgn0000578|transcript|FBtr0086584|protein_coding|1/8|c.441-203G>C||||||	GT:AD:DP:GQ:PL	0/1:29,4:33:81:81,0,1206
2R	19158537	.	T	G	94.77	.	AC=1;AF=0.500;AN=2;BaseQRankSum=-1.890;ClippingRankSum=0.000;DP=38;ExcessHet=3.0103;FS=5.713;MLEAC=1;MLEAF=0.500;MQ=40.48;MQRankSum=1.160;QD=2.79;ReadPosRankSum=1.566;SOR=0.097;ANN=G|intron_variant|MODIFIER|ena|FBgn0000578|transcript|FBtr0114623|protein_coding|1/8|c.894-197T>G||||||,G|intron_variant|MODIFIER|ena|FBgn0000578|transcript|FBtr0100174|protein_coding|3/10|c.6-197T>G||||||,G|intron_variant|MODIFIER|ena|FBgn0000578|transcript|FBtr0086582|protein_coding|2/9|c.6-197T>G||||||,G|intron_variant|MODIFIER|ena|FBgn0000578|transcript|FBtr0086583|protein_coding|3/10|c.6-197T>G||||||,G|intron_variant|MODIFIER|ena|FBgn0000578|transcript|FBtr0100176|protein_coding|3/10|c.6-197T>G||||||,G|intron_variant|MODIFIER|ena|FBgn0000578|transcript|FBtr0340450|protein_coding|3/10|c.6-197T>G||||||,G|intron_variant|MODIFIER|ena|FBgn0000578|transcript|FBtr0086584|protein_coding|1/8|c.441-197T>G||||||	GT:AD:DP:GQ:PL	0/1:29,5:34:99:123,0,1203
2R	19158540	.	GTACA	G	85.73	.	AC=1;AF=0.500;AN=2;BaseQRankSum=-1.219;ClippingRankSum=0.000;DP=36;ExcessHet=3.0103;FS=5.713;MLEAC=1;MLEAF=0.500;MQ=40.28;MQRankSum=1.160;QD=2.52;ReadPosRankSum=1.692;SOR=0.097;ANN=G|intron_variant|MODIFIER|ena|FBgn0000578|transcript|FBtr0114623|protein_coding|1/8|c.894-187_894-184delCATA||||||INFO_REALIGN_3_PRIME,G|intron_variant|MODIFIER|ena|FBgn0000578|transcript|FBtr0100174|protein_coding|3/10|c.6-187_6-184delCATA||||||INFO_REALIGN_3_PRIME,G|intron_variant|MODIFIER|ena|FBgn0000578|transcript|FBtr0086582|protein_coding|2/9|c.6-187_6-184delCATA||||||INFO_REALIGN_3_PRIME,G|intron_variant|MODIFIER|ena|FBgn0000578|transcript|FBtr0086583|protein_coding|3/10|c.6-187_6-184delCATA||||||INFO_REALIGN_3_PRIME,G|intron_variant|MODIFIER|ena|FBgn0000578|transcript|FBtr0100176|protein_coding|3/10|c.6-187_6-184delCATA||||||INFO_REALIGN_3_PRIME,G|intron_variant|MODIFIER|ena|FBgn0000578|transcript|FBtr0340450|protein_coding|3/10|c.6-187_6-184delCATA||||||INFO_REALIGN_3_PRIME,G|intron_variant|MODIFIER|ena|FBgn0000578|transcript|FBtr0086584|protein_coding|1/8|c.441-187_441-184delCATA||||||INFO_REALIGN_3_PRIME	GT:AD:DP:GQ:PL	0/1:29,5:34:99:123,0,1203
2R	19158564	.	C	T	49.77	.	AC=1;AF=0.500;AN=2;BaseQRankSum=0.241;ClippingRankSum=0.000;DP=12;ExcessHet=3.0103;FS=2.808;MLEAC=1;MLEAF=0.500;MQ=42.64;MQRankSum=-0.282;QD=5.53;ReadPosRankSum=2.655;SOR=0.148;ANN=T|intron_variant|MODIFIER|ena|FBgn0000578|transcript|FBtr0114623|protein_coding|1/8|c.894-170C>T||||||,T|intron_variant|MODIFIER|ena|FBgn0000578|transcript|FBtr0100174|protein_coding|3/10|c.6-170C>T||||||,T|intron_variant|MODIFIER|ena|FBgn0000578|transcript|FBtr0086582|protein_coding|2/9|c.6-170C>T||||||,T|intron_variant|MODIFIER|ena|FBgn0000578|transcript|FBtr0086583|protein_coding|3/10|c.6-170C>T||||||,T|intron_variant|MODIFIER|ena|FBgn0000578|transcript|FBtr0100176|protein_coding|3/10|c.6-170C>T||||||,T|intron_variant|MODIFIER|ena|FBgn0000578|transcript|FBtr0340450|protein_coding|3/10|c.6-170C>T||||||,T|intron_variant|MODIFIER|ena|FBgn0000578|transcript|FBtr0086584|protein_coding|1/8|c.441-170C>T||||||	GT:AD:DP:GQ:PL	0/1:5,4:9:78:78,0,103
2R	19166380	.	A	G	108.77	.	AC=1;AF=0.500;AN=2;BaseQRankSum=-0.762;ClippingRankSum=0.000;DP=58;ExcessHet=3.0103;FS=6.095;MLEAC=1;MLEAF=0.500;MQ=43.90;MQRankSum=-2.924;QD=1.88;ReadPosRankSum=-1.695;SOR=1.544;ANN=G|upstream_gene_variant|MODIFIER|CG10737|FBgn0034420|transcript|FBtr0086588|protein_coding||c.-4082A>G|||||3843|,G|upstream_gene_variant|MODIFIER|CG10737|FBgn0034420|transcript|FBtr0290311|protein_coding||c.-4082A>G|||||3843|,G|upstream_gene_variant|MODIFIER|CG10737|FBgn0034420|transcript|FBtr0290318|protein_coding||c.-4082A>G|||||3843|,G|upstream_gene_variant|MODIFIER|CG10737|FBgn0034420|transcript|FBtr0290317|protein_coding||c.-4082A>G|||||3843|,G|upstream_gene_variant|MODIFIER|CG10737|FBgn0034420|transcript|FBtr0340451|protein_coding||c.-4082A>G|||||3843|,G|upstream_gene_variant|MODIFIER|CG10737|FBgn0034420|transcript|FBtr0340452|protein_coding||c.-4082A>G|||||3843|,G|upstream_gene_variant|MODIFIER|CG10737|FBgn0034420|transcript|FBtr0340453|protein_coding||c.-4082A>G|||||3843|,G|downstream_gene_variant|MODIFIER|ena|FBgn0000578|transcript|FBtr0114623|protein_coding||c.*4692A>G|||||3782|,G|downstream_gene_variant|MODIFIER|ena|FBgn0000578|transcript|FBtr0100174|protein_coding||c.*4692A>G|||||4283|,G|downstream_gene_variant|MODIFIER|ena|FBgn0000578|transcript|FBtr0086582|protein_coding||c.*4692A>G|||||3782|,G|downstream_gene_variant|MODIFIER|ena|FBgn0000578|transcript|FBtr0086583|protein_coding||c.*4692A>G|||||3782|,G|downstream_gene_variant|MODIFIER|ena|FBgn0000578|transcript|FBtr0100176|protein_coding||c.*4692A>G|||||3782|,G|downstream_gene_variant|MODIFIER|ena|FBgn0000578|transcript|FBtr0340450|protein_coding||c.*4692A>G|||||2675|,G|downstream_gene_variant|MODIFIER|ena|FBgn0000578|transcript|FBtr0086584|protein_coding||c.*4692A>G|||||3782|,G|intron_variant|MODIFIER|CG10737|FBgn0034420|transcript|FBtr0290312|protein_coding|1/14|c.-56+2205A>G||||||,G|intron_variant|MODIFIER|CG10737|FBgn0034420|transcript|FBtr0086585|protein_coding|1/14|c.-56+2205A>G||||||,G|intron_variant|MODIFIER|CG10737|FBgn0034420|transcript|FBtr0086586|protein_coding|2/15|c.-56+852A>G||||||,G|intron_variant|MODIFIER|CG10737|FBgn0034420|transcript|FBtr0290316|protein_coding|1/14|c.-51+2205A>G||||||,G|intron_variant|MODIFIER|CG10737|FBgn0034420|transcript|FBtr0290314|protein_coding|2/15|c.-51+852A>G||||||,G|intron_variant|MODIFIER|CG10737|FBgn0034420|transcript|FBtr0100282|protein_coding|2/15|c.-51+852A>G||||||,G|intron_variant|MODIFIER|CG10737|FBgn0034420|transcript|FBtr0290313|protein_coding|2/15|c.-56+321A>G||||||	GT:AD:DP:GQ:PL	0/1:51,7:58:99:137,0,9940
2R	19166382	.	A	G	102.77	.	AC=1;AF=0.500;AN=2;BaseQRankSum=-0.473;ClippingRankSum=0.000;DP=59;ExcessHet=3.0103;FS=6.201;MLEAC=1;MLEAF=0.500;MQ=43.90;MQRankSum=-2.957;QD=1.74;ReadPosRankSum=-1.470;SOR=1.535;ANN=G|upstream_gene_variant|MODIFIER|CG10737|FBgn0034420|transcript|FBtr0086588|protein_coding||c.-4080A>G|||||3841|,G|upstream_gene_variant|MODIFIER|CG10737|FBgn0034420|transcript|FBtr0290311|protein_coding||c.-4080A>G|||||3841|,G|upstream_gene_variant|MODIFIER|CG10737|FBgn0034420|transcript|FBtr0290318|protein_coding||c.-4080A>G|||||3841|,G|upstream_gene_variant|MODIFIER|CG10737|FBgn0034420|transcript|FBtr0290317|protein_coding||c.-4080A>G|||||3841|,G|upstream_gene_variant|MODIFIER|CG10737|FBgn0034420|transcript|FBtr0340451|protein_coding||c.-4080A>G|||||3841|,G|upstream_gene_variant|MODIFIER|CG10737|FBgn0034420|transcript|FBtr0340452|protein_coding||c.-4080A>G|||||3841|,G|upstream_gene_variant|MODIFIER|CG10737|FBgn0034420|transcript|FBtr0340453|protein_coding||c.-4080A>G|||||3841|,G|downstream_gene_variant|MODIFIER|ena|FBgn0000578|transcript|FBtr0114623|protein_coding||c.*4694A>G|||||3784|,G|downstream_gene_variant|MODIFIER|ena|FBgn0000578|transcript|FBtr0100174|protein_coding||c.*4694A>G|||||4285|,G|downstream_gene_variant|MODIFIER|ena|FBgn0000578|transcript|FBtr0086582|protein_coding||c.*4694A>G|||||3784|,G|downstream_gene_variant|MODIFIER|ena|FBgn0000578|transcript|FBtr0086583|protein_coding||c.*4694A>G|||||3784|,G|downstream_gene_variant|MODIFIER|ena|FBgn0000578|transcript|FBtr0100176|protein_coding||c.*4694A>G|||||3784|,G|downstream_gene_variant|MODIFIER|ena|FBgn0000578|transcript|FBtr0340450|protein_coding||c.*4694A>G|||||2677|,G|downstream_gene_variant|MODIFIER|ena|FBgn0000578|transcript|FBtr0086584|protein_coding||c.*4694A>G|||||3784|,G|intron_variant|MODIFIER|CG10737|FBgn0034420|transcript|FBtr0290312|protein_coding|1/14|c.-56+2207A>G||||||,G|intron_variant|MODIFIER|CG10737|FBgn0034420|transcript|FBtr0086585|protein_coding|1/14|c.-56+2207A>G||||||,G|intron_variant|MODIFIER|CG10737|FBgn0034420|transcript|FBtr0086586|protein_coding|2/15|c.-56+854A>G||||||,G|intron_variant|MODIFIER|CG10737|FBgn0034420|transcript|FBtr0290316|protein_coding|1/14|c.-51+2207A>G||||||,G|intron_variant|MODIFIER|CG10737|FBgn0034420|transcript|FBtr0290314|protein_coding|2/15|c.-51+854A>G||||||,G|intron_variant|MODIFIER|CG10737|FBgn0034420|transcript|FBtr0100282|protein_coding|2/15|c.-51+854A>G||||||,G|intron_variant|MODIFIER|CG10737|FBgn0034420|transcript|FBtr0290313|protein_coding|2/15|c.-56+323A>G||||||	GT:AD:DP:GQ:PL	0/1:52,7:59:99:131,0,10232
2R	19166388	.	A	G	183.77	.	AC=1;AF=0.500;AN=2;BaseQRankSum=-0.885;ClippingRankSum=0.000;DP=61;ExcessHet=3.0103;FS=5.928;MLEAC=1;MLEAF=0.500;MQ=43.90;MQRankSum=-2.766;QD=3.01;ReadPosRankSum=-1.977;SOR=1.832;ANN=G|upstream_gene_variant|MODIFIER|CG10737|FBgn0034420|transcript|FBtr0086588|protein_coding||c.-4074A>G|||||3835|,G|upstream_gene_variant|MODIFIER|CG10737|FBgn0034420|transcript|FBtr0290311|protein_coding||c.-4074A>G|||||3835|,G|upstream_gene_variant|MODIFIER|CG10737|FBgn0034420|transcript|FBtr0290318|protein_coding||c.-4074A>G|||||3835|,G|upstream_gene_variant|MODIFIER|CG10737|FBgn0034420|transcript|FBtr0290317|protein_coding||c.-4074A>G|||||3835|,G|upstream_gene_variant|MODIFIER|CG10737|FBgn0034420|transcript|FBtr0340451|protein_coding||c.-4074A>G|||||3835|,G|upstream_gene_variant|MODIFIER|CG10737|FBgn0034420|transcript|FBtr0340452|protein_coding||c.-4074A>G|||||3835|,G|upstream_gene_variant|MODIFIER|CG10737|FBgn0034420|transcript|FBtr0340453|protein_coding||c.-4074A>G|||||3835|,G|downstream_gene_variant|MODIFIER|ena|FBgn0000578|transcript|FBtr0114623|protein_coding||c.*4700A>G|||||3790|,G|downstream_gene_variant|MODIFIER|ena|FBgn0000578|transcript|FBtr0100174|protein_coding||c.*4700A>G|||||4291|,G|downstream_gene_variant|MODIFIER|ena|FBgn0000578|transcript|FBtr0086582|protein_coding||c.*4700A>G|||||3790|,G|downstream_gene_variant|MODIFIER|ena|FBgn0000578|transcript|FBtr0086583|protein_coding||c.*4700A>G|||||3790|,G|downstream_gene_variant|MODIFIER|ena|FBgn0000578|transcript|FBtr0100176|protein_coding||c.*4700A>G|||||3790|,G|downstream_gene_variant|MODIFIER|ena|FBgn0000578|transcript|FBtr0340450|protein_coding||c.*4700A>G|||||2683|,G|downstream_gene_variant|MODIFIER|ena|FBgn0000578|transcript|FBtr0086584|protein_coding||c.*4700A>G|||||3790|,G|intron_variant|MODIFIER|CG10737|FBgn0034420|transcript|FBtr0290312|protein_coding|1/14|c.-56+2213A>G||||||,G|intron_variant|MODIFIER|CG10737|FBgn0034420|transcript|FBtr0086585|protein_coding|1/14|c.-56+2213A>G||||||,G|intron_variant|MODIFIER|CG10737|FBgn0034420|transcript|FBtr0086586|protein_coding|2/15|c.-56+860A>G||||||,G|intron_variant|MODIFIER|CG10737|FBgn0034420|transcript|FBtr0290316|protein_coding|1/14|c.-51+2213A>G||||||,G|intron_variant|MODIFIER|CG10737|FBgn0034420|transcript|FBtr0290314|protein_coding|2/15|c.-51+860A>G||||||,G|intron_variant|MODIFIER|CG10737|FBgn0034420|transcript|FBtr0100282|protein_coding|2/15|c.-51+860A>G||||||,G|intron_variant|MODIFIER|CG10737|FBgn0034420|transcript|FBtr0290313|protein_coding|2/15|c.-56+329A>G||||||	GT:AD:DP:GQ:PL	0/1:53,8:61:99:212,0,10527
2R	19166392	.	CTT	C	159.73	.	AC=1;AF=0.500;AN=2;BaseQRankSum=1.031;ClippingRankSum=0.000;DP=67;ExcessHet=3.0103;FS=8.142;MLEAC=1;MLEAF=0.500;MQ=43.91;MQRankSum=-2.720;QD=2.38;ReadPosRankSum=-2.126;SOR=2.078;ANN=C|upstream_gene_variant|MODIFIER|CG10737|FBgn0034420|transcript|FBtr0086588|protein_coding||c.-4069_-4068delTT|||||3830|,C|upstream_gene_variant|MODIFIER|CG10737|FBgn0034420|transcript|FBtr0290311|protein_coding||c.-4069_-4068delTT|||||3830|,C|upstream_gene_variant|MODIFIER|CG10737|FBgn0034420|transcript|FBtr0290318|protein_coding||c.-4069_-4068delTT|||||3830|,C|upstream_gene_variant|MODIFIER|CG10737|FBgn0034420|transcript|FBtr0290317|protein_coding||c.-4069_-4068delTT|||||3830|,C|upstream_gene_variant|MODIFIER|CG10737|FBgn0034420|transcript|FBtr0340451|protein_coding||c.-4069_-4068delTT|||||3830|,C|upstream_gene_variant|MODIFIER|CG10737|FBgn0034420|transcript|FBtr0340452|protein_coding||c.-4069_-4068delTT|||||3830|,C|upstream_gene_variant|MODIFIER|CG10737|FBgn0034420|transcript|FBtr0340453|protein_coding||c.-4069_-4068delTT|||||3830|,C|downstream_gene_variant|MODIFIER|ena|FBgn0000578|transcript|FBtr0114623|protein_coding||c.*4705_*4706delTT|||||3795|,C|downstream_gene_variant|MODIFIER|ena|FBgn0000578|transcript|FBtr0100174|protein_coding||c.*4705_*4706delTT|||||4296|,C|downstream_gene_variant|MODIFIER|ena|FBgn0000578|transcript|FBtr0086582|protein_coding||c.*4705_*4706delTT|||||3795|,C|downstream_gene_variant|MODIFIER|ena|FBgn0000578|transcript|FBtr0086583|protein_coding||c.*4705_*4706delTT|||||3795|,C|downstream_gene_variant|MODIFIER|ena|FBgn0000578|transcript|FBtr0100176|protein_coding||c.*4705_*4706delTT|||||3795|,C|downstream_gene_variant|MODIFIER|ena|FBgn0000578|transcript|FBtr0340450|protein_coding||c.*4705_*4706delTT|||||2688|,C|downstream_gene_variant|MODIFIER|ena|FBgn0000578|transcript|FBtr0086584|protein_coding||c.*4705_*4706delTT|||||3795|,C|intron_variant|MODIFIER|CG10737|FBgn0034420|transcript|FBtr0290312|protein_coding|1/14|c.-56+2218_-56+2219delTT||||||,C|intron_variant|MODIFIER|CG10737|FBgn0034420|transcript|FBtr0086585|protein_coding|1/14|c.-56+2218_-56+2219delTT||||||,C|intron_variant|MODIFIER|CG10737|FBgn0034420|transcript|FBtr0086586|protein_coding|2/15|c.-56+865_-56+866delTT||||||,C|intron_variant|MODIFIER|CG10737|FBgn0034420|transcript|FBtr0290316|protein_coding|1/14|c.-51+2218_-51+2219delTT||||||,C|intron_variant|MODIFIER|CG10737|FBgn0034420|transcript|FBtr0290314|protein_coding|2/15|c.-51+865_-51+866delTT||||||,C|intron_variant|MODIFIER|CG10737|FBgn0034420|transcript|FBtr0100282|protein_coding|2/15|c.-51+865_-51+866delTT||||||,C|intron_variant|MODIFIER|CG10737|FBgn0034420|transcript|FBtr0290313|protein_coding|2/15|c.-56+334_-56+335delTT||||||	GT:AD:DP:GQ:PL	0/1:58,9:67:99:197,0,11024
2R	19166401	.	T	A	117.77	.	AC=1;AF=0.500;AN=2;BaseQRankSum=-0.070;ClippingRankSum=0.000;DP=68;ExcessHet=3.0103;FS=5.752;MLEAC=1;MLEAF=0.500;MQ=43.91;MQRankSum=-2.970;QD=1.73;ReadPosRankSum=-1.259;SOR=1.863;ANN=A|upstream_gene_variant|MODIFIER|CG10737|FBgn0034420|transcript|FBtr0086588|protein_coding||c.-4061T>A|||||3822|,A|upstream_gene_variant|MODIFIER|CG10737|FBgn0034420|transcript|FBtr0290311|protein_coding||c.-4061T>A|||||3822|,A|upstream_gene_variant|MODIFIER|CG10737|FBgn0034420|transcript|FBtr0290318|protein_coding||c.-4061T>A|||||3822|,A|upstream_gene_variant|MODIFIER|CG10737|FBgn0034420|transcript|FBtr0290317|protein_coding||c.-4061T>A|||||3822|,A|upstream_gene_variant|MODIFIER|CG10737|FBgn0034420|transcript|FBtr0340451|protein_coding||c.-4061T>A|||||3822|,A|upstream_gene_variant|MODIFIER|CG10737|FBgn0034420|transcript|FBtr0340452|protein_coding||c.-4061T>A|||||3822|,A|upstream_gene_variant|MODIFIER|CG10737|FBgn0034420|transcript|FBtr0340453|protein_coding||c.-4061T>A|||||3822|,A|downstream_gene_variant|MODIFIER|ena|FBgn0000578|transcript|FBtr0114623|protein_coding||c.*4713T>A|||||3803|,A|downstream_gene_variant|MODIFIER|ena|FBgn0000578|transcript|FBtr0100174|protein_coding||c.*4713T>A|||||4304|,A|downstream_gene_variant|MODIFIER|ena|FBgn0000578|transcript|FBtr0086582|protein_coding||c.*4713T>A|||||3803|,A|downstream_gene_variant|MODIFIER|ena|FBgn0000578|transcript|FBtr0086583|protein_coding||c.*4713T>A|||||3803|,A|downstream_gene_variant|MODIFIER|ena|FBgn0000578|transcript|FBtr0100176|protein_coding||c.*4713T>A|||||3803|,A|downstream_gene_variant|MODIFIER|ena|FBgn0000578|transcript|FBtr0340450|protein_coding||c.*4713T>A|||||2696|,A|downstream_gene_variant|MODIFIER|ena|FBgn0000578|transcript|FBtr0086584|protein_coding||c.*4713T>A|||||3803|,A|intron_variant|MODIFIER|CG10737|FBgn0034420|transcript|FBtr0290312|protein_coding|1/14|c.-56+2226T>A||||||,A|intron_variant|MODIFIER|CG10737|FBgn0034420|transcript|FBtr0086585|protein_coding|1/14|c.-56+2226T>A||||||,A|intron_variant|MODIFIER|CG10737|FBgn0034420|transcript|FBtr0086586|protein_coding|2/15|c.-56+873T>A||||||,A|intron_variant|MODIFIER|CG10737|FBgn0034420|transcript|FBtr0290316|protein_coding|1/14|c.-51+2226T>A||||||,A|intron_variant|MODIFIER|CG10737|FBgn0034420|transcript|FBtr0290314|protein_coding|2/15|c.-51+873T>A||||||,A|intron_variant|MODIFIER|CG10737|FBgn0034420|transcript|FBtr0100282|protein_coding|2/15|c.-51+873T>A||||||,A|intron_variant|MODIFIER|CG10737|FBgn0034420|transcript|FBtr0290313|protein_coding|2/15|c.-56+342T>A||||||	GT:AD:DP:GQ:PL	0/1:60,8:68:99:146,0,11153
2R	19166404	.	C	T	114.77	.	AC=1;AF=0.500;AN=2;BaseQRankSum=-0.379;ClippingRankSum=0.000;DP=71;ExcessHet=3.0103;FS=5.789;MLEAC=1;MLEAF=0.500;MQ=43.92;MQRankSum=-3.053;QD=1.62;ReadPosRankSum=-0.976;SOR=1.854;ANN=T|upstream_gene_variant|MODIFIER|CG10737|FBgn0034420|transcript|FBtr0086588|protein_coding||c.-4058C>T|||||3819|,T|upstream_gene_variant|MODIFIER|CG10737|FBgn0034420|transcript|FBtr0290311|protein_coding||c.-4058C>T|||||3819|,T|upstream_gene_variant|MODIFIER|CG10737|FBgn0034420|transcript|FBtr0290318|protein_coding||c.-4058C>T|||||3819|,T|upstream_gene_variant|MODIFIER|CG10737|FBgn0034420|transcript|FBtr0290317|protein_coding||c.-4058C>T|||||3819|,T|upstream_gene_variant|MODIFIER|CG10737|FBgn0034420|transcript|FBtr0340451|protein_coding||c.-4058C>T|||||3819|,T|upstream_gene_variant|MODIFIER|CG10737|FBgn0034420|transcript|FBtr0340452|protein_coding||c.-4058C>T|||||3819|,T|upstream_gene_variant|MODIFIER|CG10737|FBgn0034420|transcript|FBtr0340453|protein_coding||c.-4058C>T|||||3819|,T|downstream_gene_variant|MODIFIER|ena|FBgn0000578|transcript|FBtr0114623|protein_coding||c.*4716C>T|||||3806|,T|downstream_gene_variant|MODIFIER|ena|FBgn0000578|transcript|FBtr0100174|protein_coding||c.*4716C>T|||||4307|,T|downstream_gene_variant|MODIFIER|ena|FBgn0000578|transcript|FBtr0086582|protein_coding||c.*4716C>T|||||3806|,T|downstream_gene_variant|MODIFIER|ena|FBgn0000578|transcript|FBtr0086583|protein_coding||c.*4716C>T|||||3806|,T|downstream_gene_variant|MODIFIER|ena|FBgn0000578|transcript|FBtr0100176|protein_coding||c.*4716C>T|||||3806|,T|downstream_gene_variant|MODIFIER|ena|FBgn0000578|transcript|FBtr0340450|protein_coding||c.*4716C>T|||||2699|,T|downstream_gene_variant|MODIFIER|ena|FBgn0000578|transcript|FBtr0086584|protein_coding||c.*4716C>T|||||3806|,T|intron_variant|MODIFIER|CG10737|FBgn0034420|transcript|FBtr0290312|protein_coding|1/14|c.-56+2229C>T||||||,T|intron_variant|MODIFIER|CG10737|FBgn0034420|transcript|FBtr0086585|protein_coding|1/14|c.-56+2229C>T||||||,T|intron_variant|MODIFIER|CG10737|FBgn0034420|transcript|FBtr0086586|protein_coding|2/15|c.-56+876C>T||||||,T|intron_variant|MODIFIER|CG10737|FBgn0034420|transcript|FBtr0290316|protein_coding|1/14|c.-51+2229C>T||||||,T|intron_variant|MODIFIER|CG10737|FBgn0034420|transcript|FBtr0290314|protein_coding|2/15|c.-51+876C>T||||||,T|intron_variant|MODIFIER|CG10737|FBgn0034420|transcript|FBtr0100282|protein_coding|2/15|c.-51+876C>T||||||,T|intron_variant|MODIFIER|CG10737|FBgn0034420|transcript|FBtr0290313|protein_coding|2/15|c.-56+345C>T||||||	GT:AD:DP:GQ:PL	0/1:63,8:71:99:143,0,11174
2R	19166407	.	T	G	114.77	.	AC=1;AF=0.500;AN=2;BaseQRankSum=-0.762;ClippingRankSum=0.000;DP=71;ExcessHet=3.0103;FS=5.678;MLEAC=1;MLEAF=0.500;MQ=43.92;MQRankSum=-3.053;QD=1.62;ReadPosRankSum=-0.886;SOR=1.811;ANN=G|upstream_gene_variant|MODIFIER|CG10737|FBgn0034420|transcript|FBtr0086588|protein_coding||c.-4055T>G|||||3816|,G|upstream_gene_variant|MODIFIER|CG10737|FBgn0034420|transcript|FBtr0290311|protein_coding||c.-4055T>G|||||3816|,G|upstream_gene_variant|MODIFIER|CG10737|FBgn0034420|transcript|FBtr0290318|protein_coding||c.-4055T>G|||||3816|,G|upstream_gene_variant|MODIFIER|CG10737|FBgn0034420|transcript|FBtr0290317|protein_coding||c.-4055T>G|||||3816|,G|upstream_gene_variant|MODIFIER|CG10737|FBgn0034420|transcript|FBtr0340451|protein_coding||c.-4055T>G|||||3816|,G|upstream_gene_variant|MODIFIER|CG10737|FBgn0034420|transcript|FBtr0340452|protein_coding||c.-4055T>G|||||3816|,G|upstream_gene_variant|MODIFIER|CG10737|FBgn0034420|transcript|FBtr0340453|protein_coding||c.-4055T>G|||||3816|,G|downstream_gene_variant|MODIFIER|ena|FBgn0000578|transcript|FBtr0114623|protein_coding||c.*4719T>G|||||3809|,G|downstream_gene_variant|MODIFIER|ena|FBgn0000578|transcript|FBtr0100174|protein_coding||c.*4719T>G|||||4310|,G|downstream_gene_variant|MODIFIER|ena|FBgn0000578|transcript|FBtr0086582|protein_coding||c.*4719T>G|||||3809|,G|downstream_gene_variant|MODIFIER|ena|FBgn0000578|transcript|FBtr0086583|protein_coding||c.*4719T>G|||||3809|,G|downstream_gene_variant|MODIFIER|ena|FBgn0000578|transcript|FBtr0100176|protein_coding||c.*4719T>G|||||3809|,G|downstream_gene_variant|MODIFIER|ena|FBgn0000578|transcript|FBtr0340450|protein_coding||c.*4719T>G|||||2702|,G|downstream_gene_variant|MODIFIER|ena|FBgn0000578|transcript|FBtr0086584|protein_coding||c.*4719T>G|||||3809|,G|intron_variant|MODIFIER|CG10737|FBgn0034420|transcript|FBtr0290312|protein_coding|1/14|c.-56+2232T>G||||||,G|intron_variant|MODIFIER|CG10737|FBgn0034420|transcript|FBtr0086585|protein_coding|1/14|c.-56+2232T>G||||||,G|intron_variant|MODIFIER|CG10737|FBgn0034420|transcript|FBtr0086586|protein_coding|2/15|c.-56+879T>G||||||,G|intron_variant|MODIFIER|CG10737|FBgn0034420|transcript|FBtr0290316|protein_coding|1/14|c.-51+2232T>G||||||,G|intron_variant|MODIFIER|CG10737|FBgn0034420|transcript|FBtr0290314|protein_coding|2/15|c.-51+879T>G||||||,G|intron_variant|MODIFIER|CG10737|FBgn0034420|transcript|FBtr0100282|protein_coding|2/15|c.-51+879T>G||||||,G|intron_variant|MODIFIER|CG10737|FBgn0034420|transcript|FBtr0290313|protein_coding|2/15|c.-56+348T>G||||||	GT:AD:DP:GQ:PL	0/1:63,8:71:99:143,0,11174
2R	19168785	.	AAC	A	52.73	.	AC=1;AF=0.500;AN=2;BaseQRankSum=0.978;ClippingRankSum=0.000;DP=59;ExcessHet=3.0103;FS=4.509;MLEAC=1;MLEAF=0.500;MQ=43.77;MQRankSum=-5.375;QD=0.91;ReadPosRankSum=0.569;SOR=1.971;ANN=A|upstream_gene_variant|MODIFIER|CG10737|FBgn0034420|transcript|FBtr0086588|protein_coding||c.-1676_-1675delAC|||||1437|,A|upstream_gene_variant|MODIFIER|CG10737|FBgn0034420|transcript|FBtr0290311|protein_coding||c.-1676_-1675delAC|||||1437|,A|upstream_gene_variant|MODIFIER|CG10737|FBgn0034420|transcript|FBtr0290318|protein_coding||c.-1676_-1675delAC|||||1437|,A|upstream_gene_variant|MODIFIER|CG10737|FBgn0034420|transcript|FBtr0290317|protein_coding||c.-1676_-1675delAC|||||1437|,A|upstream_gene_variant|MODIFIER|CG10737|FBgn0034420|transcript|FBtr0340451|protein_coding||c.-1676_-1675delAC|||||1437|,A|upstream_gene_variant|MODIFIER|CG10737|FBgn0034420|transcript|FBtr0340452|protein_coding||c.-1676_-1675delAC|||||1437|,A|upstream_gene_variant|MODIFIER|CG10737|FBgn0034420|transcript|FBtr0340453|protein_coding||c.-1676_-1675delAC|||||1437|,A|intron_variant|MODIFIER|CG10737|FBgn0034420|transcript|FBtr0290312|protein_coding|1/14|c.-55-1831_-55-1830delCA||||||INFO_REALIGN_3_PRIME,A|intron_variant|MODIFIER|CG10737|FBgn0034420|transcript|FBtr0086585|protein_coding|1/14|c.-55-1831_-55-1830delCA||||||INFO_REALIGN_3_PRIME,A|intron_variant|MODIFIER|CG10737|FBgn0034420|transcript|FBtr0086586|protein_coding|2/15|c.-55-1831_-55-1830delCA||||||INFO_REALIGN_3_PRIME,A|intron_variant|MODIFIER|CG10737|FBgn0034420|transcript|FBtr0290316|protein_coding|1/14|c.-50-1899_-50-1898delCA||||||INFO_REALIGN_3_PRIME,A|intron_variant|MODIFIER|CG10737|FBgn0034420|transcript|FBtr0290314|protein_coding|2/15|c.-50-1899_-50-1898delCA||||||INFO_REALIGN_3_PRIME,A|intron_variant|MODIFIER|CG10737|FBgn0034420|transcript|FBtr0100282|protein_coding|2/15|c.-50-1899_-50-1898delCA||||||INFO_REALIGN_3_PRIME,A|intron_variant|MODIFIER|CG10737|FBgn0034420|transcript|FBtr0290313|protein_coding|2/15|c.-55-1831_-55-1830delCA||||||INFO_REALIGN_3_PRIME	GT:AD:DP:GQ:PL	0/1:53,5:58:90:90,0,2242
2R	19168793	.	TTTTTTTTGTTTTTTGGATCA	T	30.73	.	AC=1;AF=0.500;AN=2;BaseQRankSum=0.377;ClippingRankSum=0.000;DP=66;ExcessHet=3.0103;FS=3.766;MLEAC=1;MLEAF=0.500;MQ=43.79;MQRankSum=-5.168;QD=0.47;ReadPosRankSum=-0.929;SOR=1.267;ANN=T|upstream_gene_variant|MODIFIER|CG10737|FBgn0034420|transcript|FBtr0086588|protein_coding||c.-1668_-1649delTTTTTTTGTTTTTTGGATCA|||||1429|,T|upstream_gene_variant|MODIFIER|CG10737|FBgn0034420|transcript|FBtr0290311|protein_coding||c.-1668_-1649delTTTTTTTGTTTTTTGGATCA|||||1429|,T|upstream_gene_variant|MODIFIER|CG10737|FBgn0034420|transcript|FBtr0290318|protein_coding||c.-1668_-1649delTTTTTTTGTTTTTTGGATCA|||||1429|,T|upstream_gene_variant|MODIFIER|CG10737|FBgn0034420|transcript|FBtr0290317|protein_coding||c.-1668_-1649delTTTTTTTGTTTTTTGGATCA|||||1429|,T|upstream_gene_variant|MODIFIER|CG10737|FBgn0034420|transcript|FBtr0340451|protein_coding||c.-1668_-1649delTTTTTTTGTTTTTTGGATCA|||||1429|,T|upstream_gene_variant|MODIFIER|CG10737|FBgn0034420|transcript|FBtr0340452|protein_coding||c.-1668_-1649delTTTTTTTGTTTTTTGGATCA|||||1429|,T|upstream_gene_variant|MODIFIER|CG10737|FBgn0034420|transcript|FBtr0340453|protein_coding||c.-1668_-1649delTTTTTTTGTTTTTTGGATCA|||||1429|,T|intron_variant|MODIFIER|CG10737|FBgn0034420|transcript|FBtr0290312|protein_coding|1/14|c.-55-1824_-55-1805delTTTTTTTGTTTTTTGGATCA||||||,T|intron_variant|MODIFIER|CG10737|FBgn0034420|transcript|FBtr0086585|protein_coding|1/14|c.-55-1824_-55-1805delTTTTTTTGTTTTTTGGATCA||||||,T|intron_variant|MODIFIER|CG10737|FBgn0034420|transcript|FBtr0086586|protein_coding|2/15|c.-55-1824_-55-1805delTTTTTTTGTTTTTTGGATCA||||||,T|intron_variant|MODIFIER|CG10737|FBgn0034420|transcript|FBtr0290316|protein_coding|1/14|c.-50-1892_-50-1873delTTTTTTTGTTTTTTGGATCA||||||,T|intron_variant|MODIFIER|CG10737|FBgn0034420|transcript|FBtr0290314|protein_coding|2/15|c.-50-1892_-50-1873delTTTTTTTGTTTTTTGGATCA||||||,T|intron_variant|MODIFIER|CG10737|FBgn0034420|transcript|FBtr0100282|protein_coding|2/15|c.-50-1892_-50-1873delTTTTTTTGTTTTTTGGATCA||||||,T|intron_variant|MODIFIER|CG10737|FBgn0034420|transcript|FBtr0290313|protein_coding|2/15|c.-55-1824_-55-1805delTTTTTTTGTTTTTTGGATCA||||||	GT:AD:DP:GQ:PL	0/1:60,6:66:68:68,0,2537
2R	19168816	.	TTGTACC	T	39.73	.	AC=1;AF=0.500;AN=2;BaseQRankSum=1.124;ClippingRankSum=0.000;DP=63;ExcessHet=3.0103;FS=3.851;MLEAC=1;MLEAF=0.500;MQ=43.40;MQRankSum=-4.357;QD=0.63;ReadPosRankSum=-2.890;SOR=1.250;ANN=T|upstream_gene_variant|MODIFIER|CG10737|FBgn0034420|transcript|FBtr0086588|protein_coding||c.-1645_-1640delTGTACC|||||1406|,T|upstream_gene_variant|MODIFIER|CG10737|FBgn0034420|transcript|FBtr0290311|protein_coding||c.-1645_-1640delTGTACC|||||1406|,T|upstream_gene_variant|MODIFIER|CG10737|FBgn0034420|transcript|FBtr0290318|protein_coding||c.-1645_-1640delTGTACC|||||1406|,T|upstream_gene_variant|MODIFIER|CG10737|FBgn0034420|transcript|FBtr0290317|protein_coding||c.-1645_-1640delTGTACC|||||1406|,T|upstream_gene_variant|MODIFIER|CG10737|FBgn0034420|transcript|FBtr0340451|protein_coding||c.-1645_-1640delTGTACC|||||1406|,T|upstream_gene_variant|MODIFIER|CG10737|FBgn0034420|transcript|FBtr0340452|protein_coding||c.-1645_-1640delTGTACC|||||1406|,T|upstream_gene_variant|MODIFIER|CG10737|FBgn0034420|transcript|FBtr0340453|protein_coding||c.-1645_-1640delTGTACC|||||1406|,T|intron_variant|MODIFIER|CG10737|FBgn0034420|transcript|FBtr0290312|protein_coding|1/14|c.-55-1800_-55-1795delGTACCT||||||INFO_REALIGN_3_PRIME,T|intron_variant|MODIFIER|CG10737|FBgn0034420|transcript|FBtr0086585|protein_coding|1/14|c.-55-1800_-55-1795delGTACCT||||||INFO_REALIGN_3_PRIME,T|intron_variant|MODIFIER|CG10737|FBgn0034420|transcript|FBtr0086586|protein_coding|2/15|c.-55-1800_-55-1795delGTACCT||||||INFO_REALIGN_3_PRIME,T|intron_variant|MODIFIER|CG10737|FBgn0034420|transcript|FBtr0290316|protein_coding|1/14|c.-50-1868_-50-1863delGTACCT||||||INFO_REALIGN_3_PRIME,T|intron_variant|MODIFIER|CG10737|FBgn0034420|transcript|FBtr0290314|protein_coding|2/15|c.-50-1868_-50-1863delGTACCT||||||INFO_REALIGN_3_PRIME,T|intron_variant|MODIFIER|CG10737|FBgn0034420|transcript|FBtr0100282|protein_coding|2/15|c.-50-1868_-50-1863delGTACCT||||||INFO_REALIGN_3_PRIME,T|intron_variant|MODIFIER|CG10737|FBgn0034420|transcript|FBtr0290313|protein_coding|2/15|c.-55-1800_-55-1795delGTACCT||||||INFO_REALIGN_3_PRIME	GT:AD:DP:GQ:PL	0/1:57,6:63:77:77,0,2335
2R	19169010	.	A	C	121.77	.	AC=1;AF=0.500;AN=2;BaseQRankSum=-2.813;ClippingRankSum=0.000;DP=25;ExcessHet=3.0103;FS=0.000;MLEAC=1;MLEAF=0.500;MQ=43.69;MQRankSum=-2.167;QD=4.87;ReadPosRankSum=-0.533;SOR=0.804;ANN=C|upstream_gene_variant|MODIFIER|CG10737|FBgn0034420|transcript|FBtr0086588|protein_coding||c.-1452A>C|||||1213|,C|upstream_gene_variant|MODIFIER|CG10737|FBgn0034420|transcript|FBtr0290311|protein_coding||c.-1452A>C|||||1213|,C|upstream_gene_variant|MODIFIER|CG10737|FBgn0034420|transcript|FBtr0290318|protein_coding||c.-1452A>C|||||1213|,C|upstream_gene_variant|MODIFIER|CG10737|FBgn0034420|transcript|FBtr0290317|protein_coding||c.-1452A>C|||||1213|,C|upstream_gene_variant|MODIFIER|CG10737|FBgn0034420|transcript|FBtr0340451|protein_coding||c.-1452A>C|||||1213|,C|upstream_gene_variant|MODIFIER|CG10737|FBgn0034420|transcript|FBtr0340452|protein_coding||c.-1452A>C|||||1213|,C|upstream_gene_variant|MODIFIER|CG10737|FBgn0034420|transcript|FBtr0340453|protein_coding||c.-1452A>C|||||1213|,C|intron_variant|MODIFIER|CG10737|FBgn0034420|transcript|FBtr0290312|protein_coding|1/14|c.-55-1608A>C||||||,C|intron_variant|MODIFIER|CG10737|FBgn0034420|transcript|FBtr0086585|protein_coding|1/14|c.-55-1608A>C||||||,C|intron_variant|MODIFIER|CG10737|FBgn0034420|transcript|FBtr0086586|protein_coding|2/15|c.-55-1608A>C||||||,C|intron_variant|MODIFIER|CG10737|FBgn0034420|transcript|FBtr0290316|protein_coding|1/14|c.-50-1676A>C||||||,C|intron_variant|MODIFIER|CG10737|FBgn0034420|transcript|FBtr0290314|protein_coding|2/15|c.-50-1676A>C||||||,C|intron_variant|MODIFIER|CG10737|FBgn0034420|transcript|FBtr0100282|protein_coding|2/15|c.-50-1676A>C||||||,C|intron_variant|MODIFIER|CG10737|FBgn0034420|transcript|FBtr0290313|protein_coding|2/15|c.-55-1608A>C||||||	GT:AD:DP:GQ:PL	0/1:20,5:25:99:150,0,1062
2R	19169013	.	C	A	118.77	.	AC=1;AF=0.500;AN=2;BaseQRankSum=-1.327;ClippingRankSum=0.000;DP=26;ExcessHet=3.0103;FS=0.000;MLEAC=1;MLEAF=0.500;MQ=43.70;MQRankSum=-2.228;QD=4.57;ReadPosRankSum=-1.035;SOR=0.914;ANN=A|upstream_gene_variant|MODIFIER|CG10737|FBgn0034420|transcript|FBtr0086588|protein_coding||c.-1449C>A|||||1210|,A|upstream_gene_variant|MODIFIER|CG10737|FBgn0034420|transcript|FBtr0290311|protein_coding||c.-1449C>A|||||1210|,A|upstream_gene_variant|MODIFIER|CG10737|FBgn0034420|transcript|FBtr0290318|protein_coding||c.-1449C>A|||||1210|,A|upstream_gene_variant|MODIFIER|CG10737|FBgn0034420|transcript|FBtr0290317|protein_coding||c.-1449C>A|||||1210|,A|upstream_gene_variant|MODIFIER|CG10737|FBgn0034420|transcript|FBtr0340451|protein_coding||c.-1449C>A|||||1210|,A|upstream_gene_variant|MODIFIER|CG10737|FBgn0034420|transcript|FBtr0340452|protein_coding||c.-1449C>A|||||1210|,A|upstream_gene_variant|MODIFIER|CG10737|FBgn0034420|transcript|FBtr0340453|protein_coding||c.-1449C>A|||||1210|,A|intron_variant|MODIFIER|CG10737|FBgn0034420|transcript|FBtr0290312|protein_coding|1/14|c.-55-1605C>A||||||,A|intron_variant|MODIFIER|CG10737|FBgn0034420|transcript|FBtr0086585|protein_coding|1/14|c.-55-1605C>A||||||,A|intron_variant|MODIFIER|CG10737|FBgn0034420|transcript|FBtr0086586|protein_coding|2/15|c.-55-1605C>A||||||,A|intron_variant|MODIFIER|CG10737|FBgn0034420|transcript|FBtr0290316|protein_coding|1/14|c.-50-1673C>A||||||,A|intron_variant|MODIFIER|CG10737|FBgn0034420|transcript|FBtr0290314|protein_coding|2/15|c.-50-1673C>A||||||,A|intron_variant|MODIFIER|CG10737|FBgn0034420|transcript|FBtr0100282|protein_coding|2/15|c.-50-1673C>A||||||,A|intron_variant|MODIFIER|CG10737|FBgn0034420|transcript|FBtr0290313|protein_coding|2/15|c.-55-1605C>A||||||	GT:AD:DP:GQ:PL	0/1:21,5:26:99:147,0,1095
2R	19183055	.	T	TTG	60.73	.	AC=1;AF=0.500;AN=2;BaseQRankSum=0.164;ClippingRankSum=0.000;DP=44;ExcessHet=3.0103;FS=1.650;MLEAC=1;MLEAF=0.500;MQ=43.16;MQRankSum=2.162;QD=1.38;ReadPosRankSum=-0.562;SOR=0.770;ANN=TTG|downstream_gene_variant|MODIFIER|CG10737|FBgn0034420|transcript|FBtr0100282|protein_coding||c.*5188_*5189insTG|||||4833|,TTG|downstream_gene_variant|MODIFIER|CG10737|FBgn0034420|transcript|FBtr0290313|protein_coding||c.*5188_*5189insTG|||||4833|,TTG|downstream_gene_variant|MODIFIER|CG10737|FBgn0034420|transcript|FBtr0290317|protein_coding||c.*5188_*5189insTG|||||4833|,TTG|downstream_gene_variant|MODIFIER|CG10737|FBgn0034420|transcript|FBtr0340451|protein_coding||c.*5188_*5189insTG|||||4833|,TTG|downstream_gene_variant|MODIFIER|CG10737|FBgn0034420|transcript|FBtr0340452|protein_coding||c.*5188_*5189insTG|||||4833|,TTG|downstream_gene_variant|MODIFIER|CG10737|FBgn0034420|transcript|FBtr0340453|protein_coding||c.*5489_*5490insTG|||||4833|,TTG|intron_variant|MODIFIER|hppy|FBgn0263395|transcript|FBtr0086504|protein_coding|2/14|c.126+3201_126+3202dupGT||||||INFO_REALIGN_3_PRIME,TTG|intron_variant|MODIFIER|hppy|FBgn0263395|transcript|FBtr0086503|protein_coding|2/14|c.126+3201_126+3202dupGT||||||INFO_REALIGN_3_PRIME,TTG|intron_variant|MODIFIER|hppy|FBgn0263395|transcript|FBtr0340454|protein_coding|2/15|c.126+3201_126+3202dupGT||||||INFO_REALIGN_3_PRIME,TTG|intron_variant|MODIFIER|hppy|FBgn0263395|transcript|FBtr0340455|protein_coding|2/13|c.126+3201_126+3202dupGT||||||INFO_REALIGN_3_PRIME,TTG|intron_variant|MODIFIER|hppy|FBgn0263395|transcript|FBtr0340456|protein_coding|2/13|c.126+3201_126+3202dupGT||||||INFO_REALIGN_3_PRIME	GT:AD:DP:GQ:PL	0/1:37,7:44:98:98,0,1506
2R	19187911	.	C	CAA	143.0	.	AC=2;AF=1.00;AN=2;DP=3;ExcessHet=3.0103;FS=0.000;MLEAC=2;MLEAF=1.00;MQ=44.00;QD=33.02;SOR=1.179;ANN=CAA|intron_variant|MODIFIER|hppy|FBgn0263395|transcript|FBtr0086504|protein_coding|2/14|c.126+8053_126+8054insAA||||||,CAA|intron_variant|MODIFIER|hppy|FBgn0263395|transcript|FBtr0086503|protein_coding|2/14|c.126+8053_126+8054insAA||||||,CAA|intron_variant|MODIFIER|hppy|FBgn0263395|transcript|FBtr0340454|protein_coding|2/15|c.126+8053_126+8054insAA||||||,CAA|intron_variant|MODIFIER|hppy|FBgn0263395|transcript|FBtr0340455|protein_coding|2/13|c.126+8053_126+8054insAA||||||,CAA|intron_variant|MODIFIER|hppy|FBgn0263395|transcript|FBtr0340456|protein_coding|2/13|c.126+8053_126+8054insAA||||||	GT:AD:DP:GQ:PL	1/1:0,3:3:12:180,12,0
2R	19187912	.	C	A	152.03	.	AC=2;AF=1.00;AN=2;DP=3;ExcessHet=3.0103;FS=0.000;MLEAC=2;MLEAF=1.00;MQ=44.00;QD=33.47;SOR=1.179;ANN=A|intron_variant|MODIFIER|hppy|FBgn0263395|transcript|FBtr0086504|protein_coding|2/14|c.126+8054C>A||||||,A|intron_variant|MODIFIER|hppy|FBgn0263395|transcript|FBtr0086503|protein_coding|2/14|c.126+8054C>A||||||,A|intron_variant|MODIFIER|hppy|FBgn0263395|transcript|FBtr0340454|protein_coding|2/15|c.126+8054C>A||||||,A|intron_variant|MODIFIER|hppy|FBgn0263395|transcript|FBtr0340455|protein_coding|2/13|c.126+8054C>A||||||,A|intron_variant|MODIFIER|hppy|FBgn0263395|transcript|FBtr0340456|protein_coding|2/13|c.126+8054C>A||||||	GT:AD:DP:GQ:PL	1/1:0,3:3:12:180,12,0
2R	19187921	.	T	G	185.9	.	AC=2;AF=1.00;AN=2;DP=4;ExcessHet=3.0103;FS=0.000;MLEAC=2;MLEAF=1.00;MQ=44.00;QD=32.47;SOR=0.693;ANN=G|intron_variant|MODIFIER|hppy|FBgn0263395|transcript|FBtr0086504|protein_coding|2/14|c.126+8063T>G||||||,G|intron_variant|MODIFIER|hppy|FBgn0263395|transcript|FBtr0086503|protein_coding|2/14|c.126+8063T>G||||||,G|intron_variant|MODIFIER|hppy|FBgn0263395|transcript|FBtr0340454|protein_coding|2/15|c.126+8063T>G||||||,G|intron_variant|MODIFIER|hppy|FBgn0263395|transcript|FBtr0340455|protein_coding|2/13|c.126+8063T>G||||||,G|intron_variant|MODIFIER|hppy|FBgn0263395|transcript|FBtr0340456|protein_coding|2/13|c.126+8063T>G||||||	GT:AD:DP:GQ:PL	1/1:0,4:4:15:214,15,0
2R	19187923	.	C	A	185.9	.	AC=2;AF=1.00;AN=2;DP=5;ExcessHet=3.0103;FS=0.000;MLEAC=2;MLEAF=1.00;MQ=44.00;QD=27.42;SOR=1.022;ANN=A|intron_variant|MODIFIER|hppy|FBgn0263395|transcript|FBtr0086504|protein_coding|2/14|c.126+8065C>A||||||,A|intron_variant|MODIFIER|hppy|FBgn0263395|transcript|FBtr0086503|protein_coding|2/14|c.126+8065C>A||||||,A|intron_variant|MODIFIER|hppy|FBgn0263395|transcript|FBtr0340454|protein_coding|2/15|c.126+8065C>A||||||,A|intron_variant|MODIFIER|hppy|FBgn0263395|transcript|FBtr0340455|protein_coding|2/13|c.126+8065C>A||||||,A|intron_variant|MODIFIER|hppy|FBgn0263395|transcript|FBtr0340456|protein_coding|2/13|c.126+8065C>A||||||	GT:AD:DP:GQ:PL	1/1:0,5:5:15:214,15,0
2R	19188084	.	G	A	105.9	.	AC=2;AF=1.00;AN=2;DP=5;ExcessHet=3.0103;FS=0.000;MLEAC=2;MLEAF=1.00;MQ=44.00;QD=21.18;SOR=1.022;ANN=A|intron_variant|MODIFIER|hppy|FBgn0263395|transcript|FBtr0086504|protein_coding|2/14|c.126+8226G>A||||||,A|intron_variant|MODIFIER|hppy|FBgn0263395|transcript|FBtr0086503|protein_coding|2/14|c.126+8226G>A||||||,A|intron_variant|MODIFIER|hppy|FBgn0263395|transcript|FBtr0340454|protein_coding|2/15|c.126+8226G>A||||||,A|intron_variant|MODIFIER|hppy|FBgn0263395|transcript|FBtr0340455|protein_coding|2/13|c.126+8226G>A||||||,A|intron_variant|MODIFIER|hppy|FBgn0263395|transcript|FBtr0340456|protein_coding|2/13|c.126+8226G>A||||||	GT:AD:DP:GQ:PL	1/1:0,5:5:15:134,15,0
2R	19192161	.	G	GAGGGA	150.73	.	AC=1;AF=0.500;AN=2;BaseQRankSum=-1.242;ClippingRankSum=0.000;DP=9;ExcessHet=3.0103;FS=0.000;MLEAC=1;MLEAF=0.500;MQ=42.35;MQRankSum=0.000;QD=18.84;ReadPosRankSum=0.431;SOR=0.693;ANN=GAGGGA|intron_variant|MODIFIER|hppy|FBgn0263395|transcript|FBtr0086504|protein_coding|2/14|c.126+12303_126+12304insAGGGA||||||,GAGGGA|intron_variant|MODIFIER|hppy|FBgn0263395|transcript|FBtr0086503|protein_coding|2/14|c.126+12303_126+12304insAGGGA||||||,GAGGGA|intron_variant|MODIFIER|hppy|FBgn0263395|transcript|FBtr0340454|protein_coding|2/15|c.126+12303_126+12304insAGGGA||||||,GAGGGA|intron_variant|MODIFIER|hppy|FBgn0263395|transcript|FBtr0340455|protein_coding|2/13|c.126+12303_126+12304insAGGGA||||||,GAGGGA|intron_variant|MODIFIER|hppy|FBgn0263395|transcript|FBtr0340456|protein_coding|2/13|c.126+12303_126+12304insAGGGA||||||	GT:AD:DP:GQ:PL	0/1:4,4:8:62:188,0,62
2R	19206100	.	G	T	69.77	.	AC=1;AF=0.500;AN=2;BaseQRankSum=2.490;ClippingRankSum=0.000;DP=55;ExcessHet=3.0103;FS=0.000;MLEAC=1;MLEAF=0.500;MQ=43.91;MQRankSum=-1.915;QD=1.29;ReadPosRankSum=1.621;SOR=0.788;ANN=T|intron_variant|MODIFIER|hppy|FBgn0263395|transcript|FBtr0086504|protein_coding|2/14|c.127-5756G>T||||||,T|intron_variant|MODIFIER|hppy|FBgn0263395|transcript|FBtr0086503|protein_coding|2/14|c.127-5756G>T||||||,T|intron_variant|MODIFIER|hppy|FBgn0263395|transcript|FBtr0340454|protein_coding|2/15|c.127-5756G>T||||||,T|intron_variant|MODIFIER|hppy|FBgn0263395|transcript|FBtr0340455|protein_coding|2/13|c.127-5756G>T||||||,T|intron_variant|MODIFIER|hppy|FBgn0263395|transcript|FBtr0340456|protein_coding|2/13|c.127-5756G>T||||||	GT:AD:DP:GQ:PL	0/1:49,5:54:98:98,0,2106
2R	19206114	.	GTT	G	186.73	.	AC=1;AF=0.500;AN=2;BaseQRankSum=-0.214;ClippingRankSum=0.000;DP=58;ExcessHet=3.0103;FS=1.492;MLEAC=1;MLEAF=0.500;MQ=43.97;MQRankSum=-2.424;QD=3.28;ReadPosRankSum=-0.394;SOR=0.399;ANN=G|intron_variant|MODIFIER|hppy|FBgn0263395|transcript|FBtr0086504|protein_coding|2/14|c.127-5732_127-5731delTT||||||INFO_REALIGN_3_PRIME,G|intron_variant|MODIFIER|hppy|FBgn0263395|transcript|FBtr0086503|protein_coding|2/14|c.127-5732_127-5731delTT||||||INFO_REALIGN_3_PRIME,G|intron_variant|MODIFIER|hppy|FBgn0263395|transcript|FBtr0340454|protein_coding|2/15|c.127-5732_127-5731delTT||||||INFO_REALIGN_3_PRIME,G|intron_variant|MODIFIER|hppy|FBgn0263395|transcript|FBtr0340455|protein_coding|2/13|c.127-5732_127-5731delTT||||||INFO_REALIGN_3_PRIME,G|intron_variant|MODIFIER|hppy|FBgn0263395|transcript|FBtr0340456|protein_coding|2/13|c.127-5732_127-5731delTT||||||INFO_REALIGN_3_PRIME	GT:AD:DP:GQ:PL	0/1:49,8:57:99:224,0,2096
2R	19206117	.	T	G	192.77	.	AC=1;AF=0.500;AN=2;BaseQRankSum=-1.095;ClippingRankSum=0.000;DP=57;ExcessHet=3.0103;FS=0.000;MLEAC=1;MLEAF=0.500;MQ=43.97;MQRankSum=-2.237;QD=3.44;ReadPosRankSum=-0.774;SOR=0.593;ANN=G|intron_variant|MODIFIER|hppy|FBgn0263395|transcript|FBtr0086504|protein_coding|2/14|c.127-5739T>G||||||,G|intron_variant|MODIFIER|hppy|FBgn0263395|transcript|FBtr0086503|protein_coding|2/14|c.127-5739T>G||||||,G|intron_variant|MODIFIER|hppy|FBgn0263395|transcript|FBtr0340454|protein_coding|2/15|c.127-5739T>G||||||,G|intron_variant|MODIFIER|hppy|FBgn0263395|transcript|FBtr0340455|protein_coding|2/13|c.127-5739T>G||||||,G|intron_variant|MODIFIER|hppy|FBgn0263395|transcript|FBtr0340456|protein_coding|2/13|c.127-5739T>G||||||	GT:AD:DP:GQ:PL	0/1:47,9:56:99:221,0,2096
2R	19206125	.	T	A	145.77	.	AC=1;AF=0.500;AN=2;BaseQRankSum=-1.334;ClippingRankSum=0.000;DP=60;ExcessHet=3.0103;FS=1.455;MLEAC=1;MLEAF=0.500;MQ=43.97;MQRankSum=-2.475;QD=2.47;ReadPosRankSum=0.410;SOR=1.027;ANN=A|intron_variant|MODIFIER|hppy|FBgn0263395|transcript|FBtr0086504|protein_coding|2/14|c.127-5731T>A||||||,A|intron_variant|MODIFIER|hppy|FBgn0263395|transcript|FBtr0086503|protein_coding|2/14|c.127-5731T>A||||||,A|intron_variant|MODIFIER|hppy|FBgn0263395|transcript|FBtr0340454|protein_coding|2/15|c.127-5731T>A||||||,A|intron_variant|MODIFIER|hppy|FBgn0263395|transcript|FBtr0340455|protein_coding|2/13|c.127-5731T>A||||||,A|intron_variant|MODIFIER|hppy|FBgn0263395|transcript|FBtr0340456|protein_coding|2/13|c.127-5731T>A||||||	GT:AD:DP:GQ:PL	0/1:51,8:59:99:174,0,2079
2R	19206411	.	GTGGGGATGGGC	G	34.73	.	AC=1;AF=0.500;AN=2;BaseQRankSum=-1.876;ClippingRankSum=0.000;DP=53;ExcessHet=3.0103;FS=1.945;MLEAC=1;MLEAF=0.500;MQ=43.96;MQRankSum=-2.967;QD=0.68;ReadPosRankSum=0.825;SOR=1.304;ANN=G|intron_variant|MODIFIER|hppy|FBgn0263395|transcript|FBtr0086504|protein_coding|2/14|c.127-5443_127-5433delGGGGATGGGCT||||||INFO_REALIGN_3_PRIME,G|intron_variant|MODIFIER|hppy|FBgn0263395|transcript|FBtr0086503|protein_coding|2/14|c.127-5443_127-5433delGGGGATGGGCT||||||INFO_REALIGN_3_PRIME,G|intron_variant|MODIFIER|hppy|FBgn0263395|transcript|FBtr0340454|protein_coding|2/15|c.127-5443_127-5433delGGGGATGGGCT||||||INFO_REALIGN_3_PRIME,G|intron_variant|MODIFIER|hppy|FBgn0263395|transcript|FBtr0340455|protein_coding|2/13|c.127-5443_127-5433delGGGGATGGGCT||||||INFO_REALIGN_3_PRIME,G|intron_variant|MODIFIER|hppy|FBgn0263395|transcript|FBtr0340456|protein_coding|2/13|c.127-5443_127-5433delGGGGATGGGCT||||||INFO_REALIGN_3_PRIME	GT:AD:DP:GQ:PL	0/1:46,5:51:72:72,0,2701
2R	19210151	.	T	G	126.77	.	AC=1;AF=0.500;AN=2;BaseQRankSum=-1.420;ClippingRankSum=0.000;DP=53;ExcessHet=3.0103;FS=10.476;MLEAC=1;MLEAF=0.500;MQ=43.93;MQRankSum=0.597;QD=2.39;ReadPosRankSum=-0.727;SOR=1.447;ANN=G|intron_variant|MODIFIER|hppy|FBgn0263395|transcript|FBtr0086504|protein_coding|2/14|c.127-1705T>G||||||,G|intron_variant|MODIFIER|hppy|FBgn0263395|transcript|FBtr0086503|protein_coding|2/14|c.127-1705T>G||||||,G|intron_variant|MODIFIER|hppy|FBgn0263395|transcript|FBtr0340454|protein_coding|2/15|c.127-1705T>G||||||,G|intron_variant|MODIFIER|hppy|FBgn0263395|transcript|FBtr0340455|protein_coding|2/13|c.127-1705T>G||||||,G|intron_variant|MODIFIER|hppy|FBgn0263395|transcript|FBtr0340456|protein_coding|2/13|c.127-1705T>G||||||	GT:AD:DP:GQ:PL	0/1:46,7:53:99:155,0,2365
2R	19210152	.	G	A	126.77	.	AC=1;AF=0.500;AN=2;BaseQRankSum=0.470;ClippingRankSum=0.000;DP=53;ExcessHet=3.0103;FS=10.476;MLEAC=1;MLEAF=0.500;MQ=43.93;MQRankSum=0.597;QD=2.39;ReadPosRankSum=-0.598;SOR=1.447;ANN=A|intron_variant|MODIFIER|hppy|FBgn0263395|transcript|FBtr0086504|protein_coding|2/14|c.127-1704G>A||||||,A|intron_variant|MODIFIER|hppy|FBgn0263395|transcript|FBtr0086503|protein_coding|2/14|c.127-1704G>A||||||,A|intron_variant|MODIFIER|hppy|FBgn0263395|transcript|FBtr0340454|protein_coding|2/15|c.127-1704G>A||||||,A|intron_variant|MODIFIER|hppy|FBgn0263395|transcript|FBtr0340455|protein_coding|2/13|c.127-1704G>A||||||,A|intron_variant|MODIFIER|hppy|FBgn0263395|transcript|FBtr0340456|protein_coding|2/13|c.127-1704G>A||||||	GT:AD:DP:GQ:PL	0/1:46,7:53:99:155,0,2365
2R	19210836	.	T	A	37.77	.	AC=1;AF=0.500;AN=2;BaseQRankSum=0.924;ClippingRankSum=0.000;DP=23;ExcessHet=3.0103;FS=0.000;MLEAC=1;MLEAF=0.500;MQ=43.91;MQRankSum=-2.384;QD=1.72;ReadPosRankSum=-1.533;SOR=1.051;ANN=A|intron_variant|MODIFIER|hppy|FBgn0263395|transcript|FBtr0086504|protein_coding|2/14|c.127-1020T>A||||||,A|intron_variant|MODIFIER|hppy|FBgn0263395|transcript|FBtr0086503|protein_coding|2/14|c.127-1020T>A||||||,A|intron_variant|MODIFIER|hppy|FBgn0263395|transcript|FBtr0340454|protein_coding|2/15|c.127-1020T>A||||||,A|intron_variant|MODIFIER|hppy|FBgn0263395|transcript|FBtr0340455|protein_coding|2/13|c.127-1020T>A||||||,A|intron_variant|MODIFIER|hppy|FBgn0263395|transcript|FBtr0340456|protein_coding|2/13|c.127-1020T>A||||||	GT:AD:DP:GQ:PL	0/1:19,3:22:66:66,0,905
2R	19210839	.	T	A	34.77	.	AC=1;AF=0.500;AN=2;BaseQRankSum=1.832;ClippingRankSum=0.000;DP=24;ExcessHet=3.0103;FS=0.000;MLEAC=1;MLEAF=0.500;MQ=43.92;MQRankSum=-2.453;QD=1.51;ReadPosRankSum=-1.143;SOR=0.941;ANN=A|intron_variant|MODIFIER|hppy|FBgn0263395|transcript|FBtr0086504|protein_coding|2/14|c.127-1017T>A||||||,A|intron_variant|MODIFIER|hppy|FBgn0263395|transcript|FBtr0086503|protein_coding|2/14|c.127-1017T>A||||||,A|intron_variant|MODIFIER|hppy|FBgn0263395|transcript|FBtr0340454|protein_coding|2/15|c.127-1017T>A||||||,A|intron_variant|MODIFIER|hppy|FBgn0263395|transcript|FBtr0340455|protein_coding|2/13|c.127-1017T>A||||||,A|intron_variant|MODIFIER|hppy|FBgn0263395|transcript|FBtr0340456|protein_coding|2/13|c.127-1017T>A||||||	GT:AD:DP:GQ:PL	0/1:20,3:23:63:63,0,925
2R	19210845	.	A	T	31.77	.	AC=1;AF=0.500;AN=2;BaseQRankSum=-1.017;ClippingRankSum=0.000;DP=26;ExcessHet=3.0103;FS=0.000;MLEAC=1;MLEAF=0.500;MQ=43.92;MQRankSum=-2.585;QD=1.27;ReadPosRankSum=-0.712;SOR=0.960;ANN=T|intron_variant|MODIFIER|hppy|FBgn0263395|transcript|FBtr0086504|protein_coding|2/14|c.127-1011A>T||||||,T|intron_variant|MODIFIER|hppy|FBgn0263395|transcript|FBtr0086503|protein_coding|2/14|c.127-1011A>T||||||,T|intron_variant|MODIFIER|hppy|FBgn0263395|transcript|FBtr0340454|protein_coding|2/15|c.127-1011A>T||||||,T|intron_variant|MODIFIER|hppy|FBgn0263395|transcript|FBtr0340455|protein_coding|2/13|c.127-1011A>T||||||,T|intron_variant|MODIFIER|hppy|FBgn0263395|transcript|FBtr0340456|protein_coding|2/13|c.127-1011A>T||||||	GT:AD:DP:GQ:PL	0/1:22,3:25:60:60,0,937
2R	19222767	.	A	C	52.77	.	AC=1;AF=0.500;AN=2;BaseQRankSum=-2.456;ClippingRankSum=0.000;DP=39;ExcessHet=3.0103;FS=0.000;MLEAC=1;MLEAF=0.500;MQ=43.47;MQRankSum=1.412;QD=1.60;ReadPosRankSum=3.050;SOR=0.420;ANN=C|upstream_gene_variant|MODIFIER|CG7137|FBgn0034422|transcript|FBtr0086505|protein_coding||c.-4639A>C|||||4577|,C|intron_variant|MODIFIER|hppy|FBgn0263395|transcript|FBtr0086504|protein_coding|8/14|c.1137-473A>C||||||,C|intron_variant|MODIFIER|hppy|FBgn0263395|transcript|FBtr0086503|protein_coding|8/14|c.1137-1286A>C||||||,C|intron_variant|MODIFIER|hppy|FBgn0263395|transcript|FBtr0340454|protein_coding|9/15|c.1200-1286A>C||||||,C|intron_variant|MODIFIER|hppy|FBgn0263395|transcript|FBtr0340455|protein_coding|7/13|c.1098-473A>C||||||,C|intron_variant|MODIFIER|hppy|FBgn0263395|transcript|FBtr0340456|protein_coding|7/13|c.1098-1286A>C||||||	GT:AD:DP:GQ:PL	0/1:29,4:33:81:81,0,1116
2R	19225810	.	T	C	162.77	.	AC=1;AF=0.500;AN=2;BaseQRankSum=3.708;ClippingRankSum=0.000;DP=56;ExcessHet=3.0103;FS=12.808;MLEAC=1;MLEAF=0.500;MQ=44.00;MQRankSum=0.000;QD=2.91;ReadPosRankSum=0.029;SOR=2.817;ANN=C|upstream_gene_variant|MODIFIER|CG7137|FBgn0034422|transcript|FBtr0086505|protein_coding||c.-1596T>C|||||1534|,C|upstream_gene_variant|MODIFIER|cora|FBgn0010434|transcript|FBtr0086509|protein_coding||c.-3624T>C|||||3253|,C|upstream_gene_variant|MODIFIER|cora|FBgn0010434|transcript|FBtr0086506|protein_coding||c.-3624T>C|||||3253|,C|upstream_gene_variant|MODIFIER|cora|FBgn0010434|transcript|FBtr0086508|protein_coding||c.-3624T>C|||||3253|,C|upstream_gene_variant|MODIFIER|cora|FBgn0010434|transcript|FBtr0301279|protein_coding||c.-3624T>C|||||3253|,C|upstream_gene_variant|MODIFIER|cora|FBgn0010434|transcript|FBtr0340468|protein_coding||c.-3624T>C|||||3253|,C|upstream_gene_variant|MODIFIER|cora|FBgn0010434|transcript|FBtr0340469|protein_coding||c.-3624T>C|||||3253|,C|intron_variant|MODIFIER|hppy|FBgn0263395|transcript|FBtr0086504|protein_coding|13/14|c.3430+24T>C||||||,C|intron_variant|MODIFIER|hppy|FBgn0263395|transcript|FBtr0086503|protein_coding|13/14|c.2617+24T>C||||||,C|intron_variant|MODIFIER|hppy|FBgn0263395|transcript|FBtr0340454|protein_coding|14/15|c.2680+24T>C||||||,C|intron_variant|MODIFIER|hppy|FBgn0263395|transcript|FBtr0340455|protein_coding|12/13|c.3391+24T>C||||||,C|intron_variant|MODIFIER|hppy|FBgn0263395|transcript|FBtr0340456|protein_coding|12/13|c.2578+24T>C||||||	GT:AD:DP:GQ:PL	0/1:48,8:56:99:191,0,1961
2R	19225814	.	T	A	162.77	.	AC=1;AF=0.500;AN=2;BaseQRankSum=2.307;ClippingRankSum=0.000;DP=54;ExcessHet=3.0103;FS=12.859;MLEAC=1;MLEAF=0.500;MQ=44.00;MQRankSum=0.000;QD=3.01;ReadPosRankSum=-0.519;SOR=2.816;ANN=A|upstream_gene_variant|MODIFIER|CG7137|FBgn0034422|transcript|FBtr0086505|protein_coding||c.-1592T>A|||||1530|,A|upstream_gene_variant|MODIFIER|cora|FBgn0010434|transcript|FBtr0086509|protein_coding||c.-3620T>A|||||3249|,A|upstream_gene_variant|MODIFIER|cora|FBgn0010434|transcript|FBtr0086506|protein_coding||c.-3620T>A|||||3249|,A|upstream_gene_variant|MODIFIER|cora|FBgn0010434|transcript|FBtr0086508|protein_coding||c.-3620T>A|||||3249|,A|upstream_gene_variant|MODIFIER|cora|FBgn0010434|transcript|FBtr0301279|protein_coding||c.-3620T>A|||||3249|,A|upstream_gene_variant|MODIFIER|cora|FBgn0010434|transcript|FBtr0340468|protein_coding||c.-3620T>A|||||3249|,A|upstream_gene_variant|MODIFIER|cora|FBgn0010434|transcript|FBtr0340469|protein_coding||c.-3620T>A|||||3249|,A|intron_variant|MODIFIER|hppy|FBgn0263395|transcript|FBtr0086504|protein_coding|13/14|c.3430+28T>A||||||,A|intron_variant|MODIFIER|hppy|FBgn0263395|transcript|FBtr0086503|protein_coding|13/14|c.2617+28T>A||||||,A|intron_variant|MODIFIER|hppy|FBgn0263395|transcript|FBtr0340454|protein_coding|14/15|c.2680+28T>A||||||,A|intron_variant|MODIFIER|hppy|FBgn0263395|transcript|FBtr0340455|protein_coding|12/13|c.3391+28T>A||||||,A|intron_variant|MODIFIER|hppy|FBgn0263395|transcript|FBtr0340456|protein_coding|12/13|c.2578+28T>A||||||	GT:AD:DP:GQ:PL	0/1:46,8:54:99:191,0,1955
2R	19225815	.	A	G	165.77	.	AC=1;AF=0.500;AN=2;BaseQRankSum=2.125;ClippingRankSum=0.000;DP=55;ExcessHet=3.0103;FS=12.692;MLEAC=1;MLEAF=0.500;MQ=44.00;MQRankSum=0.000;QD=3.01;ReadPosRankSum=-0.385;SOR=2.820;ANN=G|upstream_gene_variant|MODIFIER|CG7137|FBgn0034422|transcript|FBtr0086505|protein_coding||c.-1591A>G|||||1529|,G|upstream_gene_variant|MODIFIER|cora|FBgn0010434|transcript|FBtr0086509|protein_coding||c.-3619A>G|||||3248|,G|upstream_gene_variant|MODIFIER|cora|FBgn0010434|transcript|FBtr0086506|protein_coding||c.-3619A>G|||||3248|,G|upstream_gene_variant|MODIFIER|cora|FBgn0010434|transcript|FBtr0086508|protein_coding||c.-3619A>G|||||3248|,G|upstream_gene_variant|MODIFIER|cora|FBgn0010434|transcript|FBtr0301279|protein_coding||c.-3619A>G|||||3248|,G|upstream_gene_variant|MODIFIER|cora|FBgn0010434|transcript|FBtr0340468|protein_coding||c.-3619A>G|||||3248|,G|upstream_gene_variant|MODIFIER|cora|FBgn0010434|transcript|FBtr0340469|protein_coding||c.-3619A>G|||||3248|,G|intron_variant|MODIFIER|hppy|FBgn0263395|transcript|FBtr0086504|protein_coding|13/14|c.3430+29A>G||||||,G|intron_variant|MODIFIER|hppy|FBgn0263395|transcript|FBtr0086503|protein_coding|13/14|c.2617+29A>G||||||,G|intron_variant|MODIFIER|hppy|FBgn0263395|transcript|FBtr0340454|protein_coding|14/15|c.2680+29A>G||||||,G|intron_variant|MODIFIER|hppy|FBgn0263395|transcript|FBtr0340455|protein_coding|12/13|c.3391+29A>G||||||,G|intron_variant|MODIFIER|hppy|FBgn0263395|transcript|FBtr0340456|protein_coding|12/13|c.2578+29A>G||||||	GT:AD:DP:GQ:PL	0/1:47,8:55:99:194,0,1934
2R	19226001	.	T	C	180.77	.	AC=1;AF=0.500;AN=2;BaseQRankSum=-1.609;ClippingRankSum=0.000;DP=65;ExcessHet=3.0103;FS=3.113;MLEAC=1;MLEAF=0.500;MQ=43.91;MQRankSum=-0.967;QD=2.78;ReadPosRankSum=0.720;SOR=1.300;ANN=C|upstream_gene_variant|MODIFIER|CG7137|FBgn0034422|transcript|FBtr0086505|protein_coding||c.-1405T>C|||||1343|,C|upstream_gene_variant|MODIFIER|cora|FBgn0010434|transcript|FBtr0086509|protein_coding||c.-3433T>C|||||3062|,C|upstream_gene_variant|MODIFIER|cora|FBgn0010434|transcript|FBtr0086506|protein_coding||c.-3433T>C|||||3062|,C|upstream_gene_variant|MODIFIER|cora|FBgn0010434|transcript|FBtr0086508|protein_coding||c.-3433T>C|||||3062|,C|upstream_gene_variant|MODIFIER|cora|FBgn0010434|transcript|FBtr0301279|protein_coding||c.-3433T>C|||||3062|,C|upstream_gene_variant|MODIFIER|cora|FBgn0010434|transcript|FBtr0340468|protein_coding||c.-3433T>C|||||3062|,C|upstream_gene_variant|MODIFIER|cora|FBgn0010434|transcript|FBtr0340469|protein_coding||c.-3433T>C|||||3062|,C|intron_variant|MODIFIER|hppy|FBgn0263395|transcript|FBtr0086504|protein_coding|14/14|c.3557+28T>C||||||,C|intron_variant|MODIFIER|hppy|FBgn0263395|transcript|FBtr0086503|protein_coding|14/14|c.2744+28T>C||||||,C|intron_variant|MODIFIER|hppy|FBgn0263395|transcript|FBtr0340454|protein_coding|15/15|c.2807+28T>C||||||,C|intron_variant|MODIFIER|hppy|FBgn0263395|transcript|FBtr0340455|protein_coding|13/13|c.3518+28T>C||||||,C|intron_variant|MODIFIER|hppy|FBgn0263395|transcript|FBtr0340456|protein_coding|13/13|c.2705+28T>C||||||	GT:AD:DP:GQ:PL	0/1:56,9:65:99:209,0,5526
2R	19226002	.	A	T	177.77	.	AC=1;AF=0.500;AN=2;BaseQRankSum=0.238;ClippingRankSum=0.000;DP=65;ExcessHet=3.0103;FS=3.113;MLEAC=1;MLEAF=0.500;MQ=43.91;MQRankSum=-0.967;QD=2.73;ReadPosRankSum=0.766;SOR=1.300;ANN=T|upstream_gene_variant|MODIFIER|CG7137|FBgn0034422|transcript|FBtr0086505|protein_coding||c.-1404A>T|||||1342|,T|upstream_gene_variant|MODIFIER|cora|FBgn0010434|transcript|FBtr0086509|protein_coding||c.-3432A>T|||||3061|,T|upstream_gene_variant|MODIFIER|cora|FBgn0010434|transcript|FBtr0086506|protein_coding||c.-3432A>T|||||3061|,T|upstream_gene_variant|MODIFIER|cora|FBgn0010434|transcript|FBtr0086508|protein_coding||c.-3432A>T|||||3061|,T|upstream_gene_variant|MODIFIER|cora|FBgn0010434|transcript|FBtr0301279|protein_coding||c.-3432A>T|||||3061|,T|upstream_gene_variant|MODIFIER|cora|FBgn0010434|transcript|FBtr0340468|protein_coding||c.-3432A>T|||||3061|,T|upstream_gene_variant|MODIFIER|cora|FBgn0010434|transcript|FBtr0340469|protein_coding||c.-3432A>T|||||3061|,T|intron_variant|MODIFIER|hppy|FBgn0263395|transcript|FBtr0086504|protein_coding|14/14|c.3557+29A>T||||||,T|intron_variant|MODIFIER|hppy|FBgn0263395|transcript|FBtr0086503|protein_coding|14/14|c.2744+29A>T||||||,T|intron_variant|MODIFIER|hppy|FBgn0263395|transcript|FBtr0340454|protein_coding|15/15|c.2807+29A>T||||||,T|intron_variant|MODIFIER|hppy|FBgn0263395|transcript|FBtr0340455|protein_coding|13/13|c.3518+29A>T||||||,T|intron_variant|MODIFIER|hppy|FBgn0263395|transcript|FBtr0340456|protein_coding|13/13|c.2705+29A>T||||||	GT:AD:DP:GQ:PL	0/1:56,9:65:99:206,0,5577
2R	19226008	.	C	T	177.77	.	AC=1;AF=0.500;AN=2;BaseQRankSum=1.251;ClippingRankSum=0.000;DP=61;ExcessHet=3.0103;FS=5.479;MLEAC=1;MLEAF=0.500;MQ=44.00;MQRankSum=0.000;QD=2.91;ReadPosRankSum=0.801;SOR=1.682;ANN=T|upstream_gene_variant|MODIFIER|CG7137|FBgn0034422|transcript|FBtr0086505|protein_coding||c.-1398C>T|||||1336|,T|upstream_gene_variant|MODIFIER|cora|FBgn0010434|transcript|FBtr0086509|protein_coding||c.-3426C>T|||||3055|,T|upstream_gene_variant|MODIFIER|cora|FBgn0010434|transcript|FBtr0086506|protein_coding||c.-3426C>T|||||3055|,T|upstream_gene_variant|MODIFIER|cora|FBgn0010434|transcript|FBtr0086508|protein_coding||c.-3426C>T|||||3055|,T|upstream_gene_variant|MODIFIER|cora|FBgn0010434|transcript|FBtr0301279|protein_coding||c.-3426C>T|||||3055|,T|upstream_gene_variant|MODIFIER|cora|FBgn0010434|transcript|FBtr0340468|protein_coding||c.-3426C>T|||||3055|,T|upstream_gene_variant|MODIFIER|cora|FBgn0010434|transcript|FBtr0340469|protein_coding||c.-3426C>T|||||3055|,T|intron_variant|MODIFIER|hppy|FBgn0263395|transcript|FBtr0086504|protein_coding|14/14|c.3558-32C>T||||||,T|intron_variant|MODIFIER|hppy|FBgn0263395|transcript|FBtr0086503|protein_coding|14/14|c.2745-32C>T||||||,T|intron_variant|MODIFIER|hppy|FBgn0263395|transcript|FBtr0340454|protein_coding|15/15|c.2808-32C>T||||||,T|intron_variant|MODIFIER|hppy|FBgn0263395|transcript|FBtr0340455|protein_coding|13/13|c.3519-32C>T||||||,T|intron_variant|MODIFIER|hppy|FBgn0263395|transcript|FBtr0340456|protein_coding|13/13|c.2706-32C>T||||||	GT:AD:DP:GQ:PL	0/1:53,8:61:99:206,0,5559
2R	19226010	.	C	T	141.77	.	AC=1;AF=0.500;AN=2;BaseQRankSum=1.201;ClippingRankSum=0.000;DP=63;ExcessHet=3.0103;FS=3.484;MLEAC=1;MLEAF=0.500;MQ=44.00;MQRankSum=0.000;QD=2.25;ReadPosRankSum=0.859;SOR=1.575;ANN=T|upstream_gene_variant|MODIFIER|CG7137|FBgn0034422|transcript|FBtr0086505|protein_coding||c.-1396C>T|||||1334|,T|upstream_gene_variant|MODIFIER|cora|FBgn0010434|transcript|FBtr0086509|protein_coding||c.-3424C>T|||||3053|,T|upstream_gene_variant|MODIFIER|cora|FBgn0010434|transcript|FBtr0086506|protein_coding||c.-3424C>T|||||3053|,T|upstream_gene_variant|MODIFIER|cora|FBgn0010434|transcript|FBtr0086508|protein_coding||c.-3424C>T|||||3053|,T|upstream_gene_variant|MODIFIER|cora|FBgn0010434|transcript|FBtr0301279|protein_coding||c.-3424C>T|||||3053|,T|upstream_gene_variant|MODIFIER|cora|FBgn0010434|transcript|FBtr0340468|protein_coding||c.-3424C>T|||||3053|,T|upstream_gene_variant|MODIFIER|cora|FBgn0010434|transcript|FBtr0340469|protein_coding||c.-3424C>T|||||3053|,T|intron_variant|MODIFIER|hppy|FBgn0263395|transcript|FBtr0086504|protein_coding|14/14|c.3558-30C>T||||||,T|intron_variant|MODIFIER|hppy|FBgn0263395|transcript|FBtr0086503|protein_coding|14/14|c.2745-30C>T||||||,T|intron_variant|MODIFIER|hppy|FBgn0263395|transcript|FBtr0340454|protein_coding|15/15|c.2808-30C>T||||||,T|intron_variant|MODIFIER|hppy|FBgn0263395|transcript|FBtr0340455|protein_coding|13/13|c.3519-30C>T||||||,T|intron_variant|MODIFIER|hppy|FBgn0263395|transcript|FBtr0340456|protein_coding|13/13|c.2706-30C>T||||||	GT:AD:DP:GQ:PL	0/1:55,8:63:99:170,0,5456
2R	19229343	.	A	G	58.77	.	AC=1;AF=0.500;AN=2;BaseQRankSum=-0.704;ClippingRankSum=0.000;DP=28;ExcessHet=3.0103;FS=5.452;MLEAC=1;MLEAF=0.500;MQ=44.00;MQRankSum=0.000;QD=2.10;ReadPosRankSum=1.035;SOR=1.479;ANN=G|downstream_gene_variant|MODIFIER|hppy|FBgn0263395|transcript|FBtr0086504|protein_coding||c.*3204A>G|||||2150|,G|downstream_gene_variant|MODIFIER|CG7137|FBgn0034422|transcript|FBtr0086505|protein_coding||c.*861A>G|||||730|,G|downstream_gene_variant|MODIFIER|hppy|FBgn0263395|transcript|FBtr0086503|protein_coding||c.*3204A>G|||||2150|,G|downstream_gene_variant|MODIFIER|hppy|FBgn0263395|transcript|FBtr0340454|protein_coding||c.*3204A>G|||||2150|,G|downstream_gene_variant|MODIFIER|hppy|FBgn0263395|transcript|FBtr0340455|protein_coding||c.*3204A>G|||||2150|,G|downstream_gene_variant|MODIFIER|hppy|FBgn0263395|transcript|FBtr0340456|protein_coding||c.*3204A>G|||||2150|,G|intron_variant|MODIFIER|cora|FBgn0010434|transcript|FBtr0086509|protein_coding|1/15|c.-319-81A>G||||||,G|intron_variant|MODIFIER|cora|FBgn0010434|transcript|FBtr0086506|protein_coding|1/14|c.-319-81A>G||||||,G|intron_variant|MODIFIER|cora|FBgn0010434|transcript|FBtr0086508|protein_coding|1/15|c.-319-81A>G||||||,G|intron_variant|MODIFIER|cora|FBgn0010434|transcript|FBtr0301279|protein_coding|1/14|c.-319-81A>G||||||,G|intron_variant|MODIFIER|cora|FBgn0010434|transcript|FBtr0340468|protein_coding|1/14|c.-319-81A>G||||||,G|intron_variant|MODIFIER|cora|FBgn0010434|transcript|FBtr0340469|protein_coding|1/15|c.-319-81A>G||||||	GT:AD:DP:GQ:PL	0/1:24,4:28:87:87,0,1122
2R	19229346	.	G	C	58.77	.	AC=1;AF=0.500;AN=2;BaseQRankSum=-1.072;ClippingRankSum=0.000;DP=31;ExcessHet=3.0103;FS=5.658;MLEAC=1;MLEAF=0.500;MQ=44.00;MQRankSum=0.000;QD=1.90;ReadPosRankSum=1.269;SOR=1.453;ANN=C|downstream_gene_variant|MODIFIER|hppy|FBgn0263395|transcript|FBtr0086504|protein_coding||c.*3207G>C|||||2153|,C|downstream_gene_variant|MODIFIER|CG7137|FBgn0034422|transcript|FBtr0086505|protein_coding||c.*864G>C|||||733|,C|downstream_gene_variant|MODIFIER|hppy|FBgn0263395|transcript|FBtr0086503|protein_coding||c.*3207G>C|||||2153|,C|downstream_gene_variant|MODIFIER|hppy|FBgn0263395|transcript|FBtr0340454|protein_coding||c.*3207G>C|||||2153|,C|downstream_gene_variant|MODIFIER|hppy|FBgn0263395|transcript|FBtr0340455|protein_coding||c.*3207G>C|||||2153|,C|downstream_gene_variant|MODIFIER|hppy|FBgn0263395|transcript|FBtr0340456|protein_coding||c.*3207G>C|||||2153|,C|intron_variant|MODIFIER|cora|FBgn0010434|transcript|FBtr0086509|protein_coding|1/15|c.-319-78G>C||||||,C|intron_variant|MODIFIER|cora|FBgn0010434|transcript|FBtr0086506|protein_coding|1/14|c.-319-78G>C||||||,C|intron_variant|MODIFIER|cora|FBgn0010434|transcript|FBtr0086508|protein_coding|1/15|c.-319-78G>C||||||,C|intron_variant|MODIFIER|cora|FBgn0010434|transcript|FBtr0301279|protein_coding|1/14|c.-319-78G>C||||||,C|intron_variant|MODIFIER|cora|FBgn0010434|transcript|FBtr0340468|protein_coding|1/14|c.-319-78G>C||||||,C|intron_variant|MODIFIER|cora|FBgn0010434|transcript|FBtr0340469|protein_coding|1/15|c.-319-78G>C||||||	GT:AD:DP:GQ:PL	0/1:27,4:31:87:87,0,1122
2R	19229349	.	C	T	58.77	.	AC=1;AF=0.500;AN=2;BaseQRankSum=-0.213;ClippingRankSum=0.000;DP=31;ExcessHet=3.0103;FS=5.658;MLEAC=1;MLEAF=0.500;MQ=44.00;MQRankSum=0.000;QD=1.90;ReadPosRankSum=1.226;SOR=1.453;ANN=T|downstream_gene_variant|MODIFIER|hppy|FBgn0263395|transcript|FBtr0086504|protein_coding||c.*3210C>T|||||2156|,T|downstream_gene_variant|MODIFIER|CG7137|FBgn0034422|transcript|FBtr0086505|protein_coding||c.*867C>T|||||736|,T|downstream_gene_variant|MODIFIER|hppy|FBgn0263395|transcript|FBtr0086503|protein_coding||c.*3210C>T|||||2156|,T|downstream_gene_variant|MODIFIER|hppy|FBgn0263395|transcript|FBtr0340454|protein_coding||c.*3210C>T|||||2156|,T|downstream_gene_variant|MODIFIER|hppy|FBgn0263395|transcript|FBtr0340455|protein_coding||c.*3210C>T|||||2156|,T|downstream_gene_variant|MODIFIER|hppy|FBgn0263395|transcript|FBtr0340456|protein_coding||c.*3210C>T|||||2156|,T|intron_variant|MODIFIER|cora|FBgn0010434|transcript|FBtr0086509|protein_coding|1/15|c.-319-75C>T||||||,T|intron_variant|MODIFIER|cora|FBgn0010434|transcript|FBtr0086506|protein_coding|1/14|c.-319-75C>T||||||,T|intron_variant|MODIFIER|cora|FBgn0010434|transcript|FBtr0086508|protein_coding|1/15|c.-319-75C>T||||||,T|intron_variant|MODIFIER|cora|FBgn0010434|transcript|FBtr0301279|protein_coding|1/14|c.-319-75C>T||||||,T|intron_variant|MODIFIER|cora|FBgn0010434|transcript|FBtr0340468|protein_coding|1/14|c.-319-75C>T||||||,T|intron_variant|MODIFIER|cora|FBgn0010434|transcript|FBtr0340469|protein_coding|1/15|c.-319-75C>T||||||	GT:AD:DP:GQ:PL	0/1:27,4:31:87:87,0,1122
2R	19232611	.	C	A	84.77	.	AC=1;AF=0.500;AN=2;BaseQRankSum=2.945;ClippingRankSum=0.000;DP=49;ExcessHet=3.0103;FS=0.000;MLEAC=1;MLEAF=0.500;MQ=43.38;MQRankSum=2.190;QD=1.73;ReadPosRankSum=-1.307;SOR=0.784;ANN=A|downstream_gene_variant|MODIFIER|CG7137|FBgn0034422|transcript|FBtr0086505|protein_coding||c.*4129C>A|||||3998|,A|intron_variant|MODIFIER|cora|FBgn0010434|transcript|FBtr0086509|protein_coding|2/15|c.-89-2510C>A||||||,A|intron_variant|MODIFIER|cora|FBgn0010434|transcript|FBtr0086506|protein_coding|2/14|c.-89-2510C>A||||||,A|intron_variant|MODIFIER|cora|FBgn0010434|transcript|FBtr0086508|protein_coding|2/15|c.-89-2510C>A||||||,A|intron_variant|MODIFIER|cora|FBgn0010434|transcript|FBtr0301279|protein_coding|2/14|c.-89-2510C>A||||||,A|intron_variant|MODIFIER|cora|FBgn0010434|transcript|FBtr0340468|protein_coding|2/14|c.-89-2510C>A||||||,A|intron_variant|MODIFIER|cora|FBgn0010434|transcript|FBtr0340469|protein_coding|2/15|c.-89-2510C>A||||||	GT:AD:DP:GQ:PL	0/1:40,9:49:99:113,0,939
2R	19233511	.	A	G	40.77	.	AC=1;AF=0.500;AN=2;BaseQRankSum=-0.303;ClippingRankSum=0.000;DP=14;ExcessHet=3.0103;FS=0.000;MLEAC=1;MLEAF=0.500;MQ=43.86;MQRankSum=0.000;QD=5.82;ReadPosRankSum=1.834;SOR=0.223;ANN=G|downstream_gene_variant|MODIFIER|CG7137|FBgn0034422|transcript|FBtr0086505|protein_coding||c.*5029A>G|||||4898|,G|intron_variant|MODIFIER|cora|FBgn0010434|transcript|FBtr0086509|protein_coding|2/15|c.-89-1610A>G||||||,G|intron_variant|MODIFIER|cora|FBgn0010434|transcript|FBtr0086506|protein_coding|2/14|c.-89-1610A>G||||||,G|intron_variant|MODIFIER|cora|FBgn0010434|transcript|FBtr0086508|protein_coding|2/15|c.-89-1610A>G||||||,G|intron_variant|MODIFIER|cora|FBgn0010434|transcript|FBtr0301279|protein_coding|2/14|c.-89-1610A>G||||||,G|intron_variant|MODIFIER|cora|FBgn0010434|transcript|FBtr0340468|protein_coding|2/14|c.-89-1610A>G||||||,G|intron_variant|MODIFIER|cora|FBgn0010434|transcript|FBtr0340469|protein_coding|2/15|c.-89-1610A>G||||||	GT:AD:DP:GQ:PL	0/1:5,2:7:69:69,0,204
2R	19233513	.	A	G	94.73	.	AC=1;AF=0.500;AN=2;BaseQRankSum=-1.180;ClippingRankSum=0.000;DP=13;ExcessHet=3.0103;FS=0.000;MLEAC=1;MLEAF=0.500;MQ=43.85;MQRankSum=0.000;QD=10.53;SOR=0.223;ANN=G|downstream_gene_variant|MODIFIER|CG7137|FBgn0034422|transcript|FBtr0086505|protein_coding||c.*5031A>G|||||4900|,G|intron_variant|MODIFIER|cora|FBgn0010434|transcript|FBtr0086509|protein_coding|2/15|c.-89-1608A>G||||||,G|intron_variant|MODIFIER|cora|FBgn0010434|transcript|FBtr0086506|protein_coding|2/14|c.-89-1608A>G||||||,G|intron_variant|MODIFIER|cora|FBgn0010434|transcript|FBtr0086508|protein_coding|2/15|c.-89-1608A>G||||||,G|intron_variant|MODIFIER|cora|FBgn0010434|transcript|FBtr0301279|protein_coding|2/14|c.-89-1608A>G||||||,G|intron_variant|MODIFIER|cora|FBgn0010434|transcript|FBtr0340468|protein_coding|2/14|c.-89-1608A>G||||||,G|intron_variant|MODIFIER|cora|FBgn0010434|transcript|FBtr0340469|protein_coding|2/15|c.-89-1608A>G||||||	GT:AD:DP:GQ:PL	0/1:5,4:9:99:132,0,198
2R	19235885	.	G	A	30.77	.	AC=1;AF=0.500;AN=2;BaseQRankSum=2.526;ClippingRankSum=0.000;DP=53;ExcessHet=3.0103;FS=1.821;MLEAC=1;MLEAF=0.500;MQ=44.00;MQRankSum=0.000;QD=0.58;ReadPosRankSum=0.959;SOR=0.918;ANN=A|synonymous_variant|LOW|cora|FBgn0010434|transcript|FBtr0086509|protein_coding|5/16|c.270G>A|p.Glu90Glu|641/5899|270/5097|90/1698||,A|synonymous_variant|LOW|cora|FBgn0010434|transcript|FBtr0086506|protein_coding|5/15|c.270G>A|p.Glu90Glu|641/2914|270/2112|90/703||,A|synonymous_variant|LOW|cora|FBgn0010434|transcript|FBtr0086508|protein_coding|5/16|c.270G>A|p.Glu90Glu|641/3472|270/2670|90/889||,A|synonymous_variant|LOW|cora|FBgn0010434|transcript|FBtr0301279|protein_coding|5/15|c.270G>A|p.Glu90Glu|641/2902|270/2100|90/699||,A|synonymous_variant|LOW|cora|FBgn0010434|transcript|FBtr0340468|protein_coding|5/15|c.270G>A|p.Glu90Glu|641/5605|270/4803|90/1600||,A|synonymous_variant|LOW|cora|FBgn0010434|transcript|FBtr0340469|protein_coding|5/16|c.270G>A|p.Glu90Glu|641/5893|270/5091|90/1696||	GT:AD:DP:GQ:PL	0/1:48,5:53:59:59,0,2053
2R	19235891	.	G	A	30.77	.	AC=1;AF=0.500;AN=2;BaseQRankSum=0.192;ClippingRankSum=0.000;DP=54;ExcessHet=3.0103;FS=1.783;MLEAC=1;MLEAF=0.500;MQ=44.00;MQRankSum=0.000;QD=0.57;ReadPosRankSum=0.567;SOR=0.943;ANN=A|synonymous_variant|LOW|cora|FBgn0010434|transcript|FBtr0086509|protein_coding|5/16|c.276G>A|p.Pro92Pro|647/5899|276/5097|92/1698||,A|synonymous_variant|LOW|cora|FBgn0010434|transcript|FBtr0086506|protein_coding|5/15|c.276G>A|p.Pro92Pro|647/2914|276/2112|92/703||,A|synonymous_variant|LOW|cora|FBgn0010434|transcript|FBtr0086508|protein_coding|5/16|c.276G>A|p.Pro92Pro|647/3472|276/2670|92/889||,A|synonymous_variant|LOW|cora|FBgn0010434|transcript|FBtr0301279|protein_coding|5/15|c.276G>A|p.Pro92Pro|647/2902|276/2100|92/699||,A|synonymous_variant|LOW|cora|FBgn0010434|transcript|FBtr0340468|protein_coding|5/15|c.276G>A|p.Pro92Pro|647/5605|276/4803|92/1600||,A|synonymous_variant|LOW|cora|FBgn0010434|transcript|FBtr0340469|protein_coding|5/16|c.276G>A|p.Pro92Pro|647/5893|276/5091|92/1696||	GT:AD:DP:GQ:PL	0/1:49,5:54:59:59,0,2055
2R	19248779	.	AGGGGGCG	A	91.73	.	AC=1;AF=0.500;AN=2;BaseQRankSum=2.228;ClippingRankSum=0.000;DP=39;ExcessHet=3.0103;FS=0.000;MLEAC=1;MLEAF=0.500;MQ=43.46;MQRankSum=-0.770;QD=2.87;ReadPosRankSum=-2.043;SOR=0.634;ANN=A|upstream_gene_variant|MODIFIER|wbl|FBgn0004003|transcript|FBtr0086510|protein_coding||c.-1045_-1039delGGGGGCG|||||981|,A|upstream_gene_variant|MODIFIER|wbl|FBgn0004003|transcript|FBtr0340470|protein_coding||c.-1045_-1039delGGGGGCG|||||615|,A|downstream_gene_variant|MODIFIER|CG33454|FBgn0053454|transcript|FBtr0086565|protein_coding||c.*2241_*2247delCGCCCCC|||||2247|,A|downstream_gene_variant|MODIFIER|CG33453|FBgn0053453|transcript|FBtr0086564|protein_coding||c.*3759_*3765delCGCCCCC|||||3721|,A|downstream_gene_variant|MODIFIER|CG33453|FBgn0053453|transcript|FBtr0340471|protein_coding||c.*3759_*3765delCGCCCCC|||||3721|,A|intergenic_region|MODIFIER|cora-wbl|FBgn0010434-FBgn0004003|intergenic_region|FBgn0010434-FBgn0004003|||n.19248780_19248786delGGGGGCG||||||	GT:AD:DP:GQ:PL	0/1:27,5:32:99:129,0,1105
2R	19265447	.	T	G	71.77	.	AC=1;AF=0.500;AN=2;BaseQRankSum=0.406;ClippingRankSum=0.000;DP=41;ExcessHet=3.0103;FS=0.000;MLEAC=1;MLEAF=0.500;MQ=44.00;MQRankSum=0.000;QD=1.75;ReadPosRankSum=-0.140;SOR=0.638;ANN=G|upstream_gene_variant|MODIFIER|rib|FBgn0003254|transcript|FBtr0330057|protein_coding||c.-5607T>G|||||4631|,G|downstream_gene_variant|MODIFIER|tbrd-2|FBgn0034423|transcript|FBtr0086511|protein_coding||c.*3304T>G|||||3153|,G|intergenic_region|MODIFIER|tbrd-2-rib|FBgn0034423-FBgn0003254|intergenic_region|FBgn0034423-FBgn0003254|||n.19265447T>G||||||	GT:AD:DP:GQ:PL	0/1:33,8:41:99:100,0,1304
2R	19273074	.	T	C	64.77	.	AC=1;AF=0.500;AN=2;BaseQRankSum=-0.844;ClippingRankSum=0.000;DP=62;ExcessHet=3.0103;FS=7.661;MLEAC=1;MLEAF=0.500;MQ=44.00;MQRankSum=0.000;QD=1.06;ReadPosRankSum=-0.459;SOR=0.821;ANN=C|upstream_gene_variant|MODIFIER|rib|FBgn0003254|transcript|FBtr0330058|protein_coding||c.-3346T>C|||||2658|,C|upstream_gene_variant|MODIFIER|rib|FBgn0003254|transcript|FBtr0086512|protein_coding||c.-3346T>C|||||2658|,C|intron_variant|MODIFIER|rib|FBgn0003254|transcript|FBtr0330057|protein_coding|1/1|c.-268+2288T>C||||||	GT:AD:DP:GQ:PL	0/1:51,10:61:93:93,0,1221
2R	19276380	.	A	T	48.77	.	AC=1;AF=0.500;AN=2;BaseQRankSum=-1.377;ClippingRankSum=0.000;DP=58;ExcessHet=3.0103;FS=3.815;MLEAC=1;MLEAF=0.500;MQ=43.74;MQRankSum=0.525;QD=0.84;ReadPosRankSum=1.336;SOR=1.259;ANN=T|intron_variant|MODIFIER|rib|FBgn0003254|transcript|FBtr0330058|protein_coding|1/1|c.-268+228A>T||||||,T|intron_variant|MODIFIER|rib|FBgn0003254|transcript|FBtr0330057|protein_coding|1/1|c.-267-1482A>T||||||,T|intron_variant|MODIFIER|rib|FBgn0003254|transcript|FBtr0086512|protein_coding|1/1|c.-268+228A>T||||||	GT:AD:DP:GQ:PL	0/1:52,6:58:77:77,0,2148
2R	19276381	.	T	A	45.77	.	AC=1;AF=0.500;AN=2;BaseQRankSum=-0.420;ClippingRankSum=0.000;DP=58;ExcessHet=3.0103;FS=3.815;MLEAC=1;MLEAF=0.500;MQ=43.74;MQRankSum=0.525;QD=0.79;ReadPosRankSum=0.934;SOR=1.259;ANN=A|intron_variant|MODIFIER|rib|FBgn0003254|transcript|FBtr0330058|protein_coding|1/1|c.-268+229T>A||||||,A|intron_variant|MODIFIER|rib|FBgn0003254|transcript|FBtr0330057|protein_coding|1/1|c.-267-1481T>A||||||,A|intron_variant|MODIFIER|rib|FBgn0003254|transcript|FBtr0086512|protein_coding|1/1|c.-268+229T>A||||||	GT:AD:DP:GQ:PL	0/1:52,6:58:74:74,0,2170
2R	19305061	.	T	G	45.77	.	AC=1;AF=0.500;AN=2;BaseQRankSum=1.991;ClippingRankSum=0.000;DP=89;ExcessHet=3.0103;FS=2.860;MLEAC=1;MLEAF=0.500;MQ=43.93;MQRankSum=-4.904;QD=0.51;ReadPosRankSum=1.379;SOR=0.355;ANN=G|upstream_gene_variant|MODIFIER|CG7461|FBgn0034432|transcript|FBtr0300283|protein_coding||c.-163T>G|||||111|,G|upstream_gene_variant|MODIFIER|CG7461|FBgn0034432|transcript|FBtr0345425|protein_coding||c.-163T>G|||||111|,G|downstream_gene_variant|MODIFIER|Tab2|FBgn0086358|transcript|FBtr0086516|protein_coding||c.*1428T>G|||||1037|,G|downstream_gene_variant|MODIFIER|EndoB|FBgn0034433|transcript|FBtr0086558|protein_coding||c.*3326A>C|||||2386|,G|downstream_gene_variant|MODIFIER|Tab2|FBgn0086358|transcript|FBtr0331925|protein_coding||c.*809T>G|||||553|,G|downstream_gene_variant|MODIFIER|Tab2|FBgn0086358|transcript|FBtr0305333|protein_coding||c.*1428T>G|||||1037|,G|downstream_gene_variant|MODIFIER|EndoB|FBgn0034433|transcript|FBtr0086559|protein_coding||c.*3326A>C|||||2386|,G|downstream_gene_variant|MODIFIER|EndoB|FBgn0034433|transcript|FBtr0113097|protein_coding||c.*3326A>C|||||2386|,G|downstream_gene_variant|MODIFIER|EndoB|FBgn0034433|transcript|FBtr0113098|protein_coding||c.*3326A>C|||||2386|,G|intergenic_region|MODIFIER|Tab2-CG7461|FBgn0086358-FBgn0034432|intergenic_region|FBgn0086358-FBgn0034432|||n.19305061T>G||||||	GT:AD:DP:GQ:PL	0/1:79,10:89:74:74,0,3189
2R	19305271	.	C	G	62.77	.	AC=1;AF=0.500;AN=2;BaseQRankSum=-0.229;ClippingRankSum=0.000;DP=62;ExcessHet=3.0103;FS=1.359;MLEAC=1;MLEAF=0.500;MQ=43.76;MQRankSum=-1.250;QD=1.01;ReadPosRankSum=0.541;SOR=0.963;ANN=G|synonymous_variant|LOW|CG7461|FBgn0034432|transcript|FBtr0300283|protein_coding|1/1|c.48C>G|p.Ala16Ala|100/2013|48/1884|16/627||,G|synonymous_variant|LOW|CG7461|FBgn0034432|transcript|FBtr0345425|protein_coding|1/1|c.48C>G|p.Ala16Ala|100/2274|48/1884|16/627||,G|downstream_gene_variant|MODIFIER|Tab2|FBgn0086358|transcript|FBtr0086516|protein_coding||c.*1638C>G|||||1247|,G|downstream_gene_variant|MODIFIER|EndoB|FBgn0034433|transcript|FBtr0086558|protein_coding||c.*3116G>C|||||2176|,G|downstream_gene_variant|MODIFIER|Tab2|FBgn0086358|transcript|FBtr0331925|protein_coding||c.*1019C>G|||||763|,G|downstream_gene_variant|MODIFIER|Tab2|FBgn0086358|transcript|FBtr0305333|protein_coding||c.*1638C>G|||||1247|,G|downstream_gene_variant|MODIFIER|EndoB|FBgn0034433|transcript|FBtr0086559|protein_coding||c.*3116G>C|||||2176|,G|downstream_gene_variant|MODIFIER|EndoB|FBgn0034433|transcript|FBtr0113097|protein_coding||c.*3116G>C|||||2176|,G|downstream_gene_variant|MODIFIER|EndoB|FBgn0034433|transcript|FBtr0113098|protein_coding||c.*3116G>C|||||2176|	GT:AD:DP:GQ:PL	0/1:52,10:62:91:91,0,1232
2R	19310493	.	T	C	39.77	.	AC=1;AF=0.500;AN=2;BaseQRankSum=-0.141;ClippingRankSum=0.000;DP=51;ExcessHet=3.0103;FS=0.000;MLEAC=1;MLEAF=0.500;MQ=44.00;MQRankSum=0.000;QD=0.78;ReadPosRankSum=-0.181;SOR=0.604;ANN=C|synonymous_variant|LOW|EndoB|FBgn0034433|transcript|FBtr0086558|protein_coding|1/6|c.60A>G|p.Thr20Thr|173/2226|60/1173|20/390||,C|synonymous_variant|LOW|EndoB|FBgn0034433|transcript|FBtr0086559|protein_coding|1/5|c.60A>G|p.Thr20Thr|173/2190|60/1137|20/378||,C|synonymous_variant|LOW|EndoB|FBgn0034433|transcript|FBtr0113097|protein_coding|1/6|c.60A>G|p.Thr20Thr|173/2190|60/1137|20/378||,C|synonymous_variant|LOW|EndoB|FBgn0034433|transcript|FBtr0113098|protein_coding|1/5|c.60A>G|p.Thr20Thr|173/2154|60/1101|20/366||,C|downstream_gene_variant|MODIFIER|CG7461|FBgn0034432|transcript|FBtr0300283|protein_coding||c.*3386T>C|||||3309|,C|downstream_gene_variant|MODIFIER|Rgk1|FBgn0264753|transcript|FBtr0334283|protein_coding||c.*2104A>G|||||1900|,C|downstream_gene_variant|MODIFIER|CG7461|FBgn0034432|transcript|FBtr0345425|protein_coding||c.*3386T>C|||||3048|,C|downstream_gene_variant|MODIFIER|Rgk1|FBgn0264753|transcript|FBtr0334284|protein_coding||c.*2104A>G|||||655|,C|downstream_gene_variant|MODIFIER|Rgk1|FBgn0264753|transcript|FBtr0334282|protein_coding||c.*2104A>G|||||1900|	GT:AD:DP:GQ:PL	0/1:43,8:51:68:68,0,989
2R	19310811	.	G	T	33.77	.	AC=1;AF=0.500;AN=2;BaseQRankSum=1.889;ClippingRankSum=0.000;DP=64;ExcessHet=3.0103;FS=1.422;MLEAC=1;MLEAF=0.500;MQ=43.94;MQRankSum=0.614;QD=0.54;ReadPosRankSum=1.360;SOR=0.737;ANN=T|upstream_gene_variant|MODIFIER|EndoB|FBgn0034433|transcript|FBtr0086558|protein_coding||c.-259C>A|||||146|,T|upstream_gene_variant|MODIFIER|EndoB|FBgn0034433|transcript|FBtr0086559|protein_coding||c.-259C>A|||||146|,T|upstream_gene_variant|MODIFIER|EndoB|FBgn0034433|transcript|FBtr0113097|protein_coding||c.-259C>A|||||146|,T|upstream_gene_variant|MODIFIER|EndoB|FBgn0034433|transcript|FBtr0113098|protein_coding||c.-259C>A|||||146|,T|downstream_gene_variant|MODIFIER|CG7461|FBgn0034432|transcript|FBtr0300283|protein_coding||c.*3704G>T|||||3627|,T|downstream_gene_variant|MODIFIER|Rgk1|FBgn0264753|transcript|FBtr0334283|protein_coding||c.*1786C>A|||||1582|,T|downstream_gene_variant|MODIFIER|CG7461|FBgn0034432|transcript|FBtr0345425|protein_coding||c.*3704G>T|||||3366|,T|downstream_gene_variant|MODIFIER|Rgk1|FBgn0264753|transcript|FBtr0334284|protein_coding||c.*1786C>A|||||337|,T|downstream_gene_variant|MODIFIER|Rgk1|FBgn0264753|transcript|FBtr0334282|protein_coding||c.*1786C>A|||||1582|,T|intergenic_region|MODIFIER|EndoB-Rgk1|FBgn0034433-FBgn0264753|intergenic_region|FBgn0034433-FBgn0264753|||n.19310811G>T||||||	GT:AD:DP:GQ:PL	0/1:54,9:63:62:62,0,1273
2R	19310822	.	A	G	141.77	.	AC=1;AF=0.500;AN=2;BaseQRankSum=-0.836;ClippingRankSum=0.000;DP=62;ExcessHet=3.0103;FS=3.410;MLEAC=1;MLEAF=0.500;MQ=43.94;MQRankSum=0.583;QD=2.29;ReadPosRankSum=2.236;SOR=1.065;ANN=G|upstream_gene_variant|MODIFIER|EndoB|FBgn0034433|transcript|FBtr0086558|protein_coding||c.-270T>C|||||157|,G|upstream_gene_variant|MODIFIER|EndoB|FBgn0034433|transcript|FBtr0086559|protein_coding||c.-270T>C|||||157|,G|upstream_gene_variant|MODIFIER|EndoB|FBgn0034433|transcript|FBtr0113097|protein_coding||c.-270T>C|||||157|,G|upstream_gene_variant|MODIFIER|EndoB|FBgn0034433|transcript|FBtr0113098|protein_coding||c.-270T>C|||||157|,G|downstream_gene_variant|MODIFIER|CG7461|FBgn0034432|transcript|FBtr0300283|protein_coding||c.*3715A>G|||||3638|,G|downstream_gene_variant|MODIFIER|Rgk1|FBgn0264753|transcript|FBtr0334283|protein_coding||c.*1775T>C|||||1571|,G|downstream_gene_variant|MODIFIER|CG7461|FBgn0034432|transcript|FBtr0345425|protein_coding||c.*3715A>G|||||3377|,G|downstream_gene_variant|MODIFIER|Rgk1|FBgn0264753|transcript|FBtr0334284|protein_coding||c.*1775T>C|||||326|,G|downstream_gene_variant|MODIFIER|Rgk1|FBgn0264753|transcript|FBtr0334282|protein_coding||c.*1775T>C|||||1571|,G|intergenic_region|MODIFIER|EndoB-Rgk1|FBgn0034433-FBgn0264753|intergenic_region|FBgn0034433-FBgn0264753|||n.19310822A>G||||||	GT:AD:DP:GQ:PL	0/1:54,8:62:99:170,0,2364
2R	19310824	.	T	C	141.77	.	AC=1;AF=0.500;AN=2;BaseQRankSum=-2.043;ClippingRankSum=0.000;DP=63;ExcessHet=3.0103;FS=3.438;MLEAC=1;MLEAF=0.500;MQ=43.94;MQRankSum=0.578;QD=2.25;ReadPosRankSum=2.377;SOR=1.051;ANN=C|upstream_gene_variant|MODIFIER|EndoB|FBgn0034433|transcript|FBtr0086558|protein_coding||c.-272A>G|||||159|,C|upstream_gene_variant|MODIFIER|EndoB|FBgn0034433|transcript|FBtr0086559|protein_coding||c.-272A>G|||||159|,C|upstream_gene_variant|MODIFIER|EndoB|FBgn0034433|transcript|FBtr0113097|protein_coding||c.-272A>G|||||159|,C|upstream_gene_variant|MODIFIER|EndoB|FBgn0034433|transcript|FBtr0113098|protein_coding||c.-272A>G|||||159|,C|downstream_gene_variant|MODIFIER|CG7461|FBgn0034432|transcript|FBtr0300283|protein_coding||c.*3717T>C|||||3640|,C|downstream_gene_variant|MODIFIER|Rgk1|FBgn0264753|transcript|FBtr0334283|protein_coding||c.*1773A>G|||||1569|,C|downstream_gene_variant|MODIFIER|CG7461|FBgn0034432|transcript|FBtr0345425|protein_coding||c.*3717T>C|||||3379|,C|downstream_gene_variant|MODIFIER|Rgk1|FBgn0264753|transcript|FBtr0334284|protein_coding||c.*1773A>G|||||324|,C|downstream_gene_variant|MODIFIER|Rgk1|FBgn0264753|transcript|FBtr0334282|protein_coding||c.*1773A>G|||||1569|,C|intergenic_region|MODIFIER|EndoB-Rgk1|FBgn0034433-FBgn0264753|intergenic_region|FBgn0034433-FBgn0264753|||n.19310824T>C||||||	GT:AD:DP:GQ:PL	0/1:55,8:63:99:170,0,2364
2R	19340136	.	T	G	143.77	.	AC=1;AF=0.500;AN=2;BaseQRankSum=-1.111;ClippingRankSum=0.000;DP=59;ExcessHet=3.0103;FS=12.252;MLEAC=1;MLEAF=0.500;MQ=43.85;MQRankSum=-0.635;QD=2.44;ReadPosRankSum=-1.411;SOR=2.829;ANN=G|upstream_gene_variant|MODIFIER|fest|FBgn0034435|transcript|FBtr0086518|protein_coding||c.-1948T>G|||||1673|,G|upstream_gene_variant|MODIFIER|fest|FBgn0034435|transcript|FBtr0304055|protein_coding||c.-1948T>G|||||1673|,G|downstream_gene_variant|MODIFIER|CG34045|FBgn0054045|transcript|FBtr0302390|protein_coding||c.*4948T>G|||||4948|,G|intron_variant|MODIFIER|Rgk1|FBgn0264753|transcript|FBtr0334283|protein_coding|3/16|c.45+5917A>C||||||	GT:AD:DP:GQ:PL	0/1:51,8:59:99:172,0,2114
2R	19340139	.	C	G	146.77	.	AC=1;AF=0.500;AN=2;BaseQRankSum=1.319;ClippingRankSum=0.000;DP=59;ExcessHet=3.0103;FS=12.252;MLEAC=1;MLEAF=0.500;MQ=43.85;MQRankSum=-0.635;QD=2.49;ReadPosRankSum=-1.188;SOR=2.829;ANN=G|upstream_gene_variant|MODIFIER|fest|FBgn0034435|transcript|FBtr0086518|protein_coding||c.-1945C>G|||||1670|,G|upstream_gene_variant|MODIFIER|fest|FBgn0034435|transcript|FBtr0304055|protein_coding||c.-1945C>G|||||1670|,G|downstream_gene_variant|MODIFIER|CG34045|FBgn0054045|transcript|FBtr0302390|protein_coding||c.*4951C>G|||||4951|,G|intron_variant|MODIFIER|Rgk1|FBgn0264753|transcript|FBtr0334283|protein_coding|3/16|c.45+5914G>C||||||	GT:AD:DP:GQ:PL	0/1:51,8:59:99:175,0,2092
2R	19340151	.	C	T	162.77	.	AC=1;AF=0.500;AN=2;BaseQRankSum=-0.869;ClippingRankSum=0.000;DP=56;ExcessHet=3.0103;FS=12.001;MLEAC=1;MLEAF=0.500;MQ=43.84;MQRankSum=-0.577;QD=2.91;ReadPosRankSum=-0.750;SOR=2.833;ANN=T|upstream_gene_variant|MODIFIER|fest|FBgn0034435|transcript|FBtr0086518|protein_coding||c.-1933C>T|||||1658|,T|upstream_gene_variant|MODIFIER|fest|FBgn0034435|transcript|FBtr0304055|protein_coding||c.-1933C>T|||||1658|,T|downstream_gene_variant|MODIFIER|CG34045|FBgn0054045|transcript|FBtr0302390|protein_coding||c.*4963C>T|||||4963|,T|intron_variant|MODIFIER|Rgk1|FBgn0264753|transcript|FBtr0334283|protein_coding|3/16|c.45+5902G>A||||||	GT:AD:DP:GQ:PL	0/1:48,8:56:99:191,0,1969
2R	19340153	.	G	A	162.77	.	AC=1;AF=0.500;AN=2;BaseQRankSum=-1.514;ClippingRankSum=0.000;DP=55;ExcessHet=3.0103;FS=12.267;MLEAC=1;MLEAF=0.500;MQ=43.84;MQRankSum=-0.557;QD=2.96;ReadPosRankSum=-0.884;SOR=2.829;ANN=A|upstream_gene_variant|MODIFIER|fest|FBgn0034435|transcript|FBtr0086518|protein_coding||c.-1931G>A|||||1656|,A|upstream_gene_variant|MODIFIER|fest|FBgn0034435|transcript|FBtr0304055|protein_coding||c.-1931G>A|||||1656|,A|downstream_gene_variant|MODIFIER|CG34045|FBgn0054045|transcript|FBtr0302390|protein_coding||c.*4965G>A|||||4965|,A|intron_variant|MODIFIER|Rgk1|FBgn0264753|transcript|FBtr0334283|protein_coding|3/16|c.45+5900C>T||||||	GT:AD:DP:GQ:PL	0/1:47,8:55:99:191,0,1969
2R	19340208	.	G	A	183.77	.	AC=1;AF=0.500;AN=2;BaseQRankSum=3.491;ClippingRankSum=0.000;DP=60;ExcessHet=3.0103;FS=3.504;MLEAC=1;MLEAF=0.500;MQ=43.87;MQRankSum=-0.679;QD=3.06;ReadPosRankSum=2.121;SOR=1.619;ANN=A|upstream_gene_variant|MODIFIER|fest|FBgn0034435|transcript|FBtr0086518|protein_coding||c.-1876G>A|||||1601|,A|upstream_gene_variant|MODIFIER|fest|FBgn0034435|transcript|FBtr0304055|protein_coding||c.-1876G>A|||||1601|,A|intron_variant|MODIFIER|Rgk1|FBgn0264753|transcript|FBtr0334283|protein_coding|3/16|c.45+5845C>T||||||	GT:AD:DP:GQ:PL	0/1:52,8:60:99:212,0,2242
2R	19340215	.	C	T	183.77	.	AC=1;AF=0.500;AN=2;BaseQRankSum=3.391;ClippingRankSum=0.000;DP=62;ExcessHet=3.0103;FS=5.505;MLEAC=1;MLEAF=0.500;MQ=43.87;MQRankSum=-0.587;QD=2.96;ReadPosRankSum=1.529;SOR=1.781;ANN=T|upstream_gene_variant|MODIFIER|fest|FBgn0034435|transcript|FBtr0086518|protein_coding||c.-1869C>T|||||1594|,T|upstream_gene_variant|MODIFIER|fest|FBgn0034435|transcript|FBtr0304055|protein_coding||c.-1869C>T|||||1594|,T|intron_variant|MODIFIER|Rgk1|FBgn0264753|transcript|FBtr0334283|protein_coding|3/16|c.45+5838G>A||||||	GT:AD:DP:GQ:PL	0/1:53,9:62:99:212,0,2233
2R	19340216	.	A	G	183.77	.	AC=1;AF=0.500;AN=2;BaseQRankSum=-0.710;ClippingRankSum=0.000;DP=62;ExcessHet=3.0103;FS=5.505;MLEAC=1;MLEAF=0.500;MQ=43.87;MQRankSum=-0.587;QD=2.96;ReadPosRankSum=1.509;SOR=1.781;ANN=G|upstream_gene_variant|MODIFIER|fest|FBgn0034435|transcript|FBtr0086518|protein_coding||c.-1868A>G|||||1593|,G|upstream_gene_variant|MODIFIER|fest|FBgn0034435|transcript|FBtr0304055|protein_coding||c.-1868A>G|||||1593|,G|intron_variant|MODIFIER|Rgk1|FBgn0264753|transcript|FBtr0334283|protein_coding|3/16|c.45+5837T>C||||||	GT:AD:DP:GQ:PL	0/1:53,9:62:99:212,0,2240
2R	19353902	.	G	A	132.77	.	AC=1;AF=0.500;AN=2;BaseQRankSum=1.177;ClippingRankSum=0.000;DP=67;ExcessHet=3.0103;FS=0.000;MLEAC=1;MLEAF=0.500;MQ=43.91;MQRankSum=0.681;QD=2.01;ReadPosRankSum=0.285;SOR=0.765;ANN=A|upstream_gene_variant|MODIFIER|CG11961|FBgn0034436|transcript|FBtr0086520|protein_coding||c.-4494G>A|||||4414|,A|upstream_gene_variant|MODIFIER|CG11961|FBgn0034436|transcript|FBtr0086519|protein_coding||c.-3904G>A|||||3630|,A|upstream_gene_variant|MODIFIER|CG11961|FBgn0034436|transcript|FBtr0308495|protein_coding||c.-4494G>A|||||4414|,A|intron_variant|MODIFIER|Rgk1|FBgn0264753|transcript|FBtr0334283|protein_coding|1/16|c.-782+2306C>T||||||	GT:AD:DP:GQ:PL	0/1:58,8:66:99:161,0,2235
2R	19353911	.	C	T	142.77	.	AC=1;AF=0.500;AN=2;BaseQRankSum=1.562;ClippingRankSum=0.000;DP=61;ExcessHet=3.0103;FS=0.000;MLEAC=1;MLEAF=0.500;MQ=43.90;MQRankSum=0.713;QD=2.34;ReadPosRankSum=-0.289;SOR=0.620;ANN=T|upstream_gene_variant|MODIFIER|CG11961|FBgn0034436|transcript|FBtr0086520|protein_coding||c.-4485C>T|||||4405|,T|upstream_gene_variant|MODIFIER|CG11961|FBgn0034436|transcript|FBtr0086519|protein_coding||c.-3895C>T|||||3621|,T|upstream_gene_variant|MODIFIER|CG11961|FBgn0034436|transcript|FBtr0308495|protein_coding||c.-4485C>T|||||4405|,T|intron_variant|MODIFIER|Rgk1|FBgn0264753|transcript|FBtr0334283|protein_coding|1/16|c.-782+2297G>A||||||	GT:AD:DP:GQ:PL	0/1:53,8:61:99:171,0,2150
2R	19361916	.	A	G	61.77	.	AC=1;AF=0.500;AN=2;BaseQRankSum=0.280;ClippingRankSum=0.000;DP=44;ExcessHet=3.0103;FS=0.000;MLEAC=1;MLEAF=0.500;MQ=43.91;MQRankSum=0.509;QD=1.40;ReadPosRankSum=-1.474;SOR=0.602;ANN=G|splice_region_variant&intron_variant|LOW|CG11961|FBgn0034436|transcript|FBtr0086520|protein_coding|9/10|c.2415+3A>G||||||,G|splice_region_variant&intron_variant|LOW|CG11961|FBgn0034436|transcript|FBtr0086519|protein_coding|9/10|c.2343+3A>G||||||,G|splice_region_variant&intron_variant|LOW|CG11961|FBgn0034436|transcript|FBtr0308495|protein_coding|9/10|c.2415+3A>G||||||,G|upstream_gene_variant|MODIFIER|CG10051|FBgn0034437|transcript|FBtr0086521|protein_coding||c.-1811A>G|||||1725|	GT:AD:DP:GQ:PL	0/1:40,4:44:90:90,0,1665
2R	19361919	.	T	A	52.77	.	AC=1;AF=0.500;AN=2;BaseQRankSum=1.763;ClippingRankSum=0.000;DP=45;ExcessHet=3.0103;FS=0.000;MLEAC=1;MLEAF=0.500;MQ=43.91;MQRankSum=0.556;QD=1.17;ReadPosRankSum=-2.144;SOR=0.904;ANN=A|splice_region_variant&intron_variant|LOW|CG11961|FBgn0034436|transcript|FBtr0086520|protein_coding|9/10|c.2415+6T>A||||||,A|splice_region_variant&intron_variant|LOW|CG11961|FBgn0034436|transcript|FBtr0086519|protein_coding|9/10|c.2343+6T>A||||||,A|splice_region_variant&intron_variant|LOW|CG11961|FBgn0034436|transcript|FBtr0308495|protein_coding|9/10|c.2415+6T>A||||||,A|upstream_gene_variant|MODIFIER|CG10051|FBgn0034437|transcript|FBtr0086521|protein_coding||c.-1808T>A|||||1722|	GT:AD:DP:GQ:PL	0/1:40,5:45:81:81,0,1791
2R	19361925	.	A	T	52.77	.	AC=1;AF=0.500;AN=2;BaseQRankSum=2.088;ClippingRankSum=0.000;DP=48;ExcessHet=3.0103;FS=0.000;MLEAC=1;MLEAF=0.500;MQ=43.92;MQRankSum=0.536;QD=1.10;ReadPosRankSum=-2.308;SOR=0.966;ANN=T|upstream_gene_variant|MODIFIER|CG10051|FBgn0034437|transcript|FBtr0086521|protein_coding||c.-1802A>T|||||1716|,T|intron_variant|MODIFIER|CG11961|FBgn0034436|transcript|FBtr0086520|protein_coding|9/10|c.2415+12A>T||||||,T|intron_variant|MODIFIER|CG11961|FBgn0034436|transcript|FBtr0086519|protein_coding|9/10|c.2343+12A>T||||||,T|intron_variant|MODIFIER|CG11961|FBgn0034436|transcript|FBtr0308495|protein_coding|9/10|c.2415+12A>T||||||	GT:AD:DP:GQ:PL	0/1:43,5:48:81:81,0,1791
2R	19361927	.	T	C	79.77	.	AC=1;AF=0.500;AN=2;BaseQRankSum=1.162;ClippingRankSum=0.000;DP=47;ExcessHet=3.0103;FS=0.000;MLEAC=1;MLEAF=0.500;MQ=43.92;MQRankSum=0.491;QD=1.70;ReadPosRankSum=-1.503;SOR=0.650;ANN=C|upstream_gene_variant|MODIFIER|CG10051|FBgn0034437|transcript|FBtr0086521|protein_coding||c.-1800T>C|||||1714|,C|intron_variant|MODIFIER|CG11961|FBgn0034436|transcript|FBtr0086520|protein_coding|9/10|c.2415+14T>C||||||,C|intron_variant|MODIFIER|CG11961|FBgn0034436|transcript|FBtr0086519|protein_coding|9/10|c.2343+14T>C||||||,C|intron_variant|MODIFIER|CG11961|FBgn0034436|transcript|FBtr0308495|protein_coding|9/10|c.2415+14T>C||||||	GT:AD:DP:GQ:PL	0/1:43,4:47:99:108,0,1818
2R	19361930	.	C	T	37.77	.	AC=1;AF=0.500;AN=2;BaseQRankSum=2.421;ClippingRankSum=0.000;DP=48;ExcessHet=3.0103;FS=0.000;MLEAC=1;MLEAF=0.500;MQ=43.92;MQRankSum=0.536;QD=0.79;ReadPosRankSum=-1.992;SOR=0.991;ANN=T|upstream_gene_variant|MODIFIER|CG10051|FBgn0034437|transcript|FBtr0086521|protein_coding||c.-1797C>T|||||1711|,T|intron_variant|MODIFIER|CG11961|FBgn0034436|transcript|FBtr0086520|protein_coding|9/10|c.2415+17C>T||||||,T|intron_variant|MODIFIER|CG11961|FBgn0034436|transcript|FBtr0086519|protein_coding|9/10|c.2343+17C>T||||||,T|intron_variant|MODIFIER|CG11961|FBgn0034436|transcript|FBtr0308495|protein_coding|9/10|c.2415+17C>T||||||	GT:AD:DP:GQ:PL	0/1:43,5:48:66:66,0,1821
2R	19370836	.	CTTGAGCA	C	186.73	.	AC=1;AF=0.500;AN=2;BaseQRankSum=-1.423;ClippingRankSum=0.000;DP=77;ExcessHet=3.0103;FS=1.335;MLEAC=1;MLEAF=0.500;MQ=43.95;MQRankSum=-2.470;QD=2.56;ReadPosRankSum=-0.852;SOR=0.941;ANN=C|upstream_gene_variant|MODIFIER|CG10062|FBgn0034439|transcript|FBtr0334005|protein_coding||c.-5002_-4996delTTGAGCA|||||4476|,C|upstream_gene_variant|MODIFIER|CG10062|FBgn0034439|transcript|FBtr0086522|protein_coding||c.-5002_-4996delTTGAGCA|||||4476|,C|downstream_gene_variant|MODIFIER|CG10051|FBgn0034437|transcript|FBtr0086521|protein_coding||c.*3624_*3630delTTGAGCA|||||3543|,C|intron_variant|MODIFIER|CG9416|FBgn0034438|transcript|FBtr0086555|protein_coding|1/10|c.-6-223_-6-217delTGCTCAA||||||,C|intron_variant|MODIFIER|CG9416|FBgn0034438|transcript|FBtr0334008|protein_coding|1/10|c.-6-223_-6-217delTGCTCAA||||||	GT:AD:DP:GQ:PL	0/1:63,10:73:99:224,0,4071
2R	19370940	.	T	A	63.77	.	AC=1;AF=0.500;AN=2;BaseQRankSum=-0.447;ClippingRankSum=0.000;DP=62;ExcessHet=3.0103;FS=1.349;MLEAC=1;MLEAF=0.500;MQ=43.97;MQRankSum=-2.236;QD=1.03;ReadPosRankSum=-0.837;SOR=0.456;ANN=A|upstream_gene_variant|MODIFIER|CG10062|FBgn0034439|transcript|FBtr0334005|protein_coding||c.-4899T>A|||||4373|,A|upstream_gene_variant|MODIFIER|CG10062|FBgn0034439|transcript|FBtr0086522|protein_coding||c.-4899T>A|||||4373|,A|downstream_gene_variant|MODIFIER|CG10051|FBgn0034437|transcript|FBtr0086521|protein_coding||c.*3727T>A|||||3646|,A|intron_variant|MODIFIER|CG9416|FBgn0034438|transcript|FBtr0086555|protein_coding|1/10|c.-6-320A>T||||||,A|intron_variant|MODIFIER|CG9416|FBgn0034438|transcript|FBtr0334008|protein_coding|1/10|c.-6-320A>T||||||	GT:AD:DP:GQ:PL	0/1:52,10:62:92:92,0,1257
2R	19371208	.	C	A	61.77	.	AC=1;AF=0.500;AN=2;BaseQRankSum=-1.056;ClippingRankSum=0.000;DP=59;ExcessHet=3.0103;FS=5.244;MLEAC=1;MLEAF=0.500;MQ=43.87;MQRankSum=0.951;QD=1.05;ReadPosRankSum=1.561;SOR=1.567;ANN=A|upstream_gene_variant|MODIFIER|CG10062|FBgn0034439|transcript|FBtr0334005|protein_coding||c.-4631C>A|||||4105|,A|upstream_gene_variant|MODIFIER|CG10062|FBgn0034439|transcript|FBtr0086522|protein_coding||c.-4631C>A|||||4105|,A|downstream_gene_variant|MODIFIER|CG10051|FBgn0034437|transcript|FBtr0086521|protein_coding||c.*3995C>A|||||3914|,A|intron_variant|MODIFIER|CG9416|FBgn0034438|transcript|FBtr0086555|protein_coding|1/10|c.-6-588G>T||||||,A|intron_variant|MODIFIER|CG9416|FBgn0034438|transcript|FBtr0334008|protein_coding|1/10|c.-6-588G>T||||||	GT:AD:DP:GQ:PL	0/1:49,10:59:90:90,0,1134
2R	19375846	.	A	T	106.77	.	AC=1;AF=0.500;AN=2;BaseQRankSum=-1.015;ClippingRankSum=0.000;DP=62;ExcessHet=3.0103;FS=1.552;MLEAC=1;MLEAF=0.500;MQ=43.50;MQRankSum=0.580;QD=1.72;ReadPosRankSum=-0.798;SOR=0.307;ANN=T|5_prime_UTR_variant|MODIFIER|CG10062|FBgn0034439|transcript|FBtr0334005|protein_coding|2/10|c.-63A>T|||||63|,T|5_prime_UTR_variant|MODIFIER|CG10062|FBgn0034439|transcript|FBtr0086522|protein_coding|2/10|c.-63A>T|||||63|,T|upstream_gene_variant|MODIFIER|CG9416|FBgn0034438|transcript|FBtr0086555|protein_coding||c.-2862T>A|||||2603|,T|upstream_gene_variant|MODIFIER|CG10073|FBgn0034440|transcript|FBtr0310321|protein_coding||c.-4725A>T|||||4697|,T|upstream_gene_variant|MODIFIER|CG9416|FBgn0034438|transcript|FBtr0334008|protein_coding||c.-2263T>A|||||2144|,T|upstream_gene_variant|MODIFIER|CG10062|FBgn0034439|transcript|FBtr0334006|protein_coding||c.-1058A>T|||||869|	GT:AD:DP:GQ:PL	0/1:54,8:62:99:135,0,2316
2R	19375870	.	G	T	93.77	.	AC=1;AF=0.500;AN=2;BaseQRankSum=0.011;ClippingRankSum=0.000;DP=63;ExcessHet=3.0103;FS=3.474;MLEAC=1;MLEAF=0.500;MQ=43.14;MQRankSum=0.125;QD=1.49;ReadPosRankSum=-1.041;SOR=0.723;ANN=T|5_prime_UTR_variant|MODIFIER|CG10062|FBgn0034439|transcript|FBtr0334005|protein_coding|2/10|c.-39G>T|||||39|,T|5_prime_UTR_variant|MODIFIER|CG10062|FBgn0034439|transcript|FBtr0086522|protein_coding|2/10|c.-39G>T|||||39|,T|upstream_gene_variant|MODIFIER|CG9416|FBgn0034438|transcript|FBtr0086555|protein_coding||c.-2886C>A|||||2627|,T|upstream_gene_variant|MODIFIER|CG10073|FBgn0034440|transcript|FBtr0310321|protein_coding||c.-4701G>T|||||4673|,T|upstream_gene_variant|MODIFIER|CG9416|FBgn0034438|transcript|FBtr0334008|protein_coding||c.-2287C>A|||||2168|,T|upstream_gene_variant|MODIFIER|CG10062|FBgn0034439|transcript|FBtr0334006|protein_coding||c.-1034G>T|||||845|	GT:AD:DP:GQ:PL	0/1:56,7:63:99:122,0,2372
2R	19376743	.	T	G	73.77	.	AC=1;AF=0.500;AN=2;BaseQRankSum=-0.581;ClippingRankSum=0.000;DP=58;ExcessHet=3.0103;FS=4.563;MLEAC=1;MLEAF=0.500;MQ=42.35;MQRankSum=-0.022;QD=1.45;ReadPosRankSum=-1.104;SOR=1.565;ANN=G|5_prime_UTR_variant|MODIFIER|CG10062|FBgn0034439|transcript|FBtr0334006|protein_coding|1/9|c.-161T>G|||||397|,G|upstream_gene_variant|MODIFIER|CG9416|FBgn0034438|transcript|FBtr0086555|protein_coding||c.-3759A>C|||||3500|,G|upstream_gene_variant|MODIFIER|CG10073|FBgn0034440|transcript|FBtr0310321|protein_coding||c.-3828T>G|||||3800|,G|upstream_gene_variant|MODIFIER|CG9416|FBgn0034438|transcript|FBtr0334008|protein_coding||c.-3160A>C|||||3041|,G|upstream_gene_variant|MODIFIER|CG10073|FBgn0034440|transcript|FBtr0086523|protein_coding||c.-4933T>G|||||4877|,G|intron_variant|MODIFIER|CG10062|FBgn0034439|transcript|FBtr0334005|protein_coding|2/9|c.7-277T>G||||||,G|intron_variant|MODIFIER|CG10062|FBgn0034439|transcript|FBtr0086522|protein_coding|2/9|c.7-277T>G||||||	GT:AD:DP:GQ:PL	0/1:47,4:51:99:102,0,1921
2R	19376746	.	C	CGGT	65.73	.	AC=1;AF=0.500;AN=2;BaseQRankSum=1.122;ClippingRankSum=0.000;DP=59;ExcessHet=3.0103;FS=3.862;MLEAC=1;MLEAF=0.500;MQ=42.37;MQRankSum=1.249;QD=1.24;ReadPosRankSum=-2.178;SOR=1.251;ANN=CGGT|5_prime_UTR_variant|MODIFIER|CG10062|FBgn0034439|transcript|FBtr0334006|protein_coding|1/9|c.-156_-155insTGG|||||391|INFO_REALIGN_3_PRIME,CGGT|upstream_gene_variant|MODIFIER|CG9416|FBgn0034438|transcript|FBtr0086555|protein_coding||c.-3763_-3762insACC|||||3504|,CGGT|upstream_gene_variant|MODIFIER|CG10073|FBgn0034440|transcript|FBtr0310321|protein_coding||c.-3825_-3824insGGT|||||3796|,CGGT|upstream_gene_variant|MODIFIER|CG9416|FBgn0034438|transcript|FBtr0334008|protein_coding||c.-3164_-3163insACC|||||3045|,CGGT|upstream_gene_variant|MODIFIER|CG10073|FBgn0034440|transcript|FBtr0086523|protein_coding||c.-4930_-4929insGGT|||||4873|,CGGT|intron_variant|MODIFIER|CG10062|FBgn0034439|transcript|FBtr0334005|protein_coding|2/9|c.7-272_7-271insTGG||||||INFO_REALIGN_3_PRIME,CGGT|intron_variant|MODIFIER|CG10062|FBgn0034439|transcript|FBtr0086522|protein_coding|2/9|c.7-272_7-271insTGG||||||INFO_REALIGN_3_PRIME	GT:AD:DP:GQ:PL	0/1:47,6:53:99:103,0,1921
2R	19376766	.	G	A	44.77	.	AC=1;AF=0.500;AN=2;BaseQRankSum=1.035;ClippingRankSum=0.000;DP=54;ExcessHet=3.0103;FS=0.000;MLEAC=1;MLEAF=0.500;MQ=42.37;MQRankSum=2.057;QD=0.84;ReadPosRankSum=-1.109;SOR=0.509;ANN=A|5_prime_UTR_variant|MODIFIER|CG10062|FBgn0034439|transcript|FBtr0334006|protein_coding|1/9|c.-138G>A|||||374|,A|upstream_gene_variant|MODIFIER|CG9416|FBgn0034438|transcript|FBtr0086555|protein_coding||c.-3782C>T|||||3523|,A|upstream_gene_variant|MODIFIER|CG10073|FBgn0034440|transcript|FBtr0310321|protein_coding||c.-3805G>A|||||3777|,A|upstream_gene_variant|MODIFIER|CG9416|FBgn0034438|transcript|FBtr0334008|protein_coding||c.-3183C>T|||||3064|,A|upstream_gene_variant|MODIFIER|CG10073|FBgn0034440|transcript|FBtr0086523|protein_coding||c.-4910G>A|||||4854|,A|intron_variant|MODIFIER|CG10062|FBgn0034439|transcript|FBtr0334005|protein_coding|2/9|c.7-254G>A||||||,A|intron_variant|MODIFIER|CG10062|FBgn0034439|transcript|FBtr0086522|protein_coding|2/9|c.7-254G>A||||||	GT:AD:DP:GQ:PL	0/1:47,6:53:73:73,0,1913
2R	19386104	.	T	C	53.77	.	AC=1;AF=0.500;AN=2;BaseQRankSum=-1.745;ClippingRankSum=0.000;DP=57;ExcessHet=3.0103;FS=0.000;MLEAC=1;MLEAF=0.500;MQ=42.83;MQRankSum=-2.153;QD=0.94;ReadPosRankSum=0.767;SOR=0.522;ANN=C|synonymous_variant|LOW|CG10081|FBgn0034441|transcript|FBtr0086524|protein_coding|2/11|c.36T>C|p.His12His|81/2738|36/2628|12/875||,C|synonymous_variant|LOW|CG10081|FBgn0034441|transcript|FBtr0334007|protein_coding|2/11|c.36T>C|p.His12His|81/2732|36/2622|12/873||,C|upstream_gene_variant|MODIFIER|CG11257|FBgn0034442|transcript|FBtr0086525|protein_coding||c.-4077T>C|||||4024|,C|downstream_gene_variant|MODIFIER|CG10073|FBgn0034440|transcript|FBtr0310321|protein_coding||c.*1212T>C|||||1139|,C|downstream_gene_variant|MODIFIER|CG10073|FBgn0034440|transcript|FBtr0086523|protein_coding||c.*1212T>C|||||1139|	GT:AD:DP:GQ:PL	0/1:51,6:57:82:82,0,1888
2R	19387152	.	T	G	46.77	.	AC=1;AF=0.500;AN=2;BaseQRankSum=0.882;ClippingRankSum=0.000;DP=51;ExcessHet=3.0103;FS=3.253;MLEAC=1;MLEAF=0.500;MQ=43.89;MQRankSum=-1.139;QD=0.92;ReadPosRankSum=0.000;SOR=1.402;ANN=G|upstream_gene_variant|MODIFIER|CG11257|FBgn0034442|transcript|FBtr0086525|protein_coding||c.-3029T>G|||||2976|,G|downstream_gene_variant|MODIFIER|CG10073|FBgn0034440|transcript|FBtr0310321|protein_coding||c.*2260T>G|||||2187|,G|downstream_gene_variant|MODIFIER|SdhA|FBgn0261439|transcript|FBtr0086552|protein_coding||c.*5247A>C|||||4711|,G|downstream_gene_variant|MODIFIER|CG10073|FBgn0034440|transcript|FBtr0086523|protein_coding||c.*2260T>G|||||2187|,G|downstream_gene_variant|MODIFIER|SdhA|FBgn0261439|transcript|FBtr0086553|protein_coding||c.*5247A>C|||||4711|,G|downstream_gene_variant|MODIFIER|SdhA|FBgn0261439|transcript|FBtr0086554|protein_coding||c.*5247A>C|||||4711|,G|intron_variant|MODIFIER|CG10081|FBgn0034441|transcript|FBtr0086524|protein_coding|4/10|c.923-28T>G||||||,G|intron_variant|MODIFIER|CG10081|FBgn0034441|transcript|FBtr0334007|protein_coding|4/10|c.923-28T>G||||||	GT:AD:DP:GQ:PL	0/1:42,9:51:75:75,0,965
2R	19391527	.	T	TCA	39.73	.	AC=1;AF=0.500;AN=2;BaseQRankSum=-2.499;ClippingRankSum=0.000;DP=64;ExcessHet=3.0103;FS=8.096;MLEAC=1;MLEAF=0.500;MQ=43.91;MQRankSum=0.551;QD=0.63;ReadPosRankSum=-3.031;SOR=1.901;ANN=TCA|upstream_gene_variant|MODIFIER|asRNA:CR45925|FBgn0267587|transcript|FBtr0347018|lincRNA||n.-4973_-4972insCA|||||4972|,TCA|downstream_gene_variant|MODIFIER|CG10081|FBgn0034441|transcript|FBtr0086524|protein_coding||c.*2274_*2275insCA|||||2210|,TCA|downstream_gene_variant|MODIFIER|SdhA|FBgn0261439|transcript|FBtr0086552|protein_coding||c.*871_*872insTG|||||335|,TCA|downstream_gene_variant|MODIFIER|cer|FBgn0034443|transcript|FBtr0086551|protein_coding||c.*4834_*4835insTG|||||4687|,TCA|downstream_gene_variant|MODIFIER|CG10081|FBgn0034441|transcript|FBtr0334007|protein_coding||c.*2274_*2275insCA|||||2210|,TCA|downstream_gene_variant|MODIFIER|SdhA|FBgn0261439|transcript|FBtr0086553|protein_coding||c.*871_*872insTG|||||335|,TCA|downstream_gene_variant|MODIFIER|SdhA|FBgn0261439|transcript|FBtr0086554|protein_coding||c.*871_*872insTG|||||335|,TCA|intron_variant|MODIFIER|CG11257|FBgn0034442|transcript|FBtr0086525|protein_coding|1/1|c.1311-19_1311-18insCA||||||	GT:AD:DP:GQ:PL	0/1:58,5:63:77:77,0,2417
[truncated: 760,561 more chars]
