# Supplementary material for: The Tofu Mutation Restores Female Fertility to Drosophila with a Null BEAF Mutation
Source: Genes (Basel). 2026 Mar 17;17(3):328. doi: 10.3390/genes17030328 (PMC13025758; doi:10.3390/genes17030328)
Supplement: Supplementary file 1 [file genes-17-00328-s001.zip › vcf_for_suppGenes/SupplementaryTablesS1-S3.xlsx]

## Sheet: Table S1
Supplementary Table S1: Summary of SnpEff analysis on chromosome 2
Variant Category (887 SNPs; 316 INDELs)	Impact	chr2	Island
5_prime_UTR_premature_start_codon_gain_variant	LOW	3	3
5_prime_UTR_variant	MODIFIER	25	25
frameshift_variant	HIGH	1	1
missense_variant	MODERATE	32	29
synonymous_variant	LOW	57	55
non_coding_transcript_exon_variant	MODIFIER	4	2
splice_acceptor_variant&intron_variant	HIGH	2	2
splice_region_variant	LOW	1	1
splice_region_variant&intron_variant	LOW	13	13
splice_region_variant&non_coding_transcript_exon_variant	LOW	1	0
splice_region_variant&synonymous_variant	LOW	2	1
intron_variant	MODIFIER	171	136
3_prime_UTR_variant	MODIFIER	50	47
upstream_gene_variant	MODIFIER	508	392
downstream_gene_variant	MODIFIER	161	148
intergenic_region	MODIFIER	172	99
Total		1203	954

## Sheet: Table S2
#Some CRMs overlap, so one SNP can be in more than one CRM; all alignments are shown (443)
#Duplicate CRMs (contain more than one SNP) are in green font (first occurrence in black font)
#Duplicate SNPs (align with more than one overlapping CRM) are in blue font (first occurrence in black font)
#chr2: 1,180 SNPs (1,203 before removing duplicates); chr2 SNP island: 948 SNPs (954 before removing duplicates)
#chr2: 287 SNPs in 181 CRMs; chr2 SNP island: 247 SNPs in 143 CRMs
#chr2 SNP island: 18,868,982-21,135,871 (dm6)
Supplementary Table S2: SNPs matched to REDfly CREs
CRM	start	end	name	chrom	SNP	ID	REF	ALT	QUAL	FILTER	INFO	FORMAT	AnySampleName
2L	6367542	6368042	Unspecified_Kc167-AF_354	2L	6367604	.	AT	A	32.73	.	AC=1;AF=0.500;AN=2;BaseQRankSum=1.287;ClippingRankSum=0.000;DP=54;ExcessHet=3.0103;FS=0.000;MLEAC=1;MLEAF=0.500;MQ=42.66;MQRankSum=-0.144;QD=0.76;ReadPosRankSum=1.097;SOR=0.818;ANN=A|upstream_gene_variant|MODIFIER|Nepl4|FBgn0031805|transcript|FBtr0079253|protein_coding||c.-536delT|||||277|,A|upstream_gene_variant|MODIFIER|slam|FBgn0043854|transcript|FBtr0290281|protein_coding||c.-5258delT|||||478…	GT:AD:DP:GQ:PL	0/1:31,12:43:70:70,0,455
2L	6367549	6367797	Unspecified_dev9062	2L	6367604	.	AT	A	32.73	.	AC=1;AF=0.500;AN=2;BaseQRankSum=1.287;ClippingRankSum=0.000;DP=54;ExcessHet=3.0103;FS=0.000;MLEAC=1;MLEAF=0.500;MQ=42.66;MQRankSum=-0.144;QD=0.76;ReadPosRankSum=1.097;SOR=0.818;ANN=A|upstream_gene_variant|MODIFIER|Nepl4|FBgn0031805|transcript|FBtr0079253|protein_coding||c.-536delT|||||277|,A|upstream_gene_variant|MODIFIER|slam|FBgn0043854|transcript|FBtr0290281|protein_coding||c.-5258delT|||||478…	GT:AD:DP:GQ:PL	0/1:31,12:43:70:70,0,455
2L	7343060	7351182	Wnt6_k41	2L	7347761	.	A	G	68.03	.	AC=2;AF=1.00;AN=2;DP=4;ExcessHet=3.0103;FS=0.000;MLEAC=2;MLEAF=1.00;MQ=37.31;QD=17.01;SOR=3.258;ANN=G|intron_variant|MODIFIER|Wnt6|FBgn0031902|transcript|FBtr0303251|protein_coding|2/3|c.287-3422A>G||||||,G|intron_variant|MODIFIER|Wnt6|FBgn0031902|transcript|FBtr0334800|protein_coding|2/3|c.287-3422A>G||||||,G|non_coding_transcript_exon_variant|MODIFIER|FBti0019131|FBti0019131|transcript|FBti0019…	GT:AD:DP:GQ:PL	1/1:0,4:4:12:96,12,0
2L	11195476	11199014	Ca-beta_GMR75F03	2L	11198351	.	GTGA	G	232.8	.	AC=2;AF=1.00;AN=2;DP=6;ExcessHet=3.0103;FS=0.000;MLEAC=2;MLEAF=1.00;MQ=49.94;QD=30.18;SOR=3.912;ANN=G|intron_variant|MODIFIER|Ca-beta|FBgn0259822|transcript|FBtr0310280|protein_coding|2/11|c.-465+1240_-465+1242delTCA||||||	GT:AD:DP:GQ:PL	1/1:0,6:6:18:270,18,0
2L	11805992	11808298	Unspecified_VT6035	2L	11807164	.	CAG	C	33.73	.	AC=1;AF=0.500;AN=2;BaseQRankSum=1.357;ClippingRankSum=0.000;DP=38;ExcessHet=3.0103;FS=1.830;MLEAC=1;MLEAF=0.500;MQ=43.14;MQRankSum=-1.772;QD=1.02;ReadPosRankSum=0.819;SOR=1.294;ANN=C|downstream_gene_variant|MODIFIER|FBti0059852|FBti0059852|transcript|FBti0059852-RA|pseudogene||n.*2004_*2005delAG|||||2004|,C|downstream_gene_variant|MODIFIER|CycY|FBgn0032378|transcript|FBtr0080259|protein_coding||c…	GT:AD:DP:GQ:PL	0/1:27,6:33:71:71,0,718
2L	11806093	11808106	crol_GMR77G08	2L	11807164	.	CAG	C	33.73	.	AC=1;AF=0.500;AN=2;BaseQRankSum=1.357;ClippingRankSum=0.000;DP=38;ExcessHet=3.0103;FS=1.830;MLEAC=1;MLEAF=0.500;MQ=43.14;MQRankSum=-1.772;QD=1.02;ReadPosRankSum=0.819;SOR=1.294;ANN=C|downstream_gene_variant|MODIFIER|FBti0059852|FBti0059852|transcript|FBti0059852-RA|pseudogene||n.*2004_*2005delAG|||||2004|,C|downstream_gene_variant|MODIFIER|CycY|FBgn0032378|transcript|FBtr0080259|protein_coding||c…	GT:AD:DP:GQ:PL	0/1:27,6:33:71:71,0,718
2L	11806439	11808766	crol_LY33	2L	11807164	.	CAG	C	33.73	.	AC=1;AF=0.500;AN=2;BaseQRankSum=1.357;ClippingRankSum=0.000;DP=38;ExcessHet=3.0103;FS=1.830;MLEAC=1;MLEAF=0.500;MQ=43.14;MQRankSum=-1.772;QD=1.02;ReadPosRankSum=0.819;SOR=1.294;ANN=C|downstream_gene_variant|MODIFIER|FBti0059852|FBti0059852|transcript|FBti0059852-RA|pseudogene||n.*2004_*2005delAG|||||2004|,C|downstream_gene_variant|MODIFIER|CycY|FBgn0032378|transcript|FBtr0080259|protein_coding||c…	GT:AD:DP:GQ:PL	0/1:27,6:33:71:71,0,718
2L	11806665	11807166	Unspecified_STARR-OSC-352	2L	11807164	.	CAG	C	33.73	.	AC=1;AF=0.500;AN=2;BaseQRankSum=1.357;ClippingRankSum=0.000;DP=38;ExcessHet=3.0103;FS=1.830;MLEAC=1;MLEAF=0.500;MQ=43.14;MQRankSum=-1.772;QD=1.02;ReadPosRankSum=0.819;SOR=1.294;ANN=C|downstream_gene_variant|MODIFIER|FBti0059852|FBti0059852|transcript|FBti0059852-RA|pseudogene||n.*2004_*2005delAG|||||2004|,C|downstream_gene_variant|MODIFIER|CycY|FBgn0032378|transcript|FBtr0080259|protein_coding||c…	GT:AD:DP:GQ:PL	0/1:27,6:33:71:71,0,718
2L	14462732	14465578	Unspecified_GMR16E08	2L	14465285	.	AT	A	63.73	.	AC=1;AF=0.500;AN=2;BaseQRankSum=-0.210;ClippingRankSum=0.000;DP=53;ExcessHet=3.0103;FS=1.389;MLEAC=1;MLEAF=0.500;MQ=43.68;MQRankSum=1.108;QD=1.45;ReadPosRankSum=0.849;SOR=1.096;ANN=A|upstream_gene_variant|MODIFIER|FBti0019760|FBti0019760|transcript|FBti0019760-RA|pseudogene||n.-768delT|||||768|,A|downstream_gene_variant|MODIFIER|FBti0059713|FBti0059713|transcript|FBti0059713-RA|pseudogene||n.*354…	GT:AD:DP:GQ:PL	0/1:30,14:44:99:101,0,431
2L	14571287	14571687	Unspecified_BG3_STARR_485	2L	14571401	2L_14571401_SNP	T	C	235.77	.	AC=2;AF=1.00;AN=2;DB;DP=24;ExcessHet=3.0103;FS=0.000;MLEAC=2;MLEAF=1.00;MQ=41.15;QD=23.58;SOR=4.804;ANN=C|intergenic_region|MODIFIER|CG3473-lncRNA:CR44856|FBgn0028913-FBgn0266150|intergenic_region|FBgn0028913-FBgn0266150|||n.14571401T>C||||||	GT:AD:DP:GQ:PL	1/1:0,10:10:30:264,30,0
2L	14879133	14881933	ProtA_ProtamineA-eGFP	2L	14881319	.	A	T	46.77	.	AC=1;AF=0.500;AN=2;BaseQRankSum=-0.672;ClippingRankSum=0.000;DP=35;ExcessHet=3.0103;FS=2.594;MLEAC=1;MLEAF=0.500;MQ=33.35;MQRankSum=2.491;QD=1.42;ReadPosRankSum=-1.247;SOR=1.646;ANN=T|upstream_gene_variant|MODIFIER|CG15278|FBgn0032554|transcript|FBtr0479829|protein_coding||c.-5098T>A|||||4986|,T|upstream_gene_variant|MODIFIER|lncRNA:CR45302|FBgn0266840|transcript|FBtr0345568|lincRNA||n.-3786A>T||…	GT:AD:DP:GQ:PL	0/1:29,4:33:75:75,0,1290
2L	14879133	14881933	ProtA_ProtamineA-eGFP	2L	14881325	.	C	A	40.77	.	AC=1;AF=0.500;AN=2;BaseQRankSum=0.503;ClippingRankSum=0.000;DP=38;ExcessHet=3.0103;FS=2.556;MLEAC=1;MLEAF=0.500;MQ=33.37;MQRankSum=2.576;QD=1.13;ReadPosRankSum=-0.633;SOR=1.445;ANN=A|upstream_gene_variant|MODIFIER|CG15278|FBgn0032554|transcript|FBtr0479829|protein_coding||c.-5104G>T|||||4992|,A|upstream_gene_variant|MODIFIER|lncRNA:CR45302|FBgn0266840|transcript|FBtr0345568|lincRNA||n.-3780C>A|||…	GT:AD:DP:GQ:PL	0/1:32,4:36:69:69,0,1355
2L	14880864	14885052	ProtB_ProtB-EGFP	2L	14881319	.	A	T	46.77	.	AC=1;AF=0.500;AN=2;BaseQRankSum=-0.672;ClippingRankSum=0.000;DP=35;ExcessHet=3.0103;FS=2.594;MLEAC=1;MLEAF=0.500;MQ=33.35;MQRankSum=2.491;QD=1.42;ReadPosRankSum=-1.247;SOR=1.646;ANN=T|upstream_gene_variant|MODIFIER|CG15278|FBgn0032554|transcript|FBtr0479829|protein_coding||c.-5098T>A|||||4986|,T|upstream_gene_variant|MODIFIER|lncRNA:CR45302|FBgn0266840|transcript|FBtr0345568|lincRNA||n.-3786A>T||…	GT:AD:DP:GQ:PL	0/1:29,4:33:75:75,0,1290
2L	14880864	14885052	ProtB_ProtB-EGFP	2L	14881325	.	C	A	40.77	.	AC=1;AF=0.500;AN=2;BaseQRankSum=0.503;ClippingRankSum=0.000;DP=38;ExcessHet=3.0103;FS=2.556;MLEAC=1;MLEAF=0.500;MQ=33.37;MQRankSum=2.576;QD=1.13;ReadPosRankSum=-0.633;SOR=1.445;ANN=A|upstream_gene_variant|MODIFIER|CG15278|FBgn0032554|transcript|FBtr0479829|protein_coding||c.-5104G>T|||||4992|,A|upstream_gene_variant|MODIFIER|lncRNA:CR45302|FBgn0266840|transcript|FBtr0345568|lincRNA||n.-3780C>A|||…	GT:AD:DP:GQ:PL	0/1:32,4:36:69:69,0,1355
2L	14880864	14885052	ProtB_ProtB-EGFP	2L	14882676	.	A	G	34.77	.	AC=1;AF=0.500;AN=2;BaseQRankSum=2.200;ClippingRankSum=0.000;DP=9;ExcessHet=3.0103;FS=0.000;MLEAC=1;MLEAF=0.500;MQ=33.62;MQRankSum=0.000;QD=3.86;ReadPosRankSum=0.812;SOR=0.551;ANN=G|synonymous_variant|LOW|ProtB|FBgn0013301|transcript|FBtr0080681|protein_coding|2/3|c.12T>C|p.Asn4Asn|153/679|12/435|4/144||,G|upstream_gene_variant|MODIFIER|ProtA|FBgn0013300|transcript|FBtr0080682|protein_coding||c.-1…	GT:AD:DP:GQ:PL	0/1:7,2:9:63:63,0,278
2L	14880864	14885052	ProtB_ProtB-EGFP	2L	14882681	.	A	T	34.77	.	AC=1;AF=0.500;AN=2;BaseQRankSum=0.812;ClippingRankSum=0.000;DP=9;ExcessHet=3.0103;FS=0.000;MLEAC=1;MLEAF=0.500;MQ=33.62;MQRankSum=0.000;QD=3.86;ReadPosRankSum=0.393;SOR=0.551;ANN=T|missense_variant|MODERATE|ProtB|FBgn0013301|transcript|FBtr0080681|protein_coding|2/3|c.7T>A|p.Ser3Thr|148/679|7/435|3/144||,T|upstream_gene_variant|MODIFIER|ProtA|FBgn0013300|transcript|FBtr0080682|protein_coding||c.-…	GT:AD:DP:GQ:PL	0/1:7,2:9:63:63,0,278
2L	14882208	14884404	ProtB_ProtamineB-eGFP	2L	14882676	.	A	G	34.77	.	AC=1;AF=0.500;AN=2;BaseQRankSum=2.200;ClippingRankSum=0.000;DP=9;ExcessHet=3.0103;FS=0.000;MLEAC=1;MLEAF=0.500;MQ=33.62;MQRankSum=0.000;QD=3.86;ReadPosRankSum=0.812;SOR=0.551;ANN=G|synonymous_variant|LOW|ProtB|FBgn0013301|transcript|FBtr0080681|protein_coding|2/3|c.12T>C|p.Asn4Asn|153/679|12/435|4/144||,G|upstream_gene_variant|MODIFIER|ProtA|FBgn0013300|transcript|FBtr0080682|protein_coding||c.-1…	GT:AD:DP:GQ:PL	0/1:7,2:9:63:63,0,278
2L	14882208	14884404	ProtB_ProtamineB-eGFP	2L	14882681	.	A	T	34.77	.	AC=1;AF=0.500;AN=2;BaseQRankSum=0.812;ClippingRankSum=0.000;DP=9;ExcessHet=3.0103;FS=0.000;MLEAC=1;MLEAF=0.500;MQ=33.62;MQRankSum=0.000;QD=3.86;ReadPosRankSum=0.393;SOR=0.551;ANN=T|missense_variant|MODERATE|ProtB|FBgn0013301|transcript|FBtr0080681|protein_coding|2/3|c.7T>A|p.Ser3Thr|148/679|7/435|3/144||,T|upstream_gene_variant|MODIFIER|ProtA|FBgn0013300|transcript|FBtr0080682|protein_coding||c.-…	GT:AD:DP:GQ:PL	0/1:7,2:9:63:63,0,278
2L	15320871	15333970	esg_lacZ-C4	2L	15332481	2L_15332481_SNP	G	A	45.77	.	AC=1;AF=0.500;AN=2;BaseQRankSum=2.069;ClippingRankSum=0.000;DB;DP=77;ExcessHet=3.0103;FS=18.534;MLEAC=1;MLEAF=0.500;MQ=41.53;MQRankSum=-5.482;QD=0.59;ReadPosRankSum=0.842;SOR=4.174;ANN=A|upstream_gene_variant|MODIFIER|esg|FBgn0001981|transcript|FBtr0080734|protein_coding||c.-1613G>A|||||1385|,A|intergenic_region|MODIFIER|nht-esg|FBgn0041103-FBgn0001981|intergenic_region|FBgn0041103-FBgn0001981|||…	GT:AD:DP:GQ:PL	0/1:70,7:77:74:74,0,3044
2L	15320871	15333970	esg_lacZ-C4	2L	15332501	.	C	A	99.77	.	AC=1;AF=0.500;AN=2;BaseQRankSum=0.555;ClippingRankSum=0.000;DP=75;ExcessHet=3.0103;FS=16.995;MLEAC=1;MLEAF=0.500;MQ=41.33;MQRankSum=-5.760;QD=1.33;ReadPosRankSum=1.803;SOR=3.890;ANN=A|upstream_gene_variant|MODIFIER|esg|FBgn0001981|transcript|FBtr0080734|protein_coding||c.-1593C>A|||||1365|,A|intergenic_region|MODIFIER|nht-esg|FBgn0041103-FBgn0001981|intergenic_region|FBgn0041103-FBgn0001981|||n.1…	GT:AD:DP:GQ:PL	0/1:67,8:75:99:128,0,2873
2L	15320871	15333970	esg_lacZ-C4	2L	15332563	.	G	C	75.77	.	AC=1;AF=0.500;AN=2;BaseQRankSum=1.272;ClippingRankSum=0.000;DP=70;ExcessHet=3.0103;FS=17.920;MLEAC=1;MLEAF=0.500;MQ=40.87;MQRankSum=-4.972;QD=1.10;ReadPosRankSum=-1.064;SOR=4.051;ANN=C|upstream_gene_variant|MODIFIER|esg|FBgn0001981|transcript|FBtr0080734|protein_coding||c.-1531G>C|||||1303|,C|intergenic_region|MODIFIER|nht-esg|FBgn0041103-FBgn0001981|intergenic_region|FBgn0041103-FBgn0001981|||n.…	GT:AD:DP:GQ:PL	0/1:62,7:69:99:104,0,2624
2L	15320871	15333970	esg_lacZ-C4	2L	15332567	.	G	GT	63.73	.	AC=1;AF=0.500;AN=2;BaseQRankSum=-1.296;ClippingRankSum=0.000;DP=71;ExcessHet=3.0103;FS=17.632;MLEAC=1;MLEAF=0.500;MQ=40.92;MQRankSum=-5.001;QD=0.91;ReadPosRankSum=-1.361;SOR=3.993;ANN=GT|upstream_gene_variant|MODIFIER|esg|FBgn0001981|transcript|FBtr0080734|protein_coding||c.-1527_-1526insT|||||1298|,GT|intergenic_region|MODIFIER|nht-esg|FBgn0041103-FBgn0001981|intergenic_region|FBgn0041103-FBgn00…	GT:AD:DP:GQ:PL	0/1:63,7:70:99:101,0,2666
2L	15320871	15333970	esg_lacZ-C4	2L	15332568	.	A	G	72.77	.	AC=1;AF=0.500;AN=2;BaseQRankSum=1.208;ClippingRankSum=0.000;DP=71;ExcessHet=3.0103;FS=17.632;MLEAC=1;MLEAF=0.500;MQ=40.92;MQRankSum=-5.001;QD=1.04;ReadPosRankSum=-1.430;SOR=3.993;ANN=G|upstream_gene_variant|MODIFIER|esg|FBgn0001981|transcript|FBtr0080734|protein_coding||c.-1526A>G|||||1298|,G|intergenic_region|MODIFIER|nht-esg|FBgn0041103-FBgn0001981|intergenic_region|FBgn0041103-FBgn0001981|||n.…	GT:AD:DP:GQ:PL	0/1:63,7:70:99:101,0,2666
2L	15331387	15333912	esg_VT7847	2L	15332481	2L_15332481_SNP	G	A	45.77	.	AC=1;AF=0.500;AN=2;BaseQRankSum=2.069;ClippingRankSum=0.000;DB;DP=77;ExcessHet=3.0103;FS=18.534;MLEAC=1;MLEAF=0.500;MQ=41.53;MQRankSum=-5.482;QD=0.59;ReadPosRankSum=0.842;SOR=4.174;ANN=A|upstream_gene_variant|MODIFIER|esg|FBgn0001981|transcript|FBtr0080734|protein_coding||c.-1613G>A|||||1385|,A|intergenic_region|MODIFIER|nht-esg|FBgn0041103-FBgn0001981|intergenic_region|FBgn0041103-FBgn0001981|||…	GT:AD:DP:GQ:PL	0/1:70,7:77:74:74,0,3044
2L	15331387	15333912	esg_VT7847	2L	15332501	.	C	A	99.77	.	AC=1;AF=0.500;AN=2;BaseQRankSum=0.555;ClippingRankSum=0.000;DP=75;ExcessHet=3.0103;FS=16.995;MLEAC=1;MLEAF=0.500;MQ=41.33;MQRankSum=-5.760;QD=1.33;ReadPosRankSum=1.803;SOR=3.890;ANN=A|upstream_gene_variant|MODIFIER|esg|FBgn0001981|transcript|FBtr0080734|protein_coding||c.-1593C>A|||||1365|,A|intergenic_region|MODIFIER|nht-esg|FBgn0041103-FBgn0001981|intergenic_region|FBgn0041103-FBgn0001981|||n.1…	GT:AD:DP:GQ:PL	0/1:67,8:75:99:128,0,2873
2L	15331387	15333912	esg_VT7847	2L	15332563	.	G	C	75.77	.	AC=1;AF=0.500;AN=2;BaseQRankSum=1.272;ClippingRankSum=0.000;DP=70;ExcessHet=3.0103;FS=17.920;MLEAC=1;MLEAF=0.500;MQ=40.87;MQRankSum=-4.972;QD=1.10;ReadPosRankSum=-1.064;SOR=4.051;ANN=C|upstream_gene_variant|MODIFIER|esg|FBgn0001981|transcript|FBtr0080734|protein_coding||c.-1531G>C|||||1303|,C|intergenic_region|MODIFIER|nht-esg|FBgn0041103-FBgn0001981|intergenic_region|FBgn0041103-FBgn0001981|||n.…	GT:AD:DP:GQ:PL	0/1:62,7:69:99:104,0,2624
2L	15331387	15333912	esg_VT7847	2L	15332567	.	G	GT	63.73	.	AC=1;AF=0.500;AN=2;BaseQRankSum=-1.296;ClippingRankSum=0.000;DP=71;ExcessHet=3.0103;FS=17.632;MLEAC=1;MLEAF=0.500;MQ=40.92;MQRankSum=-5.001;QD=0.91;ReadPosRankSum=-1.361;SOR=3.993;ANN=GT|upstream_gene_variant|MODIFIER|esg|FBgn0001981|transcript|FBtr0080734|protein_coding||c.-1527_-1526insT|||||1298|,GT|intergenic_region|MODIFIER|nht-esg|FBgn0041103-FBgn0001981|intergenic_region|FBgn0041103-FBgn00…	GT:AD:DP:GQ:PL	0/1:63,7:70:99:101,0,2666
2L	15331387	15333912	esg_VT7847	2L	15332568	.	A	G	72.77	.	AC=1;AF=0.500;AN=2;BaseQRankSum=1.208;ClippingRankSum=0.000;DP=71;ExcessHet=3.0103;FS=17.632;MLEAC=1;MLEAF=0.500;MQ=40.92;MQRankSum=-5.001;QD=1.04;ReadPosRankSum=-1.430;SOR=3.993;ANN=G|upstream_gene_variant|MODIFIER|esg|FBgn0001981|transcript|FBtr0080734|protein_coding||c.-1526A>G|||||1298|,G|intergenic_region|MODIFIER|nht-esg|FBgn0041103-FBgn0001981|intergenic_region|FBgn0041103-FBgn0001981|||n.…	GT:AD:DP:GQ:PL	0/1:63,7:70:99:101,0,2666
2L	16477369	16481194	dac_GMR67D10	2L	16479709	.	G	GTTTTTTTTTTT	261.75	.	AC=2;AF=1.00;AN=2;DP=12;ExcessHet=3.0103;FS=0.000;MLEAC=2;MLEAF=1.00;MQ=43.84;QD=32.68;SOR=3.912;ANN=GTTTTTTTTTTT|intron_variant|MODIFIER|dac|FBgn0005677|transcript|FBtr0080876|protein_coding|3/11|c.962+1805_962+1815dupAAAAAAAAAAA||||||,GTTTTTTTTTTT|intron_variant|MODIFIER|dac|FBgn0005677|transcript|FBtr0080875|protein_coding|2/10|c.935+4088_935+4098dupAAAAAAAAAAA||||||,GTTTTTTTTTTT|intron_varian…	GT:AD:DP:GQ:PL	1/1:0,6:6:23:299,23,0
2L	16477426	16480685	dac_GMR9C08	2L	16479709	.	G	GTTTTTTTTTTT	261.75	.	AC=2;AF=1.00;AN=2;DP=12;ExcessHet=3.0103;FS=0.000;MLEAC=2;MLEAF=1.00;MQ=43.84;QD=32.68;SOR=3.912;ANN=GTTTTTTTTTTT|intron_variant|MODIFIER|dac|FBgn0005677|transcript|FBtr0080876|protein_coding|3/11|c.962+1805_962+1815dupAAAAAAAAAAA||||||,GTTTTTTTTTTT|intron_variant|MODIFIER|dac|FBgn0005677|transcript|FBtr0080875|protein_coding|2/10|c.935+4088_935+4098dupAAAAAAAAAAA||||||,GTTTTTTTTTTT|intron_varian…	GT:AD:DP:GQ:PL	1/1:0,6:6:23:299,23,0
2L	16479124	16482925	dac_GMR9C09	2L	16479709	.	G	GTTTTTTTTTTT	261.75	.	AC=2;AF=1.00;AN=2;DP=12;ExcessHet=3.0103;FS=0.000;MLEAC=2;MLEAF=1.00;MQ=43.84;QD=32.68;SOR=3.912;ANN=GTTTTTTTTTTT|intron_variant|MODIFIER|dac|FBgn0005677|transcript|FBtr0080876|protein_coding|3/11|c.962+1805_962+1815dupAAAAAAAAAAA||||||,GTTTTTTTTTTT|intron_variant|MODIFIER|dac|FBgn0005677|transcript|FBtr0080875|protein_coding|2/10|c.935+4088_935+4098dupAAAAAAAAAAA||||||,GTTTTTTTTTTT|intron_varian…	GT:AD:DP:GQ:PL	1/1:0,6:6:23:299,23,0
2L	17379732	17381820	Lrch_VT8888	2L	17381298	.	A	ACCCCC	171.9	.	AC=2;AF=1.00;AN=2;DP=14;ExcessHet=3.0103;FS=0.000;MLEAC=2;MLEAF=1.00;MQ=42.91;QD=34.38;SOR=3.611;ANN=ACCCCC|upstream_gene_variant|MODIFIER|CLIP-190|FBgn0020503|transcript|FBtr0479834|protein_coding||c.-4268_-4267insCCCCC|||||3716|,ACCCCC|upstream_gene_variant|MODIFIER|CLIP-190|FBgn0020503|transcript|FBtr0301442|protein_coding||c.-4268_-4267insCCCCC|||||3401|,ACCCCC|upstream_gene_variant|MODIFIER|…	GT:AD:DP:GQ:PL	1/1:0,5:5:14:209,14,0
2L	17379732	17381820	Lrch_VT8888	2L	17381310	2L_17381310_SNP	T	C	157.77	.	AC=1;AF=0.500;AN=2;BaseQRankSum=0.000;ClippingRankSum=0.000;DB;DP=6;ExcessHet=3.0103;FS=0.000;MLEAC=1;MLEAF=0.500;MQ=40.64;MQRankSum=-0.842;QD=26.29;ReadPosRankSum=0.189;SOR=2.093;ANN=C|upstream_gene_variant|MODIFIER|CLIP-190|FBgn0020503|transcript|FBtr0479834|protein_coding||c.-4256T>C|||||3705|,C|upstream_gene_variant|MODIFIER|CLIP-190|FBgn0020503|transcript|FBtr0301442|protein_coding||c.-4256T…	GT:AD:DP:GQ:PL	0/1:3,3:6:61:186,0,61
2L	18027853	18028354	Unspecified_STARR-S2-4651	2L	18028106	.	CTG	C	52.73	.	AC=1;AF=0.500;AN=2;BaseQRankSum=0.122;ClippingRankSum=0.000;DP=24;ExcessHet=3.0103;FS=0.000;MLEAC=1;MLEAF=0.500;MQ=42.76;MQRankSum=0.298;QD=3.30;ReadPosRankSum=0.245;SOR=0.527;ANN=C|intron_variant|MODIFIER|rdo|FBgn0243486|transcript|FBtr0340228|protein_coding|2/14|c.-22+1144_-22+1145delTG||||||INFO_REALIGN_3_PRIME,C|intron_variant|MODIFIER|rdo|FBgn0243486|transcript|FBtr0081029|protein_coding|2/1…	GT:AD:DP:GQ:PL	0/1:11,5:16:90:90,0,237
2L	19112225	19112954	Unspecified_VT9789	2L	19112337	.	TCTG	T	42.73	.	AC=1;AF=0.500;AN=2;BaseQRankSum=-0.817;ClippingRankSum=0.000;DP=37;ExcessHet=3.0103;FS=0.000;MLEAC=1;MLEAF=0.500;MQ=43.90;MQRankSum=0.490;QD=1.42;ReadPosRankSum=0.214;SOR=0.495;ANN=T|upstream_gene_variant|MODIFIER|CG10561|FBgn0002036|transcript|FBtr0081155|protein_coding||c.-2442_-2440delCTG|||||2063|,T|upstream_gene_variant|MODIFIER|Lim3|FBgn0002023|transcript|FBtr0309832|protein_coding||c.-5048…	GT:AD:DP:GQ:PL	0/1:26,4:30:80:80,0,981
2L	20055165	20061970	barr_barren-EGFP	2L	20055993	.	CTA	C	100.73	.	AC=1;AF=0.500;AN=2;BaseQRankSum=0.621;ClippingRankSum=0.000;DP=55;ExcessHet=3.0103;FS=0.000;MLEAC=1;MLEAF=0.500;MQ=43.89;MQRankSum=0.820;QD=2.19;ReadPosRankSum=-0.933;SOR=0.504;ANN=C|3_prime_UTR_variant|MODIFIER|sNPF|FBgn0032840|transcript|FBtr0081327|protein_coding|5/5|c.*792_*793delAT|||||792|INFO_REALIGN_3_PRIME,C|downstream_gene_variant|MODIFIER|barr|FBgn0014127|transcript|FBtr0081348|protein…	GT:AD:DP:GQ:PL	0/1:36,10:46:99:138,0,922
2L	21048866	21049367	Unspecified_STARR-OSC-3532	2L	21049080	.	A	ATCCGGCCGAATGCTGACAT	98.25	.	AC=2;AF=1.00;AN=2;DP=3;ExcessHet=3.0103;FS=0.000;MLEAC=2;MLEAF=1.00;MQ=30.43;QD=32.75;SOR=2.833;ANN=ATCCGGCCGAATGCTGACAT|upstream_gene_variant|MODIFIER|Itgbn|FBgn0010395|transcript|FBtr0081461|protein_coding||c.-4054_-4053insTCCGGCCGAATGCTGACAT|||||3952|,ATCCGGCCGAATGCTGACAT|upstream_gene_variant|MODIFIER|Itgbn|FBgn0010395|transcript|FBtr0346711|protein_coding||c.-4054_-4053insTCCGGCCGAATGCTGACAT…	GT:AD:DP:GQ:PL	1/1:0,3:3:9:135,9,0
2L	21048866	21049367	Unspecified_STARR-OSC-3532	2L	21049103	.	T	A	83.03	.	AC=2;AF=1.00;AN=2;DP=4;ExcessHet=3.0103;FS=0.000;MLEAC=2;MLEAF=1.00;MQ=34.33;QD=20.76;SOR=3.258;ANN=A|upstream_gene_variant|MODIFIER|Itgbn|FBgn0010395|transcript|FBtr0081461|protein_coding||c.-4031T>A|||||3930|,A|upstream_gene_variant|MODIFIER|Itgbn|FBgn0010395|transcript|FBtr0346711|protein_coding||c.-4031T>A|||||3930|,A|intron_variant|MODIFIER|CG42238|FBgn0250867|transcript|FBtr0290305|protein_…	GT:AD:DP:GQ:PL	1/1:0,4:4:12:111,12,0
2R	4324833	4325081	Unspecified_chr2R_212338_212586_+_wt_hkCP	2R	4324926	.	A	T	91.77	.	AC=1;AF=0.500;AN=2;BaseQRankSum=1.000;ClippingRankSum=0.000;DP=34;ExcessHet=3.0103;FS=0.000;MLEAC=1;MLEAF=0.500;MQ=33.35;MQRankSum=3.619;QD=2.70;ReadPosRankSum=-0.199;SOR=1.061;ANN=T|upstream_gene_variant|MODIFIER|RR50207_transposable_element|RR50207_transposable_element|transcript|RR50207_transposable_element-RA|pseudogene||n.-3797T>A|||||3797|,T|intron_variant|MODIFIER|Gprk1|FBgn0260798|transcr…	GT:AD:DP:GQ:PL	0/1:29,5:34:99:120,0,1389
2R	4324833	4325081	Unspecified_chr2R_212338_212586_+_wt_hkCP	2R	4324928	.	A	G	91.77	.	AC=1;AF=0.500;AN=2;BaseQRankSum=1.625;ClippingRankSum=0.000;DP=35;ExcessHet=3.0103;FS=0.000;MLEAC=1;MLEAF=0.500;MQ=33.34;MQRankSum=3.614;QD=2.62;ReadPosRankSum=-0.082;SOR=0.999;ANN=G|upstream_gene_variant|MODIFIER|RR50207_transposable_element|RR50207_transposable_element|transcript|RR50207_transposable_element-RA|pseudogene||n.-3799T>C|||||3799|,G|intron_variant|MODIFIER|Gprk1|FBgn0260798|transcr…	GT:AD:DP:GQ:PL	0/1:30,5:35:99:120,0,1389
2R	4324858	4325106	Unspecified_hk168	2R	4324926	.	A	T	91.77	.	AC=1;AF=0.500;AN=2;BaseQRankSum=1.000;ClippingRankSum=0.000;DP=34;ExcessHet=3.0103;FS=0.000;MLEAC=1;MLEAF=0.500;MQ=33.35;MQRankSum=3.619;QD=2.70;ReadPosRankSum=-0.199;SOR=1.061;ANN=T|upstream_gene_variant|MODIFIER|RR50207_transposable_element|RR50207_transposable_element|transcript|RR50207_transposable_element-RA|pseudogene||n.-3797T>A|||||3797|,T|intron_variant|MODIFIER|Gprk1|FBgn0260798|transcr…	GT:AD:DP:GQ:PL	0/1:29,5:34:99:120,0,1389
2R	4324858	4325106	Unspecified_hk168	2R	4324928	.	A	G	91.77	.	AC=1;AF=0.500;AN=2;BaseQRankSum=1.625;ClippingRankSum=0.000;DP=35;ExcessHet=3.0103;FS=0.000;MLEAC=1;MLEAF=0.500;MQ=33.34;MQRankSum=3.614;QD=2.62;ReadPosRankSum=-0.082;SOR=0.999;ANN=G|upstream_gene_variant|MODIFIER|RR50207_transposable_element|RR50207_transposable_element|transcript|RR50207_transposable_element-RA|pseudogene||n.-3799T>C|||||3799|,G|intron_variant|MODIFIER|Gprk1|FBgn0260798|transcr…	GT:AD:DP:GQ:PL	0/1:30,5:35:99:120,0,1389
2R	4324858	4325106	Unspecified_hk168	2R	4325087	.	TGA	T	169.73	.	AC=1;AF=0.500;AN=2;BaseQRankSum=-1.048;ClippingRankSum=0.000;DP=34;ExcessHet=3.0103;FS=11.031;MLEAC=1;MLEAF=0.500;MQ=33.97;MQRankSum=3.245;QD=4.99;ReadPosRankSum=-1.577;SOR=1.436;ANN=T|upstream_gene_variant|MODIFIER|RR50207_transposable_element|RR50207_transposable_element|transcript|RR50207_transposable_element-RA|pseudogene||n.-3960_-3959delTC|||||3959|,T|intron_variant|MODIFIER|Gprk1|FBgn02607…	GT:AD:DP:GQ:PL	0/1:27,7:34:99:207,0,1072
2R	4324858	4325106	Unspecified_hk168	2R	4325103	.	A	ATT	174.73	.	AC=1;AF=0.500;AN=2;BaseQRankSum=-0.298;ClippingRankSum=0.000;DP=33;ExcessHet=3.0103;FS=7.994;MLEAC=1;MLEAF=0.500;MQ=33.68;MQRankSum=2.995;QD=5.29;ReadPosRankSum=-0.677;SOR=1.092;ANN=ATT|upstream_gene_variant|MODIFIER|RR50207_transposable_element|RR50207_transposable_element|transcript|RR50207_transposable_element-RA|pseudogene||n.-3975_-3974insAA|||||3975|,ATT|intron_variant|MODIFIER|Gprk1|FBgn02…	GT:AD:DP:GQ:PL	0/1:27,6:33:99:212,0,1176
2R	4324858	4325106	Unspecified_hk168	2R	4325105	.	AGG	A	217.73	.	AC=1;AF=0.500;AN=2;BaseQRankSum=-2.299;ClippingRankSum=0.000;DP=33;ExcessHet=3.0103;FS=11.495;MLEAC=1;MLEAF=0.500;MQ=34.04;MQRankSum=3.135;QD=6.60;ReadPosRankSum=-1.366;SOR=1.426;ANN=A|upstream_gene_variant|MODIFIER|RR50207_transposable_element|RR50207_transposable_element|transcript|RR50207_transposable_element-RA|pseudogene||n.-3978_-3977delCC|||||3977|,A|intron_variant|MODIFIER|Gprk1|FBgn02607…	GT:AD:DP:GQ:PL	0/1:26,7:33:99:255,0,1173
2R	4778996	4779497	Unspecified_STARR-OSC-118	2R	4779437	.	G	C	32.77	.	AC=1;AF=0.500;AN=2;BaseQRankSum=1.301;ClippingRankSum=0.000;DP=52;ExcessHet=3.0103;FS=28.425;MLEAC=1;MLEAF=0.500;MQ=35.27;MQRankSum=1.217;QD=0.63;ReadPosRankSum=0.796;SOR=4.400;ANN=C|upstream_gene_variant|MODIFIER|FBti0063096|FBti0063096|transcript|FBti0063096-RA|pseudogene||n.-2148C>G|||||2148|,C|upstream_gene_variant|MODIFIER|FBti0062523|FBti0062523|transcript|FBti0062523-RA|pseudogene||n.-138G…	GT:AD:DP:GQ:PL	0/1:44,8:52:61:61,0,1024
2R	6598338	6598838	Unspecified_Kc167-AF_1266	2R	6598676	.	AC	A	39.73	.	AC=1;AF=0.500;AN=2;BaseQRankSum=-1.531;ClippingRankSum=0.000;DP=24;ExcessHet=3.0103;FS=2.522;MLEAC=1;MLEAF=0.500;MQ=44.00;MQRankSum=0.000;QD=3.06;ReadPosRankSum=0.310;SOR=0.160;ANN=A|downstream_gene_variant|MODIFIER|CG15233|FBgn0033076|transcript|FBtr0305958|protein_coding||c.*1688delG|||||1367|,A|intron_variant|MODIFIER|jing|FBgn0086655|transcript|FBtr0114365|protein_coding|1/6|c.651-15416delC||…	GT:AD:DP:GQ:PL	0/1:6,7:13:77:77,0,91
2R	6598575	6600074	jing_CMT074	2R	6598676	.	AC	A	39.73	.	AC=1;AF=0.500;AN=2;BaseQRankSum=-1.531;ClippingRankSum=0.000;DP=24;ExcessHet=3.0103;FS=2.522;MLEAC=1;MLEAF=0.500;MQ=44.00;MQRankSum=0.000;QD=3.06;ReadPosRankSum=0.310;SOR=0.160;ANN=A|downstream_gene_variant|MODIFIER|CG15233|FBgn0033076|transcript|FBtr0305958|protein_coding||c.*1688delG|||||1367|,A|intron_variant|MODIFIER|jing|FBgn0086655|transcript|FBtr0114365|protein_coding|1/6|c.651-15416delC||…	GT:AD:DP:GQ:PL	0/1:6,7:13:77:77,0,91
2R	8394582	8395058	pdm3_GMR10A01	2R	8394653	.	CTG	C	55.73	.	AC=1;AF=0.500;AN=2;BaseQRankSum=-0.522;ClippingRankSum=0.000;DP=46;ExcessHet=3.0103;FS=3.928;MLEAC=1;MLEAF=0.500;MQ=43.29;MQRankSum=1.154;QD=1.47;ReadPosRankSum=0.156;SOR=1.546;ANN=C|upstream_gene_variant|MODIFIER|FBti0018903|FBti0018903|transcript|FBti0018903-RA|pseudogene||n.-3614_-3613delTG|||||3614|,C|downstream_gene_variant|MODIFIER|CG2121|FBgn0033289|transcript|FBtr0290124|protein_coding||c…	GT:AD:DP:GQ:PL	0/1:31,7:38:93:93,0,832
2R	9687021	9687522	Unspecified_STARR-S2-3433	2R	9687050	.	C	CA	283.73	.	AC=2;AF=1.00;AN=2;BaseQRankSum=-1.645;ClippingRankSum=0.000;DP=25;ExcessHet=3.0103;FS=0.000;MLEAC=2;MLEAF=1.00;MQ=41.74;MQRankSum=-0.674;QD=16.69;ReadPosRankSum=0.000;SOR=0.525;ANN=CA|upstream_gene_variant|MODIFIER|Mmp2|FBgn0033438|transcript|FBtr0088501|protein_coding||c.-4119_-4118insT|||||3193|,CA|downstream_gene_variant|MODIFIER|FBti0061692|FBti0061692|transcript|FBti0061692-RA|pseudogene||n.…	GT:AD:DP:GQ:PL	1/1:1,16:17:54:321,54,0
2R	11665713	11666212	Unspecified_Kc167-ST_1610_Repressed071	2R	11665854	.	T	TA	31.73	.	AC=1;AF=0.500;AN=2;BaseQRankSum=1.080;ClippingRankSum=0.000;DP=61;ExcessHet=3.0103;FS=1.288;MLEAC=1;MLEAF=0.500;MQ=43.73;MQRankSum=-0.255;QD=0.66;ReadPosRankSum=0.751;SOR=1.022;ANN=TA|intron_variant|MODIFIER|Roc2|FBgn0044020|transcript|FBtr0088085|protein_coding|2/2|c.160+12351dupT||||||,TA|intron_variant|MODIFIER|Tret1-1|FBgn0050035|transcript|FBtr0088073|protein_coding|1/7|c.-158+51dupA||||||IN…	GT:AD:DP:GQ:PL	0/1:36,12:48:69:69,0,497
2R	11665824	11666072	Unspecified_dev6552	2R	11665854	.	T	TA	31.73	.	AC=1;AF=0.500;AN=2;BaseQRankSum=1.080;ClippingRankSum=0.000;DP=61;ExcessHet=3.0103;FS=1.288;MLEAC=1;MLEAF=0.500;MQ=43.73;MQRankSum=-0.255;QD=0.66;ReadPosRankSum=0.751;SOR=1.022;ANN=TA|intron_variant|MODIFIER|Roc2|FBgn0044020|transcript|FBtr0088085|protein_coding|2/2|c.160+12351dupT||||||,TA|intron_variant|MODIFIER|Tret1-1|FBgn0050035|transcript|FBtr0088073|protein_coding|1/7|c.-158+51dupA||||||IN…	GT:AD:DP:GQ:PL	0/1:36,12:48:69:69,0,497
2R	12548244	12552134	fra_GMR28G07	2R	12550603	.	GT	G	43.73	.	AC=1;AF=0.500;AN=2;BaseQRankSum=-2.189;ClippingRankSum=0.000;DP=7;ExcessHet=3.0103;FS=15.441;MLEAC=1;MLEAF=0.500;MQ=43.72;MQRankSum=0.792;QD=6.25;ReadPosRankSum=1.204;SOR=3.221;ANN=G|downstream_gene_variant|MODIFIER|CG33752|FBgn0053752|transcript|FBtr0091753|protein_coding||c.*4303delT|||||4303|,G|intron_variant|MODIFIER|fra|FBgn0011592|transcript|FBtr0087822|protein_coding|1/9|c.101-5969delT||||…	GT:AD:DP:GQ:PL	0/1:3,4:7:57:81,0,57
2R	14018369	14022343	Unspecified_GMR28G12	2R	14022293	.	A	C	186.77	.	AC=2;AF=1.00;AN=2;DP=11;ExcessHet=3.0103;FS=0.000;MLEAC=2;MLEAF=1.00;MQ=43.38;QD=26.68;SOR=1.609;ANN=C|intron_variant|MODIFIER|mam|FBgn0002643|transcript|FBtr0087596|protein_coding|3/6|c.696+11112A>C||||||,C|intron_variant|MODIFIER|mam|FBgn0002643|transcript|FBtr0087597|protein_coding|2/5|c.696+11112A>C||||||,C|intron_variant|MODIFIER|mam|FBgn0002643|transcript|FBtr0339956|protein_coding|2/5|c.69…	GT:AD:DP:GQ:PL	1/1:0,7:7:21:224,21,0
2R	14021407	14025805	Unspecified_GMR29A01	2R	14022293	.	A	C	186.77	.	AC=2;AF=1.00;AN=2;DP=11;ExcessHet=3.0103;FS=0.000;MLEAC=2;MLEAF=1.00;MQ=43.38;QD=26.68;SOR=1.609;ANN=C|intron_variant|MODIFIER|mam|FBgn0002643|transcript|FBtr0087596|protein_coding|3/6|c.696+11112A>C||||||,C|intron_variant|MODIFIER|mam|FBgn0002643|transcript|FBtr0087597|protein_coding|2/5|c.696+11112A>C||||||,C|intron_variant|MODIFIER|mam|FBgn0002643|transcript|FBtr0339956|protein_coding|2/5|c.69…	GT:AD:DP:GQ:PL	1/1:0,7:7:21:224,21,0
2R	14021415	14023519	Unspecified_VT16458	2R	14022293	.	A	C	186.77	.	AC=2;AF=1.00;AN=2;DP=11;ExcessHet=3.0103;FS=0.000;MLEAC=2;MLEAF=1.00;MQ=43.38;QD=26.68;SOR=1.609;ANN=C|intron_variant|MODIFIER|mam|FBgn0002643|transcript|FBtr0087596|protein_coding|3/6|c.696+11112A>C||||||,C|intron_variant|MODIFIER|mam|FBgn0002643|transcript|FBtr0087597|protein_coding|2/5|c.696+11112A>C||||||,C|intron_variant|MODIFIER|mam|FBgn0002643|transcript|FBtr0339956|protein_coding|2/5|c.69…	GT:AD:DP:GQ:PL	1/1:0,7:7:21:224,21,0
2R	18343979	18346079	Unspecified_VT18687	2R	18344918	.	ATTACCC	A	98.25	.	AC=2;AF=1.00;AN=2;DP=3;ExcessHet=3.0103;FS=0.000;MLEAC=2;MLEAF=1.00;MQ=42.68;QD=32.75;SOR=2.833;ANN=A|intron_variant|MODIFIER|sbb|FBgn0285917|transcript|FBtr0329997|protein_coding|1/10|c.-266+10576_-266+10581delGGGTAA||||||,A|intron_variant|MODIFIER|sbb|FBgn0285917|transcript|FBtr0301550|protein_coding|2/11|c.-266+10576_-266+10581delGGGTAA||||||,A|intron_variant|MODIFIER|sbb|FBgn0285917|transcrip…	GT:AD:DP:GQ:PL	1/1:0,3:3:9:135,9,0
2R	18343979	18346079	Unspecified_VT18687	2R	18344928	.	T	A	376.78	.	AC=2;AF=1.00;AN=2;DP=9;ExcessHet=3.0103;FS=0.000;MLEAC=2;MLEAF=1.00;MQ=41.95;QD=30.10;SOR=4.615;ANN=A|intron_variant|MODIFIER|sbb|FBgn0285917|transcript|FBtr0329997|protein_coding|1/10|c.-266+10572A>T||||||,A|intron_variant|MODIFIER|sbb|FBgn0285917|transcript|FBtr0301550|protein_coding|2/11|c.-266+10572A>T||||||,A|intron_variant|MODIFIER|sbb|FBgn0285917|transcript|FBtr0301547|protein_coding|1/12|…	GT:AD:DP:GQ:PL	1/1:0,9:9:27:405,27,0
2R	18343979	18346079	Unspecified_VT18687	2R	18344933	.	CAA	C	487.73	.	AC=2;AF=1.00;AN=2;DP=11;ExcessHet=3.0103;FS=0.000;MLEAC=2;MLEAF=1.00;MQ=42.06;QD=29.03;SOR=4.977;ANN=C|intron_variant|MODIFIER|sbb|FBgn0285917|transcript|FBtr0329997|protein_coding|1/10|c.-266+10565_-266+10566delTT||||||,C|intron_variant|MODIFIER|sbb|FBgn0285917|transcript|FBtr0301550|protein_coding|2/11|c.-266+10565_-266+10566delTT||||||,C|intron_variant|MODIFIER|sbb|FBgn0285917|transcript|FBtr0…	GT:AD:DP:GQ:PL	1/1:0,11:11:36:525,36,0
2R	18343979	18346079	Unspecified_VT18687	2R	18344936	.	C	CCA	487.73	.	AC=2;AF=1.00;AN=2;DP=11;ExcessHet=3.0103;FS=0.000;MLEAC=2;MLEAF=1.00;MQ=42.06;QD=30.69;SOR=4.977;ANN=CCA|intron_variant|MODIFIER|sbb|FBgn0285917|transcript|FBtr0329997|protein_coding|1/10|c.-266+10563_-266+10564insTG||||||,CCA|intron_variant|MODIFIER|sbb|FBgn0285917|transcript|FBtr0301550|protein_coding|2/11|c.-266+10563_-266+10564insTG||||||,CCA|intron_variant|MODIFIER|sbb|FBgn0285917|transcript…	GT:AD:DP:GQ:PL	1/1:0,11:11:36:525,36,0
2R	18904704	18905205	Unspecified_STARR-OSC-360	2R	18905067	.	T	TGCC	91.73	.	AC=1;AF=0.500;AN=2;BaseQRankSum=-0.988;ClippingRankSum=0.000;DP=71;ExcessHet=3.0103;FS=3.353;MLEAC=1;MLEAF=0.500;MQ=43.97;MQRankSum=0.404;QD=1.31;ReadPosRankSum=0.028;SOR=1.361;ANN=TGCC|downstream_gene_variant|MODIFIER|Vha100-3|FBgn0028669|transcript|FBtr0086602|protein_coding||c.*3930_*3932dupGGC|||||3893|,TGCC|intron_variant|MODIFIER|sano|FBgn0034408|transcript|FBtr0086566|protein_coding|3/7|c.…	GT:AD:DP:GQ:PL	0/1:62,8:70:99:129,0,2842
2R	18979195	18983000	Unspecified_GMR37A11	2R	18982454	.	CG	C	51.73	.	AC=1;AF=0.500;AN=2;BaseQRankSum=-1.580;ClippingRankSum=0.000;DP=35;ExcessHet=3.0103;FS=0.000;MLEAC=1;MLEAF=0.500;MQ=44.00;MQRankSum=0.000;QD=1.57;ReadPosRankSum=3.110;SOR=0.631;ANN=C|upstream_gene_variant|MODIFIER|tn|FBgn0265356|transcript|FBtr0114622|protein_coding||c.-5334delG|||||4889|,C|upstream_gene_variant|MODIFIER|tn|FBgn0265356|transcript|FBtr0340449|protein_coding||c.-5334delG|||||4889|,…	GT:AD:DP:GQ:PL	0/1:26,7:33:89:89,0,597
2R	18982129	18986068	tn_GMR27A06	2R	18982454	.	CG	C	51.73	.	AC=1;AF=0.500;AN=2;BaseQRankSum=-1.580;ClippingRankSum=0.000;DP=35;ExcessHet=3.0103;FS=0.000;MLEAC=1;MLEAF=0.500;MQ=44.00;MQRankSum=0.000;QD=1.57;ReadPosRankSum=3.110;SOR=0.631;ANN=C|upstream_gene_variant|MODIFIER|tn|FBgn0265356|transcript|FBtr0114622|protein_coding||c.-5334delG|||||4889|,C|upstream_gene_variant|MODIFIER|tn|FBgn0265356|transcript|FBtr0340449|protein_coding||c.-5334delG|||||4889|,…	GT:AD:DP:GQ:PL	0/1:26,7:33:89:89,0,597
2R	18982129	18986068	tn_GMR27A06	2R	18984713	.	A	G	150.77	.	AC=1;AF=0.500;AN=2;BaseQRankSum=-1.563;ClippingRankSum=0.000;DP=60;ExcessHet=3.0103;FS=12.999;MLEAC=1;MLEAF=0.500;MQ=43.76;MQRankSum=-4.786;QD=2.51;ReadPosRankSum=-1.389;SOR=1.747;ANN=G|upstream_gene_variant|MODIFIER|tn|FBgn0265356|transcript|FBtr0114622|protein_coding||c.-3076A>G|||||2631|,G|upstream_gene_variant|MODIFIER|tn|FBgn0265356|transcript|FBtr0340449|protein_coding||c.-3076A>G|||||2631|…	GT:AD:DP:GQ:PL	0/1:52,8:60:99:179,0,4363
2R	18982129	18986068	tn_GMR27A06	2R	18984722	.	G	GAAAACCC	144.73	.	AC=1;AF=0.500;AN=2;BaseQRankSum=0.308;ClippingRankSum=0.000;DP=58;ExcessHet=3.0103;FS=9.118;MLEAC=1;MLEAF=0.500;MQ=43.75;MQRankSum=-4.690;QD=2.50;ReadPosRankSum=-1.369;SOR=1.776;ANN=GAAAACCC|upstream_gene_variant|MODIFIER|tn|FBgn0265356|transcript|FBtr0114622|protein_coding||c.-3067_-3066insAAAACCC|||||2621|,GAAAACCC|upstream_gene_variant|MODIFIER|tn|FBgn0265356|transcript|FBtr0340449|protein_cod…	GT:AD:DP:GQ:PL	0/1:50,8:58:99:182,0,4779
2R	18982129	18986068	tn_GMR27A06	2R	18984723	.	T	TTAGGC	138.73	.	AC=1;AF=0.500;AN=2;BaseQRankSum=0.480;ClippingRankSum=0.000;DP=57;ExcessHet=3.0103;FS=9.193;MLEAC=1;MLEAF=0.500;MQ=43.74;MQRankSum=-4.642;QD=2.43;ReadPosRankSum=-1.476;SOR=1.768;ANN=TTAGGC|upstream_gene_variant|MODIFIER|tn|FBgn0265356|transcript|FBtr0114622|protein_coding||c.-3066_-3065insTAGGC|||||2620|,TTAGGC|upstream_gene_variant|MODIFIER|tn|FBgn0265356|transcript|FBtr0340449|protein_coding||c…	GT:AD:DP:GQ:PL	0/1:49,8:57:99:176,0,4925
2R	18982129	18986068	tn_GMR27A06	2R	18984738	.	A	C	105.77	.	AC=1;AF=0.500;AN=2;BaseQRankSum=2.027;ClippingRankSum=0.000;DP=58;ExcessHet=3.0103;FS=7.276;MLEAC=1;MLEAF=0.500;MQ=43.75;MQRankSum=-5.627;QD=1.82;ReadPosRankSum=-0.128;SOR=1.122;ANN=C|upstream_gene_variant|MODIFIER|tn|FBgn0265356|transcript|FBtr0114622|protein_coding||c.-3051A>C|||||2606|,C|upstream_gene_variant|MODIFIER|tn|FBgn0265356|transcript|FBtr0340449|protein_coding||c.-3051A>C|||||2606|,C…	GT:AD:DP:GQ:PL	0/1:52,6:58:99:134,0,5256
2R	18982129	18986068	tn_GMR27A06	2R	18984750	.	G	A	63.77	.	AC=1;AF=0.500;AN=2;BaseQRankSum=0.864;ClippingRankSum=0.000;DP=57;ExcessHet=3.0103;FS=7.699;MLEAC=1;MLEAF=0.500;MQ=43.74;MQRankSum=-5.574;QD=1.12;ReadPosRankSum=0.091;SOR=1.099;ANN=A|upstream_gene_variant|MODIFIER|tn|FBgn0265356|transcript|FBtr0114622|protein_coding||c.-3039G>A|||||2594|,A|upstream_gene_variant|MODIFIER|tn|FBgn0265356|transcript|FBtr0340449|protein_coding||c.-3039G>A|||||2594|,A|…	GT:AD:DP:GQ:PL	0/1:51,6:57:92:92,0,5354
2R	18982129	18986068	tn_GMR27A06	2R	18984772	.	G	A	108.77	.	AC=1;AF=0.500;AN=2;BaseQRankSum=-0.221;ClippingRankSum=0.000;DP=55;ExcessHet=3.0103;FS=6.269;MLEAC=1;MLEAF=0.500;MQ=43.53;MQRankSum=-6.464;QD=1.98;ReadPosRankSum=-0.585;SOR=0.929;ANN=A|upstream_gene_variant|MODIFIER|tn|FBgn0265356|transcript|FBtr0114622|protein_coding||c.-3017G>A|||||2572|,A|upstream_gene_variant|MODIFIER|tn|FBgn0265356|transcript|FBtr0340449|protein_coding||c.-3017G>A|||||2572|,…	GT:AD:DP:GQ:PL	0/1:47,8:55:99:137,0,5164
2R	18982129	18986068	tn_GMR27A06	2R	18984799	.	T	A	93.77	.	AC=1;AF=0.500;AN=2;BaseQRankSum=0.549;ClippingRankSum=0.000;DP=64;ExcessHet=3.0103;FS=1.616;MLEAC=1;MLEAF=0.500;MQ=43.63;MQRankSum=-6.916;QD=1.47;ReadPosRankSum=0.785;SOR=0.743;ANN=A|upstream_gene_variant|MODIFIER|tn|FBgn0265356|transcript|FBtr0114622|protein_coding||c.-2990T>A|||||2545|,A|upstream_gene_variant|MODIFIER|tn|FBgn0265356|transcript|FBtr0340449|protein_coding||c.-2990T>A|||||2545|,A|…	GT:AD:DP:GQ:PL	0/1:57,7:64:99:122,0,5205
2R	18982129	18986068	tn_GMR27A06	2R	18984800	.	G	T	87.77	.	AC=1;AF=0.500;AN=2;BaseQRankSum=0.491;ClippingRankSum=0.000;DP=62;ExcessHet=3.0103;FS=1.620;MLEAC=1;MLEAF=0.500;MQ=43.68;MQRankSum=-7.778;QD=1.42;ReadPosRankSum=0.590;SOR=0.738;ANN=T|upstream_gene_variant|MODIFIER|tn|FBgn0265356|transcript|FBtr0114622|protein_coding||c.-2989G>T|||||2544|,T|upstream_gene_variant|MODIFIER|tn|FBgn0265356|transcript|FBtr0340449|protein_coding||c.-2989G>T|||||2544|,T|…	GT:AD:DP:GQ:PL	0/1:55,7:62:99:116,0,5290
2R	18982129	18986068	tn_GMR27A06	2R	18984804	.	A	G	90.77	.	AC=1;AF=0.500;AN=2;BaseQRankSum=0.665;ClippingRankSum=0.000;DP=61;ExcessHet=3.0103;FS=1.617;MLEAC=1;MLEAF=0.500;MQ=43.67;MQRankSum=-7.713;QD=1.49;ReadPosRankSum=0.374;SOR=0.754;ANN=G|upstream_gene_variant|MODIFIER|tn|FBgn0265356|transcript|FBtr0114622|protein_coding||c.-2985A>G|||||2540|,G|upstream_gene_variant|MODIFIER|tn|FBgn0265356|transcript|FBtr0340449|protein_coding||c.-2985A>G|||||2540|,G|…	GT:AD:DP:GQ:PL	0/1:54,7:61:99:119,0,5278
2R	18982129	18986068	tn_GMR27A06	2R	18984829	.	A	T	45.77	.	AC=1;AF=0.500;AN=2;BaseQRankSum=0.085;ClippingRankSum=0.000;DP=64;ExcessHet=3.0103;FS=6.799;MLEAC=1;MLEAF=0.500;MQ=43.72;MQRankSum=-7.906;QD=0.72;ReadPosRankSum=-1.994;SOR=2.183;ANN=T|upstream_gene_variant|MODIFIER|tn|FBgn0265356|transcript|FBtr0114622|protein_coding||c.-2960A>T|||||2515|,T|upstream_gene_variant|MODIFIER|tn|FBgn0265356|transcript|FBtr0340449|protein_coding||c.-2960A>T|||||2515|,T…	GT:AD:DP:GQ:PL	0/1:58,6:64:74:74,0,4793
2R	18993394	18995616	Unspecified_VT19012	2R	18994200	.	C	T	177.77	.	AC=1;AF=0.500;AN=2;BaseQRankSum=1.191;ClippingRankSum=0.000;DP=66;ExcessHet=3.0103;FS=3.231;MLEAC=1;MLEAF=0.500;MQ=43.63;MQRankSum=-7.212;QD=2.69;ReadPosRankSum=-0.492;SOR=1.355;ANN=T|upstream_gene_variant|MODIFIER|snoRNA:abba-a|FBgn0263473|transcript|FBtr0309772|snoRNA||n.-496C>T|||||496|,T|intron_variant|MODIFIER|tn|FBgn0265356|transcript|FBtr0114622|protein_coding|3/12|c.135+141C>T||||||,T|int…	GT:AD:DP:GQ:PL	0/1:57,9:66:99:206,0,2724
2R	18993394	18995616	Unspecified_VT19012	2R	18994202	.	A	T	216.77	.	AC=1;AF=0.500;AN=2;BaseQRankSum=0.289;ClippingRankSum=0.000;DP=66;ExcessHet=3.0103;FS=3.231;MLEAC=1;MLEAF=0.500;MQ=43.63;MQRankSum=-7.212;QD=3.28;ReadPosRankSum=-0.562;SOR=1.355;ANN=T|upstream_gene_variant|MODIFIER|snoRNA:abba-a|FBgn0263473|transcript|FBtr0309772|snoRNA||n.-494A>T|||||494|,T|intron_variant|MODIFIER|tn|FBgn0265356|transcript|FBtr0114622|protein_coding|3/12|c.135+143A>T||||||,T|int…	GT:AD:DP:GQ:PL	0/1:57,9:66:99:245,0,2763
2R	18993394	18995616	Unspecified_VT19012	2R	18994234	.	T	A	180.77	.	AC=1;AF=0.500;AN=2;BaseQRankSum=0.592;ClippingRankSum=0.000;DP=65;ExcessHet=3.0103;FS=1.416;MLEAC=1;MLEAF=0.500;MQ=43.65;MQRankSum=-6.590;QD=2.78;ReadPosRankSum=1.539;SOR=0.742;ANN=A|upstream_gene_variant|MODIFIER|snoRNA:abba-a|FBgn0263473|transcript|FBtr0309772|snoRNA||n.-462T>A|||||462|,A|intron_variant|MODIFIER|tn|FBgn0265356|transcript|FBtr0114622|protein_coding|3/12|c.135+175T>A||||||,A|intr…	GT:AD:DP:GQ:PL	0/1:56,9:65:99:209,0,2662
2R	18993394	18995616	Unspecified_VT19012	2R	18994275	.	CAA	C	114.73	.	AC=1;AF=0.500;AN=2;BaseQRankSum=-0.892;ClippingRankSum=0.000;DP=68;ExcessHet=3.0103;FS=1.486;MLEAC=1;MLEAF=0.500;MQ=43.70;MQRankSum=-6.616;QD=1.69;ReadPosRankSum=1.466;SOR=1.179;ANN=C|upstream_gene_variant|MODIFIER|snoRNA:abba-a|FBgn0263473|transcript|FBtr0309772|snoRNA||n.-420_-419delAA|||||420|,C|intron_variant|MODIFIER|tn|FBgn0265356|transcript|FBtr0114622|protein_coding|3/12|c.135+217_135+218…	GT:AD:DP:GQ:PL	0/1:60,8:68:99:152,0,2853
2R	18993394	18995616	Unspecified_VT19012	2R	18994278	.	T	C	123.77	.	AC=1;AF=0.500;AN=2;BaseQRankSum=0.692;ClippingRankSum=0.000;DP=68;ExcessHet=3.0103;FS=1.486;MLEAC=1;MLEAF=0.500;MQ=43.70;MQRankSum=-6.616;QD=1.82;ReadPosRankSum=1.134;SOR=1.179;ANN=C|upstream_gene_variant|MODIFIER|snoRNA:abba-a|FBgn0263473|transcript|FBtr0309772|snoRNA||n.-418T>C|||||418|,C|intron_variant|MODIFIER|tn|FBgn0265356|transcript|FBtr0114622|protein_coding|3/12|c.135+219T>C||||||,C|intr…	GT:AD:DP:GQ:PL	0/1:60,8:68:99:152,0,2853
2R	18994017	18995035	tn_GMR25E04	2R	18994200	.	C	T	177.77	.	AC=1;AF=0.500;AN=2;BaseQRankSum=1.191;ClippingRankSum=0.000;DP=66;ExcessHet=3.0103;FS=3.231;MLEAC=1;MLEAF=0.500;MQ=43.63;MQRankSum=-7.212;QD=2.69;ReadPosRankSum=-0.492;SOR=1.355;ANN=T|upstream_gene_variant|MODIFIER|snoRNA:abba-a|FBgn0263473|transcript|FBtr0309772|snoRNA||n.-496C>T|||||496|,T|intron_variant|MODIFIER|tn|FBgn0265356|transcript|FBtr0114622|protein_coding|3/12|c.135+141C>T||||||,T|int…	GT:AD:DP:GQ:PL	0/1:57,9:66:99:206,0,2724
2R	18994017	18995035	tn_GMR25E04	2R	18994202	.	A	T	216.77	.	AC=1;AF=0.500;AN=2;BaseQRankSum=0.289;ClippingRankSum=0.000;DP=66;ExcessHet=3.0103;FS=3.231;MLEAC=1;MLEAF=0.500;MQ=43.63;MQRankSum=-7.212;QD=3.28;ReadPosRankSum=-0.562;SOR=1.355;ANN=T|upstream_gene_variant|MODIFIER|snoRNA:abba-a|FBgn0263473|transcript|FBtr0309772|snoRNA||n.-494A>T|||||494|,T|intron_variant|MODIFIER|tn|FBgn0265356|transcript|FBtr0114622|protein_coding|3/12|c.135+143A>T||||||,T|int…	GT:AD:DP:GQ:PL	0/1:57,9:66:99:245,0,2763
2R	18994017	18995035	tn_GMR25E04	2R	18994234	.	T	A	180.77	.	AC=1;AF=0.500;AN=2;BaseQRankSum=0.592;ClippingRankSum=0.000;DP=65;ExcessHet=3.0103;FS=1.416;MLEAC=1;MLEAF=0.500;MQ=43.65;MQRankSum=-6.590;QD=2.78;ReadPosRankSum=1.539;SOR=0.742;ANN=A|upstream_gene_variant|MODIFIER|snoRNA:abba-a|FBgn0263473|transcript|FBtr0309772|snoRNA||n.-462T>A|||||462|,A|intron_variant|MODIFIER|tn|FBgn0265356|transcript|FBtr0114622|protein_coding|3/12|c.135+175T>A||||||,A|intr…	GT:AD:DP:GQ:PL	0/1:56,9:65:99:209,0,2662
2R	18994017	18995035	tn_GMR25E04	2R	18994275	.	CAA	C	114.73	.	AC=1;AF=0.500;AN=2;BaseQRankSum=-0.892;ClippingRankSum=0.000;DP=68;ExcessHet=3.0103;FS=1.486;MLEAC=1;MLEAF=0.500;MQ=43.70;MQRankSum=-6.616;QD=1.69;ReadPosRankSum=1.466;SOR=1.179;ANN=C|upstream_gene_variant|MODIFIER|snoRNA:abba-a|FBgn0263473|transcript|FBtr0309772|snoRNA||n.-420_-419delAA|||||420|,C|intron_variant|MODIFIER|tn|FBgn0265356|transcript|FBtr0114622|protein_coding|3/12|c.135+217_135+218…	GT:AD:DP:GQ:PL	0/1:60,8:68:99:152,0,2853
2R	18994017	18995035	tn_GMR25E04	2R	18994278	.	T	C	123.77	.	AC=1;AF=0.500;AN=2;BaseQRankSum=0.692;ClippingRankSum=0.000;DP=68;ExcessHet=3.0103;FS=1.486;MLEAC=1;MLEAF=0.500;MQ=43.70;MQRankSum=-6.616;QD=1.82;ReadPosRankSum=1.134;SOR=1.179;ANN=C|upstream_gene_variant|MODIFIER|snoRNA:abba-a|FBgn0263473|transcript|FBtr0309772|snoRNA||n.-418T>C|||||418|,C|intron_variant|MODIFIER|tn|FBgn0265356|transcript|FBtr0114622|protein_coding|3/12|c.135+219T>C||||||,C|intr…	GT:AD:DP:GQ:PL	0/1:60,8:68:99:152,0,2853
2R	19006540	19007618	tn_GMR25E05	2R	19007478	.	A	G	67.77	.	AC=1;AF=0.500;AN=2;BaseQRankSum=-1.161;ClippingRankSum=0.000;DP=48;ExcessHet=3.0103;FS=8.203;MLEAC=1;MLEAF=0.500;MQ=44.00;MQRankSum=0.000;QD=1.41;ReadPosRankSum=-0.767;SOR=2.082;ANN=G|downstream_gene_variant|MODIFIER|tn|FBgn0265356|transcript|FBtr0340449|protein_coding||c.*4706A>G|||||4453|,G|intron_variant|MODIFIER|tn|FBgn0265356|transcript|FBtr0114622|protein_coding|9/12|c.3963-109A>G||||||,G|i…	GT:AD:DP:GQ:PL	0/1:39,9:48:96:96,0,1615
2R	19014029	19016144	Unspecified_VT19022	2R	19016127	.	G	A	69.77	.	AC=1;AF=0.500;AN=2;BaseQRankSum=0.070;ClippingRankSum=0.000;DP=70;ExcessHet=3.0103;FS=0.000;MLEAC=1;MLEAF=0.500;MQ=43.67;MQRankSum=0.867;QD=1.00;ReadPosRankSum=1.841;SOR=0.765;ANN=A|intergenic_region|MODIFIER|tn-5-HT1B|FBgn0265356-FBgn0263116|intergenic_region|FBgn0265356-FBgn0263116|||n.19016127G>A||||||	GT:AD:DP:GQ:PL	0/1:63,7:70:98:98,0,2677
2R	19014029	19016144	Unspecified_VT19022	2R	19016133	.	G	T	78.77	.	AC=1;AF=0.500;AN=2;BaseQRankSum=1.715;ClippingRankSum=0.000;DP=68;ExcessHet=3.0103;FS=0.000;MLEAC=1;MLEAF=0.500;MQ=43.68;MQRankSum=0.803;QD=1.16;ReadPosRankSum=1.433;SOR=0.693;ANN=T|intergenic_region|MODIFIER|tn-5-HT1B|FBgn0265356-FBgn0263116|intergenic_region|FBgn0265356-FBgn0263116|||n.19016133G>T||||||	GT:AD:DP:GQ:PL	0/1:61,7:68:99:107,0,2582
2R	19014029	19016144	Unspecified_VT19022	2R	19016134	.	G	T	81.77	.	AC=1;AF=0.500;AN=2;BaseQRankSum=2.226;ClippingRankSum=0.000;DP=67;ExcessHet=3.0103;FS=0.000;MLEAC=1;MLEAF=0.500;MQ=43.68;MQRankSum=0.810;QD=1.22;ReadPosRankSum=1.323;SOR=0.723;ANN=T|intergenic_region|MODIFIER|tn-5-HT1B|FBgn0265356-FBgn0263116|intergenic_region|FBgn0265356-FBgn0263116|||n.19016134G>T||||||	GT:AD:DP:GQ:PL	0/1:60,7:67:99:110,0,2540
2R	19014029	19016144	Unspecified_VT19022	2R	19016138	.	C	T	84.77	.	AC=1;AF=0.500;AN=2;BaseQRankSum=2.521;ClippingRankSum=0.000;DP=67;ExcessHet=3.0103;FS=0.000;MLEAC=1;MLEAF=0.500;MQ=43.68;MQRankSum=0.810;QD=1.27;ReadPosRankSum=1.241;SOR=0.723;ANN=T|intergenic_region|MODIFIER|tn-5-HT1B|FBgn0265356-FBgn0263116|intergenic_region|FBgn0265356-FBgn0263116|||n.19016138C>T||||||	GT:AD:DP:GQ:PL	0/1:60,7:67:99:113,0,2490
2R	19026568	19028762	Unspecified_VT19028	2R	19028541	.	AAACCCCACC	A	319.73	.	AC=1;AF=0.500;AN=2;BaseQRankSum=-0.526;ClippingRankSum=0.000;DP=66;ExcessHet=3.0103;FS=1.245;MLEAC=1;MLEAF=0.500;MQ=43.96;MQRankSum=-1.979;QD=5.24;ReadPosRankSum=1.123;SOR=0.455;ANN=A|upstream_gene_variant|MODIFIER|CG43351|FBgn0263083|transcript|FBtr0307099|protein_coding||c.-1480_-1472delAACCCCACC|||||1467|,A|intron_variant|MODIFIER|5-HT1B|FBgn0263116|transcript|FBtr0330056|protein_coding|2/8|c.…	GT:AD:DP:GQ:PL	0/1:49,12:61:99:357,0,1986
2R	19027217	19028648	Unspecified_GMR52H03	2R	19028541	.	AAACCCCACC	A	319.73	.	AC=1;AF=0.500;AN=2;BaseQRankSum=-0.526;ClippingRankSum=0.000;DP=66;ExcessHet=3.0103;FS=1.245;MLEAC=1;MLEAF=0.500;MQ=43.96;MQRankSum=-1.979;QD=5.24;ReadPosRankSum=1.123;SOR=0.455;ANN=A|upstream_gene_variant|MODIFIER|CG43351|FBgn0263083|transcript|FBtr0307099|protein_coding||c.-1480_-1472delAACCCCACC|||||1467|,A|intron_variant|MODIFIER|5-HT1B|FBgn0263116|transcript|FBtr0330056|protein_coding|2/8|c.…	GT:AD:DP:GQ:PL	0/1:49,12:61:99:357,0,1986
2R	19028761	19033055	5-HT1B_d5-HT1B-GAL4	2R	19029245	.	ACTG	A	208.73	.	AC=1;AF=0.500;AN=2;BaseQRankSum=-1.165;ClippingRankSum=0.000;DP=39;ExcessHet=3.0103;FS=6.662;MLEAC=1;MLEAF=0.500;MQ=36.98;MQRankSum=0.734;QD=5.49;ReadPosRankSum=0.269;SOR=2.368;ANN=A|splice_acceptor_variant&splice_region_variant&intron_variant|HIGH|5-HT1B|FBgn0263116|transcript|FBtr0330056|protein_coding|1/8|c.-309-3_-309-1delCAG||||||,A|splice_acceptor_variant&splice_region_variant&intron_varian…	GT:AD:DP:GQ:PL	0/1:30,8:38:99:246,0,1429
2R	19096125	19098205	Unspecified_VT19066	2R	19096587	.	G	A	52.77	.	AC=1;AF=0.500;AN=2;BaseQRankSum=1.850;ClippingRankSum=0.000;DP=48;ExcessHet=3.0103;FS=0.000;MLEAC=1;MLEAF=0.500;MQ=43.96;MQRankSum=-2.864;QD=1.10;ReadPosRankSum=0.046;SOR=0.966;ANN=A|upstream_gene_variant|MODIFIER|Ir56a|FBgn0050125|transcript|FBtr0086595|protein_coding||c.-413C>T|||||413|,A|intron_variant|MODIFIER|5-HT1A|FBgn0004168|transcript|FBtr0474126|protein_coding|5/10|c.971+78G>A||||||,A|i…	GT:AD:DP:GQ:PL	0/1:43,5:48:81:81,0,1773
2R	19096125	19098205	Unspecified_VT19066	2R	19096599	.	C	G	87.77	.	AC=1;AF=0.500;AN=2;BaseQRankSum=0.900;ClippingRankSum=0.000;DP=51;ExcessHet=3.0103;FS=0.000;MLEAC=1;MLEAF=0.500;MQ=43.96;MQRankSum=-2.678;QD=1.72;ReadPosRankSum=-0.384;SOR=0.651;ANN=G|upstream_gene_variant|MODIFIER|Ir56a|FBgn0050125|transcript|FBtr0086595|protein_coding||c.-425G>C|||||425|,G|intron_variant|MODIFIER|5-HT1A|FBgn0004168|transcript|FBtr0474126|protein_coding|5/10|c.971+90C>G||||||,G|…	GT:AD:DP:GQ:PL	0/1:45,6:51:99:116,0,1871
2R	19096125	19098205	Unspecified_VT19066	2R	19096606	.	T	A	87.77	.	AC=1;AF=0.500;AN=2;BaseQRankSum=2.203;ClippingRankSum=0.000;DP=48;ExcessHet=3.0103;FS=0.000;MLEAC=1;MLEAF=0.500;MQ=43.96;MQRankSum=-2.583;QD=1.83;ReadPosRankSum=-1.105;SOR=0.606;ANN=A|upstream_gene_variant|MODIFIER|Ir56a|FBgn0050125|transcript|FBtr0086595|protein_coding||c.-432A>T|||||432|,A|intron_variant|MODIFIER|5-HT1A|FBgn0004168|transcript|FBtr0474126|protein_coding|5/10|c.971+97T>A||||||,A|…	GT:AD:DP:GQ:PL	0/1:42,6:48:99:116,0,1871
2R	19096125	19098205	Unspecified_VT19066	2R	19096616	.	T	C	97.77	.	AC=1;AF=0.500;AN=2;BaseQRankSum=-1.294;ClippingRankSum=0.000;DP=48;ExcessHet=3.0103;FS=0.000;MLEAC=1;MLEAF=0.500;MQ=43.96;MQRankSum=-2.583;QD=2.04;ReadPosRankSum=-1.295;SOR=0.693;ANN=C|upstream_gene_variant|MODIFIER|Ir56a|FBgn0050125|transcript|FBtr0086595|protein_coding||c.-442A>G|||||442|,C|intron_variant|MODIFIER|5-HT1A|FBgn0004168|transcript|FBtr0474126|protein_coding|5/10|c.971+107T>C||||||,…	GT:AD:DP:GQ:PL	0/1:42,6:48:99:126,0,1715
2R	19096174	19098574	Unspecified_Ir56a_2400bp	2R	19096587	.	G	A	52.77	.	AC=1;AF=0.500;AN=2;BaseQRankSum=1.850;ClippingRankSum=0.000;DP=48;ExcessHet=3.0103;FS=0.000;MLEAC=1;MLEAF=0.500;MQ=43.96;MQRankSum=-2.864;QD=1.10;ReadPosRankSum=0.046;SOR=0.966;ANN=A|upstream_gene_variant|MODIFIER|Ir56a|FBgn0050125|transcript|FBtr0086595|protein_coding||c.-413C>T|||||413|,A|intron_variant|MODIFIER|5-HT1A|FBgn0004168|transcript|FBtr0474126|protein_coding|5/10|c.971+78G>A||||||,A|i…	GT:AD:DP:GQ:PL	0/1:43,5:48:81:81,0,1773
2R	19096174	19098574	Unspecified_Ir56a_2400bp	2R	19096599	.	C	G	87.77	.	AC=1;AF=0.500;AN=2;BaseQRankSum=0.900;ClippingRankSum=0.000;DP=51;ExcessHet=3.0103;FS=0.000;MLEAC=1;MLEAF=0.500;MQ=43.96;MQRankSum=-2.678;QD=1.72;ReadPosRankSum=-0.384;SOR=0.651;ANN=G|upstream_gene_variant|MODIFIER|Ir56a|FBgn0050125|transcript|FBtr0086595|protein_coding||c.-425G>C|||||425|,G|intron_variant|MODIFIER|5-HT1A|FBgn0004168|transcript|FBtr0474126|protein_coding|5/10|c.971+90C>G||||||,G|…	GT:AD:DP:GQ:PL	0/1:45,6:51:99:116,0,1871
2R	19096174	19098574	Unspecified_Ir56a_2400bp	2R	19096606	.	T	A	87.77	.	AC=1;AF=0.500;AN=2;BaseQRankSum=2.203;ClippingRankSum=0.000;DP=48;ExcessHet=3.0103;FS=0.000;MLEAC=1;MLEAF=0.500;MQ=43.96;MQRankSum=-2.583;QD=1.83;ReadPosRankSum=-1.105;SOR=0.606;ANN=A|upstream_gene_variant|MODIFIER|Ir56a|FBgn0050125|transcript|FBtr0086595|protein_coding||c.-432A>T|||||432|,A|intron_variant|MODIFIER|5-HT1A|FBgn0004168|transcript|FBtr0474126|protein_coding|5/10|c.971+97T>A||||||,A|…	GT:AD:DP:GQ:PL	0/1:42,6:48:99:116,0,1871
2R	19096174	19098574	Unspecified_Ir56a_2400bp	2R	19096616	.	T	C	97.77	.	AC=1;AF=0.500;AN=2;BaseQRankSum=-1.294;ClippingRankSum=0.000;DP=48;ExcessHet=3.0103;FS=0.000;MLEAC=1;MLEAF=0.500;MQ=43.96;MQRankSum=-2.583;QD=2.04;ReadPosRankSum=-1.295;SOR=0.693;ANN=C|upstream_gene_variant|MODIFIER|Ir56a|FBgn0050125|transcript|FBtr0086595|protein_coding||c.-442A>G|||||442|,C|intron_variant|MODIFIER|5-HT1A|FBgn0004168|transcript|FBtr0474126|protein_coding|5/10|c.971+107T>C||||||,…	GT:AD:DP:GQ:PL	0/1:42,6:48:99:126,0,1715
2R	19096465	19100226	Unspecified_GMR53G11	2R	19096587	.	G	A	52.77	.	AC=1;AF=0.500;AN=2;BaseQRankSum=1.850;ClippingRankSum=0.000;DP=48;ExcessHet=3.0103;FS=0.000;MLEAC=1;MLEAF=0.500;MQ=43.96;MQRankSum=-2.864;QD=1.10;ReadPosRankSum=0.046;SOR=0.966;ANN=A|upstream_gene_variant|MODIFIER|Ir56a|FBgn0050125|transcript|FBtr0086595|protein_coding||c.-413C>T|||||413|,A|intron_variant|MODIFIER|5-HT1A|FBgn0004168|transcript|FBtr0474126|protein_coding|5/10|c.971+78G>A||||||,A|i…	GT:AD:DP:GQ:PL	0/1:43,5:48:81:81,0,1773
2R	19096465	19100226	Unspecified_GMR53G11	2R	19096599	.	C	G	87.77	.	AC=1;AF=0.500;AN=2;BaseQRankSum=0.900;ClippingRankSum=0.000;DP=51;ExcessHet=3.0103;FS=0.000;MLEAC=1;MLEAF=0.500;MQ=43.96;MQRankSum=-2.678;QD=1.72;ReadPosRankSum=-0.384;SOR=0.651;ANN=G|upstream_gene_variant|MODIFIER|Ir56a|FBgn0050125|transcript|FBtr0086595|protein_coding||c.-425G>C|||||425|,G|intron_variant|MODIFIER|5-HT1A|FBgn0004168|transcript|FBtr0474126|protein_coding|5/10|c.971+90C>G||||||,G|…	GT:AD:DP:GQ:PL	0/1:45,6:51:99:116,0,1871
2R	19096465	19100226	Unspecified_GMR53G11	2R	19096606	.	T	A	87.77	.	AC=1;AF=0.500;AN=2;BaseQRankSum=2.203;ClippingRankSum=0.000;DP=48;ExcessHet=3.0103;FS=0.000;MLEAC=1;MLEAF=0.500;MQ=43.96;MQRankSum=-2.583;QD=1.83;ReadPosRankSum=-1.105;SOR=0.606;ANN=A|upstream_gene_variant|MODIFIER|Ir56a|FBgn0050125|transcript|FBtr0086595|protein_coding||c.-432A>T|||||432|,A|intron_variant|MODIFIER|5-HT1A|FBgn0004168|transcript|FBtr0474126|protein_coding|5/10|c.971+97T>A||||||,A|…	GT:AD:DP:GQ:PL	0/1:42,6:48:99:116,0,1871
2R	19096465	19100226	Unspecified_GMR53G11	2R	19096616	.	T	C	97.77	.	AC=1;AF=0.500;AN=2;BaseQRankSum=-1.294;ClippingRankSum=0.000;DP=48;ExcessHet=3.0103;FS=0.000;MLEAC=1;MLEAF=0.500;MQ=43.96;MQRankSum=-2.583;QD=2.04;ReadPosRankSum=-1.295;SOR=0.693;ANN=C|upstream_gene_variant|MODIFIER|Ir56a|FBgn0050125|transcript|FBtr0086595|protein_coding||c.-442A>G|||||442|,C|intron_variant|MODIFIER|5-HT1A|FBgn0004168|transcript|FBtr0474126|protein_coding|5/10|c.971+107T>C||||||,…	GT:AD:DP:GQ:PL	0/1:42,6:48:99:126,0,1715
2R	19110866	19113948	5-HT1A_GMR53D10	2R	19113247	.	G	GC	138.73	.	AC=1;AF=0.500;AN=2;BaseQRankSum=1.021;ClippingRankSum=0.000;DP=62;ExcessHet=3.0103;FS=0.000;MLEAC=1;MLEAF=0.500;MQ=43.75;MQRankSum=-4.598;QD=2.27;ReadPosRankSum=-1.559;SOR=0.693;ANN=GC|intron_variant|MODIFIER|5-HT1A|FBgn0004168|transcript|FBtr0474126|protein_coding|7/10|c.1300-672dupC||||||INFO_REALIGN_3_PRIME,GC|intron_variant|MODIFIER|5-HT1A|FBgn0004168|transcript|FBtr0086577|protein_coding|7/1…	GT:AD:DP:GQ:PL	0/1:53,8:61:99:176,0,2198
2R	19110866	19113948	5-HT1A_GMR53D10	2R	19113250	.	A	T	135.77	.	AC=1;AF=0.500;AN=2;BaseQRankSum=1.329;ClippingRankSum=0.000;DP=62;ExcessHet=3.0103;FS=0.000;MLEAC=1;MLEAF=0.500;MQ=43.75;MQRankSum=-4.647;QD=2.19;ReadPosRankSum=-1.923;SOR=0.739;ANN=T|intron_variant|MODIFIER|5-HT1A|FBgn0004168|transcript|FBtr0474126|protein_coding|7/10|c.1300-670A>T||||||,T|intron_variant|MODIFIER|5-HT1A|FBgn0004168|transcript|FBtr0086577|protein_coding|7/10|c.1300-670A>T||||||	GT:AD:DP:GQ:PL	0/1:54,8:62:99:164,0,2366
2R	19110866	19113948	5-HT1A_GMR53D10	2R	19113314	.	A	T	113.77	.	AC=1;AF=0.500;AN=2;BaseQRankSum=-0.508;ClippingRankSum=0.000;DP=68;ExcessHet=3.0103;FS=8.984;MLEAC=1;MLEAF=0.500;MQ=43.44;MQRankSum=-5.585;QD=1.70;ReadPosRankSum=-0.542;SOR=1.779;ANN=T|intron_variant|MODIFIER|5-HT1A|FBgn0004168|transcript|FBtr0474126|protein_coding|7/10|c.1300-606A>T||||||,T|intron_variant|MODIFIER|5-HT1A|FBgn0004168|transcript|FBtr0086577|protein_coding|7/10|c.1300-606A>T||||||	GT:AD:DP:GQ:PL	0/1:59,8:67:99:142,0,2459
2R	19110866	19113948	5-HT1A_GMR53D10	2R	19113317	.	A	G	104.77	.	AC=1;AF=0.500;AN=2;BaseQRankSum=-1.068;ClippingRankSum=0.000;DP=71;ExcessHet=3.0103;FS=12.802;MLEAC=1;MLEAF=0.500;MQ=43.46;MQRankSum=-5.736;QD=1.50;ReadPosRankSum=-0.120;SOR=1.751;ANN=G|intron_variant|MODIFIER|5-HT1A|FBgn0004168|transcript|FBtr0474126|protein_coding|7/10|c.1300-603A>G||||||,G|intron_variant|MODIFIER|5-HT1A|FBgn0004168|transcript|FBtr0086577|protein_coding|7/10|c.1300-603A>G||||||	GT:AD:DP:GQ:PL	0/1:62,8:70:99:133,0,2546
2R	19110866	19113948	5-HT1A_GMR53D10	2R	19113338	.	TAA	T	31.73	.	AC=1;AF=0.500;AN=2;BaseQRankSum=-1.140;ClippingRankSum=0.000;DP=65;ExcessHet=3.0103;FS=9.746;MLEAC=1;MLEAF=0.500;MQ=43.41;MQRankSum=-5.160;QD=0.54;ReadPosRankSum=-1.308;SOR=0.891;ANN=T|intron_variant|MODIFIER|5-HT1A|FBgn0004168|transcript|FBtr0474126|protein_coding|7/10|c.1300-573_1300-572delAA||||||INFO_REALIGN_3_PRIME,T|intron_variant|MODIFIER|5-HT1A|FBgn0004168|transcript|FBtr0086577|protein_c…	GT:AD:DP:GQ:PL	0/1:51,8:59:69:69,0,1354
2R	19111053	19113317	Unspecified_VT19075	2R	19113247	.	G	GC	138.73	.	AC=1;AF=0.500;AN=2;BaseQRankSum=1.021;ClippingRankSum=0.000;DP=62;ExcessHet=3.0103;FS=0.000;MLEAC=1;MLEAF=0.500;MQ=43.75;MQRankSum=-4.598;QD=2.27;ReadPosRankSum=-1.559;SOR=0.693;ANN=GC|intron_variant|MODIFIER|5-HT1A|FBgn0004168|transcript|FBtr0474126|protein_coding|7/10|c.1300-672dupC||||||INFO_REALIGN_3_PRIME,GC|intron_variant|MODIFIER|5-HT1A|FBgn0004168|transcript|FBtr0086577|protein_coding|7/1…	GT:AD:DP:GQ:PL	0/1:53,8:61:99:176,0,2198
2R	19111053	19113317	Unspecified_VT19075	2R	19113250	.	A	T	135.77	.	AC=1;AF=0.500;AN=2;BaseQRankSum=1.329;ClippingRankSum=0.000;DP=62;ExcessHet=3.0103;FS=0.000;MLEAC=1;MLEAF=0.500;MQ=43.75;MQRankSum=-4.647;QD=2.19;ReadPosRankSum=-1.923;SOR=0.739;ANN=T|intron_variant|MODIFIER|5-HT1A|FBgn0004168|transcript|FBtr0474126|protein_coding|7/10|c.1300-670A>T||||||,T|intron_variant|MODIFIER|5-HT1A|FBgn0004168|transcript|FBtr0086577|protein_coding|7/10|c.1300-670A>T||||||	GT:AD:DP:GQ:PL	0/1:54,8:62:99:164,0,2366
2R	19111053	19113317	Unspecified_VT19075	2R	19113314	.	A	T	113.77	.	AC=1;AF=0.500;AN=2;BaseQRankSum=-0.508;ClippingRankSum=0.000;DP=68;ExcessHet=3.0103;FS=8.984;MLEAC=1;MLEAF=0.500;MQ=43.44;MQRankSum=-5.585;QD=1.70;ReadPosRankSum=-0.542;SOR=1.779;ANN=T|intron_variant|MODIFIER|5-HT1A|FBgn0004168|transcript|FBtr0474126|protein_coding|7/10|c.1300-606A>T||||||,T|intron_variant|MODIFIER|5-HT1A|FBgn0004168|transcript|FBtr0086577|protein_coding|7/10|c.1300-606A>T||||||	GT:AD:DP:GQ:PL	0/1:59,8:67:99:142,0,2459
2R	19112704	19114856	Unspecified_VT19076	2R	19113247	.	G	GC	138.73	.	AC=1;AF=0.500;AN=2;BaseQRankSum=1.021;ClippingRankSum=0.000;DP=62;ExcessHet=3.0103;FS=0.000;MLEAC=1;MLEAF=0.500;MQ=43.75;MQRankSum=-4.598;QD=2.27;ReadPosRankSum=-1.559;SOR=0.693;ANN=GC|intron_variant|MODIFIER|5-HT1A|FBgn0004168|transcript|FBtr0474126|protein_coding|7/10|c.1300-672dupC||||||INFO_REALIGN_3_PRIME,GC|intron_variant|MODIFIER|5-HT1A|FBgn0004168|transcript|FBtr0086577|protein_coding|7/1…	GT:AD:DP:GQ:PL	0/1:53,8:61:99:176,0,2198
2R	19112704	19114856	Unspecified_VT19076	2R	19113250	.	A	T	135.77	.	AC=1;AF=0.500;AN=2;BaseQRankSum=1.329;ClippingRankSum=0.000;DP=62;ExcessHet=3.0103;FS=0.000;MLEAC=1;MLEAF=0.500;MQ=43.75;MQRankSum=-4.647;QD=2.19;ReadPosRankSum=-1.923;SOR=0.739;ANN=T|intron_variant|MODIFIER|5-HT1A|FBgn0004168|transcript|FBtr0474126|protein_coding|7/10|c.1300-670A>T||||||,T|intron_variant|MODIFIER|5-HT1A|FBgn0004168|transcript|FBtr0086577|protein_coding|7/10|c.1300-670A>T||||||	GT:AD:DP:GQ:PL	0/1:54,8:62:99:164,0,2366
2R	19112704	19114856	Unspecified_VT19076	2R	19113314	.	A	T	113.77	.	AC=1;AF=0.500;AN=2;BaseQRankSum=-0.508;ClippingRankSum=0.000;DP=68;ExcessHet=3.0103;FS=8.984;MLEAC=1;MLEAF=0.500;MQ=43.44;MQRankSum=-5.585;QD=1.70;ReadPosRankSum=-0.542;SOR=1.779;ANN=T|intron_variant|MODIFIER|5-HT1A|FBgn0004168|transcript|FBtr0474126|protein_coding|7/10|c.1300-606A>T||||||,T|intron_variant|MODIFIER|5-HT1A|FBgn0004168|transcript|FBtr0086577|protein_coding|7/10|c.1300-606A>T||||||	GT:AD:DP:GQ:PL	0/1:59,8:67:99:142,0,2459
2R	19112704	19114856	Unspecified_VT19076	2R	19113317	.	A	G	104.77	.	AC=1;AF=0.500;AN=2;BaseQRankSum=-1.068;ClippingRankSum=0.000;DP=71;ExcessHet=3.0103;FS=12.802;MLEAC=1;MLEAF=0.500;MQ=43.46;MQRankSum=-5.736;QD=1.50;ReadPosRankSum=-0.120;SOR=1.751;ANN=G|intron_variant|MODIFIER|5-HT1A|FBgn0004168|transcript|FBtr0474126|protein_coding|7/10|c.1300-603A>G||||||,G|intron_variant|MODIFIER|5-HT1A|FBgn0004168|transcript|FBtr0086577|protein_coding|7/10|c.1300-603A>G||||||	GT:AD:DP:GQ:PL	0/1:62,8:70:99:133,0,2546
2R	19112704	19114856	Unspecified_VT19076	2R	19113338	.	TAA	T	31.73	.	AC=1;AF=0.500;AN=2;BaseQRankSum=-1.140;ClippingRankSum=0.000;DP=65;ExcessHet=3.0103;FS=9.746;MLEAC=1;MLEAF=0.500;MQ=43.41;MQRankSum=-5.160;QD=0.54;ReadPosRankSum=-1.308;SOR=0.891;ANN=T|intron_variant|MODIFIER|5-HT1A|FBgn0004168|transcript|FBtr0474126|protein_coding|7/10|c.1300-573_1300-572delAA||||||INFO_REALIGN_3_PRIME,T|intron_variant|MODIFIER|5-HT1A|FBgn0004168|transcript|FBtr0086577|protein_c…	GT:AD:DP:GQ:PL	0/1:51,8:59:69:69,0,1354
2R	19141274	19141522	Unspecified_hk6449	2R	19141310	.	C	A	45.77	.	AC=1;AF=0.500;AN=2;BaseQRankSum=-0.262;ClippingRankSum=0.000;DP=65;ExcessHet=3.0103;FS=1.686;MLEAC=1;MLEAF=0.500;MQ=43.88;MQRankSum=-6.397;QD=0.70;ReadPosRankSum=0.471;SOR=1.188;ANN=A|upstream_gene_variant|MODIFIER|CG15118|FBgn0034418|transcript|FBtr0086590|protein_coding||c.-4214G>T|||||4141|,A|upstream_gene_variant|MODIFIER|lncRNA:CR43399|FBgn0263290|transcript|FBtr0308635|lincRNA||n.-3236C>A||…	GT:AD:DP:GQ:PL	0/1:59,6:65:74:74,0,2459
2R	19141274	19141522	Unspecified_hk6449	2R	19141313	.	T	G	45.77	.	AC=1;AF=0.500;AN=2;BaseQRankSum=0.600;ClippingRankSum=0.000;DP=65;ExcessHet=3.0103;FS=1.686;MLEAC=1;MLEAF=0.500;MQ=43.88;MQRankSum=-6.397;QD=0.70;ReadPosRankSum=-0.013;SOR=1.188;ANN=G|upstream_gene_variant|MODIFIER|CG15118|FBgn0034418|transcript|FBtr0086590|protein_coding||c.-4217A>C|||||4144|,G|upstream_gene_variant|MODIFIER|lncRNA:CR43399|FBgn0263290|transcript|FBtr0308635|lincRNA||n.-3233T>G||…	GT:AD:DP:GQ:PL	0/1:59,6:65:74:74,0,2459
2R	19141274	19141522	Unspecified_hk6449	2R	19141327	.	AATCTAAGATTCAC	A	57.73	.	AC=1;AF=0.500;AN=2;BaseQRankSum=1.510;ClippingRankSum=0.000;DP=72;ExcessHet=3.0103;FS=3.661;MLEAC=1;MLEAF=0.500;MQ=43.89;MQRankSum=-6.204;QD=0.80;ReadPosRankSum=-0.942;SOR=1.598;ANN=A|upstream_gene_variant|MODIFIER|CG15118|FBgn0034418|transcript|FBtr0086590|protein_coding||c.-4244_-4232delGTGAATCTTAGAT|||||4159|,A|upstream_gene_variant|MODIFIER|lncRNA:CR43399|FBgn0263290|transcript|FBtr0308635|li…	GT:AD:DP:GQ:PL	0/1:65,7:72:95:95,0,2723
2R	19141274	19141522	Unspecified_hk6449	2R	19141406	.	G	A	180.77	.	AC=1;AF=0.500;AN=2;BaseQRankSum=-0.654;ClippingRankSum=0.000;DP=65;ExcessHet=3.0103;FS=0.000;MLEAC=1;MLEAF=0.500;MQ=43.88;MQRankSum=-5.087;QD=2.78;ReadPosRankSum=-1.008;SOR=0.738;ANN=A|upstream_gene_variant|MODIFIER|CG15118|FBgn0034418|transcript|FBtr0086590|protein_coding||c.-4310C>T|||||4237|,A|upstream_gene_variant|MODIFIER|lncRNA:CR43399|FBgn0263290|transcript|FBtr0308635|lincRNA||n.-3140G>A|…	GT:AD:DP:GQ:PL	0/1:56,9:65:99:209,0,2299
2R	19141274	19141522	Unspecified_hk6449	2R	19141407	.	G	A	180.77	.	AC=1;AF=0.500;AN=2;BaseQRankSum=1.016;ClippingRankSum=0.000;DP=65;ExcessHet=3.0103;FS=0.000;MLEAC=1;MLEAF=0.500;MQ=43.88;MQRankSum=-5.087;QD=2.78;ReadPosRankSum=-0.998;SOR=0.738;ANN=A|upstream_gene_variant|MODIFIER|CG15118|FBgn0034418|transcript|FBtr0086590|protein_coding||c.-4311C>T|||||4238|,A|upstream_gene_variant|MODIFIER|lncRNA:CR43399|FBgn0263290|transcript|FBtr0308635|lincRNA||n.-3139G>A||…	GT:AD:DP:GQ:PL	0/1:56,9:65:99:209,0,2299
2R	19154224	19154624	Unspecified_BG3_STARR_1290	2R	19154486	.	A	G	123.77	.	AC=1;AF=0.500;AN=2;BaseQRankSum=-2.396;ClippingRankSum=0.000;DP=52;ExcessHet=3.0103;FS=0.000;MLEAC=1;MLEAF=0.500;MQ=43.17;MQRankSum=-1.261;QD=2.38;ReadPosRankSum=1.160;SOR=0.909;ANN=G|upstream_gene_variant|MODIFIER|ena|FBgn0000578|transcript|FBtr0114623|protein_coding||c.-989A>G|||||735|,G|upstream_gene_variant|MODIFIER|ena|FBgn0000578|transcript|FBtr0086584|protein_coding||c.-989A>G|||||735|,G|i…	GT:AD:DP:GQ:PL	0/1:45,7:52:99:152,0,6747
2R	19154224	19154624	Unspecified_BG3_STARR_1290	2R	19154494	.	C	CA	117.73	.	AC=1;AF=0.500;AN=2;BaseQRankSum=1.429;ClippingRankSum=0.000;DP=53;ExcessHet=3.0103;FS=0.000;MLEAC=1;MLEAF=0.500;MQ=43.19;MQRankSum=-1.288;QD=2.22;ReadPosRankSum=0.499;SOR=0.941;ANN=CA|upstream_gene_variant|MODIFIER|ena|FBgn0000578|transcript|FBtr0114623|protein_coding||c.-981_-980insA|||||726|,CA|upstream_gene_variant|MODIFIER|ena|FBgn0000578|transcript|FBtr0086584|protein_coding||c.-981_-980insA…	GT:AD:DP:GQ:PL	0/1:46,7:53:99:155,0,6805
2R	19154224	19154624	Unspecified_BG3_STARR_1290	2R	19154520	.	G	A	133.77	.	AC=1;AF=0.500;AN=2;BaseQRankSum=0.567;ClippingRankSum=0.000;DP=59;ExcessHet=3.0103;FS=3.264;MLEAC=1;MLEAF=0.500;MQ=42.83;MQRankSum=-2.740;QD=2.27;ReadPosRankSum=-0.807;SOR=1.114;ANN=A|upstream_gene_variant|MODIFIER|ena|FBgn0000578|transcript|FBtr0114623|protein_coding||c.-955G>A|||||701|,A|upstream_gene_variant|MODIFIER|ena|FBgn0000578|transcript|FBtr0086584|protein_coding||c.-955G>A|||||701|,A|i…	GT:AD:DP:GQ:PL	0/1:51,8:59:99:162,0,6799
2R	19188050	19188550	Unspecified_Kc167-AF_2066	2R	19188084	.	G	A	105.9	.	AC=2;AF=1.00;AN=2;DP=5;ExcessHet=3.0103;FS=0.000;MLEAC=2;MLEAF=1.00;MQ=44.00;QD=21.18;SOR=1.022;ANN=A|intron_variant|MODIFIER|hppy|FBgn0263395|transcript|FBtr0086504|protein_coding|2/14|c.126+8226G>A||||||,A|intron_variant|MODIFIER|hppy|FBgn0263395|transcript|FBtr0086503|protein_coding|2/14|c.126+8226G>A||||||,A|intron_variant|MODIFIER|hppy|FBgn0263395|transcript|FBtr0340454|protein_coding|2/15|c…	GT:AD:DP:GQ:PL	1/1:0,5:5:15:134,15,0
2R	19191696	19192197	Unspecified_STARR-S2-2282	2R	19192161	.	G	GAGGGA	150.73	.	AC=1;AF=0.500;AN=2;BaseQRankSum=-1.242;ClippingRankSum=0.000;DP=9;ExcessHet=3.0103;FS=0.000;MLEAC=1;MLEAF=0.500;MQ=42.35;MQRankSum=0.000;QD=18.84;ReadPosRankSum=0.431;SOR=0.693;ANN=GAGGGA|intron_variant|MODIFIER|hppy|FBgn0263395|transcript|FBtr0086504|protein_coding|2/14|c.126+12303_126+12304insAGGGA||||||,GAGGGA|intron_variant|MODIFIER|hppy|FBgn0263395|transcript|FBtr0086503|protein_coding|2/14|…	GT:AD:DP:GQ:PL	0/1:4,4:8:62:188,0,62
2R	19273050	19273298	Unspecified_dev5232	2R	19273074	.	T	C	64.77	.	AC=1;AF=0.500;AN=2;BaseQRankSum=-0.844;ClippingRankSum=0.000;DP=62;ExcessHet=3.0103;FS=7.661;MLEAC=1;MLEAF=0.500;MQ=44.00;MQRankSum=0.000;QD=1.06;ReadPosRankSum=-0.459;SOR=0.821;ANN=C|upstream_gene_variant|MODIFIER|rib|FBgn0003254|transcript|FBtr0330058|protein_coding||c.-3346T>C|||||2658|,C|upstream_gene_variant|MODIFIER|rib|FBgn0003254|transcript|FBtr0086512|protein_coding||c.-3346T>C|||||2658|…	GT:AD:DP:GQ:PL	0/1:51,10:61:93:93,0,1221
2R	19304949	19305197	Unspecified_dev9645	2R	19305061	.	T	G	45.77	.	AC=1;AF=0.500;AN=2;BaseQRankSum=1.991;ClippingRankSum=0.000;DP=89;ExcessHet=3.0103;FS=2.860;MLEAC=1;MLEAF=0.500;MQ=43.93;MQRankSum=-4.904;QD=0.51;ReadPosRankSum=1.379;SOR=0.355;ANN=G|upstream_gene_variant|MODIFIER|CG7461|FBgn0034432|transcript|FBtr0300283|protein_coding||c.-163T>G|||||111|,G|upstream_gene_variant|MODIFIER|CG7461|FBgn0034432|transcript|FBtr0345425|protein_coding||c.-163T>G|||||111…	GT:AD:DP:GQ:PL	0/1:79,10:89:74:74,0,3189
2R	19305024	19305272	Unspecified_hk1780	2R	19305271	.	C	G	62.77	.	AC=1;AF=0.500;AN=2;BaseQRankSum=-0.229;ClippingRankSum=0.000;DP=62;ExcessHet=3.0103;FS=1.359;MLEAC=1;MLEAF=0.500;MQ=43.76;MQRankSum=-1.250;QD=1.01;ReadPosRankSum=0.541;SOR=0.963;ANN=G|synonymous_variant|LOW|CG7461|FBgn0034432|transcript|FBtr0300283|protein_coding|1/1|c.48C>G|p.Ala16Ala|100/2013|48/1884|16/627||,G|synonymous_variant|LOW|CG7461|FBgn0034432|transcript|FBtr0345425|protein_coding|1/1|…	GT:AD:DP:GQ:PL	0/1:52,10:62:91:91,0,1232
2R	19305024	19305272	Unspecified_hk1780	2R	19305271	.	C	G	62.77	.	AC=1;AF=0.500;AN=2;BaseQRankSum=-0.229;ClippingRankSum=0.000;DP=62;ExcessHet=3.0103;FS=1.359;MLEAC=1;MLEAF=0.500;MQ=43.76;MQRankSum=-1.250;QD=1.01;ReadPosRankSum=0.541;SOR=0.963;ANN=G|synonymous_variant|LOW|CG7461|FBgn0034432|transcript|FBtr0300283|protein_coding|1/1|c.48C>G|p.Ala16Ala|100/2013|48/1884|16/627||,G|synonymous_variant|LOW|CG7461|FBgn0034432|transcript|FBtr0345425|protein_coding|1/1|…	GT:AD:DP:GQ:PL	0/1:52,10:62:91:91,0,1232
2R	19310565	19310813	Unspecified_hk3993	2R	19310811	.	G	T	33.77	.	AC=1;AF=0.500;AN=2;BaseQRankSum=1.889;ClippingRankSum=0.000;DP=64;ExcessHet=3.0103;FS=1.422;MLEAC=1;MLEAF=0.500;MQ=43.94;MQRankSum=0.614;QD=0.54;ReadPosRankSum=1.360;SOR=0.737;ANN=T|upstream_gene_variant|MODIFIER|EndoB|FBgn0034433|transcript|FBtr0086558|protein_coding||c.-259C>A|||||146|,T|upstream_gene_variant|MODIFIER|EndoB|FBgn0034433|transcript|FBtr0086559|protein_coding||c.-259C>A|||||146|,T…	GT:AD:DP:GQ:PL	0/1:54,9:63:62:62,0,1273
2R	19370514	19371015	Unspecified_STARR-S2-1425	2R	19370836	.	CTTGAGCA	C	186.73	.	AC=1;AF=0.500;AN=2;BaseQRankSum=-1.423;ClippingRankSum=0.000;DP=77;ExcessHet=3.0103;FS=1.335;MLEAC=1;MLEAF=0.500;MQ=43.95;MQRankSum=-2.470;QD=2.56;ReadPosRankSum=-0.852;SOR=0.941;ANN=C|upstream_gene_variant|MODIFIER|CG10062|FBgn0034439|transcript|FBtr0334005|protein_coding||c.-5002_-4996delTTGAGCA|||||4476|,C|upstream_gene_variant|MODIFIER|CG10062|FBgn0034439|transcript|FBtr0086522|protein_coding…	GT:AD:DP:GQ:PL	0/1:63,10:73:99:224,0,4071
2R	19370514	19371015	Unspecified_STARR-S2-1425	2R	19370940	.	T	A	63.77	.	AC=1;AF=0.500;AN=2;BaseQRankSum=-0.447;ClippingRankSum=0.000;DP=62;ExcessHet=3.0103;FS=1.349;MLEAC=1;MLEAF=0.500;MQ=43.97;MQRankSum=-2.236;QD=1.03;ReadPosRankSum=-0.837;SOR=0.456;ANN=A|upstream_gene_variant|MODIFIER|CG10062|FBgn0034439|transcript|FBtr0334005|protein_coding||c.-4899T>A|||||4373|,A|upstream_gene_variant|MODIFIER|CG10062|FBgn0034439|transcript|FBtr0086522|protein_coding||c.-4899T>A|…	GT:AD:DP:GQ:PL	0/1:52,10:62:92:92,0,1257
2R	19370529	19370929	Unspecified_BG3_STARR_1301	2R	19370836	.	CTTGAGCA	C	186.73	.	AC=1;AF=0.500;AN=2;BaseQRankSum=-1.423;ClippingRankSum=0.000;DP=77;ExcessHet=3.0103;FS=1.335;MLEAC=1;MLEAF=0.500;MQ=43.95;MQRankSum=-2.470;QD=2.56;ReadPosRankSum=-0.852;SOR=0.941;ANN=C|upstream_gene_variant|MODIFIER|CG10062|FBgn0034439|transcript|FBtr0334005|protein_coding||c.-5002_-4996delTTGAGCA|||||4476|,C|upstream_gene_variant|MODIFIER|CG10062|FBgn0034439|transcript|FBtr0086522|protein_coding…	GT:AD:DP:GQ:PL	0/1:63,10:73:99:224,0,4071
2R	19370641	19370889	Unspecified_chr2R_15258146_15258394_+_wt_dCP	2R	19370836	.	CTTGAGCA	C	186.73	.	AC=1;AF=0.500;AN=2;BaseQRankSum=-1.423;ClippingRankSum=0.000;DP=77;ExcessHet=3.0103;FS=1.335;MLEAC=1;MLEAF=0.500;MQ=43.95;MQRankSum=-2.470;QD=2.56;ReadPosRankSum=-0.852;SOR=0.941;ANN=C|upstream_gene_variant|MODIFIER|CG10062|FBgn0034439|transcript|FBtr0334005|protein_coding||c.-5002_-4996delTTGAGCA|||||4476|,C|upstream_gene_variant|MODIFIER|CG10062|FBgn0034439|transcript|FBtr0086522|protein_coding…	GT:AD:DP:GQ:PL	0/1:63,10:73:99:224,0,4071
2R	19371133	19371381	Unspecified_dev1563	2R	19371208	.	C	A	61.77	.	AC=1;AF=0.500;AN=2;BaseQRankSum=-1.056;ClippingRankSum=0.000;DP=59;ExcessHet=3.0103;FS=5.244;MLEAC=1;MLEAF=0.500;MQ=43.87;MQRankSum=0.951;QD=1.05;ReadPosRankSum=1.561;SOR=1.567;ANN=A|upstream_gene_variant|MODIFIER|CG10062|FBgn0034439|transcript|FBtr0334005|protein_coding||c.-4631C>A|||||4105|,A|upstream_gene_variant|MODIFIER|CG10062|FBgn0034439|transcript|FBtr0086522|protein_coding||c.-4631C>A|||…	GT:AD:DP:GQ:PL	0/1:49,10:59:90:90,0,1134
2R	19437212	19437712	Unspecified_Kc167-AF_2079	2R	19437649	.	A	G	30.77	.	AC=1;AF=0.500;AN=2;BaseQRankSum=-2.251;ClippingRankSum=0.000;DP=69;ExcessHet=3.0103;FS=3.204;MLEAC=1;MLEAF=0.500;MQ=43.92;MQRankSum=0.616;QD=0.45;ReadPosRankSum=0.606;SOR=0.243;ANN=G|upstream_gene_variant|MODIFIER|Fak|FBgn0020440|transcript|FBtr0114605|protein_coding||c.-1053T>C|||||390|,G|upstream_gene_variant|MODIFIER|RpL11|FBgn0013325|transcript|FBtr0086533|protein_coding||c.-4770A>G|||||4693|…	GT:AD:DP:GQ:PL	0/1:59,10:69:59:59,0,1430
2R	19491736	19496738	Oseg6_5002bp	2R	19495837	.	A	G	63.77	.	AC=1;AF=0.500;AN=2;BaseQRankSum=3.394;ClippingRankSum=0.000;DP=55;ExcessHet=3.0103;FS=15.728;MLEAC=1;MLEAF=0.500;MQ=44.00;MQRankSum=0.000;QD=1.16;ReadPosRankSum=0.107;SOR=3.043;ANN=G|synonymous_variant|LOW|hpo|FBgn0261456|transcript|FBtr0086500|protein_coding|1/2|c.912T>C|p.Pro304Pro|1020/2503|912/2010|304/669||,G|synonymous_variant|LOW|hpo|FBgn0261456|transcript|FBtr0331920|protein_coding|1/2|c.…	GT:AD:DP:GQ:PL	0/1:46,9:55:92:92,0,1087
2R	19509398	19509701	Ir56c_SA35	2R	19509571	.	G	A	115.77	.	AC=1;AF=0.500;AN=2;BaseQRankSum=2.111;ClippingRankSum=0.000;DP=57;ExcessHet=3.0103;FS=9.239;MLEAC=1;MLEAF=0.500;MQ=43.93;MQRankSum=-1.602;QD=2.03;ReadPosRankSum=-0.513;SOR=1.479;ANN=A|3_prime_UTR_variant|MODIFIER|Ir56b|FBgn0034456|transcript|FBtr0086465|protein_coding|2/2|c.*127G>A|||||127|,A|upstream_gene_variant|MODIFIER|tRNA:His-GTG-1-5|FBgn0050223|transcript|FBtr0086498|protein_coding||c.-316…	GT:AD:DP:GQ:PL	0/1:50,7:57:99:144,0,1979
2R	19509398	19509701	Ir56c_SA35	2R	19509572	.	A	G	115.77	.	AC=1;AF=0.500;AN=2;BaseQRankSum=1.002;ClippingRankSum=0.000;DP=56;ExcessHet=3.0103;FS=9.014;MLEAC=1;MLEAF=0.500;MQ=43.93;MQRankSum=-1.580;QD=2.07;ReadPosRankSum=-0.536;SOR=1.485;ANN=G|3_prime_UTR_variant|MODIFIER|Ir56b|FBgn0034456|transcript|FBtr0086465|protein_coding|2/2|c.*128A>G|||||128|,G|upstream_gene_variant|MODIFIER|tRNA:His-GTG-1-5|FBgn0050223|transcript|FBtr0086498|protein_coding||c.-316…	GT:AD:DP:GQ:PL	0/1:49,7:56:99:144,0,1979
2R	19533978	19536188	Unspecified_VT19297	2R	19534818	.	G	A	43.77	.	AC=1;AF=0.500;AN=2;BaseQRankSum=-0.233;ClippingRankSum=0.000;DP=37;ExcessHet=3.0103;FS=2.437;MLEAC=1;MLEAF=0.500;MQ=43.59;MQRankSum=-1.648;QD=1.22;ReadPosRankSum=0.050;SOR=0.160;ANN=A|intron_variant|MODIFIER|sm|FBgn0003435|transcript|FBtr0308790|protein_coding|8/10|c.1042-2107C>T||||||,A|intron_variant|MODIFIER|sm|FBgn0003435|transcript|FBtr0310331|protein_coding|8/10|c.913-2107C>T||||||,A|intron…	GT:AD:DP:GQ:PL	0/1:32,4:36:72:72,0,1883
2R	19533978	19536188	Unspecified_VT19297	2R	19535007	.	A	G	38.77	.	AC=1;AF=0.500;AN=2;BaseQRankSum=1.235;ClippingRankSum=0.000;DP=17;ExcessHet=3.0103;FS=0.000;MLEAC=1;MLEAF=0.500;MQ=43.45;MQRankSum=-1.012;QD=2.28;ReadPosRankSum=0.000;SOR=0.859;ANN=G|intron_variant|MODIFIER|sm|FBgn0003435|transcript|FBtr0308790|protein_coding|8/10|c.1042-2296T>C||||||,G|intron_variant|MODIFIER|sm|FBgn0003435|transcript|FBtr0310331|protein_coding|8/10|c.913-2296T>C||||||,G|intron_…	GT:AD:DP:GQ:PL	0/1:14,3:17:67:67,0,495
2R	19533978	19536188	Unspecified_VT19297	2R	19535023	.	ATCCCCC	A	86.73	.	AC=1;AF=0.500;AN=2;BaseQRankSum=0.519;ClippingRankSum=0.000;DP=12;ExcessHet=3.0103;FS=0.000;MLEAC=1;MLEAF=0.500;MQ=43.22;MQRankSum=-0.114;QD=7.23;ReadPosRankSum=1.380;SOR=0.368;ANN=A|intron_variant|MODIFIER|sm|FBgn0003435|transcript|FBtr0308790|protein_coding|8/10|c.1042-2318_1042-2313delGGGGGA||||||,A|intron_variant|MODIFIER|sm|FBgn0003435|transcript|FBtr0310331|protein_coding|8/10|c.913-2318_91…	GT:AD:DP:GQ:PL	0/1:8,4:12:99:124,0,388
2R	19533978	19536188	Unspecified_VT19297	2R	19535045	.	G	A	70.77	.	AC=1;AF=0.500;AN=2;BaseQRankSum=-1.118;ClippingRankSum=0.000;DP=12;ExcessHet=3.0103;FS=6.264;MLEAC=1;MLEAF=0.500;MQ=43.01;MQRankSum=0.538;QD=5.90;ReadPosRankSum=2.838;SOR=0.872;ANN=A|intron_variant|MODIFIER|sm|FBgn0003435|transcript|FBtr0308790|protein_coding|8/10|c.1042-2334C>T||||||,A|intron_variant|MODIFIER|sm|FBgn0003435|transcript|FBtr0310331|protein_coding|8/10|c.913-2334C>T||||||,A|intron_…	GT:AD:DP:GQ:PL	0/1:9,3:12:99:99,0,199
2R	19533978	19536188	Unspecified_VT19297	2R	19535944	.	G	GGGGCAAAACACTCT	96.73	.	AC=1;AF=0.500;AN=2;BaseQRankSum=1.406;ClippingRankSum=0.000;DP=48;ExcessHet=3.0103;FS=1.687;MLEAC=1;MLEAF=0.500;MQ=44.00;MQRankSum=0.000;QD=2.15;ReadPosRankSum=-1.284;SOR=1.122;ANN=GGGGCAAAACACTCT|intron_variant|MODIFIER|sm|FBgn0003435|transcript|FBtr0308790|protein_coding|8/10|c.1041+1831_1041+1832insAGAGTGTTTTGCCC||||||,GGGGCAAAACACTCT|intron_variant|MODIFIER|sm|FBgn0003435|transcript|FBtr03103…	GT:AD:DP:GQ:PL	0/1:39,6:45:99:134,0,1551
2R	19535801	19537905	Unspecified_VT19298	2R	19535944	.	G	GGGGCAAAACACTCT	96.73	.	AC=1;AF=0.500;AN=2;BaseQRankSum=1.406;ClippingRankSum=0.000;DP=48;ExcessHet=3.0103;FS=1.687;MLEAC=1;MLEAF=0.500;MQ=44.00;MQRankSum=0.000;QD=2.15;ReadPosRankSum=-1.284;SOR=1.122;ANN=GGGGCAAAACACTCT|intron_variant|MODIFIER|sm|FBgn0003435|transcript|FBtr0308790|protein_coding|8/10|c.1041+1831_1041+1832insAGAGTGTTTTGCCC||||||,GGGGCAAAACACTCT|intron_variant|MODIFIER|sm|FBgn0003435|transcript|FBtr03103…	GT:AD:DP:GQ:PL	0/1:39,6:45:99:134,0,1551
2R	19535801	19537905	Unspecified_VT19298	2R	19537002	.	C	T	44.77	.	AC=1;AF=0.500;AN=2;BaseQRankSum=1.167;ClippingRankSum=0.000;DP=51;ExcessHet=3.0103;FS=5.800;MLEAC=1;MLEAF=0.500;MQ=43.32;MQRankSum=-3.682;QD=0.91;ReadPosRankSum=0.216;SOR=0.985;ANN=T|intron_variant|MODIFIER|sm|FBgn0003435|transcript|FBtr0308790|protein_coding|8/10|c.1041+774G>A||||||,T|intron_variant|MODIFIER|sm|FBgn0003435|transcript|FBtr0310331|protein_coding|8/10|c.912+774G>A||||||,T|intron_va…	GT:AD:DP:GQ:PL	0/1:41,8:49:73:73,0,928
2R	19535801	19537905	Unspecified_VT19298	2R	19537195	.	CT	C	202.73	.	AC=1;AF=0.500;AN=2;BaseQRankSum=0.859;ClippingRankSum=0.000;DP=54;ExcessHet=3.0103;FS=5.935;MLEAC=1;MLEAF=0.500;MQ=43.30;MQRankSum=-3.468;QD=3.83;ReadPosRankSum=-2.287;SOR=0.515;ANN=C|intron_variant|MODIFIER|sm|FBgn0003435|transcript|FBtr0308790|protein_coding|8/10|c.1041+580delA||||||,C|intron_variant|MODIFIER|sm|FBgn0003435|transcript|FBtr0310331|protein_coding|8/10|c.912+580delA||||||,C|intron…	GT:AD:DP:GQ:PL	0/1:44,9:53:99:240,0,13847
2R	19535801	19537905	Unspecified_VT19298	2R	19537197	.	GCACTGATTGCTGTCCCGAGGCGGTTCCCTCTAGCA	G	166.73	.	AC=1;AF=0.500;AN=2;BaseQRankSum=-0.331;ClippingRankSum=0.000;DP=65;ExcessHet=3.0103;FS=3.322;MLEAC=1;MLEAF=0.500;MQ=43.27;MQRankSum=-2.870;QD=2.57;ReadPosRankSum=-2.469;SOR=0.595;ANN=G|intron_variant|MODIFIER|sm|FBgn0003435|transcript|FBtr0308790|protein_coding|8/10|c.1041+544_1041+578delTGCTAGAGGGAACCGCCTCGGGACAGCAATCAGTG||||||,G|intron_variant|MODIFIER|sm|FBgn0003435|transcript|FBtr0310331|prot…	GT:AD:DP:GQ:PL	0/1:56,9:65:99:204,0,16185
2R	19535801	19537905	Unspecified_VT19298	2R	19537315	.	GCCAATCCAAC	G	253.73	.	AC=1;AF=0.500;AN=2;BaseQRankSum=-1.055;ClippingRankSum=0.000;DP=54;ExcessHet=3.0103;FS=1.431;MLEAC=1;MLEAF=0.500;MQ=42.56;MQRankSum=-2.163;QD=4.88;ReadPosRankSum=2.077;SOR=0.426;ANN=G|intron_variant|MODIFIER|sm|FBgn0003435|transcript|FBtr0308790|protein_coding|8/10|c.1041+451_1041+460delGTTGGATTGG||||||,G|intron_variant|MODIFIER|sm|FBgn0003435|transcript|FBtr0310331|protein_coding|8/10|c.912+451_…	GT:AD:DP:GQ:PL	0/1:43,9:52:99:291,0,1775
2R	19535801	19537905	Unspecified_VT19298	2R	19537325	.	C	CTTTT	256.73	.	AC=1;AF=0.500;AN=2;BaseQRankSum=2.491;ClippingRankSum=0.000;DP=52;ExcessHet=3.0103;FS=1.402;MLEAC=1;MLEAF=0.500;MQ=42.51;MQRankSum=-2.112;QD=5.03;ReadPosRankSum=2.152;SOR=0.452;ANN=CTTTT|intron_variant|MODIFIER|sm|FBgn0003435|transcript|FBtr0308790|protein_coding|8/10|c.1041+450_1041+451insAAAA||||||,CTTTT|intron_variant|MODIFIER|sm|FBgn0003435|transcript|FBtr0310331|protein_coding|8/10|c.912+450…	GT:AD:DP:GQ:PL	0/1:42,9:51:99:294,0,1733
2R	19535801	19537905	Unspecified_VT19298	2R	19537352	.	C	T	167.77	.	AC=1;AF=0.500;AN=2;BaseQRankSum=2.019;ClippingRankSum=0.000;DP=55;ExcessHet=3.0103;FS=0.000;MLEAC=1;MLEAF=0.500;MQ=43.07;MQRankSum=-1.631;QD=3.11;ReadPosRankSum=-0.951;SOR=0.687;ANN=T|intron_variant|MODIFIER|sm|FBgn0003435|transcript|FBtr0308790|protein_coding|8/10|c.1041+424G>A||||||,T|intron_variant|MODIFIER|sm|FBgn0003435|transcript|FBtr0310331|protein_coding|8/10|c.912+424G>A||||||,T|intron_v…	GT:AD:DP:GQ:PL	0/1:41,13:54:99:196,0,885
2R	19535801	19537905	Unspecified_VT19298	2R	19537466	.	CTTTTT	C	172.73	.	AC=1;AF=0.500;AN=2;BaseQRankSum=0.209;ClippingRankSum=0.000;DP=50;ExcessHet=3.0103;FS=1.524;MLEAC=1;MLEAF=0.500;MQ=43.19;MQRankSum=-1.248;QD=3.45;ReadPosRankSum=-0.053;SOR=1.179;ANN=C|intron_variant|MODIFIER|sm|FBgn0003435|transcript|FBtr0308790|protein_coding|8/10|c.1041+305_1041+309delAAAAA||||||,C|intron_variant|MODIFIER|sm|FBgn0003435|transcript|FBtr0310331|protein_coding|8/10|c.912+305_912+3…	GT:AD:DP:GQ:PL	0/1:42,8:50:99:210,0,1739
2R	19535801	19537905	Unspecified_VT19298	2R	19537626	.	A	T	129.77	.	AC=1;AF=0.500;AN=2;BaseQRankSum=0.109;ClippingRankSum=0.000;DP=47;ExcessHet=3.0103;FS=3.601;MLEAC=1;MLEAF=0.500;MQ=45.60;MQRankSum=-2.504;QD=2.76;ReadPosRankSum=0.599;SOR=1.460;ANN=T|intron_variant|MODIFIER|sm|FBgn0003435|transcript|FBtr0308790|protein_coding|8/10|c.1041+150T>A||||||,T|intron_variant|MODIFIER|sm|FBgn0003435|transcript|FBtr0310331|protein_coding|8/10|c.912+150T>A||||||,T|intron_va…	GT:AD:DP:GQ:PL	0/1:40,7:47:99:158,0,1659
2R	19535801	19537905	Unspecified_VT19298	2R	19537634	.	G	GTGTGTGTGTGTGTGT	127.73	.	AC=1;AF=0.500;AN=2;BaseQRankSum=-0.787;ClippingRankSum=0.000;DP=45;ExcessHet=3.0103;FS=6.533;MLEAC=1;MLEAF=0.500;MQ=45.37;MQRankSum=-2.494;QD=2.84;ReadPosRankSum=0.752;SOR=2.043;ANN=GTGTGTGTGTGTGTGT|intron_variant|MODIFIER|sm|FBgn0003435|transcript|FBtr0308790|protein_coding|8/10|c.1041+141_1041+142insACACACACACACACA||||||,GTGTGTGTGTGTGTGT|intron_variant|MODIFIER|sm|FBgn0003435|transcript|FBtr031…	GT:AD:DP:GQ:PL	0/1:39,6:45:99:165,0,1575
2R	19536834	19537335	Unspecified_STARR-OSC-4267	2R	19537002	.	C	T	44.77	.	AC=1;AF=0.500;AN=2;BaseQRankSum=1.167;ClippingRankSum=0.000;DP=51;ExcessHet=3.0103;FS=5.800;MLEAC=1;MLEAF=0.500;MQ=43.32;MQRankSum=-3.682;QD=0.91;ReadPosRankSum=0.216;SOR=0.985;ANN=T|intron_variant|MODIFIER|sm|FBgn0003435|transcript|FBtr0308790|protein_coding|8/10|c.1041+774G>A||||||,T|intron_variant|MODIFIER|sm|FBgn0003435|transcript|FBtr0310331|protein_coding|8/10|c.912+774G>A||||||,T|intron_va…	GT:AD:DP:GQ:PL	0/1:41,8:49:73:73,0,928
2R	19536834	19537335	Unspecified_STARR-OSC-4267	2R	19537195	.	CT	C	202.73	.	AC=1;AF=0.500;AN=2;BaseQRankSum=0.859;ClippingRankSum=0.000;DP=54;ExcessHet=3.0103;FS=5.935;MLEAC=1;MLEAF=0.500;MQ=43.30;MQRankSum=-3.468;QD=3.83;ReadPosRankSum=-2.287;SOR=0.515;ANN=C|intron_variant|MODIFIER|sm|FBgn0003435|transcript|FBtr0308790|protein_coding|8/10|c.1041+580delA||||||,C|intron_variant|MODIFIER|sm|FBgn0003435|transcript|FBtr0310331|protein_coding|8/10|c.912+580delA||||||,C|intron…	GT:AD:DP:GQ:PL	0/1:44,9:53:99:240,0,13847
2R	19536834	19537335	Unspecified_STARR-OSC-4267	2R	19537197	.	GCACTGATTGCTGTCCCGAGGCGGTTCCCTCTAGCA	G	166.73	.	AC=1;AF=0.500;AN=2;BaseQRankSum=-0.331;ClippingRankSum=0.000;DP=65;ExcessHet=3.0103;FS=3.322;MLEAC=1;MLEAF=0.500;MQ=43.27;MQRankSum=-2.870;QD=2.57;ReadPosRankSum=-2.469;SOR=0.595;ANN=G|intron_variant|MODIFIER|sm|FBgn0003435|transcript|FBtr0308790|protein_coding|8/10|c.1041+544_1041+578delTGCTAGAGGGAACCGCCTCGGGACAGCAATCAGTG||||||,G|intron_variant|MODIFIER|sm|FBgn0003435|transcript|FBtr0310331|prot…	GT:AD:DP:GQ:PL	0/1:56,9:65:99:204,0,16185
2R	19536834	19537335	Unspecified_STARR-OSC-4267	2R	19537315	.	GCCAATCCAAC	G	253.73	.	AC=1;AF=0.500;AN=2;BaseQRankSum=-1.055;ClippingRankSum=0.000;DP=54;ExcessHet=3.0103;FS=1.431;MLEAC=1;MLEAF=0.500;MQ=42.56;MQRankSum=-2.163;QD=4.88;ReadPosRankSum=2.077;SOR=0.426;ANN=G|intron_variant|MODIFIER|sm|FBgn0003435|transcript|FBtr0308790|protein_coding|8/10|c.1041+451_1041+460delGTTGGATTGG||||||,G|intron_variant|MODIFIER|sm|FBgn0003435|transcript|FBtr0310331|protein_coding|8/10|c.912+451_…	GT:AD:DP:GQ:PL	0/1:43,9:52:99:291,0,1775
2R	19536834	19537335	Unspecified_STARR-OSC-4267	2R	19537325	.	C	CTTTT	256.73	.	AC=1;AF=0.500;AN=2;BaseQRankSum=2.491;ClippingRankSum=0.000;DP=52;ExcessHet=3.0103;FS=1.402;MLEAC=1;MLEAF=0.500;MQ=42.51;MQRankSum=-2.112;QD=5.03;ReadPosRankSum=2.152;SOR=0.452;ANN=CTTTT|intron_variant|MODIFIER|sm|FBgn0003435|transcript|FBtr0308790|protein_coding|8/10|c.1041+450_1041+451insAAAA||||||,CTTTT|intron_variant|MODIFIER|sm|FBgn0003435|transcript|FBtr0310331|protein_coding|8/10|c.912+450…	GT:AD:DP:GQ:PL	0/1:42,9:51:99:294,0,1733
2R	19537064	19537312	Unspecified_dev6389	2R	19537195	.	CT	C	202.73	.	AC=1;AF=0.500;AN=2;BaseQRankSum=0.859;ClippingRankSum=0.000;DP=54;ExcessHet=3.0103;FS=5.935;MLEAC=1;MLEAF=0.500;MQ=43.30;MQRankSum=-3.468;QD=3.83;ReadPosRankSum=-2.287;SOR=0.515;ANN=C|intron_variant|MODIFIER|sm|FBgn0003435|transcript|FBtr0308790|protein_coding|8/10|c.1041+580delA||||||,C|intron_variant|MODIFIER|sm|FBgn0003435|transcript|FBtr0310331|protein_coding|8/10|c.912+580delA||||||,C|intron…	GT:AD:DP:GQ:PL	0/1:44,9:53:99:240,0,13847
2R	19537064	19537312	Unspecified_dev6389	2R	19537197	.	GCACTGATTGCTGTCCCGAGGCGGTTCCCTCTAGCA	G	166.73	.	AC=1;AF=0.500;AN=2;BaseQRankSum=-0.331;ClippingRankSum=0.000;DP=65;ExcessHet=3.0103;FS=3.322;MLEAC=1;MLEAF=0.500;MQ=43.27;MQRankSum=-2.870;QD=2.57;ReadPosRankSum=-2.469;SOR=0.595;ANN=G|intron_variant|MODIFIER|sm|FBgn0003435|transcript|FBtr0308790|protein_coding|8/10|c.1041+544_1041+578delTGCTAGAGGGAACCGCCTCGGGACAGCAATCAGTG||||||,G|intron_variant|MODIFIER|sm|FBgn0003435|transcript|FBtr0310331|prot…	GT:AD:DP:GQ:PL	0/1:56,9:65:99:204,0,16185
2R	19574455	19576611	Unspecified_VT19320	2R	19575422	.	G	C	93.77	.	AC=1;AF=0.500;AN=2;BaseQRankSum=-1.252;ClippingRankSum=0.000;DP=67;ExcessHet=3.0103;FS=3.285;MLEAC=1;MLEAF=0.500;MQ=44.00;MQRankSum=0.000;QD=1.42;ReadPosRankSum=-0.108;SOR=1.104;ANN=C|intron_variant|MODIFIER|sm|FBgn0003435|transcript|FBtr0308790|protein_coding|3/10|c.289-1096C>G||||||,C|intron_variant|MODIFIER|sm|FBgn0003435|transcript|FBtr0310331|protein_coding|3/10|c.289-1096C>G||||||,C|intron_…	GT:AD:DP:GQ:PL	0/1:58,8:66:99:122,0,2395
2R	19574455	19576611	Unspecified_VT19320	2R	19575435	.	TG	T	54.73	.	AC=1;AF=0.500;AN=2;BaseQRankSum=-0.235;ClippingRankSum=0.000;DP=68;ExcessHet=3.0103;FS=1.493;MLEAC=1;MLEAF=0.500;MQ=44.00;MQRankSum=0.000;QD=0.82;ReadPosRankSum=0.031;SOR=0.893;ANN=T|intron_variant|MODIFIER|sm|FBgn0003435|transcript|FBtr0308790|protein_coding|3/10|c.289-1110delC||||||,T|intron_variant|MODIFIER|sm|FBgn0003435|transcript|FBtr0310331|protein_coding|3/10|c.289-1110delC||||||,T|intron…	GT:AD:DP:GQ:PL	0/1:60,7:67:92:92,0,2520
2R	19574455	19576611	Unspecified_VT19320	2R	19575442	.	A	G	39.77	.	AC=1;AF=0.500;AN=2;BaseQRankSum=-0.591;ClippingRankSum=0.000;DP=66;ExcessHet=3.0103;FS=0.000;MLEAC=1;MLEAF=0.500;MQ=44.00;MQRankSum=0.000;QD=0.60;ReadPosRankSum=0.539;SOR=0.518;ANN=G|intron_variant|MODIFIER|sm|FBgn0003435|transcript|FBtr0308790|protein_coding|3/10|c.289-1116T>C||||||,G|intron_variant|MODIFIER|sm|FBgn0003435|transcript|FBtr0310331|protein_coding|3/10|c.289-1116T>C||||||,G|intron_v…	GT:AD:DP:GQ:PL	0/1:60,6:66:68:68,0,2527
2R	19612113	19614289	Unspecified_VT19340	2R	19612221	.	C	G	62.74	.	AC=2;AF=1.00;AN=2;DP=2;ExcessHet=3.0103;FS=0.000;MLEAC=2;MLEAF=1.00;MQ=44.00;QD=31.37;SOR=0.693;ANN=G|intron_variant|MODIFIER|sm|FBgn0003435|transcript|FBtr0308790|protein_coding|2/10|c.151-11202G>C||||||,G|intron_variant|MODIFIER|sm|FBgn0003435|transcript|FBtr0310331|protein_coding|2/10|c.151-11202G>C||||||,G|intron_variant|MODIFIER|sm|FBgn0003435|transcript|FBtr0304656|protein_coding|2/10|c.151…	GT:AD:DP:GQ:PL	1/1:0,2:2:6:90,6,0
2R	19612113	19614289	Unspecified_VT19340	2R	19612222	.	C	G	62.74	.	AC=2;AF=1.00;AN=2;DP=2;ExcessHet=3.0103;FS=0.000;MLEAC=2;MLEAF=1.00;MQ=44.00;QD=31.37;SOR=0.693;ANN=G|intron_variant|MODIFIER|sm|FBgn0003435|transcript|FBtr0308790|protein_coding|2/10|c.151-11203G>C||||||,G|intron_variant|MODIFIER|sm|FBgn0003435|transcript|FBtr0310331|protein_coding|2/10|c.151-11203G>C||||||,G|intron_variant|MODIFIER|sm|FBgn0003435|transcript|FBtr0304656|protein_coding|2/10|c.151…	GT:AD:DP:GQ:PL	1/1:0,2:2:6:90,6,0
2R	19619005	19621203	Unspecified_VT19344	2R	19619936	.	G	A	41.77	.	AC=1;AF=0.500;AN=2;BaseQRankSum=0.950;ClippingRankSum=0.000;DP=60;ExcessHet=3.0103;FS=1.420;MLEAC=1;MLEAF=0.500;MQ=43.97;MQRankSum=0.467;QD=0.70;ReadPosRankSum=0.291;SOR=0.754;ANN=A|intron_variant|MODIFIER|sm|FBgn0003435|transcript|FBtr0308790|protein_coding|2/10|c.150+8545C>T||||||,A|intron_variant|MODIFIER|sm|FBgn0003435|transcript|FBtr0310331|protein_coding|2/10|c.150+8545C>T||||||,A|intron_va…	GT:AD:DP:GQ:PL	0/1:51,9:60:70:70,0,1124
2R	19619005	19621203	Unspecified_VT19344	2R	19620163	.	CAAA	C	46.73	.	AC=1;AF=0.500;AN=2;BaseQRankSum=2.451;ClippingRankSum=0.000;DP=53;ExcessHet=3.0103;FS=0.000;MLEAC=1;MLEAF=0.500;MQ=43.91;MQRankSum=0.000;QD=0.95;ReadPosRankSum=1.588;SOR=0.422;ANN=C|intron_variant|MODIFIER|sm|FBgn0003435|transcript|FBtr0308790|protein_coding|2/10|c.150+8315_150+8317delTTT||||||,C|intron_variant|MODIFIER|sm|FBgn0003435|transcript|FBtr0310331|protein_coding|2/10|c.150+8315_150+8317…	GT:AD:DP:GQ:PL	0/1:42,7:49:84:84,0,1312
2R	19619980	19620481	Unspecified_STARR-S2-3726	2R	19705981	.	T	C	30.77	.	AC=1;AF=0.500;AN=2;BaseQRankSum=-0.418;ClippingRankSum=0.000;DP=69;ExcessHet=3.0103;FS=0.000;MLEAC=1;MLEAF=0.500;MQ=43.66;MQRankSum=-1.054;QD=0.45;ReadPosRankSum=1.459;SOR=0.663;ANN=C|upstream_gene_variant|MODIFIER|Obp56c|FBgn0046879|transcript|FBtr0086479|protein_coding||c.-4913A>G|||||4857|,C|upstream_gene_variant|MODIFIER|Obp56d|FBgn0034470|transcript|FBtr0086477|protein_coding||c.-2231A>G||||…	GT:AD:DP:GQ:PL	0/1:63,6:69:59:59,0,2669
2R	19703748	19706749	Obp56d_prom	2R	19705981	.	T	C	30.77	.	AC=1;AF=0.500;AN=2;BaseQRankSum=-0.418;ClippingRankSum=0.000;DP=69;ExcessHet=3.0103;FS=0.000;MLEAC=1;MLEAF=0.500;MQ=43.66;MQRankSum=-1.054;QD=0.45;ReadPosRankSum=1.459;SOR=0.663;ANN=C|upstream_gene_variant|MODIFIER|Obp56c|FBgn0046879|transcript|FBtr0086479|protein_coding||c.-4913A>G|||||4857|,C|upstream_gene_variant|MODIFIER|Obp56d|FBgn0034470|transcript|FBtr0086477|protein_coding||c.-2231A>G||||…	GT:AD:DP:GQ:PL	0/1:63,6:69:59:59,0,2669
2R	19703748	19706749	Obp56d_prom	2R	19706002	.	A	AT	53.73	.	AC=1;AF=0.500;AN=2;BaseQRankSum=0.042;ClippingRankSum=0.000;DP=68;ExcessHet=3.0103;FS=0.000;MLEAC=1;MLEAF=0.500;MQ=43.65;MQRankSum=-1.818;QD=0.79;ReadPosRankSum=0.676;SOR=0.903;ANN=AT|upstream_gene_variant|MODIFIER|Obp56c|FBgn0046879|transcript|FBtr0086479|protein_coding||c.-4935_-4934insA|||||4879|,AT|upstream_gene_variant|MODIFIER|Obp56d|FBgn0034470|transcript|FBtr0086477|protein_coding||c.-225…	GT:AD:DP:GQ:PL	0/1:61,7:68:91:91,0,2420
2R	19703748	19706749	Obp56d_prom	2R	19706047	.	C	T	87.77	.	AC=1;AF=0.500;AN=2;BaseQRankSum=1.182;ClippingRankSum=0.000;DP=64;ExcessHet=3.0103;FS=1.616;MLEAC=1;MLEAF=0.500;MQ=43.48;MQRankSum=-2.812;QD=1.37;ReadPosRankSum=-0.452;SOR=0.743;ANN=T|upstream_gene_variant|MODIFIER|Obp56c|FBgn0046879|transcript|FBtr0086479|protein_coding||c.-4979G>A|||||4923|,T|upstream_gene_variant|MODIFIER|Obp56d|FBgn0034470|transcript|FBtr0086477|protein_coding||c.-2297G>A||||…	GT:AD:DP:GQ:PL	0/1:57,7:64:99:116,0,2456
2R	19703748	19706749	Obp56d_prom	2R	19706058	.	A	G	99.77	.	AC=1;AF=0.500;AN=2;BaseQRankSum=-0.185;ClippingRankSum=0.000;DP=60;ExcessHet=3.0103;FS=3.433;MLEAC=1;MLEAF=0.500;MQ=43.48;MQRankSum=-2.811;QD=1.66;ReadPosRankSum=-1.002;SOR=0.732;ANN=G|upstream_gene_variant|MODIFIER|Obp56c|FBgn0046879|transcript|FBtr0086479|protein_coding||c.-4990T>C|||||4934|,G|upstream_gene_variant|MODIFIER|Obp56d|FBgn0034470|transcript|FBtr0086477|protein_coding||c.-2308T>C|||…	GT:AD:DP:GQ:PL	0/1:53,7:60:99:128,0,2288
2R	19703748	19706749	Obp56d_prom	2R	19706064	2R_19706064_SNP	A	C	57.77	.	AC=1;AF=0.500;AN=2;BaseQRankSum=1.873;ClippingRankSum=0.000;DB;DP=61;ExcessHet=3.0103;FS=0.000;MLEAC=1;MLEAF=0.500;MQ=43.52;MQRankSum=-3.474;QD=0.95;ReadPosRankSum=-0.157;SOR=0.425;ANN=C|upstream_gene_variant|MODIFIER|Obp56c|FBgn0046879|transcript|FBtr0086479|protein_coding||c.-4996T>G|||||4940|,C|upstream_gene_variant|MODIFIER|Obp56d|FBgn0034470|transcript|FBtr0086477|protein_coding||c.-2314T>G|…	GT:AD:DP:GQ:PL	0/1:55,6:61:86:86,0,2291
2R	19703748	19706749	Obp56d_prom	2R	19706066	.	A	T	54.77	.	AC=1;AF=0.500;AN=2;BaseQRankSum=2.179;ClippingRankSum=0.000;DP=60;ExcessHet=3.0103;FS=1.635;MLEAC=1;MLEAF=0.500;MQ=43.51;MQRankSum=-3.433;QD=0.91;ReadPosRankSum=-0.197;SOR=0.396;ANN=T|upstream_gene_variant|MODIFIER|Obp56c|FBgn0046879|transcript|FBtr0086479|protein_coding||c.-4998T>A|||||4942|,T|upstream_gene_variant|MODIFIER|Obp56d|FBgn0034470|transcript|FBtr0086477|protein_coding||c.-2316T>A||||…	GT:AD:DP:GQ:PL	0/1:54,6:60:83:83,0,2317
2R	19771233	19776618	Or56a_FV14	2R	19774627	.	G	A	45.77	.	AC=1;AF=0.500;AN=2;BaseQRankSum=1.755;ClippingRankSum=0.000;DP=51;ExcessHet=3.0103;FS=6.016;MLEAC=1;MLEAF=0.500;MQ=43.94;MQRankSum=0.491;QD=0.92;ReadPosRankSum=-1.736;SOR=1.837;ANN=A|upstream_gene_variant|MODIFIER|Or56a|FBgn0034473|transcript|FBtr0086344|protein_coding||c.-3394C>T|||||3394|,A|upstream_gene_variant|MODIFIER|FBti0018993|FBti0018993|transcript|FBti0018993-RA|pseudogene||n.-2025G>A||…	GT:AD:DP:GQ:PL	0/1:42,8:50:74:74,0,979
2R	19771233	19776618	Or56a_FV14	2R	19774978	.	C	T	119.77	.	AC=1;AF=0.500;AN=2;BaseQRankSum=-2.570;ClippingRankSum=0.000;DP=57;ExcessHet=3.0103;FS=3.655;MLEAC=1;MLEAF=0.500;MQ=43.71;MQRankSum=-2.654;QD=2.14;ReadPosRankSum=0.000;SOR=1.547;ANN=T|upstream_gene_variant|MODIFIER|Or56a|FBgn0034473|transcript|FBtr0086344|protein_coding||c.-3745G>A|||||3745|,T|upstream_gene_variant|MODIFIER|FBti0018993|FBti0018993|transcript|FBti0018993-RA|pseudogene||n.-1674C>T|…	GT:AD:DP:GQ:PL	0/1:49,7:56:99:148,0,2005
2R	19771233	19776618	Or56a_FV14	2R	19774984	.	T	C	97.77	.	AC=1;AF=0.500;AN=2;BaseQRankSum=1.567;ClippingRankSum=0.000;DP=58;ExcessHet=3.0103;FS=9.148;MLEAC=1;MLEAF=0.500;MQ=43.63;MQRankSum=-2.167;QD=1.72;ReadPosRankSum=0.164;SOR=2.443;ANN=C|upstream_gene_variant|MODIFIER|Or56a|FBgn0034473|transcript|FBtr0086344|protein_coding||c.-3751A>G|||||3751|,C|upstream_gene_variant|MODIFIER|FBti0018993|FBti0018993|transcript|FBti0018993-RA|pseudogene||n.-1668T>C||…	GT:AD:DP:GQ:PL	0/1:50,7:57:99:126,0,1987
2R	19771233	19776618	Or56a_FV14	2R	19776317	.	CACACACTCA	C	123.73	.	AC=1;AF=0.500;AN=2;BaseQRankSum=-3.311;ClippingRankSum=0.000;DP=51;ExcessHet=3.0103;FS=7.306;MLEAC=1;MLEAF=0.500;MQ=43.53;MQRankSum=-1.518;QD=2.43;ReadPosRankSum=-0.453;SOR=0.541;ANN=C|upstream_gene_variant|MODIFIER|FBti0018993|FBti0018993|transcript|FBti0018993-RA|pseudogene||n.-334_-326delACACACTCA|||||334|,C|intergenic_region|MODIFIER|Or56a-FBti0018993|FBgn0034473-FBti0018993|intergenic_region…	GT:AD:DP:GQ:PL	0/1:44,7:51:99:161,0,1826
2R	19771236	19776522	Or56a_C31	2R	19774627	.	G	A	45.77	.	AC=1;AF=0.500;AN=2;BaseQRankSum=1.755;ClippingRankSum=0.000;DP=51;ExcessHet=3.0103;FS=6.016;MLEAC=1;MLEAF=0.500;MQ=43.94;MQRankSum=0.491;QD=0.92;ReadPosRankSum=-1.736;SOR=1.837;ANN=A|upstream_gene_variant|MODIFIER|Or56a|FBgn0034473|transcript|FBtr0086344|protein_coding||c.-3394C>T|||||3394|,A|upstream_gene_variant|MODIFIER|FBti0018993|FBti0018993|transcript|FBti0018993-RA|pseudogene||n.-2025G>A||…	GT:AD:DP:GQ:PL	0/1:42,8:50:74:74,0,979
2R	19771236	19776522	Or56a_C31	2R	19774978	.	C	T	119.77	.	AC=1;AF=0.500;AN=2;BaseQRankSum=-2.570;ClippingRankSum=0.000;DP=57;ExcessHet=3.0103;FS=3.655;MLEAC=1;MLEAF=0.500;MQ=43.71;MQRankSum=-2.654;QD=2.14;ReadPosRankSum=0.000;SOR=1.547;ANN=T|upstream_gene_variant|MODIFIER|Or56a|FBgn0034473|transcript|FBtr0086344|protein_coding||c.-3745G>A|||||3745|,T|upstream_gene_variant|MODIFIER|FBti0018993|FBti0018993|transcript|FBti0018993-RA|pseudogene||n.-1674C>T|…	GT:AD:DP:GQ:PL	0/1:49,7:56:99:148,0,2005
2R	19771236	19776522	Or56a_C31	2R	19774984	.	T	C	97.77	.	AC=1;AF=0.500;AN=2;BaseQRankSum=1.567;ClippingRankSum=0.000;DP=58;ExcessHet=3.0103;FS=9.148;MLEAC=1;MLEAF=0.500;MQ=43.63;MQRankSum=-2.167;QD=1.72;ReadPosRankSum=0.164;SOR=2.443;ANN=C|upstream_gene_variant|MODIFIER|Or56a|FBgn0034473|transcript|FBtr0086344|protein_coding||c.-3751A>G|||||3751|,C|upstream_gene_variant|MODIFIER|FBti0018993|FBti0018993|transcript|FBti0018993-RA|pseudogene||n.-1668T>C||…	GT:AD:DP:GQ:PL	0/1:50,7:57:99:126,0,1987
2R	19771236	19776522	Or56a_C31	2R	19776317	.	CACACACTCA	C	123.73	.	AC=1;AF=0.500;AN=2;BaseQRankSum=-3.311;ClippingRankSum=0.000;DP=51;ExcessHet=3.0103;FS=7.306;MLEAC=1;MLEAF=0.500;MQ=43.53;MQRankSum=-1.518;QD=2.43;ReadPosRankSum=-0.453;SOR=0.541;ANN=C|upstream_gene_variant|MODIFIER|FBti0018993|FBti0018993|transcript|FBti0018993-RA|pseudogene||n.-334_-326delACACACTCA|||||334|,C|intergenic_region|MODIFIER|Or56a-FBti0018993|FBgn0034473-FBti0018993|intergenic_region…	GT:AD:DP:GQ:PL	0/1:44,7:51:99:161,0,1826
2R	19806419	19808577	Unspecified_VT19422	2R	19807670	.	C	T	101.77	.	AC=1;AF=0.500;AN=2;BaseQRankSum=2.673;ClippingRankSum=0.000;DP=43;ExcessHet=3.0103;FS=21.621;MLEAC=1;MLEAF=0.500;MQ=44.00;MQRankSum=0.000;QD=2.37;ReadPosRankSum=-0.019;SOR=3.024;ANN=T|intergenic_region|MODIFIER|tRNA:Lys-CTT-1-11-Obp56h|FBgn0011897-FBgn0034475|intergenic_region|FBgn0011897-FBgn0034475|||n.19807670C>T||||||	GT:AD:DP:GQ:PL	0/1:34,9:43:99:130,0,780
2R	19819409	19821552	Toll-7_VT19429	2R	19821188	.	T	TG	36.73	.	AC=1;AF=0.500;AN=2;BaseQRankSum=2.634;ClippingRankSum=0.000;DP=45;ExcessHet=3.0103;FS=0.000;MLEAC=1;MLEAF=0.500;MQ=44.00;MQRankSum=0.000;QD=0.82;ReadPosRankSum=0.234;SOR=0.873;ANN=TG|downstream_gene_variant|MODIFIER|Obp56h|FBgn0034475|transcript|FBtr0086335|protein_coding||c.*5149_*5150insG|||||4985|,TG|intergenic_region|MODIFIER|Obp56h-Toll-7|FBgn0034475-FBgn0034476|intergenic_region|FBgn0034475…	GT:AD:DP:GQ:PL	0/1:39,6:45:74:74,0,1154
2R	19823890	19824391	Unspecified_STARR-S2-1867	2R	19823973	.	C	T	77.77	.	AC=1;AF=0.500;AN=2;BaseQRankSum=0.961;ClippingRankSum=0.000;DP=60;ExcessHet=3.0103;FS=0.000;MLEAC=1;MLEAF=0.500;MQ=43.97;MQRankSum=-2.068;QD=1.30;ReadPosRankSum=-0.544;SOR=0.725;ANN=T|upstream_gene_variant|MODIFIER|Toll-7|FBgn0034476|transcript|FBtr0086336|protein_coding||c.-2932C>T|||||2605|,T|intergenic_region|MODIFIER|Obp56h-Toll-7|FBgn0034475-FBgn0034476|intergenic_region|FBgn0034475-FBgn0034…	GT:AD:DP:GQ:PL	0/1:49,11:60:99:106,0,1081
2R	19823933	19824434	Unspecified_STARR-OSC-4447	2R	19823973	.	C	T	77.77	.	AC=1;AF=0.500;AN=2;BaseQRankSum=0.961;ClippingRankSum=0.000;DP=60;ExcessHet=3.0103;FS=0.000;MLEAC=1;MLEAF=0.500;MQ=43.97;MQRankSum=-2.068;QD=1.30;ReadPosRankSum=-0.544;SOR=0.725;ANN=T|upstream_gene_variant|MODIFIER|Toll-7|FBgn0034476|transcript|FBtr0086336|protein_coding||c.-2932C>T|||||2605|,T|intergenic_region|MODIFIER|Obp56h-Toll-7|FBgn0034475-FBgn0034476|intergenic_region|FBgn0034475-FBgn0034…	GT:AD:DP:GQ:PL	0/1:49,11:60:99:106,0,1081
2R	20053882	20054381	Unspecified_Kc167-ST_2098_Induced053	2R	20053975	.	G	T	62.77	.	AC=1;AF=0.500;AN=2;BaseQRankSum=-1.117;ClippingRankSum=0.000;DP=60;ExcessHet=3.0103;FS=0.000;MLEAC=1;MLEAF=0.500;MQ=44.00;MQRankSum=0.000;QD=1.05;ReadPosRankSum=-0.347;SOR=0.693;ANN=T|upstream_gene_variant|MODIFIER|lncRNA:CR44631|FBgn0265842|transcript|FBtr0342683|lincRNA||n.-4120G>T|||||4120|,T|intergenic_region|MODIFIER|lncRNA:CR44630-lncRNA:CR44631|FBgn0265841-FBgn0265842|intergenic_region|FBg…	GT:AD:DP:GQ:PL	0/1:50,10:60:91:91,0,1195
2R	20134105	20134605	Unspecified_Kc167-AF_2103	2R	20134462	.	G	A	37.77	.	AC=1;AF=0.500;AN=2;BaseQRankSum=1.263;ClippingRankSum=0.000;DP=44;ExcessHet=3.0103;FS=9.583;MLEAC=1;MLEAF=0.500;MQ=43.33;MQRankSum=0.676;QD=0.88;ReadPosRankSum=-0.424;SOR=1.468;ANN=A|upstream_gene_variant|MODIFIER|lncRNA:CR44635|FBgn0265846|transcript|FBtr0342687|lincRNA||n.-2936G>A|||||2936|,A|upstream_gene_variant|MODIFIER|lncRNA:CR44636|FBgn0265847|transcript|FBtr0342688|lincRNA||n.-3432G>A|||…	GT:AD:DP:GQ:PL	0/1:36,7:43:66:66,0,857
2R	20226185	20228341	Unspecified_VT19643	2R	20226351	.	G	T	84.77	.	AC=1;AF=0.500;AN=2;BaseQRankSum=1.270;ClippingRankSum=0.000;DP=63;ExcessHet=3.0103;FS=1.649;MLEAC=1;MLEAF=0.500;MQ=42.90;MQRankSum=-0.486;QD=1.35;ReadPosRankSum=0.094;SOR=0.385;ANN=T|upstream_gene_variant|MODIFIER|lncRNA:CR45423|FBgn0266972|transcript|FBtr0345870|lincRNA||n.-4194C>A|||||4194|,T|upstream_gene_variant|MODIFIER|tRNA:Gly-GCC-1-10|FBgn0011869|transcript|FBtr0086312|protein_coding||c.-…	GT:AD:DP:GQ:PL	0/1:57,6:63:99:113,0,2498
2R	20226185	20228341	Unspecified_VT19643	2R	20226356	.	T	A	63.77	.	AC=1;AF=0.500;AN=2;BaseQRankSum=0.547;ClippingRankSum=0.000;DP=58;ExcessHet=3.0103;FS=0.000;MLEAC=1;MLEAF=0.500;MQ=43.00;MQRankSum=-0.736;QD=1.10;ReadPosRankSum=-0.192;SOR=0.495;ANN=A|upstream_gene_variant|MODIFIER|lncRNA:CR45423|FBgn0266972|transcript|FBtr0345870|lincRNA||n.-4199A>T|||||4199|,A|upstream_gene_variant|MODIFIER|tRNA:Gly-GCC-1-10|FBgn0011869|transcript|FBtr0086312|protein_coding||c.…	GT:AD:DP:GQ:PL	0/1:52,6:58:92:92,0,2207
2R	20226185	20228341	Unspecified_VT19643	2R	20226358	.	C	T	60.77	.	AC=1;AF=0.500;AN=2;BaseQRankSum=1.152;ClippingRankSum=0.000;DP=58;ExcessHet=3.0103;FS=0.000;MLEAC=1;MLEAF=0.500;MQ=43.00;MQRankSum=-0.736;QD=1.05;ReadPosRankSum=-0.089;SOR=0.556;ANN=T|upstream_gene_variant|MODIFIER|lncRNA:CR45423|FBgn0266972|transcript|FBtr0345870|lincRNA||n.-4201G>A|||||4201|,T|upstream_gene_variant|MODIFIER|tRNA:Gly-GCC-1-10|FBgn0011869|transcript|FBtr0086312|protein_coding||c.…	GT:AD:DP:GQ:PL	0/1:52,6:58:89:89,0,2249
2R	20251757	20253850	Unspecified_VT19658	2R	20251968	.	C	A	49.77	.	AC=1;AF=0.500;AN=2;BaseQRankSum=1.751;ClippingRankSum=0.000;DP=50;ExcessHet=3.0103;FS=3.409;MLEAC=1;MLEAF=0.500;MQ=43.96;MQRankSum=0.491;QD=1.00;ReadPosRankSum=-1.160;SOR=1.080;ANN=A|upstream_gene_variant|MODIFIER|ppk6|FBgn0034489|transcript|FBtr0086321|protein_coding||c.-4461G>T|||||4344|,A|downstream_gene_variant|MODIFIER|Ate1|FBgn0025720|transcript|FBtr0336634|protein_coding||c.*3078G>T|||||29…	GT:AD:DP:GQ:PL	0/1:42,8:50:78:78,0,1684
2R	20364876	20367185	Unspecified_VT19713	2R	20366783	.	T	A	357.77	.	AC=1;AF=0.500;AN=2;BaseQRankSum=-2.161;ClippingRankSum=0.000;DP=64;ExcessHet=3.0103;FS=12.104;MLEAC=1;MLEAF=0.500;MQ=43.94;MQRankSum=0.747;QD=5.59;ReadPosRankSum=2.028;SOR=2.110;ANN=A|upstream_gene_variant|MODIFIER|FBti0019027|FBti0019027|transcript|FBti0019027-RA|pseudogene||n.-1784T>A|||||1784|,A|intergenic_region|MODIFIER|FBti0060308-FBti0019027|FBti0060308-FBti0019027|intergenic_region|FBti00…	GT:AD:DP:GQ:PL	0/1:51,13:64:99:386,0,2186
2R	20364876	20367185	Unspecified_VT19713	2R	20366785	.	C	G	363.77	.	AC=1;AF=0.500;AN=2;BaseQRankSum=-2.145;ClippingRankSum=0.000;DP=62;ExcessHet=3.0103;FS=11.737;MLEAC=1;MLEAF=0.500;MQ=43.94;MQRankSum=0.763;QD=5.87;ReadPosRankSum=2.032;SOR=2.123;ANN=G|upstream_gene_variant|MODIFIER|FBti0019027|FBti0019027|transcript|FBti0019027-RA|pseudogene||n.-1782C>G|||||1782|,G|intergenic_region|MODIFIER|FBti0060308-FBti0019027|FBti0060308-FBti0019027|intergenic_region|FBti00…	GT:AD:DP:GQ:PL	0/1:49,13:62:99:392,0,2102
2R	20391226	20395096	side-VIII_GMR91F10	2R	20392429	.	TAAAA	T	91.73	.	AC=1;AF=0.500;AN=2;BaseQRankSum=1.969;ClippingRankSum=0.000;DP=50;ExcessHet=3.0103;FS=7.574;MLEAC=1;MLEAF=0.500;MQ=43.92;MQRankSum=0.540;QD=1.95;ReadPosRankSum=-2.080;SOR=2.260;ANN=T|intergenic_region|MODIFIER|FBti0019027-side-VIII|FBti0019027-FBgn0086604|intergenic_region|FBti0019027-FBgn0086604|||n.20392430_20392433delAAAA||||||	GT:AD:DP:GQ:PL	0/1:41,6:47:99:129,0,1944
2R	20391226	20395096	side-VIII_GMR91F10	2R	20392452	.	G	A	118.77	.	AC=1;AF=0.500;AN=2;BaseQRankSum=2.474;ClippingRankSum=0.000;DP=38;ExcessHet=3.0103;FS=7.454;MLEAC=1;MLEAF=0.500;MQ=43.95;MQRankSum=0.505;QD=3.13;ReadPosRankSum=-1.500;SOR=2.264;ANN=A|intergenic_region|MODIFIER|FBti0019027-side-VIII|FBti0019027-FBgn0086604|intergenic_region|FBti0019027-FBgn0086604|||n.20392452G>A||||||	GT:AD:DP:GQ:PL	0/1:32,6:38:99:147,0,1846
2R	20391226	20395096	side-VIII_GMR91F10	2R	20392651	.	C	G	100.77	.	AC=1;AF=0.500;AN=2;BaseQRankSum=0.000;ClippingRankSum=0.000;DP=44;ExcessHet=3.0103;FS=3.850;MLEAC=1;MLEAF=0.500;MQ=43.93;MQRankSum=0.000;QD=2.34;ReadPosRankSum=1.526;SOR=1.256;ANN=G|intergenic_region|MODIFIER|FBti0019027-side-VIII|FBti0019027-FBgn0086604|intergenic_region|FBti0019027-FBgn0086604|||n.20392651C>G||||||	GT:AD:DP:GQ:PL	0/1:37,6:43:99:129,0,1626
2R	20391226	20395096	side-VIII_GMR91F10	2R	20392655	.	G	A	112.77	.	AC=1;AF=0.500;AN=2;BaseQRankSum=1.236;ClippingRankSum=0.000;DP=43;ExcessHet=3.0103;FS=3.975;MLEAC=1;MLEAF=0.500;MQ=43.93;MQRankSum=0.000;QD=2.68;ReadPosRankSum=1.403;SOR=1.233;ANN=A|intergenic_region|MODIFIER|FBti0019027-side-VIII|FBti0019027-FBgn0086604|intergenic_region|FBti0019027-FBgn0086604|||n.20392655G>A||||||	GT:AD:DP:GQ:PL	0/1:36,6:42:99:141,0,1529
2R	20391845	20394035	Unspecified_VT19723	2R	20392429	.	TAAAA	T	91.73	.	AC=1;AF=0.500;AN=2;BaseQRankSum=1.969;ClippingRankSum=0.000;DP=50;ExcessHet=3.0103;FS=7.574;MLEAC=1;MLEAF=0.500;MQ=43.92;MQRankSum=0.540;QD=1.95;ReadPosRankSum=-2.080;SOR=2.260;ANN=T|intergenic_region|MODIFIER|FBti0019027-side-VIII|FBti0019027-FBgn0086604|intergenic_region|FBti0019027-FBgn0086604|||n.20392430_20392433delAAAA||||||	GT:AD:DP:GQ:PL	0/1:41,6:47:99:129,0,1944
2R	20391845	20394035	Unspecified_VT19723	2R	20392452	.	G	A	118.77	.	AC=1;AF=0.500;AN=2;BaseQRankSum=2.474;ClippingRankSum=0.000;DP=38;ExcessHet=3.0103;FS=7.454;MLEAC=1;MLEAF=0.500;MQ=43.95;MQRankSum=0.505;QD=3.13;ReadPosRankSum=-1.500;SOR=2.264;ANN=A|intergenic_region|MODIFIER|FBti0019027-side-VIII|FBti0019027-FBgn0086604|intergenic_region|FBti0019027-FBgn0086604|||n.20392452G>A||||||	GT:AD:DP:GQ:PL	0/1:32,6:38:99:147,0,1846
2R	20391845	20394035	Unspecified_VT19723	2R	20392651	.	C	G	100.77	.	AC=1;AF=0.500;AN=2;BaseQRankSum=0.000;ClippingRankSum=0.000;DP=44;ExcessHet=3.0103;FS=3.850;MLEAC=1;MLEAF=0.500;MQ=43.93;MQRankSum=0.000;QD=2.34;ReadPosRankSum=1.526;SOR=1.256;ANN=G|intergenic_region|MODIFIER|FBti0019027-side-VIII|FBti0019027-FBgn0086604|intergenic_region|FBti0019027-FBgn0086604|||n.20392651C>G||||||	GT:AD:DP:GQ:PL	0/1:37,6:43:99:129,0,1626
2R	20391845	20394035	Unspecified_VT19723	2R	20392655	.	G	A	112.77	.	AC=1;AF=0.500;AN=2;BaseQRankSum=1.236;ClippingRankSum=0.000;DP=43;ExcessHet=3.0103;FS=3.975;MLEAC=1;MLEAF=0.500;MQ=43.93;MQRankSum=0.000;QD=2.68;ReadPosRankSum=1.403;SOR=1.233;ANN=A|intergenic_region|MODIFIER|FBti0019027-side-VIII|FBti0019027-FBgn0086604|intergenic_region|FBti0019027-FBgn0086604|||n.20392655G>A||||||	GT:AD:DP:GQ:PL	0/1:36,6:42:99:141,0,1529
2R	20402329	20406195	side-VIII_GMR91H05	2R	20405674	.	G	A	197.78	.	AC=2;AF=1.00;AN=2;DP=9;ExcessHet=3.0103;FS=0.000;MLEAC=2;MLEAF=1.00;MQ=44.00;QD=21.98;SOR=1.402;ANN=A|intergenic_region|MODIFIER|FBti0019027-side-VIII|FBti0019027-FBgn0086604|intergenic_region|FBti0019027-FBgn0086604|||n.20405674G>A||||||	GT:AD:DP:GQ:PL	1/1:0,9:9:27:226,27,0
2R	20404308	20406426	Unspecified_VT19730	2R	20405674	.	G	A	197.78	.	AC=2;AF=1.00;AN=2;DP=9;ExcessHet=3.0103;FS=0.000;MLEAC=2;MLEAF=1.00;MQ=44.00;QD=21.98;SOR=1.402;ANN=A|intergenic_region|MODIFIER|FBti0019027-side-VIII|FBti0019027-FBgn0086604|intergenic_region|FBti0019027-FBgn0086604|||n.20405674G>A||||||	GT:AD:DP:GQ:PL	1/1:0,9:9:27:226,27,0
2R	20405661	20409659	side-VIII_GMR92A01	2R	20405674	.	G	A	197.78	.	AC=2;AF=1.00;AN=2;DP=9;ExcessHet=3.0103;FS=0.000;MLEAC=2;MLEAF=1.00;MQ=44.00;QD=21.98;SOR=1.402;ANN=A|intergenic_region|MODIFIER|FBti0019027-side-VIII|FBti0019027-FBgn0086604|intergenic_region|FBti0019027-FBgn0086604|||n.20405674G>A||||||	GT:AD:DP:GQ:PL	1/1:0,9:9:27:226,27,0
2R	20407836	20410038	Unspecified_VT19732	2R	20409769	.	C	T	51.77	.	AC=1;AF=0.500;AN=2;BaseQRankSum=1.664;ClippingRankSum=0.000;DP=62;ExcessHet=3.0103;FS=1.702;MLEAC=1;MLEAF=0.500;MQ=43.97;MQRankSum=0.382;QD=0.83;ReadPosRankSum=-0.460;SOR=1.230;ANN=T|intergenic_region|MODIFIER|FBti0019027-side-VIII|FBti0019027-FBgn0086604|intergenic_region|FBti0019027-FBgn0086604|||n.20409769C>T||||||	GT:AD:DP:GQ:PL	0/1:56,6:62:80:80,0,2358
2R	20408747	20411221	side-VIII_GMR91H04	2R	20409769	.	C	T	51.77	.	AC=1;AF=0.500;AN=2;BaseQRankSum=1.664;ClippingRankSum=0.000;DP=62;ExcessHet=3.0103;FS=1.702;MLEAC=1;MLEAF=0.500;MQ=43.97;MQRankSum=0.382;QD=0.83;ReadPosRankSum=-0.460;SOR=1.230;ANN=T|intergenic_region|MODIFIER|FBti0019027-side-VIII|FBti0019027-FBgn0086604|intergenic_region|FBti0019027-FBgn0086604|||n.20409769C>T||||||	GT:AD:DP:GQ:PL	0/1:56,6:62:80:80,0,2358
2R	20408747	20411221	side-VIII_GMR91H04	2R	20410965	.	A	G	67.77	.	AC=1;AF=0.500;AN=2;BaseQRankSum=-0.952;ClippingRankSum=0.000;DP=44;ExcessHet=3.0103;FS=0.000;MLEAC=1;MLEAF=0.500;MQ=43.69;MQRankSum=-1.605;QD=1.58;ReadPosRankSum=0.948;SOR=0.784;ANN=G|intergenic_region|MODIFIER|FBti0019027-side-VIII|FBti0019027-FBgn0086604|intergenic_region|FBti0019027-FBgn0086604|||n.20410965A>G||||||	GT:AD:DP:GQ:PL	0/1:38,5:43:96:96,0,1581
2R	20408747	20411221	side-VIII_GMR91H04	2R	20410982	.	C	T	64.77	.	AC=1;AF=0.500;AN=2;BaseQRankSum=0.136;ClippingRankSum=0.000;DP=45;ExcessHet=3.0103;FS=0.000;MLEAC=1;MLEAF=0.500;MQ=43.63;MQRankSum=-1.337;QD=1.47;ReadPosRankSum=1.461;SOR=0.844;ANN=T|intergenic_region|MODIFIER|FBti0019027-side-VIII|FBti0019027-FBgn0086604|intergenic_region|FBti0019027-FBgn0086604|||n.20410982C>T||||||	GT:AD:DP:GQ:PL	0/1:39,5:44:93:93,0,1614
2R	20408747	20411221	side-VIII_GMR91H04	2R	20411055	.	C	A	47.77	.	AC=1;AF=0.500;AN=2;BaseQRankSum=-0.658;ClippingRankSum=0.000;DP=38;ExcessHet=3.0103;FS=0.000;MLEAC=1;MLEAF=0.500;MQ=43.64;MQRankSum=-1.730;QD=1.26;ReadPosRankSum=-2.066;SOR=0.816;ANN=A|intergenic_region|MODIFIER|FBti0019027-side-VIII|FBti0019027-FBgn0086604|intergenic_region|FBti0019027-FBgn0086604|||n.20411055C>A||||||	GT:AD:DP:GQ:PL	0/1:33,5:38:76:76,0,1371
2R	20408747	20411221	side-VIII_GMR91H04	2R	20411059	.	C	A	47.77	.	AC=1;AF=0.500;AN=2;BaseQRankSum=-0.784;ClippingRankSum=0.000;DP=38;ExcessHet=3.0103;FS=0.000;MLEAC=1;MLEAF=0.500;MQ=43.64;MQRankSum=-1.730;QD=1.26;ReadPosRankSum=-1.280;SOR=0.816;ANN=A|intergenic_region|MODIFIER|FBti0019027-side-VIII|FBti0019027-FBgn0086604|intergenic_region|FBti0019027-FBgn0086604|||n.20411059C>A||||||	GT:AD:DP:GQ:PL	0/1:33,5:38:76:76,0,1371
2R	20408747	20411221	side-VIII_GMR91H04	2R	20411109	.	T	C	43.77	.	AC=1;AF=0.500;AN=2;BaseQRankSum=-0.348;ClippingRankSum=0.000;DP=35;ExcessHet=3.0103;FS=5.340;MLEAC=1;MLEAF=0.500;MQ=43.64;MQRankSum=-3.624;QD=1.25;ReadPosRankSum=0.368;SOR=1.487;ANN=C|intergenic_region|MODIFIER|FBti0019027-side-VIII|FBti0019027-FBgn0086604|intergenic_region|FBti0019027-FBgn0086604|||n.20411109T>C||||||	GT:AD:DP:GQ:PL	0/1:31,4:35:72:72,0,4889
2R	20408747	20411221	side-VIII_GMR91H04	2R	20411113	.	A	G	40.77	.	AC=1;AF=0.500;AN=2;BaseQRankSum=-1.296;ClippingRankSum=0.000;DP=36;ExcessHet=3.0103;FS=4.874;MLEAC=1;MLEAF=0.500;MQ=43.65;MQRankSum=-3.686;QD=1.13;ReadPosRankSum=0.764;SOR=1.531;ANN=G|intergenic_region|MODIFIER|FBti0019027-side-VIII|FBti0019027-FBgn0086604|intergenic_region|FBti0019027-FBgn0086604|||n.20411113A>G||||||	GT:AD:DP:GQ:PL	0/1:32,4:36:69:69,0,5009
2R	20408747	20411221	side-VIII_GMR91H04	2R	20411129	.	A	T	88.77	.	AC=1;AF=0.500;AN=2;BaseQRankSum=-2.552;ClippingRankSum=0.000;DP=36;ExcessHet=3.0103;FS=4.715;MLEAC=1;MLEAF=0.500;MQ=43.65;MQRankSum=-4.416;QD=2.47;ReadPosRankSum=1.168;SOR=1.938;ANN=T|intergenic_region|MODIFIER|FBti0019027-side-VIII|FBti0019027-FBgn0086604|intergenic_region|FBti0019027-FBgn0086604|||n.20411129A>T||||||	GT:AD:DP:GQ:PL	0/1:31,5:36:99:117,0,4739
2R	20408747	20411221	side-VIII_GMR91H04	2R	20411144	.	T	TA	73.73	.	AC=1;AF=0.500;AN=2;BaseQRankSum=-1.853;ClippingRankSum=0.000;DP=37;ExcessHet=3.0103;FS=4.585;MLEAC=1;MLEAF=0.500;MQ=43.74;MQRankSum=-5.235;QD=1.99;ReadPosRankSum=1.401;SOR=1.981;ANN=TA|intergenic_region|MODIFIER|FBti0019027-side-VIII|FBti0019027-FBgn0086604|intergenic_region|FBti0019027-FBgn0086604|||n.20411144_20411145insA||||||	GT:AD:DP:GQ:PL	0/1:32,5:37:99:111,0,4496
2R	20408747	20411221	side-VIII_GMR91H04	2R	20411145	.	T	TC	73.73	.	AC=1;AF=0.500;AN=2;BaseQRankSum=-0.552;ClippingRankSum=0.000;DP=37;ExcessHet=3.0103;FS=4.688;MLEAC=1;MLEAF=0.500;MQ=43.74;MQRankSum=-5.235;QD=1.99;ReadPosRankSum=1.557;SOR=1.952;ANN=TC|intergenic_region|MODIFIER|FBti0019027-side-VIII|FBti0019027-FBgn0086604|intergenic_region|FBti0019027-FBgn0086604|||n.20411145_20411146insC||||||	GT:AD:DP:GQ:PL	0/1:32,5:37:99:111,0,4496
2R	20410274	20414031	side-VIII_GMR92A02	2R	20410965	.	A	G	67.77	.	AC=1;AF=0.500;AN=2;BaseQRankSum=-0.952;ClippingRankSum=0.000;DP=44;ExcessHet=3.0103;FS=0.000;MLEAC=1;MLEAF=0.500;MQ=43.69;MQRankSum=-1.605;QD=1.58;ReadPosRankSum=0.948;SOR=0.784;ANN=G|intergenic_region|MODIFIER|FBti0019027-side-VIII|FBti0019027-FBgn0086604|intergenic_region|FBti0019027-FBgn0086604|||n.20410965A>G||||||	GT:AD:DP:GQ:PL	0/1:38,5:43:96:96,0,1581
2R	20410274	20414031	side-VIII_GMR92A02	2R	20410982	.	C	T	64.77	.	AC=1;AF=0.500;AN=2;BaseQRankSum=0.136;ClippingRankSum=0.000;DP=45;ExcessHet=3.0103;FS=0.000;MLEAC=1;MLEAF=0.500;MQ=43.63;MQRankSum=-1.337;QD=1.47;ReadPosRankSum=1.461;SOR=0.844;ANN=T|intergenic_region|MODIFIER|FBti0019027-side-VIII|FBti0019027-FBgn0086604|intergenic_region|FBti0019027-FBgn0086604|||n.20410982C>T||||||	GT:AD:DP:GQ:PL	0/1:39,5:44:93:93,0,1614
2R	20410274	20414031	side-VIII_GMR92A02	2R	20411055	.	C	A	47.77	.	AC=1;AF=0.500;AN=2;BaseQRankSum=-0.658;ClippingRankSum=0.000;DP=38;ExcessHet=3.0103;FS=0.000;MLEAC=1;MLEAF=0.500;MQ=43.64;MQRankSum=-1.730;QD=1.26;ReadPosRankSum=-2.066;SOR=0.816;ANN=A|intergenic_region|MODIFIER|FBti0019027-side-VIII|FBti0019027-FBgn0086604|intergenic_region|FBti0019027-FBgn0086604|||n.20411055C>A||||||	GT:AD:DP:GQ:PL	0/1:33,5:38:76:76,0,1371
2R	20410274	20414031	side-VIII_GMR92A02	2R	20411059	.	C	A	47.77	.	AC=1;AF=0.500;AN=2;BaseQRankSum=-0.784;ClippingRankSum=0.000;DP=38;ExcessHet=3.0103;FS=0.000;MLEAC=1;MLEAF=0.500;MQ=43.64;MQRankSum=-1.730;QD=1.26;ReadPosRankSum=-1.280;SOR=0.816;ANN=A|intergenic_region|MODIFIER|FBti0019027-side-VIII|FBti0019027-FBgn0086604|intergenic_region|FBti0019027-FBgn0086604|||n.20411059C>A||||||	GT:AD:DP:GQ:PL	0/1:33,5:38:76:76,0,1371
2R	20410274	20414031	side-VIII_GMR92A02	2R	20411109	.	T	C	43.77	.	AC=1;AF=0.500;AN=2;BaseQRankSum=-0.348;ClippingRankSum=0.000;DP=35;ExcessHet=3.0103;FS=5.340;MLEAC=1;MLEAF=0.500;MQ=43.64;MQRankSum=-3.624;QD=1.25;ReadPosRankSum=0.368;SOR=1.487;ANN=C|intergenic_region|MODIFIER|FBti0019027-side-VIII|FBti0019027-FBgn0086604|intergenic_region|FBti0019027-FBgn0086604|||n.20411109T>C||||||	GT:AD:DP:GQ:PL	0/1:31,4:35:72:72,0,4889
2R	20410274	20414031	side-VIII_GMR92A02	2R	20411113	.	A	G	40.77	.	AC=1;AF=0.500;AN=2;BaseQRankSum=-1.296;ClippingRankSum=0.000;DP=36;ExcessHet=3.0103;FS=4.874;MLEAC=1;MLEAF=0.500;MQ=43.65;MQRankSum=-3.686;QD=1.13;ReadPosRankSum=0.764;SOR=1.531;ANN=G|intergenic_region|MODIFIER|FBti0019027-side-VIII|FBti0019027-FBgn0086604|intergenic_region|FBti0019027-FBgn0086604|||n.20411113A>G||||||	GT:AD:DP:GQ:PL	0/1:32,4:36:69:69,0,5009
2R	20410274	20414031	side-VIII_GMR92A02	2R	20411129	.	A	T	88.77	.	AC=1;AF=0.500;AN=2;BaseQRankSum=-2.552;ClippingRankSum=0.000;DP=36;ExcessHet=3.0103;FS=4.715;MLEAC=1;MLEAF=0.500;MQ=43.65;MQRankSum=-4.416;QD=2.47;ReadPosRankSum=1.168;SOR=1.938;ANN=T|intergenic_region|MODIFIER|FBti0019027-side-VIII|FBti0019027-FBgn0086604|intergenic_region|FBti0019027-FBgn0086604|||n.20411129A>T||||||	GT:AD:DP:GQ:PL	0/1:31,5:36:99:117,0,4739
2R	20410274	20414031	side-VIII_GMR92A02	2R	20411144	.	T	TA	73.73	.	AC=1;AF=0.500;AN=2;BaseQRankSum=-1.853;ClippingRankSum=0.000;DP=37;ExcessHet=3.0103;FS=4.585;MLEAC=1;MLEAF=0.500;MQ=43.74;MQRankSum=-5.235;QD=1.99;ReadPosRankSum=1.401;SOR=1.981;ANN=TA|intergenic_region|MODIFIER|FBti0019027-side-VIII|FBti0019027-FBgn0086604|intergenic_region|FBti0019027-FBgn0086604|||n.20411144_20411145insA||||||	GT:AD:DP:GQ:PL	0/1:32,5:37:99:111,0,4496
2R	20410274	20414031	side-VIII_GMR92A02	2R	20411145	.	T	TC	73.73	.	AC=1;AF=0.500;AN=2;BaseQRankSum=-0.552;ClippingRankSum=0.000;DP=37;ExcessHet=3.0103;FS=4.688;MLEAC=1;MLEAF=0.500;MQ=43.74;MQRankSum=-5.235;QD=1.99;ReadPosRankSum=1.557;SOR=1.952;ANN=TC|intergenic_region|MODIFIER|FBti0019027-side-VIII|FBti0019027-FBgn0086604|intergenic_region|FBti0019027-FBgn0086604|||n.20411145_20411146insC||||||	GT:AD:DP:GQ:PL	0/1:32,5:37:99:111,0,4496
2R	20410274	20414031	side-VIII_GMR92A02	2R	20413912	.	A	T	157.77	.	AC=1;AF=0.500;AN=2;BaseQRankSum=0.224;ClippingRankSum=0.000;DP=43;ExcessHet=3.0103;FS=3.692;MLEAC=1;MLEAF=0.500;MQ=43.66;MQRankSum=0.676;QD=3.67;ReadPosRankSum=0.807;SOR=0.687;ANN=T|intergenic_region|MODIFIER|FBti0019027-side-VIII|FBti0019027-FBgn0086604|intergenic_region|FBti0019027-FBgn0086604|||n.20413912A>T||||||	GT:AD:DP:GQ:PL	0/1:36,7:43:99:186,0,1453
2R	20410274	20414031	side-VIII_GMR92A02	2R	20413914	.	T	A	157.77	.	AC=1;AF=0.500;AN=2;BaseQRankSum=0.147;ClippingRankSum=0.000;DP=41;ExcessHet=3.0103;FS=1.684;MLEAC=1;MLEAF=0.500;MQ=43.64;MQRankSum=0.696;QD=3.85;ReadPosRankSum=0.659;SOR=0.729;ANN=A|intergenic_region|MODIFIER|FBti0019027-side-VIII|FBti0019027-FBgn0086604|intergenic_region|FBti0019027-FBgn0086604|||n.20413914T>A||||||	GT:AD:DP:GQ:PL	0/1:34,7:41:99:186,0,1453
2R	20412886	20415098	side-VIII_GMR91G04	2R	20413912	.	A	T	157.77	.	AC=1;AF=0.500;AN=2;BaseQRankSum=0.224;ClippingRankSum=0.000;DP=43;ExcessHet=3.0103;FS=3.692;MLEAC=1;MLEAF=0.500;MQ=43.66;MQRankSum=0.676;QD=3.67;ReadPosRankSum=0.807;SOR=0.687;ANN=T|intergenic_region|MODIFIER|FBti0019027-side-VIII|FBti0019027-FBgn0086604|intergenic_region|FBti0019027-FBgn0086604|||n.20413912A>T||||||	GT:AD:DP:GQ:PL	0/1:36,7:43:99:186,0,1453
2R	20412886	20415098	side-VIII_GMR91G04	2R	20413914	.	T	A	157.77	.	AC=1;AF=0.500;AN=2;BaseQRankSum=0.147;ClippingRankSum=0.000;DP=41;ExcessHet=3.0103;FS=1.684;MLEAC=1;MLEAF=0.500;MQ=43.64;MQRankSum=0.696;QD=3.85;ReadPosRankSum=0.659;SOR=0.729;ANN=A|intergenic_region|MODIFIER|FBti0019027-side-VIII|FBti0019027-FBgn0086604|intergenic_region|FBti0019027-FBgn0086604|||n.20413914T>A||||||	GT:AD:DP:GQ:PL	0/1:34,7:41:99:186,0,1453
2R	20413224	20415339	Unspecified_VT19735	2R	20413912	.	A	T	157.77	.	AC=1;AF=0.500;AN=2;BaseQRankSum=0.224;ClippingRankSum=0.000;DP=43;ExcessHet=3.0103;FS=3.692;MLEAC=1;MLEAF=0.500;MQ=43.66;MQRankSum=0.676;QD=3.67;ReadPosRankSum=0.807;SOR=0.687;ANN=T|intergenic_region|MODIFIER|FBti0019027-side-VIII|FBti0019027-FBgn0086604|intergenic_region|FBti0019027-FBgn0086604|||n.20413912A>T||||||	GT:AD:DP:GQ:PL	0/1:36,7:43:99:186,0,1453
2R	20413224	20415339	Unspecified_VT19735	2R	20413914	.	T	A	157.77	.	AC=1;AF=0.500;AN=2;BaseQRankSum=0.147;ClippingRankSum=0.000;DP=41;ExcessHet=3.0103;FS=1.684;MLEAC=1;MLEAF=0.500;MQ=43.64;MQRankSum=0.696;QD=3.85;ReadPosRankSum=0.659;SOR=0.729;ANN=A|intergenic_region|MODIFIER|FBti0019027-side-VIII|FBti0019027-FBgn0086604|intergenic_region|FBti0019027-FBgn0086604|||n.20413914T>A||||||	GT:AD:DP:GQ:PL	0/1:34,7:41:99:186,0,1453
2R	20414008	20417113	side-VIII_GMR91F08	2R	20415698	.	T	TA	150.73	.	AC=1;AF=0.500;AN=2;BaseQRankSum=-0.880;ClippingRankSum=0.000;DP=57;ExcessHet=3.0103;FS=3.461;MLEAC=1;MLEAF=0.500;MQ=41.79;MQRankSum=3.999;QD=2.69;ReadPosRankSum=0.410;SOR=1.053;ANN=TA|intergenic_region|MODIFIER|FBti0019027-side-VIII|FBti0019027-FBgn0086604|intergenic_region|FBti0019027-FBgn0086604|||n.20415698_20415699insA||||||	GT:AD:DP:GQ:PL	0/1:48,8:56:99:188,0,2033
2R	20414008	20417113	side-VIII_GMR91F08	2R	20415699	.	T	TGAATATA	153.73	.	AC=1;AF=0.500;AN=2;BaseQRankSum=0.380;ClippingRankSum=0.000;DP=56;ExcessHet=3.0103;FS=3.461;MLEAC=1;MLEAF=0.500;MQ=41.75;MQRankSum=3.999;QD=2.75;ReadPosRankSum=0.410;SOR=1.053;ANN=TGAATATA|intergenic_region|MODIFIER|FBti0019027-side-VIII|FBti0019027-FBgn0086604|intergenic_region|FBti0019027-FBgn0086604|||n.20415699_20415700insGAATATA||||||	GT:AD:DP:GQ:PL	0/1:48,8:56:99:191,0,1991
2R	20414008	20417113	side-VIII_GMR91F08	2R	20415700	.	C	A	159.77	.	AC=1;AF=0.500;AN=2;BaseQRankSum=1.645;ClippingRankSum=0.000;DP=52;ExcessHet=3.0103;FS=4.015;MLEAC=1;MLEAF=0.500;MQ=41.57;MQRankSum=3.741;QD=3.07;ReadPosRankSum=1.505;SOR=1.219;ANN=A|intergenic_region|MODIFIER|FBti0019027-side-VIII|FBti0019027-FBgn0086604|intergenic_region|FBti0019027-FBgn0086604|||n.20415700C>A||||||	GT:AD:DP:GQ:PL	0/1:46,6:52:99:188,0,2033
2R	20414008	20417113	side-VIII_GMR91F08	2R	20416076	.	CGTATAA	C	274.73	.	AC=1;AF=0.500;AN=2;BaseQRankSum=0.451;ClippingRankSum=0.000;DP=32;ExcessHet=3.0103;FS=30.885;MLEAC=1;MLEAF=0.500;MQ=42.28;MQRankSum=-2.438;QD=8.86;ReadPosRankSum=-1.653;SOR=4.608;ANN=C|intergenic_region|MODIFIER|FBti0019027-side-VIII|FBti0019027-FBgn0086604|intergenic_region|FBti0019027-FBgn0086604|||n.20416077_20416082delGTATAA||||||	GT:AD:DP:GQ:PL	0/1:22,9:31:99:312,0,897
2R	20414008	20417113	side-VIII_GMR91F08	2R	20416078	.	T	C	138.77	.	AC=1;AF=0.500;AN=2;BaseQRankSum=1.171;ClippingRankSum=0.000;DP=30;ExcessHet=3.0103;FS=4.091;MLEAC=1;MLEAF=0.500;MQ=42.17;MQRankSum=1.543;QD=4.79;ReadPosRankSum=3.502;SOR=1.222;ANN=C|intergenic_region|MODIFIER|FBti0019027-side-VIII|FBti0019027-FBgn0086604|intergenic_region|FBti0019027-FBgn0086604|||n.20416078T>C||||||	GT:AD:DP:GQ:PL	0/1:23,6:29:99:167,0,788
2R	20416394	20420035	side-VIII_GMR91H09	2R	20417693	.	C	A	56.28	.	AC=2;AF=1.00;AN=2;DP=7;ExcessHet=3.0103;FS=0.000;MLEAC=2;MLEAF=1.00;MQ=42.37;QD=18.76;SOR=1.179;ANN=A|intergenic_region|MODIFIER|FBti0019027-side-VIII|FBti0019027-FBgn0086604|intergenic_region|FBti0019027-FBgn0086604|||n.20417693C>A||||||	GT:AD:DP:GQ:PL	1/1:0,3:3:9:84,9,0
2R	20416683	20418858	Unspecified_VT19737	2R	20417693	.	C	A	56.28	.	AC=2;AF=1.00;AN=2;DP=7;ExcessHet=3.0103;FS=0.000;MLEAC=2;MLEAF=1.00;MQ=42.37;QD=18.76;SOR=1.179;ANN=A|intergenic_region|MODIFIER|FBti0019027-side-VIII|FBti0019027-FBgn0086604|intergenic_region|FBti0019027-FBgn0086604|||n.20417693C>A||||||	GT:AD:DP:GQ:PL	1/1:0,3:3:9:84,9,0
2R	20434311	20437234	side-VIII_GMR91G02	2R	20435902	.	A	G	205.77	.	AC=1;AF=0.500;AN=2;BaseQRankSum=-2.393;ClippingRankSum=0.000;DP=49;ExcessHet=3.0103;FS=5.636;MLEAC=1;MLEAF=0.500;MQ=43.96;MQRankSum=0.527;QD=4.20;ReadPosRankSum=0.918;SOR=1.288;ANN=G|intron_variant|MODIFIER|side-VIII|FBgn0086604|transcript|FBtr0112775|protein_coding|3/20|c.163+4039A>G||||||,G|intron_variant|MODIFIER|side-VIII|FBgn0086604|transcript|FBtr0112774|protein_coding|3/15|c.163+4039A>G|||…	GT:AD:DP:GQ:PL	0/1:40,9:49:99:234,0,1943
2R	20434311	20437234	side-VIII_GMR91G02	2R	20435908	.	T	C	184.77	.	AC=1;AF=0.500;AN=2;BaseQRankSum=1.452;ClippingRankSum=0.000;DP=49;ExcessHet=3.0103;FS=3.569;MLEAC=1;MLEAF=0.500;MQ=43.96;MQRankSum=0.497;QD=3.77;ReadPosRankSum=2.125;SOR=1.018;ANN=C|intron_variant|MODIFIER|side-VIII|FBgn0086604|transcript|FBtr0112775|protein_coding|3/20|c.163+4045T>C||||||,C|intron_variant|MODIFIER|side-VIII|FBgn0086604|transcript|FBtr0112774|protein_coding|3/15|c.163+4045T>C||||…	GT:AD:DP:GQ:PL	0/1:41,8:49:99:213,0,1946
2R	20434311	20437234	side-VIII_GMR91G02	2R	20435914	.	AGG	A	105.73	.	AC=1;AF=0.500;AN=2;BaseQRankSum=0.682;ClippingRankSum=0.000;DP=48;ExcessHet=3.0103;FS=3.575;MLEAC=1;MLEAF=0.500;MQ=44.00;MQRankSum=0.000;QD=2.30;ReadPosRankSum=1.560;SOR=1.028;ANN=A|intron_variant|MODIFIER|side-VIII|FBgn0086604|transcript|FBtr0112775|protein_coding|3/20|c.163+4057_163+4058delGG||||||INFO_REALIGN_3_PRIME,A|intron_variant|MODIFIER|side-VIII|FBgn0086604|transcript|FBtr0112774|protei…	GT:AD:DP:GQ:PL	0/1:38,8:46:99:143,0,1175
2R	20434311	20437234	side-VIII_GMR91G02	2R	20435928	.	G	A	55.77	.	AC=1;AF=0.500;AN=2;BaseQRankSum=-0.213;ClippingRankSum=0.000;DP=48;ExcessHet=3.0103;FS=1.530;MLEAC=1;MLEAF=0.500;MQ=44.00;MQRankSum=0.000;QD=1.16;ReadPosRankSum=0.969;SOR=1.179;ANN=A|intron_variant|MODIFIER|side-VIII|FBgn0086604|transcript|FBtr0112775|protein_coding|3/20|c.163+4065G>A||||||,A|intron_variant|MODIFIER|side-VIII|FBgn0086604|transcript|FBtr0112774|protein_coding|3/15|c.163+4065G>A|||…	GT:AD:DP:GQ:PL	0/1:40,8:48:84:84,0,903
2R	20434311	20437234	side-VIII_GMR91G02	2R	20436317	.	C	T	42.77	.	AC=1;AF=0.500;AN=2;BaseQRankSum=2.992;ClippingRankSum=0.000;DP=52;ExcessHet=3.0103;FS=12.913;MLEAC=1;MLEAF=0.500;MQ=43.85;MQRankSum=-2.542;QD=0.82;ReadPosRankSum=0.065;SOR=2.816;ANN=T|intron_variant|MODIFIER|side-VIII|FBgn0086604|transcript|FBtr0112775|protein_coding|3/20|c.163+4454C>T||||||,T|intron_variant|MODIFIER|side-VIII|FBgn0086604|transcript|FBtr0112774|protein_coding|3/15|c.163+4454C>T||…	GT:AD:DP:GQ:PL	0/1:44,8:52:71:71,0,988
2R	20434311	20437234	side-VIII_GMR91G02	2R	20436528	.	C	CTATACTTAAAA	65.73	.	AC=1;AF=0.500;AN=2;BaseQRankSum=-0.476;ClippingRankSum=0.000;DP=38;ExcessHet=3.0103;FS=0.000;MLEAC=1;MLEAF=0.500;MQ=43.59;MQRankSum=-2.992;QD=1.83;ReadPosRankSum=0.401;SOR=1.145;ANN=CTATACTTAAAA|intron_variant|MODIFIER|side-VIII|FBgn0086604|transcript|FBtr0112775|protein_coding|3/20|c.163+4665_163+4666insTATACTTAAAA||||||,CTATACTTAAAA|intron_variant|MODIFIER|side-VIII|FBgn0086604|transcript|FBtr0…	GT:AD:DP:GQ:PL	0/1:33,3:36:99:103,0,1617
2R	20434311	20437234	side-VIII_GMR91G02	2R	20436530	.	G	A	75.77	.	AC=1;AF=0.500;AN=2;BaseQRankSum=2.213;ClippingRankSum=0.000;DP=40;ExcessHet=3.0103;FS=0.000;MLEAC=1;MLEAF=0.500;MQ=43.69;MQRankSum=-2.240;QD=1.89;ReadPosRankSum=-0.819;SOR=0.954;ANN=A|intron_variant|MODIFIER|side-VIII|FBgn0086604|transcript|FBtr0112775|protein_coding|3/20|c.163+4667G>A||||||,A|intron_variant|MODIFIER|side-VIII|FBgn0086604|transcript|FBtr0112774|protein_coding|3/15|c.163+4667G>A||…	GT:AD:DP:GQ:PL	0/1:35,5:40:99:104,0,1617
2R	20434311	20437234	side-VIII_GMR91G02	2R	20436535	.	A	AGCGCGGCGACAGC	58.73	.	AC=1;AF=0.500;AN=2;BaseQRankSum=1.615;ClippingRankSum=0.000;DP=41;ExcessHet=3.0103;FS=0.000;MLEAC=1;MLEAF=0.500;MQ=43.69;MQRankSum=-2.284;QD=1.43;ReadPosRankSum=-0.658;SOR=0.892;ANN=AGCGCGGCGACAGC|intron_variant|MODIFIER|side-VIII|FBgn0086604|transcript|FBtr0112775|protein_coding|3/20|c.163+4672_163+4673insGCGCGGCGACAGC||||||,AGCGCGGCGACAGC|intron_variant|MODIFIER|side-VIII|FBgn0086604|transcript…	GT:AD:DP:GQ:PL	0/1:36,5:41:96:96,0,1728
2R	20434311	20437234	side-VIII_GMR91G02	2R	20436549	.	A	T	34.77	.	AC=1;AF=0.500;AN=2;BaseQRankSum=-0.152;ClippingRankSum=0.000;DP=37;ExcessHet=3.0103;FS=0.000;MLEAC=1;MLEAF=0.500;MQ=43.66;MQRankSum=-2.497;QD=0.94;ReadPosRankSum=0.465;SOR=0.874;ANN=T|intron_variant|MODIFIER|side-VIII|FBgn0086604|transcript|FBtr0112775|protein_coding|3/20|c.163+4686A>T||||||,T|intron_variant|MODIFIER|side-VIII|FBgn0086604|transcript|FBtr0112774|protein_coding|3/15|c.163+4686A>T||…	GT:AD:DP:GQ:PL	0/1:33,4:37:63:63,0,1573
2R	20436100	20438859	side-VIII_GMR91H02	2R	20436317	.	C	T	42.77	.	AC=1;AF=0.500;AN=2;BaseQRankSum=2.992;ClippingRankSum=0.000;DP=52;ExcessHet=3.0103;FS=12.913;MLEAC=1;MLEAF=0.500;MQ=43.85;MQRankSum=-2.542;QD=0.82;ReadPosRankSum=0.065;SOR=2.816;ANN=T|intron_variant|MODIFIER|side-VIII|FBgn0086604|transcript|FBtr0112775|protein_coding|3/20|c.163+4454C>T||||||,T|intron_variant|MODIFIER|side-VIII|FBgn0086604|transcript|FBtr0112774|protein_coding|3/15|c.163+4454C>T||…	GT:AD:DP:GQ:PL	0/1:44,8:52:71:71,0,988
2R	20436100	20438859	side-VIII_GMR91H02	2R	20436528	.	C	CTATACTTAAAA	65.73	.	AC=1;AF=0.500;AN=2;BaseQRankSum=-0.476;ClippingRankSum=0.000;DP=38;ExcessHet=3.0103;FS=0.000;MLEAC=1;MLEAF=0.500;MQ=43.59;MQRankSum=-2.992;QD=1.83;ReadPosRankSum=0.401;SOR=1.145;ANN=CTATACTTAAAA|intron_variant|MODIFIER|side-VIII|FBgn0086604|transcript|FBtr0112775|protein_coding|3/20|c.163+4665_163+4666insTATACTTAAAA||||||,CTATACTTAAAA|intron_variant|MODIFIER|side-VIII|FBgn0086604|transcript|FBtr0…	GT:AD:DP:GQ:PL	0/1:33,3:36:99:103,0,1617
2R	20436100	20438859	side-VIII_GMR91H02	2R	20436530	.	G	A	75.77	.	AC=1;AF=0.500;AN=2;BaseQRankSum=2.213;ClippingRankSum=0.000;DP=40;ExcessHet=3.0103;FS=0.000;MLEAC=1;MLEAF=0.500;MQ=43.69;MQRankSum=-2.240;QD=1.89;ReadPosRankSum=-0.819;SOR=0.954;ANN=A|intron_variant|MODIFIER|side-VIII|FBgn0086604|transcript|FBtr0112775|protein_coding|3/20|c.163+4667G>A||||||,A|intron_variant|MODIFIER|side-VIII|FBgn0086604|transcript|FBtr0112774|protein_coding|3/15|c.163+4667G>A||…	GT:AD:DP:GQ:PL	0/1:35,5:40:99:104,0,1617
2R	20436100	20438859	side-VIII_GMR91H02	2R	20436535	.	A	AGCGCGGCGACAGC	58.73	.	AC=1;AF=0.500;AN=2;BaseQRankSum=1.615;ClippingRankSum=0.000;DP=41;ExcessHet=3.0103;FS=0.000;MLEAC=1;MLEAF=0.500;MQ=43.69;MQRankSum=-2.284;QD=1.43;ReadPosRankSum=-0.658;SOR=0.892;ANN=AGCGCGGCGACAGC|intron_variant|MODIFIER|side-VIII|FBgn0086604|transcript|FBtr0112775|protein_coding|3/20|c.163+4672_163+4673insGCGCGGCGACAGC||||||,AGCGCGGCGACAGC|intron_variant|MODIFIER|side-VIII|FBgn0086604|transcript…	GT:AD:DP:GQ:PL	0/1:36,5:41:96:96,0,1728
2R	20436100	20438859	side-VIII_GMR91H02	2R	20436549	.	A	T	34.77	.	AC=1;AF=0.500;AN=2;BaseQRankSum=-0.152;ClippingRankSum=0.000;DP=37;ExcessHet=3.0103;FS=0.000;MLEAC=1;MLEAF=0.500;MQ=43.66;MQRankSum=-2.497;QD=0.94;ReadPosRankSum=0.465;SOR=0.874;ANN=T|intron_variant|MODIFIER|side-VIII|FBgn0086604|transcript|FBtr0112775|protein_coding|3/20|c.163+4686A>T||||||,T|intron_variant|MODIFIER|side-VIII|FBgn0086604|transcript|FBtr0112774|protein_coding|3/15|c.163+4686A>T||…	GT:AD:DP:GQ:PL	0/1:33,4:37:63:63,0,1573
2R	20446100	20449637	side-VIII_GMR91H08	2R	20446791	.	G	C	30.77	.	AC=1;AF=0.500;AN=2;BaseQRankSum=-2.444;ClippingRankSum=0.000;DP=63;ExcessHet=3.0103;FS=1.378;MLEAC=1;MLEAF=0.500;MQ=44.00;MQRankSum=0.000;QD=0.49;ReadPosRankSum=0.441;SOR=0.368;ANN=C|intron_variant|MODIFIER|side-VIII|FBgn0086604|transcript|FBtr0112775|protein_coding|3/20|c.164-12697G>C||||||,C|intron_variant|MODIFIER|side-VIII|FBgn0086604|transcript|FBtr0112774|protein_coding|3/15|c.164-12697G>C|…	GT:AD:DP:GQ:PL	0/1:53,10:63:59:59,0,1265
2R	20448228	20451784	side-VIII_GMR91G06	2R	20450466	.	G	A	55.77	.	AC=1;AF=0.500;AN=2;BaseQRankSum=-1.018;ClippingRankSum=0.000;DP=45;ExcessHet=3.0103;FS=0.000;MLEAC=1;MLEAF=0.500;MQ=43.96;MQRankSum=-2.758;QD=1.24;ReadPosRankSum=0.849;SOR=0.794;ANN=A|intron_variant|MODIFIER|side-VIII|FBgn0086604|transcript|FBtr0112775|protein_coding|3/20|c.164-9022G>A||||||,A|intron_variant|MODIFIER|side-VIII|FBgn0086604|transcript|FBtr0112774|protein_coding|3/15|c.164-9022G>A||…	GT:AD:DP:GQ:PL	0/1:40,5:45:84:84,0,1748
2R	20448228	20451784	side-VIII_GMR91G06	2R	20450469	.	A	G	52.77	.	AC=1;AF=0.500;AN=2;BaseQRankSum=-1.527;ClippingRankSum=0.000;DP=47;ExcessHet=3.0103;FS=0.000;MLEAC=1;MLEAF=0.500;MQ=43.96;MQRankSum=-2.829;QD=1.12;ReadPosRankSum=0.794;SOR=0.804;ANN=G|intron_variant|MODIFIER|side-VIII|FBgn0086604|transcript|FBtr0112775|protein_coding|3/20|c.164-9019A>G||||||,G|intron_variant|MODIFIER|side-VIII|FBgn0086604|transcript|FBtr0112774|protein_coding|3/15|c.164-9019A>G||…	GT:AD:DP:GQ:PL	0/1:42,5:47:81:81,0,1791
2R	20448832	20451072	Unspecified_VT19755	2R	20450466	.	G	A	55.77	.	AC=1;AF=0.500;AN=2;BaseQRankSum=-1.018;ClippingRankSum=0.000;DP=45;ExcessHet=3.0103;FS=0.000;MLEAC=1;MLEAF=0.500;MQ=43.96;MQRankSum=-2.758;QD=1.24;ReadPosRankSum=0.849;SOR=0.794;ANN=A|intron_variant|MODIFIER|side-VIII|FBgn0086604|transcript|FBtr0112775|protein_coding|3/20|c.164-9022G>A||||||,A|intron_variant|MODIFIER|side-VIII|FBgn0086604|transcript|FBtr0112774|protein_coding|3/15|c.164-9022G>A||…	GT:AD:DP:GQ:PL	0/1:40,5:45:84:84,0,1748
2R	20448832	20451072	Unspecified_VT19755	2R	20450469	.	A	G	52.77	.	AC=1;AF=0.500;AN=2;BaseQRankSum=-1.527;ClippingRankSum=0.000;DP=47;ExcessHet=3.0103;FS=0.000;MLEAC=1;MLEAF=0.500;MQ=43.96;MQRankSum=-2.829;QD=1.12;ReadPosRankSum=0.794;SOR=0.804;ANN=G|intron_variant|MODIFIER|side-VIII|FBgn0086604|transcript|FBtr0112775|protein_coding|3/20|c.164-9019A>G||||||,G|intron_variant|MODIFIER|side-VIII|FBgn0086604|transcript|FBtr0112774|protein_coding|3/15|c.164-9019A>G||…	GT:AD:DP:GQ:PL	0/1:42,5:47:81:81,0,1791
2R	20456331	20459522	side-VIII_GMR91G01	2R	20458641	.	GCACACACA	G	157.73	.	AC=1;AF=0.500;AN=2;BaseQRankSum=-0.615;ClippingRankSum=0.000;DP=58;ExcessHet=3.0103;FS=5.894;MLEAC=1;MLEAF=0.500;MQ=44.00;MQRankSum=0.000;QD=2.87;ReadPosRankSum=-0.272;SOR=1.851;ANN=G|intron_variant|MODIFIER|side-VIII|FBgn0086604|transcript|FBtr0112775|protein_coding|3/20|c.164-834_164-827delCACACACA||||||INFO_REALIGN_3_PRIME,G|intron_variant|MODIFIER|side-VIII|FBgn0086604|transcript|FBtr0112774|…	GT:AD:DP:GQ:PL	0/1:47,8:55:99:195,0,2956
2R	20456331	20459522	side-VIII_GMR91G01	2R	20459356	.	A	C	123.77	.	AC=1;AF=0.500;AN=2;BaseQRankSum=-0.647;ClippingRankSum=0.000;DP=68;ExcessHet=3.0103;FS=3.368;MLEAC=1;MLEAF=0.500;MQ=43.94;MQRankSum=-1.658;QD=1.82;ReadPosRankSum=-0.806;SOR=1.074;ANN=C|intron_variant|MODIFIER|side-VIII|FBgn0086604|transcript|FBtr0112775|protein_coding|3/20|c.164-132A>C||||||,C|intron_variant|MODIFIER|side-VIII|FBgn0086604|transcript|FBtr0112774|protein_coding|3/15|c.164-132A>C|||…	GT:AD:DP:GQ:PL	0/1:60,8:68:99:152,0,2521
2R	20456331	20459522	side-VIII_GMR91G01	2R	20459364	.	T	G	120.77	.	AC=1;AF=0.500;AN=2;BaseQRankSum=-0.260;ClippingRankSum=0.000;DP=68;ExcessHet=3.0103;FS=3.368;MLEAC=1;MLEAF=0.500;MQ=43.84;MQRankSum=-1.123;QD=1.78;ReadPosRankSum=-1.076;SOR=1.074;ANN=G|intron_variant|MODIFIER|side-VIII|FBgn0086604|transcript|FBtr0112775|protein_coding|3/20|c.164-124T>G||||||,G|intron_variant|MODIFIER|side-VIII|FBgn0086604|transcript|FBtr0112774|protein_coding|3/15|c.164-124T>G|||…	GT:AD:DP:GQ:PL	0/1:60,8:68:99:149,0,2579
2R	20456331	20459522	side-VIII_GMR91G01	2R	20459383	.	A	C	78.77	.	AC=1;AF=0.500;AN=2;BaseQRankSum=-0.768;ClippingRankSum=0.000;DP=66;ExcessHet=3.0103;FS=3.649;MLEAC=1;MLEAF=0.500;MQ=43.80;MQRankSum=-0.907;QD=1.19;ReadPosRankSum=-0.038;SOR=0.685;ANN=C|intron_variant|MODIFIER|side-VIII|FBgn0086604|transcript|FBtr0112775|protein_coding|3/20|c.164-105A>C||||||,C|intron_variant|MODIFIER|side-VIII|FBgn0086604|transcript|FBtr0112774|protein_coding|3/15|c.164-105A>C|||…	GT:AD:DP:GQ:PL	0/1:59,7:66:99:107,0,2582
2R	20459584	20462031	side-VIII_GMR91G12	2R	20461862	.	G	C	78.77	.	AC=1;AF=0.500;AN=2;BaseQRankSum=-0.821;ClippingRankSum=0.000;DP=54;ExcessHet=3.0103;FS=0.000;MLEAC=1;MLEAF=0.500;MQ=44.21;MQRankSum=2.887;QD=1.46;ReadPosRankSum=1.239;SOR=0.481;ANN=C|intron_variant|MODIFIER|side-VIII|FBgn0086604|transcript|FBtr0112775|protein_coding|4/20|c.297-142G>C||||||,C|intron_variant|MODIFIER|side-VIII|FBgn0086604|transcript|FBtr0112774|protein_coding|4/15|c.297-142G>C|||||…	GT:AD:DP:GQ:PL	0/1:48,6:54:99:107,0,3295
2R	20459584	20462031	side-VIII_GMR91G12	2R	20461872	.	C	G	117.77	.	AC=1;AF=0.500;AN=2;BaseQRankSum=2.119;ClippingRankSum=0.000;DP=54;ExcessHet=3.0103;FS=0.000;MLEAC=1;MLEAF=0.500;MQ=44.21;MQRankSum=2.646;QD=2.18;ReadPosRankSum=0.000;SOR=0.631;ANN=G|intron_variant|MODIFIER|side-VIII|FBgn0086604|transcript|FBtr0112775|protein_coding|4/20|c.297-132C>G||||||,G|intron_variant|MODIFIER|side-VIII|FBgn0086604|transcript|FBtr0112774|protein_coding|4/15|c.297-132C>G||||||…	GT:AD:DP:GQ:PL	0/1:47,7:54:99:146,0,3391
2R	20459584	20462031	side-VIII_GMR91G12	2R	20461891	.	T	A	104.77	.	AC=1;AF=0.500;AN=2;BaseQRankSum=0.209;ClippingRankSum=0.000;DP=55;ExcessHet=3.0103;FS=1.636;MLEAC=1;MLEAF=0.500;MQ=44.20;MQRankSum=2.673;QD=1.90;ReadPosRankSum=0.367;SOR=1.244;ANN=A|intron_variant|MODIFIER|side-VIII|FBgn0086604|transcript|FBtr0112775|protein_coding|4/20|c.297-113T>A||||||,A|intron_variant|MODIFIER|side-VIII|FBgn0086604|transcript|FBtr0112774|protein_coding|4/15|c.297-113T>A||||||…	GT:AD:DP:GQ:PL	0/1:48,7:55:99:133,0,3272
2R	20461327	20463491	Unspecified_VT19762	2R	20461862	.	G	C	78.77	.	AC=1;AF=0.500;AN=2;BaseQRankSum=-0.821;ClippingRankSum=0.000;DP=54;ExcessHet=3.0103;FS=0.000;MLEAC=1;MLEAF=0.500;MQ=44.21;MQRankSum=2.887;QD=1.46;ReadPosRankSum=1.239;SOR=0.481;ANN=C|intron_variant|MODIFIER|side-VIII|FBgn0086604|transcript|FBtr0112775|protein_coding|4/20|c.297-142G>C||||||,C|intron_variant|MODIFIER|side-VIII|FBgn0086604|transcript|FBtr0112774|protein_coding|4/15|c.297-142G>C|||||…	GT:AD:DP:GQ:PL	0/1:48,6:54:99:107,0,3295
2R	20461327	20463491	Unspecified_VT19762	2R	20461872	.	C	G	117.77	.	AC=1;AF=0.500;AN=2;BaseQRankSum=2.119;ClippingRankSum=0.000;DP=54;ExcessHet=3.0103;FS=0.000;MLEAC=1;MLEAF=0.500;MQ=44.21;MQRankSum=2.646;QD=2.18;ReadPosRankSum=0.000;SOR=0.631;ANN=G|intron_variant|MODIFIER|side-VIII|FBgn0086604|transcript|FBtr0112775|protein_coding|4/20|c.297-132C>G||||||,G|intron_variant|MODIFIER|side-VIII|FBgn0086604|transcript|FBtr0112774|protein_coding|4/15|c.297-132C>G||||||…	GT:AD:DP:GQ:PL	0/1:47,7:54:99:146,0,3391
2R	20461327	20463491	Unspecified_VT19762	2R	20461891	.	T	A	104.77	.	AC=1;AF=0.500;AN=2;BaseQRankSum=0.209;ClippingRankSum=0.000;DP=55;ExcessHet=3.0103;FS=1.636;MLEAC=1;MLEAF=0.500;MQ=44.20;MQRankSum=2.673;QD=1.90;ReadPosRankSum=0.367;SOR=1.244;ANN=A|intron_variant|MODIFIER|side-VIII|FBgn0086604|transcript|FBtr0112775|protein_coding|4/20|c.297-113T>A||||||,A|intron_variant|MODIFIER|side-VIII|FBgn0086604|transcript|FBtr0112774|protein_coding|4/15|c.297-113T>A||||||…	GT:AD:DP:GQ:PL	0/1:48,7:55:99:133,0,3272
2R	20472259	20473792	side-VIII_GMR91H11	2R	20473026	.	G	C	70.77	.	AC=1;AF=0.500;AN=2;BaseQRankSum=0.091;ClippingRankSum=0.000;DP=50;ExcessHet=3.0103;FS=0.000;MLEAC=1;MLEAF=0.500;MQ=43.44;MQRankSum=0.045;QD=1.42;ReadPosRankSum=0.140;SOR=0.737;ANN=C|downstream_gene_variant|MODIFIER|side-VIII|FBgn0086604|transcript|FBtr0112774|protein_coding||c.*2410G>C|||||2062|,C|intron_variant|MODIFIER|side-VIII|FBgn0086604|transcript|FBtr0112775|protein_coding|18/20|c.2868+693…	GT:AD:DP:GQ:PL	0/1:41,9:50:99:99,0,972
2R	20488782	20489281	Unspecified_Kc167-ST_2119_Repressed100	2R	20488889	.	A	G	174.77	.	AC=1;AF=0.500;AN=2;BaseQRankSum=-1.269;ClippingRankSum=0.000;DP=52;ExcessHet=3.0103;FS=8.737;MLEAC=1;MLEAF=0.500;MQ=44.00;MQRankSum=0.000;QD=3.36;ReadPosRankSum=1.067;SOR=1.798;ANN=G|downstream_gene_variant|MODIFIER|lncRNA:CR44643|FBgn0265854|transcript|FBtr0342698|lincRNA||n.*2007T>C|||||2007|,G|intergenic_region|MODIFIER|side-VIII-lncRNA:CR44643|FBgn0086604-FBgn0265854|intergenic_region|FBgn008…	GT:AD:DP:GQ:PL	0/1:44,8:52:99:203,0,2076
2R	20488782	20489281	Unspecified_Kc167-ST_2119_Repressed100	2R	20488905	.	G	A	165.77	.	AC=1;AF=0.500;AN=2;BaseQRankSum=-0.698;ClippingRankSum=0.000;DP=55;ExcessHet=3.0103;FS=5.894;MLEAC=1;MLEAF=0.500;MQ=44.00;MQRankSum=0.000;QD=3.01;ReadPosRankSum=-0.848;SOR=1.851;ANN=A|downstream_gene_variant|MODIFIER|lncRNA:CR44643|FBgn0265854|transcript|FBtr0342698|lincRNA||n.*1991C>T|||||1991|,A|intergenic_region|MODIFIER|side-VIII-lncRNA:CR44643|FBgn0086604-FBgn0265854|intergenic_region|FBgn00…	GT:AD:DP:GQ:PL	0/1:47,8:55:99:194,0,2161
2R	20488807	20489055	Unspecified_dev905	2R	20488889	.	A	G	174.77	.	AC=1;AF=0.500;AN=2;BaseQRankSum=-1.269;ClippingRankSum=0.000;DP=52;ExcessHet=3.0103;FS=8.737;MLEAC=1;MLEAF=0.500;MQ=44.00;MQRankSum=0.000;QD=3.36;ReadPosRankSum=1.067;SOR=1.798;ANN=G|downstream_gene_variant|MODIFIER|lncRNA:CR44643|FBgn0265854|transcript|FBtr0342698|lincRNA||n.*2007T>C|||||2007|,G|intergenic_region|MODIFIER|side-VIII-lncRNA:CR44643|FBgn0086604-FBgn0265854|intergenic_region|FBgn008…	GT:AD:DP:GQ:PL	0/1:44,8:52:99:203,0,2076
2R	20488807	20489055	Unspecified_dev905	2R	20488905	.	G	A	165.77	.	AC=1;AF=0.500;AN=2;BaseQRankSum=-0.698;ClippingRankSum=0.000;DP=55;ExcessHet=3.0103;FS=5.894;MLEAC=1;MLEAF=0.500;MQ=44.00;MQRankSum=0.000;QD=3.01;ReadPosRankSum=-0.848;SOR=1.851;ANN=A|downstream_gene_variant|MODIFIER|lncRNA:CR44643|FBgn0265854|transcript|FBtr0342698|lincRNA||n.*1991C>T|||||1991|,A|intergenic_region|MODIFIER|side-VIII-lncRNA:CR44643|FBgn0086604-FBgn0265854|intergenic_region|FBgn00…	GT:AD:DP:GQ:PL	0/1:47,8:55:99:194,0,2161
2R	20500667	20503668	Obp57c_prom	2R	20501718	.	TTCG	T	89.73	.	AC=1;AF=0.500;AN=2;BaseQRankSum=0.743;ClippingRankSum=0.000;DP=44;ExcessHet=3.0103;FS=0.000;MLEAC=1;MLEAF=0.500;MQ=44.00;MQRankSum=0.000;QD=2.04;ReadPosRankSum=-1.026;SOR=0.436;ANN=T|upstream_gene_variant|MODIFIER|Obp57c|FBgn0034509|transcript|FBtr0086292|protein_coding||c.-1948_-1946delTCG|||||1865|,T|upstream_gene_variant|MODIFIER|Obp57b|FBgn0043534|transcript|FBtr0086293|protein_coding||c.-254…	GT:AD:DP:GQ:PL	0/1:38,6:44:99:127,0,1564
2R	20500667	20503668	Obp57c_prom	2R	20502326	.	T	TTG	177.73	.	AC=1;AF=0.500;AN=2;BaseQRankSum=1.097;ClippingRankSum=0.000;DP=64;ExcessHet=3.0103;FS=1.353;MLEAC=1;MLEAF=0.500;MQ=44.00;MQRankSum=0.000;QD=2.82;ReadPosRankSum=-0.591;SOR=0.836;ANN=TTG|upstream_gene_variant|MODIFIER|Obp57c|FBgn0034509|transcript|FBtr0086292|protein_coding||c.-1341_-1340insTG|||||1257|,TTG|upstream_gene_variant|MODIFIER|Obp57b|FBgn0043534|transcript|FBtr0086293|protein_coding||c.-…	GT:AD:DP:GQ:PL	0/1:54,9:63:99:215,0,3118
2R	20501265	20504267	Obp57b_prom	2R	20501718	.	TTCG	T	89.73	.	AC=1;AF=0.500;AN=2;BaseQRankSum=0.743;ClippingRankSum=0.000;DP=44;ExcessHet=3.0103;FS=0.000;MLEAC=1;MLEAF=0.500;MQ=44.00;MQRankSum=0.000;QD=2.04;ReadPosRankSum=-1.026;SOR=0.436;ANN=T|upstream_gene_variant|MODIFIER|Obp57c|FBgn0034509|transcript|FBtr0086292|protein_coding||c.-1948_-1946delTCG|||||1865|,T|upstream_gene_variant|MODIFIER|Obp57b|FBgn0043534|transcript|FBtr0086293|protein_coding||c.-254…	GT:AD:DP:GQ:PL	0/1:38,6:44:99:127,0,1564
2R	20501265	20504267	Obp57b_prom	2R	20502326	.	T	TTG	177.73	.	AC=1;AF=0.500;AN=2;BaseQRankSum=1.097;ClippingRankSum=0.000;DP=64;ExcessHet=3.0103;FS=1.353;MLEAC=1;MLEAF=0.500;MQ=44.00;MQRankSum=0.000;QD=2.82;ReadPosRankSum=-0.591;SOR=0.836;ANN=TTG|upstream_gene_variant|MODIFIER|Obp57c|FBgn0034509|transcript|FBtr0086292|protein_coding||c.-1341_-1340insTG|||||1257|,TTG|upstream_gene_variant|MODIFIER|Obp57b|FBgn0043534|transcript|FBtr0086293|protein_coding||c.-…	GT:AD:DP:GQ:PL	0/1:54,9:63:99:215,0,3118
2R	20502168	20505170	Obp57a_prom	2R	20502326	.	T	TTG	177.73	.	AC=1;AF=0.500;AN=2;BaseQRankSum=1.097;ClippingRankSum=0.000;DP=64;ExcessHet=3.0103;FS=1.353;MLEAC=1;MLEAF=0.500;MQ=44.00;MQRankSum=0.000;QD=2.82;ReadPosRankSum=-0.591;SOR=0.836;ANN=TTG|upstream_gene_variant|MODIFIER|Obp57c|FBgn0034509|transcript|FBtr0086292|protein_coding||c.-1341_-1340insTG|||||1257|,TTG|upstream_gene_variant|MODIFIER|Obp57b|FBgn0043534|transcript|FBtr0086293|protein_coding||c.-…	GT:AD:DP:GQ:PL	0/1:54,9:63:99:215,0,3118
2R	20502168	20505170	Obp57a_prom	2R	20505021	.	AGC	A	78.73	.	AC=1;AF=0.500;AN=2;BaseQRankSum=1.368;ClippingRankSum=0.000;DP=83;ExcessHet=3.0103;FS=5.784;MLEAC=1;MLEAF=0.500;MQ=41.77;MQRankSum=0.920;QD=0.97;ReadPosRankSum=-0.847;SOR=1.840;ANN=A|3_prime_UTR_variant|MODIFIER|Obp57b|FBgn0043534|transcript|FBtr0342691|protein_coding|2/2|c.*268_*269delGC|||||268|,A|upstream_gene_variant|MODIFIER|Obp57a|FBgn0043535|transcript|FBtr0086294|protein_coding||c.-147_-1…	GT:AD:DP:GQ:PL	0/1:73,8:81:99:116,0,3041
2R	20516502	20518709	Unspecified_VT19792	2R	20518256	.	A	G	67.77	.	AC=1;AF=0.500;AN=2;BaseQRankSum=-0.079;ClippingRankSum=0.000;DP=43;ExcessHet=3.0103;FS=0.000;MLEAC=1;MLEAF=0.500;MQ=43.73;MQRankSum=0.978;QD=1.58;ReadPosRankSum=-2.657;SOR=0.784;ANN=G|intergenic_region|MODIFIER|CG13426-lncRNA:CR44650|FBgn0034510-FBgn0265861|intergenic_region|FBgn0034510-FBgn0265861|||n.20518256A>G||||||	GT:AD:DP:GQ:PL	0/1:38,5:43:96:96,0,1581
2R	20516502	20518709	Unspecified_VT19792	2R	20518257	.	T	C	67.77	.	AC=1;AF=0.500;AN=2;BaseQRankSum=0.572;ClippingRankSum=0.000;DP=43;ExcessHet=3.0103;FS=0.000;MLEAC=1;MLEAF=0.500;MQ=43.73;MQRankSum=0.978;QD=1.58;ReadPosRankSum=-2.525;SOR=0.784;ANN=C|intergenic_region|MODIFIER|CG13426-lncRNA:CR44650|FBgn0034510-FBgn0265861|intergenic_region|FBgn0034510-FBgn0265861|||n.20518257T>C||||||	GT:AD:DP:GQ:PL	0/1:38,5:43:96:96,0,1581
2R	20548282	20548746	Obp57e_Dmel-GFP	2R	20548285	.	C	T	246.77	.	AC=1;AF=0.500;AN=2;BaseQRankSum=2.577;ClippingRankSum=0.000;DP=68;ExcessHet=3.0103;FS=0.000;MLEAC=1;MLEAF=0.500;MQ=43.64;MQRankSum=-7.639;QD=3.68;ReadPosRankSum=-2.692;SOR=0.782;ANN=T|missense_variant|MODERATE|Obp57e|FBgn0050145|transcript|FBtr0086265|protein_coding|1/2|c.7G>A|p.Asp3Asn|7/411|7/411|3/136||,T|upstream_gene_variant|MODIFIER|CG30148|FBgn0050148|transcript|FBtr0086266|protein_coding|…	GT:AD:DP:GQ:PL	0/1:56,11:67:99:275,0,2295
2R	20548289	20551296	Obp57e_prom	2R	20549154	.	G	A	36.77	.	AC=1;AF=0.500;AN=2;BaseQRankSum=-0.992;ClippingRankSum=0.000;DP=50;ExcessHet=3.0103;FS=4.497;MLEAC=1;MLEAF=0.500;MQ=41.89;MQRankSum=-3.630;QD=0.74;ReadPosRankSum=0.674;SOR=0.741;ANN=A|upstream_gene_variant|MODIFIER|CG30148|FBgn0050148|transcript|FBtr0086266|protein_coding||c.-1551C>T|||||1496|,A|upstream_gene_variant|MODIFIER|Obp57e|FBgn0050145|transcript|FBtr0086265|protein_coding||c.-863C>T||||…	GT:AD:DP:GQ:PL	0/1:45,5:50:65:65,0,1983
2R	20548289	20551296	Obp57e_prom	2R	20549164	.	G	T	36.77	.	AC=1;AF=0.500;AN=2;BaseQRankSum=2.026;ClippingRankSum=0.000;DP=52;ExcessHet=3.0103;FS=4.173;MLEAC=1;MLEAF=0.500;MQ=41.97;MQRankSum=-3.645;QD=0.71;ReadPosRankSum=1.044;SOR=0.779;ANN=T|upstream_gene_variant|MODIFIER|CG30148|FBgn0050148|transcript|FBtr0086266|protein_coding||c.-1561C>A|||||1506|,T|upstream_gene_variant|MODIFIER|Obp57e|FBgn0050145|transcript|FBtr0086265|protein_coding||c.-873C>A|||||…	GT:AD:DP:GQ:PL	0/1:47,5:52:65:65,0,1938
2R	20548289	20551296	Obp57e_prom	2R	20549342	.	C	A	94.77	.	AC=1;AF=0.500;AN=2;BaseQRankSum=1.513;ClippingRankSum=0.000;DP=60;ExcessHet=3.0103;FS=2.837;MLEAC=1;MLEAF=0.500;MQ=43.34;MQRankSum=-1.162;QD=1.58;ReadPosRankSum=-1.547;SOR=0.661;ANN=A|5_prime_UTR_variant|MODIFIER|Obp57d|FBgn0043536|transcript|FBtr0299804|protein_coding|3/5|c.-182G>T|||||244|,A|3_prime_UTR_variant|MODIFIER|Cpr57A|FBgn0034517|transcript|FBtr0086263|protein_coding|3/3|c.*37G>T|||||3…	GT:AD:DP:GQ:PL	0/1:49,11:60:99:123,0,1082
2R	20548289	20551296	Obp57e_prom	2R	20549367	.	G	A	165.77	.	AC=1;AF=0.500;AN=2;BaseQRankSum=0.860;ClippingRankSum=0.000;DP=64;ExcessHet=3.0103;FS=5.293;MLEAC=1;MLEAF=0.500;MQ=43.41;MQRankSum=-1.865;QD=2.59;ReadPosRankSum=1.715;SOR=1.326;ANN=A|5_prime_UTR_premature_start_codon_gain_variant|LOW|Obp57d|FBgn0043536|transcript|FBtr0299804|protein_coding|3/5|c.-207C>T||||||,A|5_prime_UTR_variant|MODIFIER|Obp57d|FBgn0043536|transcript|FBtr0299804|protein_coding|…	GT:AD:DP:GQ:PL	0/1:55,9:64:99:194,0,2479
2R	20548289	20551296	Obp57e_prom	2R	20549372	.	C	G	195.77	.	AC=1;AF=0.500;AN=2;BaseQRankSum=2.882;ClippingRankSum=0.000;DP=63;ExcessHet=3.0103;FS=1.396;MLEAC=1;MLEAF=0.500;MQ=43.52;MQRankSum=-0.937;QD=3.11;ReadPosRankSum=2.034;SOR=0.784;ANN=G|5_prime_UTR_variant|MODIFIER|Obp57d|FBgn0043536|transcript|FBtr0299804|protein_coding|3/5|c.-212G>C|||||274|,G|3_prime_UTR_variant|MODIFIER|Cpr57A|FBgn0034517|transcript|FBtr0086263|protein_coding|3/3|c.*7G>C|||||7|,…	GT:AD:DP:GQ:PL	0/1:54,9:63:99:224,0,2501
2R	20549084	20551887	Obp57d_prom	2R	20549154	.	G	A	36.77	.	AC=1;AF=0.500;AN=2;BaseQRankSum=-0.992;ClippingRankSum=0.000;DP=50;ExcessHet=3.0103;FS=4.497;MLEAC=1;MLEAF=0.500;MQ=41.89;MQRankSum=-3.630;QD=0.74;ReadPosRankSum=0.674;SOR=0.741;ANN=A|upstream_gene_variant|MODIFIER|CG30148|FBgn0050148|transcript|FBtr0086266|protein_coding||c.-1551C>T|||||1496|,A|upstream_gene_variant|MODIFIER|Obp57e|FBgn0050145|transcript|FBtr0086265|protein_coding||c.-863C>T||||…	GT:AD:DP:GQ:PL	0/1:45,5:50:65:65,0,1983
2R	20549084	20551887	Obp57d_prom	2R	20549164	.	G	T	36.77	.	AC=1;AF=0.500;AN=2;BaseQRankSum=2.026;ClippingRankSum=0.000;DP=52;ExcessHet=3.0103;FS=4.173;MLEAC=1;MLEAF=0.500;MQ=41.97;MQRankSum=-3.645;QD=0.71;ReadPosRankSum=1.044;SOR=0.779;ANN=T|upstream_gene_variant|MODIFIER|CG30148|FBgn0050148|transcript|FBtr0086266|protein_coding||c.-1561C>A|||||1506|,T|upstream_gene_variant|MODIFIER|Obp57e|FBgn0050145|transcript|FBtr0086265|protein_coding||c.-873C>A|||||…	GT:AD:DP:GQ:PL	0/1:47,5:52:65:65,0,1938
2R	20549084	20551887	Obp57d_prom	2R	20549342	.	C	A	94.77	.	AC=1;AF=0.500;AN=2;BaseQRankSum=1.513;ClippingRankSum=0.000;DP=60;ExcessHet=3.0103;FS=2.837;MLEAC=1;MLEAF=0.500;MQ=43.34;MQRankSum=-1.162;QD=1.58;ReadPosRankSum=-1.547;SOR=0.661;ANN=A|5_prime_UTR_variant|MODIFIER|Obp57d|FBgn0043536|transcript|FBtr0299804|protein_coding|3/5|c.-182G>T|||||244|,A|3_prime_UTR_variant|MODIFIER|Cpr57A|FBgn0034517|transcript|FBtr0086263|protein_coding|3/3|c.*37G>T|||||3…	GT:AD:DP:GQ:PL	0/1:49,11:60:99:123,0,1082
2R	20549084	20551887	Obp57d_prom	2R	20549367	.	G	A	165.77	.	AC=1;AF=0.500;AN=2;BaseQRankSum=0.860;ClippingRankSum=0.000;DP=64;ExcessHet=3.0103;FS=5.293;MLEAC=1;MLEAF=0.500;MQ=43.41;MQRankSum=-1.865;QD=2.59;ReadPosRankSum=1.715;SOR=1.326;ANN=A|5_prime_UTR_premature_start_codon_gain_variant|LOW|Obp57d|FBgn0043536|transcript|FBtr0299804|protein_coding|3/5|c.-207C>T||||||,A|5_prime_UTR_variant|MODIFIER|Obp57d|FBgn0043536|transcript|FBtr0299804|protein_coding|…	GT:AD:DP:GQ:PL	0/1:55,9:64:99:194,0,2479
2R	20549084	20551887	Obp57d_prom	2R	20549372	.	C	G	195.77	.	AC=1;AF=0.500;AN=2;BaseQRankSum=2.882;ClippingRankSum=0.000;DP=63;ExcessHet=3.0103;FS=1.396;MLEAC=1;MLEAF=0.500;MQ=43.52;MQRankSum=-0.937;QD=3.11;ReadPosRankSum=2.034;SOR=0.784;ANN=G|5_prime_UTR_variant|MODIFIER|Obp57d|FBgn0043536|transcript|FBtr0299804|protein_coding|3/5|c.-212G>C|||||274|,G|3_prime_UTR_variant|MODIFIER|Cpr57A|FBgn0034517|transcript|FBtr0086263|protein_coding|3/3|c.*7G>C|||||7|,…	GT:AD:DP:GQ:PL	0/1:54,9:63:99:224,0,2501
2R	20549084	20551887	Obp57d_prom	2R	20551505	.	C	T	79.77	.	AC=1;AF=0.500;AN=2;BaseQRankSum=1.502;ClippingRankSum=0.000;DP=36;ExcessHet=3.0103;FS=4.660;MLEAC=1;MLEAF=0.500;MQ=44.00;MQRankSum=0.000;QD=2.22;ReadPosRankSum=0.206;SOR=1.965;ANN=T|5_prime_UTR_variant|MODIFIER|CG13430|FBgn0034518|transcript|FBtr0100495|protein_coding|3/3|c.-198G>A|||||198|,T|3_prime_UTR_variant|MODIFIER|BORCS7|FBgn0034519|transcript|FBtr0100677|protein_coding|3/3|c.*38G>A|||||38…	GT:AD:DP:GQ:PL	0/1:31,5:36:99:108,0,1287
2R	20549089	20549747	Obp57d_Dmel-obp57d	2R	20549154	.	G	A	36.77	.	AC=1;AF=0.500;AN=2;BaseQRankSum=-0.992;ClippingRankSum=0.000;DP=50;ExcessHet=3.0103;FS=4.497;MLEAC=1;MLEAF=0.500;MQ=41.89;MQRankSum=-3.630;QD=0.74;ReadPosRankSum=0.674;SOR=0.741;ANN=A|upstream_gene_variant|MODIFIER|CG30148|FBgn0050148|transcript|FBtr0086266|protein_coding||c.-1551C>T|||||1496|,A|upstream_gene_variant|MODIFIER|Obp57e|FBgn0050145|transcript|FBtr0086265|protein_coding||c.-863C>T||||…	GT:AD:DP:GQ:PL	0/1:45,5:50:65:65,0,1983
2R	20549089	20549747	Obp57d_Dmel-obp57d	2R	20549164	.	G	T	36.77	.	AC=1;AF=0.500;AN=2;BaseQRankSum=2.026;ClippingRankSum=0.000;DP=52;ExcessHet=3.0103;FS=4.173;MLEAC=1;MLEAF=0.500;MQ=41.97;MQRankSum=-3.645;QD=0.71;ReadPosRankSum=1.044;SOR=0.779;ANN=T|upstream_gene_variant|MODIFIER|CG30148|FBgn0050148|transcript|FBtr0086266|protein_coding||c.-1561C>A|||||1506|,T|upstream_gene_variant|MODIFIER|Obp57e|FBgn0050145|transcript|FBtr0086265|protein_coding||c.-873C>A|||||…	GT:AD:DP:GQ:PL	0/1:47,5:52:65:65,0,1938
2R	20549089	20549747	Obp57d_Dmel-obp57d	2R	20549342	.	C	A	94.77	.	AC=1;AF=0.500;AN=2;BaseQRankSum=1.513;ClippingRankSum=0.000;DP=60;ExcessHet=3.0103;FS=2.837;MLEAC=1;MLEAF=0.500;MQ=43.34;MQRankSum=-1.162;QD=1.58;ReadPosRankSum=-1.547;SOR=0.661;ANN=A|5_prime_UTR_variant|MODIFIER|Obp57d|FBgn0043536|transcript|FBtr0299804|protein_coding|3/5|c.-182G>T|||||244|,A|3_prime_UTR_variant|MODIFIER|Cpr57A|FBgn0034517|transcript|FBtr0086263|protein_coding|3/3|c.*37G>T|||||3…	GT:AD:DP:GQ:PL	0/1:49,11:60:99:123,0,1082
2R	20549089	20549747	Obp57d_Dmel-obp57d	2R	20549367	.	G	A	165.77	.	AC=1;AF=0.500;AN=2;BaseQRankSum=0.860;ClippingRankSum=0.000;DP=64;ExcessHet=3.0103;FS=5.293;MLEAC=1;MLEAF=0.500;MQ=43.41;MQRankSum=-1.865;QD=2.59;ReadPosRankSum=1.715;SOR=1.326;ANN=A|5_prime_UTR_premature_start_codon_gain_variant|LOW|Obp57d|FBgn0043536|transcript|FBtr0299804|protein_coding|3/5|c.-207C>T||||||,A|5_prime_UTR_variant|MODIFIER|Obp57d|FBgn0043536|transcript|FBtr0299804|protein_coding|…	GT:AD:DP:GQ:PL	0/1:55,9:64:99:194,0,2479
2R	20549089	20549747	Obp57d_Dmel-obp57d	2R	20549372	.	C	G	195.77	.	AC=1;AF=0.500;AN=2;BaseQRankSum=2.882;ClippingRankSum=0.000;DP=63;ExcessHet=3.0103;FS=1.396;MLEAC=1;MLEAF=0.500;MQ=43.52;MQRankSum=-0.937;QD=3.11;ReadPosRankSum=2.034;SOR=0.784;ANN=G|5_prime_UTR_variant|MODIFIER|Obp57d|FBgn0043536|transcript|FBtr0299804|protein_coding|3/5|c.-212G>C|||||274|,G|3_prime_UTR_variant|MODIFIER|Cpr57A|FBgn0034517|transcript|FBtr0086263|protein_coding|3/3|c.*7G>C|||||7|,…	GT:AD:DP:GQ:PL	0/1:54,9:63:99:224,0,2501
2R	20549098	20549417	Obp57d_319promoter	2R	20549154	.	G	A	36.77	.	AC=1;AF=0.500;AN=2;BaseQRankSum=-0.992;ClippingRankSum=0.000;DP=50;ExcessHet=3.0103;FS=4.497;MLEAC=1;MLEAF=0.500;MQ=41.89;MQRankSum=-3.630;QD=0.74;ReadPosRankSum=0.674;SOR=0.741;ANN=A|upstream_gene_variant|MODIFIER|CG30148|FBgn0050148|transcript|FBtr0086266|protein_coding||c.-1551C>T|||||1496|,A|upstream_gene_variant|MODIFIER|Obp57e|FBgn0050145|transcript|FBtr0086265|protein_coding||c.-863C>T||||…	GT:AD:DP:GQ:PL	0/1:45,5:50:65:65,0,1983
2R	20549098	20549417	Obp57d_319promoter	2R	20549164	.	G	T	36.77	.	AC=1;AF=0.500;AN=2;BaseQRankSum=2.026;ClippingRankSum=0.000;DP=52;ExcessHet=3.0103;FS=4.173;MLEAC=1;MLEAF=0.500;MQ=41.97;MQRankSum=-3.645;QD=0.71;ReadPosRankSum=1.044;SOR=0.779;ANN=T|upstream_gene_variant|MODIFIER|CG30148|FBgn0050148|transcript|FBtr0086266|protein_coding||c.-1561C>A|||||1506|,T|upstream_gene_variant|MODIFIER|Obp57e|FBgn0050145|transcript|FBtr0086265|protein_coding||c.-873C>A|||||…	GT:AD:DP:GQ:PL	0/1:47,5:52:65:65,0,1938
2R	20549098	20549417	Obp57d_319promoter	2R	20549342	.	C	A	94.77	.	AC=1;AF=0.500;AN=2;BaseQRankSum=1.513;ClippingRankSum=0.000;DP=60;ExcessHet=3.0103;FS=2.837;MLEAC=1;MLEAF=0.500;MQ=43.34;MQRankSum=-1.162;QD=1.58;ReadPosRankSum=-1.547;SOR=0.661;ANN=A|5_prime_UTR_variant|MODIFIER|Obp57d|FBgn0043536|transcript|FBtr0299804|protein_coding|3/5|c.-182G>T|||||244|,A|3_prime_UTR_variant|MODIFIER|Cpr57A|FBgn0034517|transcript|FBtr0086263|protein_coding|3/3|c.*37G>T|||||3…	GT:AD:DP:GQ:PL	0/1:49,11:60:99:123,0,1082
2R	20549098	20549417	Obp57d_319promoter	2R	20549367	.	G	A	165.77	.	AC=1;AF=0.500;AN=2;BaseQRankSum=0.860;ClippingRankSum=0.000;DP=64;ExcessHet=3.0103;FS=5.293;MLEAC=1;MLEAF=0.500;MQ=43.41;MQRankSum=-1.865;QD=2.59;ReadPosRankSum=1.715;SOR=1.326;ANN=A|5_prime_UTR_premature_start_codon_gain_variant|LOW|Obp57d|FBgn0043536|transcript|FBtr0299804|protein_coding|3/5|c.-207C>T||||||,A|5_prime_UTR_variant|MODIFIER|Obp57d|FBgn0043536|transcript|FBtr0299804|protein_coding|…	GT:AD:DP:GQ:PL	0/1:55,9:64:99:194,0,2479
2R	20549098	20549417	Obp57d_319promoter	2R	20549372	.	C	G	195.77	.	AC=1;AF=0.500;AN=2;BaseQRankSum=2.882;ClippingRankSum=0.000;DP=63;ExcessHet=3.0103;FS=1.396;MLEAC=1;MLEAF=0.500;MQ=43.52;MQRankSum=-0.937;QD=3.11;ReadPosRankSum=2.034;SOR=0.784;ANN=G|5_prime_UTR_variant|MODIFIER|Obp57d|FBgn0043536|transcript|FBtr0299804|protein_coding|3/5|c.-212G>C|||||274|,G|3_prime_UTR_variant|MODIFIER|Cpr57A|FBgn0034517|transcript|FBtr0086263|protein_coding|3/3|c.*7G>C|||||7|,…	GT:AD:DP:GQ:PL	0/1:54,9:63:99:224,0,2501
2R	20552492	20555212	lms_GMR88F09	2R	20554438	.	C	T	61.77	.	AC=1;AF=0.500;AN=2;BaseQRankSum=1.660;ClippingRankSum=0.000;DP=30;ExcessHet=3.0103;FS=2.139;MLEAC=1;MLEAF=0.500;MQ=43.87;MQRankSum=0.635;QD=2.06;ReadPosRankSum=2.288;SOR=0.269;ANN=T|upstream_gene_variant|MODIFIER|Obp57d|FBgn0043536|transcript|FBtr0299804|protein_coding||c.-5144G>A|||||4321|,T|upstream_gene_variant|MODIFIER|Cpr57A|FBgn0034517|transcript|FBtr0086263|protein_coding||c.-4371G>A|||||4…	GT:AD:DP:GQ:PL	0/1:26,4:30:90:90,0,1070
2R	20552492	20555212	lms_GMR88F09	2R	20554444	.	T	A	55.77	.	AC=1;AF=0.500;AN=2;BaseQRankSum=-1.896;ClippingRankSum=0.000;DP=30;ExcessHet=3.0103;FS=2.336;MLEAC=1;MLEAF=0.500;MQ=43.87;MQRankSum=0.635;QD=1.86;ReadPosRankSum=1.893;SOR=0.202;ANN=A|upstream_gene_variant|MODIFIER|Obp57d|FBgn0043536|transcript|FBtr0299804|protein_coding||c.-5150A>T|||||4327|,A|upstream_gene_variant|MODIFIER|Cpr57A|FBgn0034517|transcript|FBtr0086263|protein_coding||c.-4377A>T|||||…	GT:AD:DP:GQ:PL	0/1:26,4:30:84:84,0,1111
2R	20554167	20556670	lms_GMR88F08	2R	20554438	.	C	T	61.77	.	AC=1;AF=0.500;AN=2;BaseQRankSum=1.660;ClippingRankSum=0.000;DP=30;ExcessHet=3.0103;FS=2.139;MLEAC=1;MLEAF=0.500;MQ=43.87;MQRankSum=0.635;QD=2.06;ReadPosRankSum=2.288;SOR=0.269;ANN=T|upstream_gene_variant|MODIFIER|Obp57d|FBgn0043536|transcript|FBtr0299804|protein_coding||c.-5144G>A|||||4321|,T|upstream_gene_variant|MODIFIER|Cpr57A|FBgn0034517|transcript|FBtr0086263|protein_coding||c.-4371G>A|||||4…	GT:AD:DP:GQ:PL	0/1:26,4:30:90:90,0,1070
2R	20554167	20556670	lms_GMR88F08	2R	20554444	.	T	A	55.77	.	AC=1;AF=0.500;AN=2;BaseQRankSum=-1.896;ClippingRankSum=0.000;DP=30;ExcessHet=3.0103;FS=2.336;MLEAC=1;MLEAF=0.500;MQ=43.87;MQRankSum=0.635;QD=1.86;ReadPosRankSum=1.893;SOR=0.202;ANN=A|upstream_gene_variant|MODIFIER|Obp57d|FBgn0043536|transcript|FBtr0299804|protein_coding||c.-5150A>T|||||4327|,A|upstream_gene_variant|MODIFIER|Cpr57A|FBgn0034517|transcript|FBtr0086263|protein_coding||c.-4377A>T|||||…	GT:AD:DP:GQ:PL	0/1:26,4:30:84:84,0,1111
2R	20590770	20593120	Unspecified_VT19837	2R	20592231	.	A	ATATG	103.73	.	AC=1;AF=0.500;AN=2;BaseQRankSum=1.285;ClippingRankSum=0.000;DP=30;ExcessHet=3.0103;FS=0.000;MLEAC=1;MLEAF=0.500;MQ=44.00;MQRankSum=0.000;QD=4.32;ReadPosRankSum=0.873;SOR=1.061;ANN=ATATG|upstream_gene_variant|MODIFIER|Nnf1a|FBgn0034523|transcript|FBtr0086257|protein_coding||c.-5062_-5059dupCATA|||||4994|,ATATG|upstream_gene_variant|MODIFIER|HnRNP-K|FBgn0267791|transcript|FBtr0336730|protein_coding…	GT:AD:DP:GQ:PL	0/1:21,3:24:99:141,0,928
2R	20590770	20593120	Unspecified_VT19837	2R	20592242	.	CAAA	C	91.73	.	AC=1;AF=0.500;AN=2;BaseQRankSum=0.453;ClippingRankSum=0.000;DP=32;ExcessHet=3.0103;FS=0.000;MLEAC=1;MLEAF=0.500;MQ=44.00;MQRankSum=0.000;QD=2.87;ReadPosRankSum=-0.863;SOR=1.022;ANN=C|upstream_gene_variant|MODIFIER|HnRNP-K|FBgn0267791|transcript|FBtr0336730|protein_coding||c.-1849_-1847delAAA|||||1642|,C|intron_variant|MODIFIER|HnRNP-K|FBgn0267791|transcript|FBtr0086221|protein_coding|2/9|c.7+2586…	GT:AD:DP:GQ:PL	0/1:27,5:32:99:129,0,963
2R	20592588	20594692	Unspecified_VT19838	2R	20594133	.	C	T	57.77	.	AC=1;AF=0.500;AN=2;BaseQRankSum=1.249;ClippingRankSum=0.000;DP=61;ExcessHet=3.0103;FS=1.716;MLEAC=1;MLEAF=0.500;MQ=43.81;MQRankSum=0.789;QD=0.95;ReadPosRankSum=-0.400;SOR=1.278;ANN=T|intron_variant|MODIFIER|HnRNP-K|FBgn0267791|transcript|FBtr0086221|protein_coding|2/9|c.8-1424C>T||||||,T|intron_variant|MODIFIER|HnRNP-K|FBgn0267791|transcript|FBtr0086219|protein_coding|1/7|c.-216-1424C>T||||||,T|i…	GT:AD:DP:GQ:PL	0/1:55,6:61:86:86,0,2223
2R	20597697	20599839	Unspecified_VT19841	2R	20599247	.	AGG	A	100.73	.	AC=1;AF=0.500;AN=2;BaseQRankSum=0.622;ClippingRankSum=0.000;DP=45;ExcessHet=3.0103;FS=0.000;MLEAC=1;MLEAF=0.500;MQ=43.96;MQRankSum=0.464;QD=2.29;ReadPosRankSum=0.386;SOR=0.512;ANN=A|upstream_gene_variant|MODIFIER|HnRNP-K|FBgn0267791|transcript|FBtr0086222|protein_coding||c.-4069_-4068delGG|||||3734|,A|intron_variant|MODIFIER|HnRNP-K|FBgn0267791|transcript|FBtr0086221|protein_coding|7/9|c.384+554_…	GT:AD:DP:GQ:PL	0/1:38,6:44:99:138,0,2210
2R	20597697	20599839	Unspecified_VT19841	2R	20599250	.	A	C	109.77	.	AC=1;AF=0.500;AN=2;BaseQRankSum=-0.687;ClippingRankSum=0.000;DP=45;ExcessHet=3.0103;FS=0.000;MLEAC=1;MLEAF=0.500;MQ=43.96;MQRankSum=0.464;QD=2.49;ReadPosRankSum=0.582;SOR=0.512;ANN=C|upstream_gene_variant|MODIFIER|HnRNP-K|FBgn0267791|transcript|FBtr0086222|protein_coding||c.-4067A>C|||||3732|,C|intron_variant|MODIFIER|HnRNP-K|FBgn0267791|transcript|FBtr0086221|protein_coding|7/9|c.384+556A>C|||||…	GT:AD:DP:GQ:PL	0/1:38,6:44:99:138,0,2210
2R	20598667	20599730	Unspecified_unspecified_DHS_FC_15	2R	20599247	.	AGG	A	100.73	.	AC=1;AF=0.500;AN=2;BaseQRankSum=0.622;ClippingRankSum=0.000;DP=45;ExcessHet=3.0103;FS=0.000;MLEAC=1;MLEAF=0.500;MQ=43.96;MQRankSum=0.464;QD=2.29;ReadPosRankSum=0.386;SOR=0.512;ANN=A|upstream_gene_variant|MODIFIER|HnRNP-K|FBgn0267791|transcript|FBtr0086222|protein_coding||c.-4069_-4068delGG|||||3734|,A|intron_variant|MODIFIER|HnRNP-K|FBgn0267791|transcript|FBtr0086221|protein_coding|7/9|c.384+554_…	GT:AD:DP:GQ:PL	0/1:38,6:44:99:138,0,2210
2R	20598667	20599730	Unspecified_unspecified_DHS_FC_15	2R	20599250	.	A	C	109.77	.	AC=1;AF=0.500;AN=2;BaseQRankSum=-0.687;ClippingRankSum=0.000;DP=45;ExcessHet=3.0103;FS=0.000;MLEAC=1;MLEAF=0.500;MQ=43.96;MQRankSum=0.464;QD=2.49;ReadPosRankSum=0.582;SOR=0.512;ANN=C|upstream_gene_variant|MODIFIER|HnRNP-K|FBgn0267791|transcript|FBtr0086222|protein_coding||c.-4067A>C|||||3732|,C|intron_variant|MODIFIER|HnRNP-K|FBgn0267791|transcript|FBtr0086221|protein_coding|7/9|c.384+556A>C|||||…	GT:AD:DP:GQ:PL	0/1:38,6:44:99:138,0,2210
2R	20623198	20623698	Unspecified_Kc167-AF_2128	2R	20623532	.	T	A	219.77	.	AC=1;AF=0.500;AN=2;BaseQRankSum=0.168;ClippingRankSum=0.000;DP=49;ExcessHet=3.0103;FS=11.322;MLEAC=1;MLEAF=0.500;MQ=43.96;MQRankSum=0.527;QD=4.49;ReadPosRankSum=0.697;SOR=2.038;ANN=A|upstream_gene_variant|MODIFIER|CG11180|FBgn0034528|transcript|FBtr0086254|protein_coding||c.-229A>T|||||103|,A|upstream_gene_variant|MODIFIER|FAM21|FBgn0034529|transcript|FBtr0086227|protein_coding||c.-84T>A|||||15|,…	GT:AD:DP:GQ:PL	0/1:40,9:49:99:248,0,1635
2R	20623198	20623698	Unspecified_Kc167-AF_2128	2R	20623538	.	G	A	216.77	.	AC=1;AF=0.500;AN=2;BaseQRankSum=0.668;ClippingRankSum=0.000;DP=51;ExcessHet=3.0103;FS=11.808;MLEAC=1;MLEAF=0.500;MQ=43.96;MQRankSum=0.514;QD=4.25;ReadPosRankSum=0.281;SOR=2.027;ANN=A|upstream_gene_variant|MODIFIER|CG11180|FBgn0034528|transcript|FBtr0086254|protein_coding||c.-235C>T|||||109|,A|upstream_gene_variant|MODIFIER|FAM21|FBgn0034529|transcript|FBtr0086227|protein_coding||c.-78G>A|||||9|,A…	GT:AD:DP:GQ:PL	0/1:42,9:51:99:245,0,1680
2R	20623203	20623704	Unspecified_STARR-OSC-1432	2R	20623532	.	T	A	219.77	.	AC=1;AF=0.500;AN=2;BaseQRankSum=0.168;ClippingRankSum=0.000;DP=49;ExcessHet=3.0103;FS=11.322;MLEAC=1;MLEAF=0.500;MQ=43.96;MQRankSum=0.527;QD=4.49;ReadPosRankSum=0.697;SOR=2.038;ANN=A|upstream_gene_variant|MODIFIER|CG11180|FBgn0034528|transcript|FBtr0086254|protein_coding||c.-229A>T|||||103|,A|upstream_gene_variant|MODIFIER|FAM21|FBgn0034529|transcript|FBtr0086227|protein_coding||c.-84T>A|||||15|,…	GT:AD:DP:GQ:PL	0/1:40,9:49:99:248,0,1635
2R	20623203	20623704	Unspecified_STARR-OSC-1432	2R	20623538	.	G	A	216.77	.	AC=1;AF=0.500;AN=2;BaseQRankSum=0.668;ClippingRankSum=0.000;DP=51;ExcessHet=3.0103;FS=11.808;MLEAC=1;MLEAF=0.500;MQ=43.96;MQRankSum=0.514;QD=4.25;ReadPosRankSum=0.281;SOR=2.027;ANN=A|upstream_gene_variant|MODIFIER|CG11180|FBgn0034528|transcript|FBtr0086254|protein_coding||c.-235C>T|||||109|,A|upstream_gene_variant|MODIFIER|FAM21|FBgn0034529|transcript|FBtr0086227|protein_coding||c.-78G>A|||||9|,A…	GT:AD:DP:GQ:PL	0/1:42,9:51:99:245,0,1680
2R	20623223	20623724	Unspecified_STARR-S2-975	2R	20623532	.	T	A	219.77	.	AC=1;AF=0.500;AN=2;BaseQRankSum=0.168;ClippingRankSum=0.000;DP=49;ExcessHet=3.0103;FS=11.322;MLEAC=1;MLEAF=0.500;MQ=43.96;MQRankSum=0.527;QD=4.49;ReadPosRankSum=0.697;SOR=2.038;ANN=A|upstream_gene_variant|MODIFIER|CG11180|FBgn0034528|transcript|FBtr0086254|protein_coding||c.-229A>T|||||103|,A|upstream_gene_variant|MODIFIER|FAM21|FBgn0034529|transcript|FBtr0086227|protein_coding||c.-84T>A|||||15|,…	GT:AD:DP:GQ:PL	0/1:40,9:49:99:248,0,1635
2R	20623223	20623724	Unspecified_STARR-S2-975	2R	20623538	.	G	A	216.77	.	AC=1;AF=0.500;AN=2;BaseQRankSum=0.668;ClippingRankSum=0.000;DP=51;ExcessHet=3.0103;FS=11.808;MLEAC=1;MLEAF=0.500;MQ=43.96;MQRankSum=0.514;QD=4.25;ReadPosRankSum=0.281;SOR=2.027;ANN=A|upstream_gene_variant|MODIFIER|CG11180|FBgn0034528|transcript|FBtr0086254|protein_coding||c.-235C>T|||||109|,A|upstream_gene_variant|MODIFIER|FAM21|FBgn0034529|transcript|FBtr0086227|protein_coding||c.-78G>A|||||9|,A…	GT:AD:DP:GQ:PL	0/1:42,9:51:99:245,0,1680
2R	20623321	20623570	Unspecified_chr2R_16510827_16511075_+_wt_hkCP	2R	20623532	.	T	A	219.77	.	AC=1;AF=0.500;AN=2;BaseQRankSum=0.168;ClippingRankSum=0.000;DP=49;ExcessHet=3.0103;FS=11.322;MLEAC=1;MLEAF=0.500;MQ=43.96;MQRankSum=0.527;QD=4.49;ReadPosRankSum=0.697;SOR=2.038;ANN=A|upstream_gene_variant|MODIFIER|CG11180|FBgn0034528|transcript|FBtr0086254|protein_coding||c.-229A>T|||||103|,A|upstream_gene_variant|MODIFIER|FAM21|FBgn0034529|transcript|FBtr0086227|protein_coding||c.-84T>A|||||15|,…	GT:AD:DP:GQ:PL	0/1:40,9:49:99:248,0,1635
2R	20623321	20623570	Unspecified_chr2R_16510827_16511075_+_wt_hkCP	2R	20623538	.	G	A	216.77	.	AC=1;AF=0.500;AN=2;BaseQRankSum=0.668;ClippingRankSum=0.000;DP=51;ExcessHet=3.0103;FS=11.808;MLEAC=1;MLEAF=0.500;MQ=43.96;MQRankSum=0.514;QD=4.25;ReadPosRankSum=0.281;SOR=2.027;ANN=A|upstream_gene_variant|MODIFIER|CG11180|FBgn0034528|transcript|FBtr0086254|protein_coding||c.-235C>T|||||109|,A|upstream_gene_variant|MODIFIER|FAM21|FBgn0034529|transcript|FBtr0086227|protein_coding||c.-78G>A|||||9|,A…	GT:AD:DP:GQ:PL	0/1:42,9:51:99:245,0,1680
2R	20623340	20623740	Unspecified_BG3_STARR_1333	2R	20623532	.	T	A	219.77	.	AC=1;AF=0.500;AN=2;BaseQRankSum=0.168;ClippingRankSum=0.000;DP=49;ExcessHet=3.0103;FS=11.322;MLEAC=1;MLEAF=0.500;MQ=43.96;MQRankSum=0.527;QD=4.49;ReadPosRankSum=0.697;SOR=2.038;ANN=A|upstream_gene_variant|MODIFIER|CG11180|FBgn0034528|transcript|FBtr0086254|protein_coding||c.-229A>T|||||103|,A|upstream_gene_variant|MODIFIER|FAM21|FBgn0034529|transcript|FBtr0086227|protein_coding||c.-84T>A|||||15|,…	GT:AD:DP:GQ:PL	0/1:40,9:49:99:248,0,1635
2R	20623340	20623740	Unspecified_BG3_STARR_1333	2R	20623538	.	G	A	216.77	.	AC=1;AF=0.500;AN=2;BaseQRankSum=0.668;ClippingRankSum=0.000;DP=51;ExcessHet=3.0103;FS=11.808;MLEAC=1;MLEAF=0.500;MQ=43.96;MQRankSum=0.514;QD=4.25;ReadPosRankSum=0.281;SOR=2.027;ANN=A|upstream_gene_variant|MODIFIER|CG11180|FBgn0034528|transcript|FBtr0086254|protein_coding||c.-235C>T|||||109|,A|upstream_gene_variant|MODIFIER|FAM21|FBgn0034529|transcript|FBtr0086227|protein_coding||c.-78G>A|||||9|,A…	GT:AD:DP:GQ:PL	0/1:42,9:51:99:245,0,1680
2R	20623350	20623598	Unspecified_chr2R_16510855_16511103_+_wt_dCP	2R	20623532	.	T	A	219.77	.	AC=1;AF=0.500;AN=2;BaseQRankSum=0.168;ClippingRankSum=0.000;DP=49;ExcessHet=3.0103;FS=11.322;MLEAC=1;MLEAF=0.500;MQ=43.96;MQRankSum=0.527;QD=4.49;ReadPosRankSum=0.697;SOR=2.038;ANN=A|upstream_gene_variant|MODIFIER|CG11180|FBgn0034528|transcript|FBtr0086254|protein_coding||c.-229A>T|||||103|,A|upstream_gene_variant|MODIFIER|FAM21|FBgn0034529|transcript|FBtr0086227|protein_coding||c.-84T>A|||||15|,…	GT:AD:DP:GQ:PL	0/1:40,9:49:99:248,0,1635
2R	20623350	20623598	Unspecified_chr2R_16510855_16511103_+_wt_dCP	2R	20623538	.	G	A	216.77	.	AC=1;AF=0.500;AN=2;BaseQRankSum=0.668;ClippingRankSum=0.000;DP=51;ExcessHet=3.0103;FS=11.808;MLEAC=1;MLEAF=0.500;MQ=43.96;MQRankSum=0.514;QD=4.25;ReadPosRankSum=0.281;SOR=2.027;ANN=A|upstream_gene_variant|MODIFIER|CG11180|FBgn0034528|transcript|FBtr0086254|protein_coding||c.-235C>T|||||109|,A|upstream_gene_variant|MODIFIER|FAM21|FBgn0034529|transcript|FBtr0086227|protein_coding||c.-78G>A|||||9|,A…	GT:AD:DP:GQ:PL	0/1:42,9:51:99:245,0,1680
2R	20626130	20626631	Unspecified_STARR-S2-5206	2R	20626144	.	G	A	181.77	.	AC=1;AF=0.500;AN=2;BaseQRankSum=1.641;ClippingRankSum=0.000;DP=66;ExcessHet=3.0103;FS=0.000;MLEAC=1;MLEAF=0.500;MQ=43.97;MQRankSum=-2.450;QD=2.80;ReadPosRankSum=0.124;SOR=0.541;ANN=A|missense_variant|MODERATE|FAM21|FBgn0034529|transcript|FBtr0086227|protein_coding|4/4|c.2362G>A|p.Asp788Asn|2431/4602|2362/4410|788/1469||,A|upstream_gene_variant|MODIFIER|CG11180|FBgn0034528|transcript|FBtr0086254|p…	GT:AD:DP:GQ:PL	0/1:56,9:65:99:210,0,2257
2R	20626130	20626631	Unspecified_STARR-S2-5206	2R	20626146	.	T	A	181.77	.	AC=1;AF=0.500;AN=2;BaseQRankSum=1.791;ClippingRankSum=0.000;DP=64;ExcessHet=3.0103;FS=0.000;MLEAC=1;MLEAF=0.500;MQ=43.97;MQRankSum=-2.404;QD=2.89;ReadPosRankSum=-0.157;SOR=0.530;ANN=A|missense_variant|MODERATE|FAM21|FBgn0034529|transcript|FBtr0086227|protein_coding|4/4|c.2364T>A|p.Asp788Glu|2433/4602|2364/4410|788/1469||,A|upstream_gene_variant|MODIFIER|CG11180|FBgn0034528|transcript|FBtr0086254|…	GT:AD:DP:GQ:PL	0/1:54,9:63:99:210,0,2257
2R	20683216	20683464	Unspecified_dev9286	2R	20683401	.	C	CAG	90.73	.	AC=1;AF=0.500;AN=2;BaseQRankSum=-1.316;ClippingRankSum=0.000;DP=49;ExcessHet=3.0103;FS=4.158;MLEAC=1;MLEAF=0.500;MQ=44.23;MQRankSum=2.678;QD=1.93;ReadPosRankSum=1.529;SOR=1.734;ANN=CAG|downstream_gene_variant|MODIFIER|Gr57a|FBgn0041240|transcript|FBtr0086241|protein_coding||c.*2203_*2204insCT|||||2203|,CAG|intergenic_region|MODIFIER|galla-1-Gr57a|FBgn0034543-FBgn0041240|intergenic_region|FBgn0034…	GT:AD:DP:GQ:PL	0/1:41,6:47:99:128,0,2584
2R	20683216	20683464	Unspecified_dev9286	2R	20683440	.	G	C	97.77	.	AC=1;AF=0.500;AN=2;BaseQRankSum=-0.529;ClippingRankSum=0.000;DP=57;ExcessHet=3.0103;FS=0.000;MLEAC=1;MLEAF=0.500;MQ=44.19;MQRankSum=2.726;QD=1.72;ReadPosRankSum=1.078;SOR=0.541;ANN=C|downstream_gene_variant|MODIFIER|Gr57a|FBgn0041240|transcript|FBtr0086241|protein_coding||c.*2165C>G|||||2165|,C|intergenic_region|MODIFIER|galla-1-Gr57a|FBgn0034543-FBgn0041240|intergenic_region|FBgn0034543-FBgn0041…	GT:AD:DP:GQ:PL	0/1:50,7:57:99:126,0,2647
2R	20683226	20683726	Unspecified_Kc167-AF_2132	2R	20683401	.	C	CAG	90.73	.	AC=1;AF=0.500;AN=2;BaseQRankSum=-1.316;ClippingRankSum=0.000;DP=49;ExcessHet=3.0103;FS=4.158;MLEAC=1;MLEAF=0.500;MQ=44.23;MQRankSum=2.678;QD=1.93;ReadPosRankSum=1.529;SOR=1.734;ANN=CAG|downstream_gene_variant|MODIFIER|Gr57a|FBgn0041240|transcript|FBtr0086241|protein_coding||c.*2203_*2204insCT|||||2203|,CAG|intergenic_region|MODIFIER|galla-1-Gr57a|FBgn0034543-FBgn0041240|intergenic_region|FBgn0034…	GT:AD:DP:GQ:PL	0/1:41,6:47:99:128,0,2584
2R	20683226	20683726	Unspecified_Kc167-AF_2132	2R	20683440	.	G	C	97.77	.	AC=1;AF=0.500;AN=2;BaseQRankSum=-0.529;ClippingRankSum=0.000;DP=57;ExcessHet=3.0103;FS=0.000;MLEAC=1;MLEAF=0.500;MQ=44.19;MQRankSum=2.726;QD=1.72;ReadPosRankSum=1.078;SOR=0.541;ANN=C|downstream_gene_variant|MODIFIER|Gr57a|FBgn0041240|transcript|FBtr0086241|protein_coding||c.*2165C>G|||||2165|,C|intergenic_region|MODIFIER|galla-1-Gr57a|FBgn0034543-FBgn0041240|intergenic_region|FBgn0034543-FBgn0041…	GT:AD:DP:GQ:PL	0/1:50,7:57:99:126,0,2647
2R	20693571	20695675	Unspecified_VT19895	2R	20693899	.	T	G	111.77	.	AC=1;AF=0.500;AN=2;BaseQRankSum=1.866;ClippingRankSum=0.000;DP=58;ExcessHet=3.0103;FS=6.095;MLEAC=1;MLEAF=0.500;MQ=43.97;MQRankSum=0.423;QD=1.93;ReadPosRankSum=-1.595;SOR=1.544;ANN=G|upstream_gene_variant|MODIFIER|dpr1|FBgn0040726|transcript|FBtr0086238|protein_coding||c.-5287T>G|||||4584|,G|upstream_gene_variant|MODIFIER|dpr1|FBgn0040726|transcript|FBtr0344877|protein_coding||c.-5287T>G|||||4584…	GT:AD:DP:GQ:PL	0/1:51,7:58:99:140,0,2112
2R	20693571	20695675	Unspecified_VT19895	2R	20693900	.	T	C	111.77	.	AC=1;AF=0.500;AN=2;BaseQRankSum=0.985;ClippingRankSum=0.000;DP=58;ExcessHet=3.0103;FS=6.095;MLEAC=1;MLEAF=0.500;MQ=43.97;MQRankSum=0.423;QD=1.93;ReadPosRankSum=-1.647;SOR=1.544;ANN=C|upstream_gene_variant|MODIFIER|dpr1|FBgn0040726|transcript|FBtr0086238|protein_coding||c.-5286T>C|||||4583|,C|upstream_gene_variant|MODIFIER|dpr1|FBgn0040726|transcript|FBtr0344877|protein_coding||c.-5286T>C|||||4583…	GT:AD:DP:GQ:PL	0/1:51,7:58:99:140,0,2112
2R	20706010	20708119	Unspecified_VT19902	2R	20706713	.	TAA	T	88.73	.	AC=1;AF=0.500;AN=2;BaseQRankSum=0.344;ClippingRankSum=0.000;DP=37;ExcessHet=3.0103;FS=0.000;MLEAC=1;MLEAF=0.500;MQ=43.79;MQRankSum=0.600;QD=2.69;ReadPosRankSum=0.285;SOR=0.616;ANN=T|intron_variant|MODIFIER|dpr1|FBgn0040726|transcript|FBtr0086238|protein_coding|1/7|c.85+7457_85+7458delAA||||||INFO_REALIGN_3_PRIME,T|intron_variant|MODIFIER|dpr1|FBgn0040726|transcript|FBtr0344877|protein_coding|1/7|…	GT:AD:DP:GQ:PL	0/1:28,5:33:99:126,0,1036
2R	20706010	20708119	Unspecified_VT19902	2R	20706728	.	A	T	85.77	.	AC=1;AF=0.500;AN=2;BaseQRankSum=0.361;ClippingRankSum=0.000;DP=36;ExcessHet=3.0103;FS=0.000;MLEAC=1;MLEAF=0.500;MQ=43.87;MQRankSum=0.634;QD=2.38;ReadPosRankSum=1.008;SOR=0.804;ANN=T|intron_variant|MODIFIER|dpr1|FBgn0040726|transcript|FBtr0086238|protein_coding|1/7|c.85+7458A>T||||||,T|intron_variant|MODIFIER|dpr1|FBgn0040726|transcript|FBtr0344877|protein_coding|1/7|c.85+7458A>T||||||	GT:AD:DP:GQ:PL	0/1:31,5:36:99:114,0,1220
2R	20706010	20708119	Unspecified_VT19902	2R	20707660	.	C	A	111.77	.	AC=1;AF=0.500;AN=2;BaseQRankSum=1.874;ClippingRankSum=0.000;DP=58;ExcessHet=3.0103;FS=3.899;MLEAC=1;MLEAF=0.500;MQ=43.72;MQRankSum=-5.517;QD=1.93;ReadPosRankSum=-0.186;SOR=1.574;ANN=A|intron_variant|MODIFIER|dpr1|FBgn0040726|transcript|FBtr0086238|protein_coding|1/7|c.85+8390C>A||||||,A|intron_variant|MODIFIER|dpr1|FBgn0040726|transcript|FBtr0344877|protein_coding|1/7|c.85+8390C>A||||||	GT:AD:DP:GQ:PL	0/1:51,7:58:99:140,0,2575
2R	20706010	20708119	Unspecified_VT19902	2R	20707663	.	A	G	114.77	.	AC=1;AF=0.500;AN=2;BaseQRankSum=-0.189;ClippingRankSum=0.000;DP=57;ExcessHet=3.0103;FS=3.927;MLEAC=1;MLEAF=0.500;MQ=43.72;MQRankSum=-5.464;QD=2.01;ReadPosRankSum=-0.331;SOR=1.622;ANN=G|intron_variant|MODIFIER|dpr1|FBgn0040726|transcript|FBtr0086238|protein_coding|1/7|c.85+8393A>G||||||,G|intron_variant|MODIFIER|dpr1|FBgn0040726|transcript|FBtr0344877|protein_coding|1/7|c.85+8393A>G||||||	GT:AD:DP:GQ:PL	0/1:50,7:57:99:143,0,2552
2R	20707827	20710040	Unspecified_VT19903	2R	20708306	.	T	C	82.77	.	AC=1;AF=0.500;AN=2;BaseQRankSum=-0.286;ClippingRankSum=0.000;DP=54;ExcessHet=3.0103;FS=7.907;MLEAC=1;MLEAF=0.500;MQ=43.95;MQRankSum=0.524;QD=1.53;ReadPosRankSum=-0.646;SOR=0.808;ANN=C|intron_variant|MODIFIER|dpr1|FBgn0040726|transcript|FBtr0086238|protein_coding|1/7|c.85+9036T>C||||||,C|intron_variant|MODIFIER|dpr1|FBgn0040726|transcript|FBtr0344877|protein_coding|1/7|c.85+9036T>C||||||	GT:AD:DP:GQ:PL	0/1:44,10:54:99:111,0,1044
2R	20707827	20710040	Unspecified_VT19903	2R	20708433	.	C	T	118.77	.	AC=1;AF=0.500;AN=2;BaseQRankSum=1.796;ClippingRankSum=0.000;DP=44;ExcessHet=3.0103;FS=11.619;MLEAC=1;MLEAF=0.500;MQ=44.00;MQRankSum=0.000;QD=2.70;ReadPosRankSum=-0.268;SOR=2.252;ANN=T|intron_variant|MODIFIER|dpr1|FBgn0040726|transcript|FBtr0086238|protein_coding|1/7|c.85+9163C>T||||||,T|intron_variant|MODIFIER|dpr1|FBgn0040726|transcript|FBtr0344877|protein_coding|1/7|c.85+9163C>T||||||	GT:AD:DP:GQ:PL	0/1:34,10:44:99:147,0,804
2R	20707827	20710040	Unspecified_VT19903	2R	20709239	.	G	A	54.77	.	AC=1;AF=0.500;AN=2;BaseQRankSum=1.803;ClippingRankSum=0.000;DP=42;ExcessHet=3.0103;FS=6.888;MLEAC=1;MLEAF=0.500;MQ=44.00;MQRankSum=0.000;QD=1.34;ReadPosRankSum=0.000;SOR=0.563;ANN=A|intron_variant|MODIFIER|dpr1|FBgn0040726|transcript|FBtr0086238|protein_coding|1/7|c.85+9969G>A||||||,A|intron_variant|MODIFIER|dpr1|FBgn0040726|transcript|FBtr0344877|protein_coding|1/7|c.85+9969G>A||||||	GT:AD:DP:GQ:PL	0/1:34,7:41:83:83,0,762
2R	20720319	20722526	Unspecified_VT19910	2R	20721118	.	ATGGC	A	73.73	.	AC=1;AF=0.500;AN=2;BaseQRankSum=1.779;ClippingRankSum=0.000;DP=55;ExcessHet=3.0103;FS=0.000;MLEAC=1;MLEAF=0.500;MQ=44.00;MQRankSum=0.000;QD=1.39;ReadPosRankSum=0.815;SOR=0.842;ANN=A|upstream_gene_variant|MODIFIER|lncRNA:CR44660|FBgn0265871|transcript|FBtr0342720|lincRNA||n.-1476_-1473delTGGC|||||1476|,A|intron_variant|MODIFIER|dpr1|FBgn0040726|transcript|FBtr0086238|protein_coding|1/7|c.86-4924_8…	GT:AD:DP:GQ:PL	0/1:47,6:53:99:111,0,2597
2R	20720319	20722526	Unspecified_VT19910	2R	20722460	.	TAA	T	58.73	.	AC=1;AF=0.500;AN=2;BaseQRankSum=2.177;ClippingRankSum=0.000;DP=54;ExcessHet=3.0103;FS=0.000;MLEAC=1;MLEAF=0.500;MQ=44.21;MQRankSum=2.647;QD=1.15;ReadPosRankSum=0.522;SOR=0.446;ANN=T|upstream_gene_variant|MODIFIER|lncRNA:CR44660|FBgn0265871|transcript|FBtr0342720|lincRNA||n.-134_-133delAA|||||134|,T|intron_variant|MODIFIER|dpr1|FBgn0040726|transcript|FBtr0086238|protein_coding|1/7|c.86-3575_86-357…	GT:AD:DP:GQ:PL	0/1:45,6:51:96:96,0,2102
2R	20722090	20724322	Unspecified_VT19911	2R	20722460	.	TAA	T	58.73	.	AC=1;AF=0.500;AN=2;BaseQRankSum=2.177;ClippingRankSum=0.000;DP=54;ExcessHet=3.0103;FS=0.000;MLEAC=1;MLEAF=0.500;MQ=44.21;MQRankSum=2.647;QD=1.15;ReadPosRankSum=0.522;SOR=0.446;ANN=T|upstream_gene_variant|MODIFIER|lncRNA:CR44660|FBgn0265871|transcript|FBtr0342720|lincRNA||n.-134_-133delAA|||||134|,T|intron_variant|MODIFIER|dpr1|FBgn0040726|transcript|FBtr0086238|protein_coding|1/7|c.86-3575_86-357…	GT:AD:DP:GQ:PL	0/1:45,6:51:96:96,0,2102
2R	20728290	20730021	Unspecified_VT19914	2R	20729011	.	G	GAAAA	149.73	.	AC=1;AF=0.500;AN=2;BaseQRankSum=0.013;ClippingRankSum=0.000;DP=72;ExcessHet=3.0103;FS=1.731;MLEAC=1;MLEAF=0.500;MQ=44.00;MQRankSum=0.000;QD=2.34;ReadPosRankSum=-3.708;SOR=1.311;ANN=GAAAA|intron_variant|MODIFIER|dpr1|FBgn0040726|transcript|FBtr0086238|protein_coding|2/7|c.252+2806_252+2809dupAAAA||||||INFO_REALIGN_3_PRIME,GAAAA|intron_variant|MODIFIER|CG13442|FBgn0034546|transcript|FBtr0086240|pro…	GT:AD:DP:GQ:PL	0/1:58,6:64:99:187,0,2602
2R	20728290	20730021	Unspecified_VT19914	2R	20729022	.	A	C	141.77	.	AC=1;AF=0.500;AN=2;BaseQRankSum=0.303;ClippingRankSum=0.000;DP=74;ExcessHet=3.0103;FS=3.196;MLEAC=1;MLEAF=0.500;MQ=43.97;MQRankSum=-2.625;QD=1.94;ReadPosRankSum=-3.168;SOR=1.373;ANN=C|intron_variant|MODIFIER|dpr1|FBgn0040726|transcript|FBtr0086238|protein_coding|2/7|c.252+2811A>C||||||,C|intron_variant|MODIFIER|CG13442|FBgn0034546|transcript|FBtr0086240|protein_coding|3/5|c.668+153T>G||||||,C|int…	GT:AD:DP:GQ:PL	0/1:64,9:73:99:170,0,3640
2R	20728290	20730021	Unspecified_VT19914	2R	20729028	.	A	G	195.77	.	AC=1;AF=0.500;AN=2;BaseQRankSum=0.581;ClippingRankSum=0.000;DP=73;ExcessHet=3.0103;FS=10.554;MLEAC=1;MLEAF=0.500;MQ=43.97;MQRankSum=-2.470;QD=2.68;ReadPosRankSum=-3.006;SOR=2.286;ANN=G|intron_variant|MODIFIER|dpr1|FBgn0040726|transcript|FBtr0086238|protein_coding|2/7|c.252+2817A>G||||||,G|intron_variant|MODIFIER|CG13442|FBgn0034546|transcript|FBtr0086240|protein_coding|3/5|c.668+147T>C||||||,G|in…	GT:AD:DP:GQ:PL	0/1:63,10:73:99:224,0,3692
2R	20728290	20730021	Unspecified_VT19914	2R	20729029	.	A	G	201.77	.	AC=1;AF=0.500;AN=2;BaseQRankSum=-1.887;ClippingRankSum=0.000;DP=73;ExcessHet=3.0103;FS=10.554;MLEAC=1;MLEAF=0.500;MQ=43.97;MQRankSum=-2.470;QD=2.76;ReadPosRankSum=-2.981;SOR=2.286;ANN=G|intron_variant|MODIFIER|dpr1|FBgn0040726|transcript|FBtr0086238|protein_coding|2/7|c.252+2818A>G||||||,G|intron_variant|MODIFIER|CG13442|FBgn0034546|transcript|FBtr0086240|protein_coding|3/5|c.668+146T>C||||||,G|i…	GT:AD:DP:GQ:PL	0/1:63,10:73:99:230,0,3646
2R	20744053	20746297	Unspecified_VT19920	2R	20744998	.	C	T	209.77	.	AC=1;AF=0.500;AN=2;BaseQRankSum=3.746;ClippingRankSum=0.000;DP=29;ExcessHet=3.0103;FS=0.000;MLEAC=1;MLEAF=0.500;MQ=43.73;MQRankSum=1.061;QD=7.23;ReadPosRankSum=0.436;SOR=0.693;ANN=T|downstream_gene_variant|MODIFIER|FBti0018917|FBti0018917|transcript|FBti0018917-RA|pseudogene||n.*797C>T|||||797|,T|intron_variant|MODIFIER|dpr1|FBgn0040726|transcript|FBtr0086238|protein_coding|4/7|c.464-787C>T||||||…	GT:AD:DP:GQ:PL	0/1:22,7:29:99:238,0,769
2R	20744053	20746297	Unspecified_VT19920	2R	20745028	.	C	T	184.77	.	AC=1;AF=0.500;AN=2;BaseQRankSum=-0.414;ClippingRankSum=0.000;DP=19;ExcessHet=3.0103;FS=0.000;MLEAC=1;MLEAF=0.500;MQ=43.59;MQRankSum=1.313;QD=9.72;ReadPosRankSum=0.132;SOR=0.784;ANN=T|downstream_gene_variant|MODIFIER|FBti0018917|FBti0018917|transcript|FBti0018917-RA|pseudogene||n.*827C>T|||||827|,T|intron_variant|MODIFIER|dpr1|FBgn0040726|transcript|FBtr0086238|protein_coding|4/7|c.464-757C>T|||||…	GT:AD:DP:GQ:PL	0/1:13,6:19:99:213,0,540
2R	20869205	20870579	Unspecified_GMR90A07	2R	20869629	.	G	A	40.77	.	AC=1;AF=0.500;AN=2;BaseQRankSum=-0.348;ClippingRankSum=0.000;DP=58;ExcessHet=3.0103;FS=8.471;MLEAC=1;MLEAF=0.500;MQ=43.97;MQRankSum=0.476;QD=0.70;ReadPosRankSum=-0.288;SOR=1.228;ANN=A|upstream_gene_variant|MODIFIER|IM4|FBgn0040653|transcript|FBtr0071559|protein_coding||c.-372C>T|||||308|,A|upstream_gene_variant|MODIFIER|IM14|FBgn0067905|transcript|FBtr0100038|protein_coding||c.-796G>A|||||763|,A|…	GT:AD:DP:GQ:PL	0/1:49,9:58:69:69,0,1150
2R	20884596	20885233	Unspecified_GMR83D06	2R	20884762	.	CT	C	154.73	.	AC=1;AF=0.500;AN=2;BaseQRankSum=0.074;ClippingRankSum=0.000;DP=47;ExcessHet=3.0103;FS=12.149;MLEAC=1;MLEAF=0.500;MQ=44.00;MQRankSum=0.000;QD=3.44;ReadPosRankSum=-0.189;SOR=2.020;ANN=C|splice_acceptor_variant&intron_variant|HIGH|otp|FBgn0015524|transcript|FBtr0342800|protein_coding|7/7|c.982-2delA||||||,C|splice_acceptor_variant&intron_variant|HIGH|otp|FBgn0015524|transcript|FBtr0110772|protein_co…	GT:AD:DP:GQ:PL	0/1:36,9:45:99:192,0,1138
2R	20892586	20895755	Unspecified_GMR83E02	2R	20893589	.	C	G	148.77	.	AC=1;AF=0.500;AN=2;BaseQRankSum=-2.384;ClippingRankSum=0.000;DP=49;ExcessHet=3.0103;FS=13.039;MLEAC=1;MLEAF=0.500;MQ=44.00;MQRankSum=0.000;QD=3.04;ReadPosRankSum=1.193;SOR=1.746;ANN=G|upstream_gene_variant|MODIFIER|asRNA:CR43160|FBgn0262690|transcript|FBtr0305615|lincRNA||n.-3405C>G|||||3405|,G|intron_variant|MODIFIER|otp|FBgn0015524|transcript|FBtr0342800|protein_coding|4/7|c.483+2122G>C||||||,G…	GT:AD:DP:GQ:PL	0/1:41,8:49:99:177,0,1669
2R	20905925	20908697	Unspecified_GMR83E01	2R	20908192	.	G	A	73.77	.	AC=1;AF=0.500;AN=2;BaseQRankSum=-1.806;ClippingRankSum=0.000;DP=70;ExcessHet=3.0103;FS=0.000;MLEAC=1;MLEAF=0.500;MQ=43.56;MQRankSum=1.335;QD=1.05;ReadPosRankSum=0.098;SOR=0.765;ANN=A|upstream_gene_variant|MODIFIER|otp|FBgn0015524|transcript|FBtr0342800|protein_coding||c.-5642C>T|||||4778|,A|upstream_gene_variant|MODIFIER|CAH15|FBgn0034560|transcript|FBtr0071517|protein_coding||c.-1564G>A|||||1512…	GT:AD:DP:GQ:PL	0/1:63,7:70:99:102,0,2537
2R	20905925	20908697	Unspecified_GMR83E01	2R	20908361	.	C	A	111.77	.	AC=1;AF=0.500;AN=2;BaseQRankSum=-0.430;ClippingRankSum=0.000;DP=73;ExcessHet=3.0103;FS=0.000;MLEAC=1;MLEAF=0.500;MQ=43.81;MQRankSum=0.917;QD=1.55;ReadPosRankSum=-0.909;SOR=0.608;ANN=A|upstream_gene_variant|MODIFIER|otp|FBgn0015524|transcript|FBtr0342800|protein_coding||c.-5811G>T|||||4947|,A|upstream_gene_variant|MODIFIER|CAH15|FBgn0034560|transcript|FBtr0071517|protein_coding||c.-1395C>A|||||134…	GT:AD:DP:GQ:PL	0/1:64,8:72:99:140,0,2655
2R	20918583	20922501	Rx_GMR77F07	2R	20922349	.	A	G	55.77	.	AC=1;AF=0.500;AN=2;BaseQRankSum=1.097;ClippingRankSum=0.000;DP=58;ExcessHet=3.0103;FS=8.118;MLEAC=1;MLEAF=0.500;MQ=44.00;MQRankSum=0.000;QD=0.96;ReadPosRankSum=-0.327;SOR=2.084;ANN=G|intron_variant|MODIFIER|Rx|FBgn0020617|transcript|FBtr0342783|protein_coding|2/5|c.523-110A>G||||||WARNING_TRANSCRIPT_MULTIPLE_STOP_CODONS	GT:AD:DP:GQ:PL	0/1:49,9:58:84:84,0,1164
2R	20918583	20922501	Rx_GMR77F07	2R	20922396	.	A	C	219.77	.	AC=1;AF=0.500;AN=2;BaseQRankSum=0.421;ClippingRankSum=0.000;DP=61;ExcessHet=3.0103;FS=10.932;MLEAC=1;MLEAF=0.500;MQ=44.00;MQRankSum=0.000;QD=3.60;ReadPosRankSum=1.964;SOR=2.048;ANN=C|intron_variant|MODIFIER|Rx|FBgn0020617|transcript|FBtr0342783|protein_coding|2/5|c.523-63A>C||||||WARNING_TRANSCRIPT_MULTIPLE_STOP_CODONS	GT:AD:DP:GQ:PL	0/1:52,9:61:99:248,0,2143
2R	20918583	20922501	Rx_GMR77F07	2R	20922404	.	C	T	221.77	.	AC=1;AF=0.500;AN=2;BaseQRankSum=2.522;ClippingRankSum=0.000;DP=60;ExcessHet=3.0103;FS=7.813;MLEAC=1;MLEAF=0.500;MQ=44.00;MQRankSum=0.000;QD=3.70;ReadPosRankSum=1.488;SOR=1.512;ANN=T|intron_variant|MODIFIER|Rx|FBgn0020617|transcript|FBtr0342783|protein_coding|2/5|c.523-55C>T||||||WARNING_TRANSCRIPT_MULTIPLE_STOP_CODONS	GT:AD:DP:GQ:PL	0/1:50,10:60:99:250,0,2138
2R	20918583	20922501	Rx_GMR77F07	2R	20922420	.	A	G	279.77	.	AC=1;AF=0.500;AN=2;BaseQRankSum=-0.256;ClippingRankSum=0.000;DP=61;ExcessHet=3.0103;FS=10.158;MLEAC=1;MLEAF=0.500;MQ=44.00;MQRankSum=0.000;QD=4.59;ReadPosRankSum=0.413;SOR=1.723;ANN=G|intron_variant|MODIFIER|Rx|FBgn0020617|transcript|FBtr0342783|protein_coding|2/5|c.523-39A>G||||||WARNING_TRANSCRIPT_MULTIPLE_STOP_CODONS	GT:AD:DP:GQ:PL	0/1:50,11:61:99:308,0,2140
2R	20918583	20922501	Rx_GMR77F07	2R	20922427	.	A	C	273.77	.	AC=1;AF=0.500;AN=2;BaseQRankSum=-1.468;ClippingRankSum=0.000;DP=64;ExcessHet=3.0103;FS=12.636;MLEAC=1;MLEAF=0.500;MQ=44.00;MQRankSum=0.000;QD=4.28;ReadPosRankSum=0.454;SOR=1.706;ANN=C|intron_variant|MODIFIER|Rx|FBgn0020617|transcript|FBtr0342783|protein_coding|2/5|c.523-32A>C||||||WARNING_TRANSCRIPT_MULTIPLE_STOP_CODONS	GT:AD:DP:GQ:PL	0/1:53,11:64:99:302,0,2203
2R	20918583	20922501	Rx_GMR77F07	2R	20922441	.	T	C	109.77	.	AC=1;AF=0.500;AN=2;BaseQRankSum=-0.053;ClippingRankSum=0.000;DP=68;ExcessHet=3.0103;FS=13.047;MLEAC=1;MLEAF=0.500;MQ=44.00;MQRankSum=0.000;QD=1.61;ReadPosRankSum=0.358;SOR=1.699;ANN=C|intron_variant|MODIFIER|Rx|FBgn0020617|transcript|FBtr0342783|protein_coding|2/5|c.523-18T>C||||||WARNING_TRANSCRIPT_MULTIPLE_STOP_CODONS	GT:AD:DP:GQ:PL	0/1:57,11:68:99:138,0,1377
2R	20918583	20922501	Rx_GMR77F07	2R	20922487	.	T	G	180.77	.	AC=1;AF=0.500;AN=2;BaseQRankSum=-1.472;ClippingRankSum=0.000;DP=62;ExcessHet=3.0103;FS=3.256;MLEAC=1;MLEAF=0.500;MQ=44.00;MQRankSum=0.000;QD=2.92;ReadPosRankSum=-0.678;SOR=0.634;ANN=G|missense_variant|MODERATE|Rx|FBgn0020617|transcript|FBtr0342783|protein_coding|3/6|c.551T>G|p.Met184Arg|847/3267|551/2714|184/903||WARNING_TRANSCRIPT_MULTIPLE_STOP_CODONS	GT:AD:DP:GQ:PL	0/1:53,9:62:99:209,0,2299
2R	20918583	20922501	Rx_GMR77F07	2R	20922490	.	T	C	183.77	.	AC=1;AF=0.500;AN=2;BaseQRankSum=-1.040;ClippingRankSum=0.000;DP=62;ExcessHet=3.0103;FS=3.256;MLEAC=1;MLEAF=0.500;MQ=43.76;MQRankSum=0.620;QD=2.96;ReadPosRankSum=-0.701;SOR=0.634;ANN=C|missense_variant|MODERATE|Rx|FBgn0020617|transcript|FBtr0342783|protein_coding|3/6|c.554T>C|p.Met185Thr|850/3267|554/2714|185/903||WARNING_TRANSCRIPT_MULTIPLE_STOP_CODONS	GT:AD:DP:GQ:PL	0/1:53,9:62:99:212,0,2268
2R	20923749	20929943	Rx_Fragment3	2R	20924874	.	C	T	73.77	.	AC=1;AF=0.500;AN=2;BaseQRankSum=0.016;ClippingRankSum=0.000;DP=19;ExcessHet=3.0103;FS=12.175;MLEAC=1;MLEAF=0.500;MQ=43.45;MQRankSum=-0.349;QD=6.71;ReadPosRankSum=1.316;SOR=3.593;ANN=T|intron_variant|MODIFIER|Rx|FBgn0020617|transcript|FBtr0342783|protein_coding|4/5|c.1811+953C>T||||||WARNING_TRANSCRIPT_MULTIPLE_STOP_CODONS	GT:AD:DP:GQ:PL	0/1:6,5:11:99:102,0,127
2R	20923749	20929943	Rx_Fragment3	2R	20924919	.	T	C	192.77	.	AC=1;AF=0.500;AN=2;BaseQRankSum=0.459;ClippingRankSum=0.000;DP=30;ExcessHet=3.0103;FS=18.340;MLEAC=1;MLEAF=0.500;MQ=41.81;MQRankSum=1.299;QD=9.64;ReadPosRankSum=1.670;SOR=4.166;ANN=C|intron_variant|MODIFIER|Rx|FBgn0020617|transcript|FBtr0342783|protein_coding|4/5|c.1811+998T>C||||||WARNING_TRANSCRIPT_MULTIPLE_STOP_CODONS	GT:AD:DP:GQ:PL	0/1:13,7:20:99:221,0,517
2R	20923749	20929943	Rx_Fragment3	2R	20924932	.	C	A	150.77	.	AC=1;AF=0.500;AN=2;BaseQRankSum=-1.443;ClippingRankSum=0.000;DP=37;ExcessHet=3.0103;FS=4.384;MLEAC=1;MLEAF=0.500;MQ=42.29;MQRankSum=0.965;QD=6.03;ReadPosRankSum=1.514;SOR=1.802;ANN=A|intron_variant|MODIFIER|Rx|FBgn0020617|transcript|FBtr0342783|protein_coding|4/5|c.1811+1011C>A||||||WARNING_TRANSCRIPT_MULTIPLE_STOP_CODONS	GT:AD:DP:GQ:PL	0/1:19,6:25:99:179,0,679
2R	20923749	20929943	Rx_Fragment3	2R	20925828	.	A	AAG	58.73	.	AC=1;AF=0.500;AN=2;BaseQRankSum=1.322;ClippingRankSum=0.000;DP=44;ExcessHet=3.0103;FS=4.623;MLEAC=1;MLEAF=0.500;MQ=43.55;MQRankSum=1.320;QD=1.37;ReadPosRankSum=-0.493;SOR=1.956;ANN=AAG|intron_variant|MODIFIER|Rx|FBgn0020617|transcript|FBtr0342783|protein_coding|4/5|c.1811+1908_1811+1909insGA||||||WARNING_TRANSCRIPT_MULTIPLE_STOP_CODONS&INFO_REALIGN_3_PRIME	GT:AD:DP:GQ:PL	0/1:38,5:43:96:96,0,1563
2R	20923749	20929943	Rx_Fragment3	2R	20927465	.	G	C	200.77	.	AC=1;AF=0.500;AN=2;BaseQRankSum=-0.917;ClippingRankSum=0.000;DP=60;ExcessHet=3.0103;FS=1.342;MLEAC=1;MLEAF=0.500;MQ=43.75;MQRankSum=0.677;QD=3.40;ReadPosRankSum=0.990;SOR=1.034;ANN=C|intron_variant|MODIFIER|Rx|FBgn0020617|transcript|FBtr0342783|protein_coding|4/5|c.1811+3544G>C||||||WARNING_TRANSCRIPT_MULTIPLE_STOP_CODONS	GT:AD:DP:GQ:PL	0/1:49,10:59:99:229,0,1890
2R	20923749	20929943	Rx_Fragment3	2R	20928426	.	G	GCT	35.73	.	AC=1;AF=0.500;AN=2;BaseQRankSum=1.363;ClippingRankSum=0.000;DP=64;ExcessHet=3.0103;FS=1.608;MLEAC=1;MLEAF=0.500;MQ=44.00;MQRankSum=0.000;QD=0.63;ReadPosRankSum=-1.028;SOR=0.785;ANN=GCT|intron_variant|MODIFIER|Rx|FBgn0020617|transcript|FBtr0342783|protein_coding|4/5|c.1811+4514_1811+4515dupCT||||||WARNING_TRANSCRIPT_MULTIPLE_STOP_CODONS&INFO_REALIGN_3_PRIME	GT:AD:DP:GQ:PL	0/1:50,7:57:73:73,0,1516
2R	20923869	20927570	Rx_GMR77F05	2R	20924874	.	C	T	73.77	.	AC=1;AF=0.500;AN=2;BaseQRankSum=0.016;ClippingRankSum=0.000;DP=19;ExcessHet=3.0103;FS=12.175;MLEAC=1;MLEAF=0.500;MQ=43.45;MQRankSum=-0.349;QD=6.71;ReadPosRankSum=1.316;SOR=3.593;ANN=T|intron_variant|MODIFIER|Rx|FBgn0020617|transcript|FBtr0342783|protein_coding|4/5|c.1811+953C>T||||||WARNING_TRANSCRIPT_MULTIPLE_STOP_CODONS	GT:AD:DP:GQ:PL	0/1:6,5:11:99:102,0,127
2R	20923869	20927570	Rx_GMR77F05	2R	20924919	.	T	C	192.77	.	AC=1;AF=0.500;AN=2;BaseQRankSum=0.459;ClippingRankSum=0.000;DP=30;ExcessHet=3.0103;FS=18.340;MLEAC=1;MLEAF=0.500;MQ=41.81;MQRankSum=1.299;QD=9.64;ReadPosRankSum=1.670;SOR=4.166;ANN=C|intron_variant|MODIFIER|Rx|FBgn0020617|transcript|FBtr0342783|protein_coding|4/5|c.1811+998T>C||||||WARNING_TRANSCRIPT_MULTIPLE_STOP_CODONS	GT:AD:DP:GQ:PL	0/1:13,7:20:99:221,0,517
2R	20923869	20927570	Rx_GMR77F05	2R	20924932	.	C	A	150.77	.	AC=1;AF=0.500;AN=2;BaseQRankSum=-1.443;ClippingRankSum=0.000;DP=37;ExcessHet=3.0103;FS=4.384;MLEAC=1;MLEAF=0.500;MQ=42.29;MQRankSum=0.965;QD=6.03;ReadPosRankSum=1.514;SOR=1.802;ANN=A|intron_variant|MODIFIER|Rx|FBgn0020617|transcript|FBtr0342783|protein_coding|4/5|c.1811+1011C>A||||||WARNING_TRANSCRIPT_MULTIPLE_STOP_CODONS	GT:AD:DP:GQ:PL	0/1:19,6:25:99:179,0,679
2R	20923869	20927570	Rx_GMR77F05	2R	20925828	.	A	AAG	58.73	.	AC=1;AF=0.500;AN=2;BaseQRankSum=1.322;ClippingRankSum=0.000;DP=44;ExcessHet=3.0103;FS=4.623;MLEAC=1;MLEAF=0.500;MQ=43.55;MQRankSum=1.320;QD=1.37;ReadPosRankSum=-0.493;SOR=1.956;ANN=AAG|intron_variant|MODIFIER|Rx|FBgn0020617|transcript|FBtr0342783|protein_coding|4/5|c.1811+1908_1811+1909insGA||||||WARNING_TRANSCRIPT_MULTIPLE_STOP_CODONS&INFO_REALIGN_3_PRIME	GT:AD:DP:GQ:PL	0/1:38,5:43:96:96,0,1563
2R	20923869	20927570	Rx_GMR77F05	2R	20927465	.	G	C	200.77	.	AC=1;AF=0.500;AN=2;BaseQRankSum=-0.917;ClippingRankSum=0.000;DP=60;ExcessHet=3.0103;FS=1.342;MLEAC=1;MLEAF=0.500;MQ=43.75;MQRankSum=0.677;QD=3.40;ReadPosRankSum=0.990;SOR=1.034;ANN=C|intron_variant|MODIFIER|Rx|FBgn0020617|transcript|FBtr0342783|protein_coding|4/5|c.1811+3544G>C||||||WARNING_TRANSCRIPT_MULTIPLE_STOP_CODONS	GT:AD:DP:GQ:PL	0/1:49,10:59:99:229,0,1890
2R	20925239	20927352	Unspecified_VT20016	2R	20925828	.	A	AAG	58.73	.	AC=1;AF=0.500;AN=2;BaseQRankSum=1.322;ClippingRankSum=0.000;DP=44;ExcessHet=3.0103;FS=4.623;MLEAC=1;MLEAF=0.500;MQ=43.55;MQRankSum=1.320;QD=1.37;ReadPosRankSum=-0.493;SOR=1.956;ANN=AAG|intron_variant|MODIFIER|Rx|FBgn0020617|transcript|FBtr0342783|protein_coding|4/5|c.1811+1908_1811+1909insGA||||||WARNING_TRANSCRIPT_MULTIPLE_STOP_CODONS&INFO_REALIGN_3_PRIME	GT:AD:DP:GQ:PL	0/1:38,5:43:96:96,0,1563
2R	20926671	20929044	Rx_GMR77F03	2R	20927465	.	G	C	200.77	.	AC=1;AF=0.500;AN=2;BaseQRankSum=-0.917;ClippingRankSum=0.000;DP=60;ExcessHet=3.0103;FS=1.342;MLEAC=1;MLEAF=0.500;MQ=43.75;MQRankSum=0.677;QD=3.40;ReadPosRankSum=0.990;SOR=1.034;ANN=C|intron_variant|MODIFIER|Rx|FBgn0020617|transcript|FBtr0342783|protein_coding|4/5|c.1811+3544G>C||||||WARNING_TRANSCRIPT_MULTIPLE_STOP_CODONS	GT:AD:DP:GQ:PL	0/1:49,10:59:99:229,0,1890
2R	20926671	20929044	Rx_GMR77F03	2R	20928426	.	G	GCT	35.73	.	AC=1;AF=0.500;AN=2;BaseQRankSum=1.363;ClippingRankSum=0.000;DP=64;ExcessHet=3.0103;FS=1.608;MLEAC=1;MLEAF=0.500;MQ=44.00;MQRankSum=0.000;QD=0.63;ReadPosRankSum=-1.028;SOR=0.785;ANN=GCT|intron_variant|MODIFIER|Rx|FBgn0020617|transcript|FBtr0342783|protein_coding|4/5|c.1811+4514_1811+4515dupCT||||||WARNING_TRANSCRIPT_MULTIPLE_STOP_CODONS&INFO_REALIGN_3_PRIME	GT:AD:DP:GQ:PL	0/1:50,7:57:73:73,0,1516
2R	20927376	20929020	Rx_Rx-3-3	2R	20927465	.	G	C	200.77	.	AC=1;AF=0.500;AN=2;BaseQRankSum=-0.917;ClippingRankSum=0.000;DP=60;ExcessHet=3.0103;FS=1.342;MLEAC=1;MLEAF=0.500;MQ=43.75;MQRankSum=0.677;QD=3.40;ReadPosRankSum=0.990;SOR=1.034;ANN=C|intron_variant|MODIFIER|Rx|FBgn0020617|transcript|FBtr0342783|protein_coding|4/5|c.1811+3544G>C||||||WARNING_TRANSCRIPT_MULTIPLE_STOP_CODONS	GT:AD:DP:GQ:PL	0/1:49,10:59:99:229,0,1890
2R	20927376	20929020	Rx_Rx-3-3	2R	20928426	.	G	GCT	35.73	.	AC=1;AF=0.500;AN=2;BaseQRankSum=1.363;ClippingRankSum=0.000;DP=64;ExcessHet=3.0103;FS=1.608;MLEAC=1;MLEAF=0.500;MQ=44.00;MQRankSum=0.000;QD=0.63;ReadPosRankSum=-1.028;SOR=0.785;ANN=GCT|intron_variant|MODIFIER|Rx|FBgn0020617|transcript|FBtr0342783|protein_coding|4/5|c.1811+4514_1811+4515dupCT||||||WARNING_TRANSCRIPT_MULTIPLE_STOP_CODONS&INFO_REALIGN_3_PRIME	GT:AD:DP:GQ:PL	0/1:50,7:57:73:73,0,1516
2R	20927562	20929905	Rx_GMR77F09	2R	20928426	.	G	GCT	35.73	.	AC=1;AF=0.500;AN=2;BaseQRankSum=1.363;ClippingRankSum=0.000;DP=64;ExcessHet=3.0103;FS=1.608;MLEAC=1;MLEAF=0.500;MQ=44.00;MQRankSum=0.000;QD=0.63;ReadPosRankSum=-1.028;SOR=0.785;ANN=GCT|intron_variant|MODIFIER|Rx|FBgn0020617|transcript|FBtr0342783|protein_coding|4/5|c.1811+4514_1811+4515dupCT||||||WARNING_TRANSCRIPT_MULTIPLE_STOP_CODONS&INFO_REALIGN_3_PRIME	GT:AD:DP:GQ:PL	0/1:50,7:57:73:73,0,1516
2R	20928333	20929943	Rx_Rx-3-7	2R	20928426	.	G	GCT	35.73	.	AC=1;AF=0.500;AN=2;BaseQRankSum=1.363;ClippingRankSum=0.000;DP=64;ExcessHet=3.0103;FS=1.608;MLEAC=1;MLEAF=0.500;MQ=44.00;MQRankSum=0.000;QD=0.63;ReadPosRankSum=-1.028;SOR=0.785;ANN=GCT|intron_variant|MODIFIER|Rx|FBgn0020617|transcript|FBtr0342783|protein_coding|4/5|c.1811+4514_1811+4515dupCT||||||WARNING_TRANSCRIPT_MULTIPLE_STOP_CODONS&INFO_REALIGN_3_PRIME	GT:AD:DP:GQ:PL	0/1:50,7:57:73:73,0,1516
2R	20929701	20936036	Rx_Fragment4	2R	20934512	.	C	A	41.77	.	AC=1;AF=0.500;AN=2;BaseQRankSum=1.755;ClippingRankSum=0.000;DP=52;ExcessHet=3.0103;FS=8.539;MLEAC=1;MLEAF=0.500;MQ=43.92;MQRankSum=-3.273;QD=0.82;ReadPosRankSum=2.115;SOR=1.806;ANN=A|intron_variant|MODIFIER|Rx|FBgn0020617|transcript|FBtr0342783|protein_coding|4/5|c.1812-1171C>A||||||WARNING_TRANSCRIPT_MULTIPLE_STOP_CODONS	GT:AD:DP:GQ:PL	0/1:43,8:51:70:70,0,1021
2R	20931935	20935746	Rx_GMR77F11	2R	20934512	.	C	A	41.77	.	AC=1;AF=0.500;AN=2;BaseQRankSum=1.755;ClippingRankSum=0.000;DP=52;ExcessHet=3.0103;FS=8.539;MLEAC=1;MLEAF=0.500;MQ=43.92;MQRankSum=-3.273;QD=0.82;ReadPosRankSum=2.115;SOR=1.806;ANN=A|intron_variant|MODIFIER|Rx|FBgn0020617|transcript|FBtr0342783|protein_coding|4/5|c.1812-1171C>A||||||WARNING_TRANSCRIPT_MULTIPLE_STOP_CODONS	GT:AD:DP:GQ:PL	0/1:43,8:51:70:70,0,1021
2R	20937185	20939885	Unspecified_GMR77F08	2R	20938226	.	G	A	42.77	.	AC=1;AF=0.500;AN=2;BaseQRankSum=-1.322;ClippingRankSum=0.000;DP=65;ExcessHet=3.0103;FS=3.838;MLEAC=1;MLEAF=0.500;MQ=43.15;MQRankSum=-1.170;QD=0.66;ReadPosRankSum=1.897;SOR=1.252;ANN=A|downstream_gene_variant|MODIFIER|Rx|FBgn0020617|transcript|FBtr0342783|protein_coding||c.*1453G>A|||||1196|WARNING_TRANSCRIPT_MULTIPLE_STOP_CODONS,A|intergenic_region|MODIFIER|Rx-Act57B|FBgn0020617-FBgn0000044|inter…	GT:AD:DP:GQ:PL	0/1:59,6:65:71:71,0,2408
2R	20937185	20939885	Unspecified_GMR77F08	2R	20938883	.	G	A	77.77	.	AC=1;AF=0.500;AN=2;BaseQRankSum=-0.129;ClippingRankSum=0.000;DP=47;ExcessHet=3.0103;FS=1.738;MLEAC=1;MLEAF=0.500;MQ=44.15;MQRankSum=0.263;QD=1.65;ReadPosRankSum=-0.415;SOR=1.262;ANN=A|downstream_gene_variant|MODIFIER|Rx|FBgn0020617|transcript|FBtr0342783|protein_coding||c.*2110G>A|||||1853|WARNING_TRANSCRIPT_MULTIPLE_STOP_CODONS,A|intergenic_region|MODIFIER|Rx-Act57B|FBgn0020617-FBgn0000044|inter…	GT:AD:DP:GQ:PL	0/1:41,6:47:99:106,0,1770
2R	20937185	20939885	Unspecified_GMR77F08	2R	20938899	.	G	A	103.77	.	AC=1;AF=0.500;AN=2;BaseQRankSum=-1.008;ClippingRankSum=0.000;DP=46;ExcessHet=3.0103;FS=0.000;MLEAC=1;MLEAF=0.500;MQ=44.16;MQRankSum=0.267;QD=2.26;ReadPosRankSum=-1.270;SOR=0.693;ANN=A|downstream_gene_variant|MODIFIER|Rx|FBgn0020617|transcript|FBtr0342783|protein_coding||c.*2126G>A|||||1869|WARNING_TRANSCRIPT_MULTIPLE_STOP_CODONS,A|intergenic_region|MODIFIER|Rx-Act57B|FBgn0020617-FBgn0000044|inter…	GT:AD:DP:GQ:PL	0/1:40,6:46:99:132,0,1662
2R	20937185	20939885	Unspecified_GMR77F08	2R	20938913	.	A	G	64.77	.	AC=1;AF=0.500;AN=2;BaseQRankSum=-1.998;ClippingRankSum=0.000;DP=43;ExcessHet=3.0103;FS=0.000;MLEAC=1;MLEAF=0.500;MQ=43.91;MQRankSum=0.571;QD=1.51;ReadPosRankSum=1.219;SOR=0.898;ANN=G|downstream_gene_variant|MODIFIER|Rx|FBgn0020617|transcript|FBtr0342783|protein_coding||c.*2140A>G|||||1883|WARNING_TRANSCRIPT_MULTIPLE_STOP_CODONS,G|intergenic_region|MODIFIER|Rx-Act57B|FBgn0020617-FBgn0000044|interg…	GT:AD:DP:GQ:PL	0/1:38,5:43:93:93,0,1569
2R	20937185	20939885	Unspecified_GMR77F08	2R	20939548	.	A	G	36.77	.	AC=1;AF=0.500;AN=2;BaseQRankSum=-0.180;ClippingRankSum=0.000;DP=53;ExcessHet=3.0103;FS=4.410;MLEAC=1;MLEAF=0.500;MQ=43.89;MQRankSum=-3.421;QD=0.69;ReadPosRankSum=0.244;SOR=1.845;ANN=G|upstream_gene_variant|MODIFIER|Act57B|FBgn0000044|transcript|FBtr0071519|protein_coding||c.-4569A>G|||||4473|,G|downstream_gene_variant|MODIFIER|Rx|FBgn0020617|transcript|FBtr0342783|protein_coding||c.*2775A>G|||||2…	GT:AD:DP:GQ:PL	0/1:48,5:53:65:65,0,1983
2R	20937185	20939885	Unspecified_GMR77F08	2R	20939652	.	C	T	74.77	.	AC=1;AF=0.500;AN=2;BaseQRankSum=1.752;ClippingRankSum=0.000;DP=56;ExcessHet=3.0103;FS=6.590;MLEAC=1;MLEAF=0.500;MQ=43.76;MQRankSum=-1.501;QD=1.34;ReadPosRankSum=0.178;SOR=2.368;ANN=T|upstream_gene_variant|MODIFIER|Act57B|FBgn0000044|transcript|FBtr0071519|protein_coding||c.-4465C>T|||||4369|,T|downstream_gene_variant|MODIFIER|Rx|FBgn0020617|transcript|FBtr0342783|protein_coding||c.*2879C>T|||||26…	GT:AD:DP:GQ:PL	0/1:49,7:56:99:103,0,1845
2R	20937185	20939885	Unspecified_GMR77F08	2R	20939668	.	C	A	45.77	.	AC=1;AF=0.500;AN=2;BaseQRankSum=0.237;ClippingRankSum=0.000;DP=52;ExcessHet=3.0103;FS=6.466;MLEAC=1;MLEAF=0.500;MQ=43.83;MQRankSum=-0.806;QD=0.88;ReadPosRankSum=0.571;SOR=2.007;ANN=A|upstream_gene_variant|MODIFIER|Act57B|FBgn0000044|transcript|FBtr0071519|protein_coding||c.-4449C>A|||||4353|,A|downstream_gene_variant|MODIFIER|Rx|FBgn0020617|transcript|FBtr0342783|protein_coding||c.*2895C>A|||||26…	GT:AD:DP:GQ:PL	0/1:46,6:52:74:74,0,1882
2R	20938034	20938282	Unspecified_hk4484	2R	20938226	.	G	A	42.77	.	AC=1;AF=0.500;AN=2;BaseQRankSum=-1.322;ClippingRankSum=0.000;DP=65;ExcessHet=3.0103;FS=3.838;MLEAC=1;MLEAF=0.500;MQ=43.15;MQRankSum=-1.170;QD=0.66;ReadPosRankSum=1.897;SOR=1.252;ANN=A|downstream_gene_variant|MODIFIER|Rx|FBgn0020617|transcript|FBtr0342783|protein_coding||c.*1453G>A|||||1196|WARNING_TRANSCRIPT_MULTIPLE_STOP_CODONS,A|intergenic_region|MODIFIER|Rx-Act57B|FBgn0020617-FBgn0000044|inter…	GT:AD:DP:GQ:PL	0/1:59,6:65:71:71,0,2408
2R	20938684	20939084	Unspecified_BG3_STARR_1341	2R	20938883	.	G	A	77.77	.	AC=1;AF=0.500;AN=2;BaseQRankSum=-0.129;ClippingRankSum=0.000;DP=47;ExcessHet=3.0103;FS=1.738;MLEAC=1;MLEAF=0.500;MQ=44.15;MQRankSum=0.263;QD=1.65;ReadPosRankSum=-0.415;SOR=1.262;ANN=A|downstream_gene_variant|MODIFIER|Rx|FBgn0020617|transcript|FBtr0342783|protein_coding||c.*2110G>A|||||1853|WARNING_TRANSCRIPT_MULTIPLE_STOP_CODONS,A|intergenic_region|MODIFIER|Rx-Act57B|FBgn0020617-FBgn0000044|inter…	GT:AD:DP:GQ:PL	0/1:41,6:47:99:106,0,1770
2R	20938684	20939084	Unspecified_BG3_STARR_1341	2R	20938899	.	G	A	103.77	.	AC=1;AF=0.500;AN=2;BaseQRankSum=-1.008;ClippingRankSum=0.000;DP=46;ExcessHet=3.0103;FS=0.000;MLEAC=1;MLEAF=0.500;MQ=44.16;MQRankSum=0.267;QD=2.26;ReadPosRankSum=-1.270;SOR=0.693;ANN=A|downstream_gene_variant|MODIFIER|Rx|FBgn0020617|transcript|FBtr0342783|protein_coding||c.*2126G>A|||||1869|WARNING_TRANSCRIPT_MULTIPLE_STOP_CODONS,A|intergenic_region|MODIFIER|Rx-Act57B|FBgn0020617-FBgn0000044|inter…	GT:AD:DP:GQ:PL	0/1:40,6:46:99:132,0,1662
2R	20938684	20939084	Unspecified_BG3_STARR_1341	2R	20938913	.	A	G	64.77	.	AC=1;AF=0.500;AN=2;BaseQRankSum=-1.998;ClippingRankSum=0.000;DP=43;ExcessHet=3.0103;FS=0.000;MLEAC=1;MLEAF=0.500;MQ=43.91;MQRankSum=0.571;QD=1.51;ReadPosRankSum=1.219;SOR=0.898;ANN=G|downstream_gene_variant|MODIFIER|Rx|FBgn0020617|transcript|FBtr0342783|protein_coding||c.*2140A>G|||||1883|WARNING_TRANSCRIPT_MULTIPLE_STOP_CODONS,G|intergenic_region|MODIFIER|Rx-Act57B|FBgn0020617-FBgn0000044|interg…	GT:AD:DP:GQ:PL	0/1:38,5:43:93:93,0,1569
2R	20938761	20939262	Unspecified_STARR-S2-2120	2R	20938883	.	G	A	77.77	.	AC=1;AF=0.500;AN=2;BaseQRankSum=-0.129;ClippingRankSum=0.000;DP=47;ExcessHet=3.0103;FS=1.738;MLEAC=1;MLEAF=0.500;MQ=44.15;MQRankSum=0.263;QD=1.65;ReadPosRankSum=-0.415;SOR=1.262;ANN=A|downstream_gene_variant|MODIFIER|Rx|FBgn0020617|transcript|FBtr0342783|protein_coding||c.*2110G>A|||||1853|WARNING_TRANSCRIPT_MULTIPLE_STOP_CODONS,A|intergenic_region|MODIFIER|Rx-Act57B|FBgn0020617-FBgn0000044|inter…	GT:AD:DP:GQ:PL	0/1:41,6:47:99:106,0,1770
2R	20938761	20939262	Unspecified_STARR-S2-2120	2R	20938899	.	G	A	103.77	.	AC=1;AF=0.500;AN=2;BaseQRankSum=-1.008;ClippingRankSum=0.000;DP=46;ExcessHet=3.0103;FS=0.000;MLEAC=1;MLEAF=0.500;MQ=44.16;MQRankSum=0.267;QD=2.26;ReadPosRankSum=-1.270;SOR=0.693;ANN=A|downstream_gene_variant|MODIFIER|Rx|FBgn0020617|transcript|FBtr0342783|protein_coding||c.*2126G>A|||||1869|WARNING_TRANSCRIPT_MULTIPLE_STOP_CODONS,A|intergenic_region|MODIFIER|Rx-Act57B|FBgn0020617-FBgn0000044|inter…	GT:AD:DP:GQ:PL	0/1:40,6:46:99:132,0,1662
2R	20938761	20939262	Unspecified_STARR-S2-2120	2R	20938913	.	A	G	64.77	.	AC=1;AF=0.500;AN=2;BaseQRankSum=-1.998;ClippingRankSum=0.000;DP=43;ExcessHet=3.0103;FS=0.000;MLEAC=1;MLEAF=0.500;MQ=43.91;MQRankSum=0.571;QD=1.51;ReadPosRankSum=1.219;SOR=0.898;ANN=G|downstream_gene_variant|MODIFIER|Rx|FBgn0020617|transcript|FBtr0342783|protein_coding||c.*2140A>G|||||1883|WARNING_TRANSCRIPT_MULTIPLE_STOP_CODONS,G|intergenic_region|MODIFIER|Rx-Act57B|FBgn0020617-FBgn0000044|interg…	GT:AD:DP:GQ:PL	0/1:38,5:43:93:93,0,1569
2R	20992819	20998201	Prosalpha3_Prosalpha3-EGFP	2R	20992902	.	G	A	38.77	.	AC=1;AF=0.500;AN=2;BaseQRankSum=0.424;ClippingRankSum=0.000;DP=53;ExcessHet=3.0103;FS=1.524;MLEAC=1;MLEAF=0.500;MQ=43.96;MQRankSum=-2.319;QD=0.73;ReadPosRankSum=-1.037;SOR=1.153;ANN=A|synonymous_variant|LOW|dgt3|FBgn0034569|transcript|FBtr0273414|protein_coding|4/6|c.1248C>T|p.Asn416Asn|1306/1809|1248/1698|416/565||,A|upstream_gene_variant|MODIFIER|CG3216|FBgn0034568|transcript|FBtr0273396|protei…	GT:AD:DP:GQ:PL	0/1:45,8:53:67:67,0,1036
2R	20992819	20998201	Prosalpha3_Prosalpha3-EGFP	2R	20992938	.	C	T	76.77	.	AC=1;AF=0.500;AN=2;BaseQRankSum=2.137;ClippingRankSum=0.000;DP=60;ExcessHet=3.0103;FS=0.000;MLEAC=1;MLEAF=0.500;MQ=44.00;MQRankSum=0.000;QD=1.28;ReadPosRankSum=-1.211;SOR=0.619;ANN=T|synonymous_variant|LOW|dgt3|FBgn0034569|transcript|FBtr0273414|protein_coding|4/6|c.1212G>A|p.Glu404Glu|1270/1809|1212/1698|404/565||,T|upstream_gene_variant|MODIFIER|CG3216|FBgn0034568|transcript|FBtr0273396|protein…	GT:AD:DP:GQ:PL	0/1:50,10:60:99:105,0,1106
2R	20992819	20998201	Prosalpha3_Prosalpha3-EGFP	2R	20995878	.	C	T	74.77	.	AC=1;AF=0.500;AN=2;BaseQRankSum=0.874;ClippingRankSum=0.000;DP=49;ExcessHet=3.0103;FS=1.472;MLEAC=1;MLEAF=0.500;MQ=44.00;MQRankSum=0.000;QD=1.53;ReadPosRankSum=-1.396;SOR=0.694;ANN=T|synonymous_variant|LOW|Prosalpha3|FBgn0261394|transcript|FBtr0071522|protein_coding|3/3|c.642C>T|p.Val214Val|733/973|642/795|214/264||,T|upstream_gene_variant|MODIFIER|CG3216|FBgn0034568|transcript|FBtr0273396|protei…	GT:AD:DP:GQ:PL	0/1:40,9:49:99:103,0,943
2R	20992819	20998201	Prosalpha3_Prosalpha3-EGFP	2R	20996384	.	G	A	102.77	.	AC=1;AF=0.500;AN=2;BaseQRankSum=1.042;ClippingRankSum=0.000;DP=56;ExcessHet=3.0103;FS=1.293;MLEAC=1;MLEAF=0.500;MQ=43.87;MQRankSum=0.539;QD=1.84;ReadPosRankSum=1.351;SOR=0.759;ANN=A|5_prime_UTR_variant|MODIFIER|CG10543|FBgn0034570|transcript|FBtr0479792|protein_coding|1/7|c.-506G>A|||||506|,A|5_prime_UTR_variant|MODIFIER|CG10543|FBgn0034570|transcript|FBtr0071524|protein_coding|1/7|c.-506G>A|||||…	GT:AD:DP:GQ:PL	0/1:45,11:56:99:131,0,1042
2R	20992819	20998201	Prosalpha3_Prosalpha3-EGFP	2R	20996442	.	G	GTA	85.73	.	AC=1;AF=0.500;AN=2;BaseQRankSum=-0.013;ClippingRankSum=0.000;DP=51;ExcessHet=3.0103;FS=1.366;MLEAC=1;MLEAF=0.500;MQ=44.07;MQRankSum=1.440;QD=1.71;ReadPosRankSum=-1.577;SOR=0.922;ANN=GTA|5_prime_UTR_variant|MODIFIER|CG10543|FBgn0034570|transcript|FBtr0479792|protein_coding|1/7|c.-447_-446insAT|||||446|INFO_REALIGN_3_PRIME,GTA|5_prime_UTR_variant|MODIFIER|CG10543|FBgn0034570|transcript|FBtr0071524|…	GT:AD:DP:GQ:PL	0/1:40,10:50:99:123,0,957
2R	20996198	20996815	CG10543_GMR61C05	2R	20996384	.	G	A	102.77	.	AC=1;AF=0.500;AN=2;BaseQRankSum=1.042;ClippingRankSum=0.000;DP=56;ExcessHet=3.0103;FS=1.293;MLEAC=1;MLEAF=0.500;MQ=43.87;MQRankSum=0.539;QD=1.84;ReadPosRankSum=1.351;SOR=0.759;ANN=A|5_prime_UTR_variant|MODIFIER|CG10543|FBgn0034570|transcript|FBtr0479792|protein_coding|1/7|c.-506G>A|||||506|,A|5_prime_UTR_variant|MODIFIER|CG10543|FBgn0034570|transcript|FBtr0071524|protein_coding|1/7|c.-506G>A|||||…	GT:AD:DP:GQ:PL	0/1:45,11:56:99:131,0,1042
2R	20996198	20996815	CG10543_GMR61C05	2R	20996442	.	G	GTA	85.73	.	AC=1;AF=0.500;AN=2;BaseQRankSum=-0.013;ClippingRankSum=0.000;DP=51;ExcessHet=3.0103;FS=1.366;MLEAC=1;MLEAF=0.500;MQ=44.07;MQRankSum=1.440;QD=1.71;ReadPosRankSum=-1.577;SOR=0.922;ANN=GTA|5_prime_UTR_variant|MODIFIER|CG10543|FBgn0034570|transcript|FBtr0479792|protein_coding|1/7|c.-447_-446insAT|||||446|INFO_REALIGN_3_PRIME,GTA|5_prime_UTR_variant|MODIFIER|CG10543|FBgn0034570|transcript|FBtr0071524|…	GT:AD:DP:GQ:PL	0/1:40,10:50:99:123,0,957
2R	20996796	21001051	CG10543_GMR42G11	2R	21000087	.	C	A	66.77	.	AC=1;AF=0.500;AN=2;BaseQRankSum=0.852;ClippingRankSum=0.000;DP=55;ExcessHet=3.0103;FS=5.461;MLEAC=1;MLEAF=0.500;MQ=44.00;MQRankSum=0.000;QD=1.21;ReadPosRankSum=-0.871;SOR=1.927;ANN=A|upstream_gene_variant|MODIFIER|CG10543|FBgn0034570|transcript|FBtr0303195|protein_coding||c.-714C>A|||||388|,A|downstream_gene_variant|MODIFIER|Prosalpha3|FBgn0261394|transcript|FBtr0071522|protein_coding||c.*4056C>A…	GT:AD:DP:GQ:PL	0/1:45,10:55:95:95,0,1034
2R	20996796	21001051	CG10543_GMR42G11	2R	21000169	.	T	C	48.77	.	AC=1;AF=0.500;AN=2;BaseQRankSum=-0.741;ClippingRankSum=0.000;DP=41;ExcessHet=3.0103;FS=0.000;MLEAC=1;MLEAF=0.500;MQ=43.95;MQRankSum=0.519;QD=1.19;ReadPosRankSum=0.052;SOR=0.811;ANN=C|upstream_gene_variant|MODIFIER|CG10543|FBgn0034570|transcript|FBtr0303195|protein_coding||c.-632T>C|||||306|,C|downstream_gene_variant|MODIFIER|Prosalpha3|FBgn0261394|transcript|FBtr0071522|protein_coding||c.*4138T>C…	GT:AD:DP:GQ:PL	0/1:34,7:41:77:77,0,805
2R	21017656	21017904	Unspecified_hk2458	2R	21017677	.	A	C	57.77	.	AC=1;AF=0.500;AN=2;BaseQRankSum=-1.871;ClippingRankSum=0.000;DP=75;ExcessHet=3.0103;FS=10.235;MLEAC=1;MLEAF=0.500;MQ=41.77;MQRankSum=3.965;QD=0.77;ReadPosRankSum=0.018;SOR=1.452;ANN=C|upstream_gene_variant|MODIFIER|CG3295|FBgn0034573|transcript|FBtr0071547|protein_coding||c.-477T>G|||||231|,C|upstream_gene_variant|MODIFIER|RIC-3|FBgn0050296|transcript|FBtr0071528|protein_coding||c.-504A>C|||||107…	GT:AD:DP:GQ:PL	0/1:68,7:75:86:86,0,2802
2R	21017656	21017904	Unspecified_hk2458	2R	21017759	.	T	C	43.77	.	AC=1;AF=0.500;AN=2;BaseQRankSum=-2.776;ClippingRankSum=0.000;DP=74;ExcessHet=3.0103;FS=6.814;MLEAC=1;MLEAF=0.500;MQ=42.59;MQRankSum=3.588;QD=0.59;ReadPosRankSum=-0.220;SOR=1.751;ANN=C|upstream_gene_variant|MODIFIER|CG3295|FBgn0034573|transcript|FBtr0071547|protein_coding||c.-559A>G|||||313|,C|upstream_gene_variant|MODIFIER|RIC-3|FBgn0050296|transcript|FBtr0071528|protein_coding||c.-422T>C|||||25|…	GT:AD:DP:GQ:PL	0/1:63,11:74:72:72,0,2654
2R	21017656	21017904	Unspecified_hk2458	2R	21017794	.	TC	T	183.73	.	AC=1;AF=0.500;AN=2;BaseQRankSum=-1.453;ClippingRankSum=0.000;DP=73;ExcessHet=3.0103;FS=0.000;MLEAC=1;MLEAF=0.500;MQ=43.01;MQRankSum=2.235;QD=2.52;ReadPosRankSum=1.116;SOR=0.627;ANN=T|5_prime_UTR_variant|MODIFIER|RIC-3|FBgn0050296|transcript|FBtr0071528|protein_coding|1/11|c.-386delC|||||1592|,T|5_prime_UTR_variant|MODIFIER|RIC-3|FBgn0050296|transcript|FBtr0071527|protein_coding|1/10|c.-386delC|||…	GT:AD:DP:GQ:PL	0/1:63,10:73:99:221,0,2721
2R	21017656	21017904	Unspecified_hk2458	2R	21017796	.	G	T	192.77	.	AC=1;AF=0.500;AN=2;BaseQRankSum=-0.758;ClippingRankSum=0.000;DP=72;ExcessHet=3.0103;FS=0.000;MLEAC=1;MLEAF=0.500;MQ=43.06;MQRankSum=2.109;QD=2.68;ReadPosRankSum=1.173;SOR=0.591;ANN=T|5_prime_UTR_premature_start_codon_gain_variant|LOW|RIC-3|FBgn0050296|transcript|FBtr0071528|protein_coding|1/11|c.-385G>T||||||,T|5_prime_UTR_premature_start_codon_gain_variant|LOW|RIC-3|FBgn0050296|transcript|FBtr00…	GT:AD:DP:GQ:PL	0/1:62,10:72:99:221,0,2710
2R	21036808	21037332	Unspecified_CRM1202-eTest	2R	21036866	.	G	A	111.77	.	AC=1;AF=0.500;AN=2;BaseQRankSum=0.832;ClippingRankSum=0.000;DP=52;ExcessHet=3.0103;FS=0.000;MLEAC=1;MLEAF=0.500;MQ=43.11;MQRankSum=-1.385;QD=2.15;ReadPosRankSum=-0.282;SOR=0.890;ANN=A|intergenic_region|MODIFIER|lncRNA:CR45148-shg|FBgn0266641-FBgn0003391|intergenic_region|FBgn0266641-FBgn0003391|||n.21036866G>A||||||	GT:AD:DP:GQ:PL	0/1:45,7:52:99:140,0,1889
2R	21036808	21037332	Unspecified_CRM1202-eTest	2R	21036867	.	A	G	111.77	.	AC=1;AF=0.500;AN=2;BaseQRankSum=-0.895;ClippingRankSum=0.000;DP=53;ExcessHet=3.0103;FS=0.000;MLEAC=1;MLEAF=0.500;MQ=43.07;MQRankSum=-1.240;QD=2.11;ReadPosRankSum=-0.118;SOR=0.843;ANN=G|intergenic_region|MODIFIER|lncRNA:CR45148-shg|FBgn0266641-FBgn0003391|intergenic_region|FBgn0266641-FBgn0003391|||n.21036867A>G||||||	GT:AD:DP:GQ:PL	0/1:46,7:53:99:140,0,1889
2R	21036808	21037332	Unspecified_CRM1202-eTest	2R	21037271	.	C	A	117.77	.	AC=1;AF=0.500;AN=2;BaseQRankSum=-0.582;ClippingRankSum=0.000;DP=49;ExcessHet=3.0103;FS=3.675;MLEAC=1;MLEAF=0.500;MQ=43.86;MQRankSum=-0.870;QD=2.45;ReadPosRankSum=-0.409;SOR=1.536;ANN=A|intergenic_region|MODIFIER|lncRNA:CR45148-shg|FBgn0266641-FBgn0003391|intergenic_region|FBgn0266641-FBgn0003391|||n.21037271C>A||||||	GT:AD:DP:GQ:PL	0/1:41,7:48:99:146,0,1662
2R	21038828	21039329	Unspecified_STARR-OSC-4362	2R	21038882	.	TTTC	T	109.73	.	AC=1;AF=0.500;AN=2;BaseQRankSum=0.582;ClippingRankSum=0.000;DP=59;ExcessHet=3.0103;FS=6.122;MLEAC=1;MLEAF=0.500;MQ=44.19;MQRankSum=-0.324;QD=1.96;ReadPosRankSum=-1.541;SOR=1.542;ANN=T|intergenic_region|MODIFIER|lncRNA:CR45148-shg|FBgn0266641-FBgn0003391|intergenic_region|FBgn0266641-FBgn0003391|||n.21038883_21038885delTTC||||||	GT:AD:DP:GQ:PL	0/1:49,7:56:99:147,0,1921
2R	21038828	21039329	Unspecified_STARR-OSC-4362	2R	21038891	.	A	T	127.77	.	AC=1;AF=0.500;AN=2;BaseQRankSum=1.644;ClippingRankSum=0.000;DP=52;ExcessHet=3.0103;FS=6.186;MLEAC=1;MLEAF=0.500;MQ=44.21;MQRankSum=-0.338;QD=2.46;ReadPosRankSum=-1.783;SOR=1.537;ANN=T|intergenic_region|MODIFIER|lncRNA:CR45148-shg|FBgn0266641-FBgn0003391|intergenic_region|FBgn0266641-FBgn0003391|||n.21038891A>T||||||	GT:AD:DP:GQ:PL	0/1:45,7:52:99:156,0,1875
2R	21038828	21039329	Unspecified_STARR-OSC-4362	2R	21039075	.	A	C	192.77	.	AC=1;AF=0.500;AN=2;BaseQRankSum=0.140;ClippingRankSum=0.000;DP=61;ExcessHet=3.0103;FS=1.401;MLEAC=1;MLEAF=0.500;MQ=44.00;MQRankSum=0.000;QD=3.16;ReadPosRankSum=1.377;SOR=0.781;ANN=C|intergenic_region|MODIFIER|lncRNA:CR45148-shg|FBgn0266641-FBgn0003391|intergenic_region|FBgn0266641-FBgn0003391|||n.21039075A>C||||||	GT:AD:DP:GQ:PL	0/1:52,9:61:99:221,0,2140
2R	21039392	21039893	Unspecified_STARR-OSC-4425	2R	21039473	.	G	T	180.77	.	AC=1;AF=0.500;AN=2;BaseQRankSum=2.398;ClippingRankSum=0.000;DP=66;ExcessHet=3.0103;FS=8.306;MLEAC=1;MLEAF=0.500;MQ=43.94;MQRankSum=0.609;QD=2.82;ReadPosRankSum=0.742;SOR=2.056;ANN=T|intergenic_region|MODIFIER|lncRNA:CR45148-shg|FBgn0266641-FBgn0003391|intergenic_region|FBgn0266641-FBgn0003391|||n.21039473G>T||||||	GT:AD:DP:GQ:PL	0/1:55,9:64:99:209,0,2244
2R	21039392	21039893	Unspecified_STARR-OSC-4425	2R	21039482	.	A	G	183.77	.	AC=1;AF=0.500;AN=2;BaseQRankSum=-1.053;ClippingRankSum=0.000;DP=65;ExcessHet=3.0103;FS=10.884;MLEAC=1;MLEAF=0.500;MQ=43.90;MQRankSum=0.745;QD=2.92;ReadPosRankSum=-0.232;SOR=2.049;ANN=G|intergenic_region|MODIFIER|lncRNA:CR45148-shg|FBgn0266641-FBgn0003391|intergenic_region|FBgn0266641-FBgn0003391|||n.21039482A>G||||||	GT:AD:DP:GQ:PL	0/1:54,9:63:99:212,0,2215
2R	21039392	21039893	Unspecified_STARR-OSC-4425	2R	21039512	.	A	G	111.77	.	AC=1;AF=0.500;AN=2;BaseQRankSum=0.261;ClippingRankSum=0.000;DP=74;ExcessHet=3.0103;FS=12.032;MLEAC=1;MLEAF=0.500;MQ=43.91;MQRankSum=0.647;QD=1.55;ReadPosRankSum=-1.905;SOR=2.833;ANN=G|intergenic_region|MODIFIER|lncRNA:CR45148-shg|FBgn0266641-FBgn0003391|intergenic_region|FBgn0266641-FBgn0003391|||n.21039512A>G||||||	GT:AD:DP:GQ:PL	0/1:64,8:72:99:140,0,2705
2R	21040538	21041038	Unspecified_Kc167-AF_2149	2R	21040872	.	C	A	75.77	.	AC=1;AF=0.500;AN=2;BaseQRankSum=2.151;ClippingRankSum=0.000;DP=55;ExcessHet=3.0103;FS=1.724;MLEAC=1;MLEAF=0.500;MQ=43.27;MQRankSum=1.950;QD=1.38;ReadPosRankSum=0.338;SOR=1.272;ANN=A|intergenic_region|MODIFIER|lncRNA:CR45148-shg|FBgn0266641-FBgn0003391|intergenic_region|FBgn0266641-FBgn0003391|||n.21040872C>A||||||	GT:AD:DP:GQ:PL	0/1:49,6:55:99:104,0,1955
2R	21040538	21041038	Unspecified_Kc167-AF_2149	2R	21040985	.	A	AT	150.73	.	AC=1;AF=0.500;AN=2;BaseQRankSum=-0.323;ClippingRankSum=0.000;DP=58;ExcessHet=3.0103;FS=9.442;MLEAC=1;MLEAF=0.500;MQ=43.30;MQRankSum=2.227;QD=2.64;ReadPosRankSum=1.425;SOR=0.900;ANN=AT|intergenic_region|MODIFIER|lncRNA:CR45148-shg|FBgn0266641-FBgn0003391|intergenic_region|FBgn0266641-FBgn0003391|||n.21040985_21040986insT||||||	GT:AD:DP:GQ:PL	0/1:49,8:57:99:188,0,1988
2R	21040538	21041038	Unspecified_Kc167-AF_2149	2R	21040995	.	C	T	150.77	.	AC=1;AF=0.500;AN=2;BaseQRankSum=2.926;ClippingRankSum=0.000;DP=56;ExcessHet=3.0103;FS=9.264;MLEAC=1;MLEAF=0.500;MQ=43.31;MQRankSum=2.174;QD=2.69;ReadPosRankSum=1.734;SOR=0.905;ANN=T|intergenic_region|MODIFIER|lncRNA:CR45148-shg|FBgn0266641-FBgn0003391|intergenic_region|FBgn0266641-FBgn0003391|||n.21040995C>T||||||	GT:AD:DP:GQ:PL	0/1:48,8:56:99:179,0,2081
2R	21040682	21040930	Unspecified_hk3700	2R	21040872	.	C	A	75.77	.	AC=1;AF=0.500;AN=2;BaseQRankSum=2.151;ClippingRankSum=0.000;DP=55;ExcessHet=3.0103;FS=1.724;MLEAC=1;MLEAF=0.500;MQ=43.27;MQRankSum=1.950;QD=1.38;ReadPosRankSum=0.338;SOR=1.272;ANN=A|intergenic_region|MODIFIER|lncRNA:CR45148-shg|FBgn0266641-FBgn0003391|intergenic_region|FBgn0266641-FBgn0003391|||n.21040872C>A||||||	GT:AD:DP:GQ:PL	0/1:49,6:55:99:104,0,1955
2R	21044616	21045117	Unspecified_STARR-OSC-793	2R	21044681	.	A	ATTTTGTT	129.73	.	AC=1;AF=0.500;AN=2;BaseQRankSum=-2.442;ClippingRankSum=0.000;DP=79;ExcessHet=3.0103;FS=8.135;MLEAC=1;MLEAF=0.500;MQ=42.38;MQRankSum=-1.122;QD=1.66;ReadPosRankSum=0.812;SOR=2.062;ANN=ATTTTGTT|downstream_gene_variant|MODIFIER|shg|FBgn0003391|transcript|FBtr0071546|protein_coding||c.*6124_*6125insAACAAAA|||||4972|,ATTTTGTT|intergenic_region|MODIFIER|lncRNA:CR45148-shg|FBgn0266641-FBgn0003391|interge…	GT:AD:DP:GQ:PL	0/1:69,9:78:99:167,0,2893
2R	21044616	21045117	Unspecified_STARR-OSC-793	2R	21044730	.	C	A	71.77	.	AC=1;AF=0.500;AN=2;BaseQRankSum=1.075;ClippingRankSum=0.000;DP=79;ExcessHet=3.0103;FS=8.722;MLEAC=1;MLEAF=0.500;MQ=42.46;MQRankSum=-1.181;QD=0.92;ReadPosRankSum=-1.771;SOR=1.794;ANN=A|downstream_gene_variant|MODIFIER|shg|FBgn0003391|transcript|FBtr0071546|protein_coding||c.*6076G>T|||||4924|,A|intergenic_region|MODIFIER|lncRNA:CR45148-shg|FBgn0266641-FBgn0003391|intergenic_region|FBgn0266641-FBgn…	GT:AD:DP:GQ:PL	0/1:70,8:78:99:100,0,2896
2R	21046305	21048471	shg_E33	2R	21048448	.	G	T	41.77	.	AC=1;AF=0.500;AN=2;BaseQRankSum=0.914;ClippingRankSum=0.000;DP=49;ExcessHet=3.0103;FS=0.000;MLEAC=1;MLEAF=0.500;MQ=43.74;MQRankSum=0.024;QD=0.85;ReadPosRankSum=0.894;SOR=0.648;ANN=T|downstream_gene_variant|MODIFIER|shg|FBgn0003391|transcript|FBtr0071546|protein_coding||c.*2358C>A|||||1206|,T|intergenic_region|MODIFIER|lncRNA:CR45148-shg|FBgn0266641-FBgn0003391|intergenic_region|FBgn0266641-FBgn00…	GT:AD:DP:GQ:PL	0/1:41,8:49:70:70,0,946
2R	21047961	21048545	shg_A	2R	21048448	.	G	T	41.77	.	AC=1;AF=0.500;AN=2;BaseQRankSum=0.914;ClippingRankSum=0.000;DP=49;ExcessHet=3.0103;FS=0.000;MLEAC=1;MLEAF=0.500;MQ=43.74;MQRankSum=0.024;QD=0.85;ReadPosRankSum=0.894;SOR=0.648;ANN=T|downstream_gene_variant|MODIFIER|shg|FBgn0003391|transcript|FBtr0071546|protein_coding||c.*2358C>A|||||1206|,T|intergenic_region|MODIFIER|lncRNA:CR45148-shg|FBgn0266641-FBgn0003391|intergenic_region|FBgn0266641-FBgn00…	GT:AD:DP:GQ:PL	0/1:41,8:49:70:70,0,946
2R	21048231	21048732	Unspecified_STARR-S2-1106	2R	21048448	.	G	T	41.77	.	AC=1;AF=0.500;AN=2;BaseQRankSum=0.914;ClippingRankSum=0.000;DP=49;ExcessHet=3.0103;FS=0.000;MLEAC=1;MLEAF=0.500;MQ=43.74;MQRankSum=0.024;QD=0.85;ReadPosRankSum=0.894;SOR=0.648;ANN=T|downstream_gene_variant|MODIFIER|shg|FBgn0003391|transcript|FBtr0071546|protein_coding||c.*2358C>A|||||1206|,T|intergenic_region|MODIFIER|lncRNA:CR45148-shg|FBgn0266641-FBgn0003391|intergenic_region|FBgn0266641-FBgn00…	GT:AD:DP:GQ:PL	0/1:41,8:49:70:70,0,946
2R	21048358	21048606	Unspecified_chr2R_16935863_16936111_+_wt_dCP	2R	21048448	.	G	T	41.77	.	AC=1;AF=0.500;AN=2;BaseQRankSum=0.914;ClippingRankSum=0.000;DP=49;ExcessHet=3.0103;FS=0.000;MLEAC=1;MLEAF=0.500;MQ=43.74;MQRankSum=0.024;QD=0.85;ReadPosRankSum=0.894;SOR=0.648;ANN=T|downstream_gene_variant|MODIFIER|shg|FBgn0003391|transcript|FBtr0071546|protein_coding||c.*2358C>A|||||1206|,T|intergenic_region|MODIFIER|lncRNA:CR45148-shg|FBgn0266641-FBgn0003391|intergenic_region|FBgn0266641-FBgn00…	GT:AD:DP:GQ:PL	0/1:41,8:49:70:70,0,946
2R	21048397	21048645	Unspecified_dev1647	2R	21048448	.	G	T	41.77	.	AC=1;AF=0.500;AN=2;BaseQRankSum=0.914;ClippingRankSum=0.000;DP=49;ExcessHet=3.0103;FS=0.000;MLEAC=1;MLEAF=0.500;MQ=43.74;MQRankSum=0.024;QD=0.85;ReadPosRankSum=0.894;SOR=0.648;ANN=T|downstream_gene_variant|MODIFIER|shg|FBgn0003391|transcript|FBtr0071546|protein_coding||c.*2358C>A|||||1206|,T|intergenic_region|MODIFIER|lncRNA:CR45148-shg|FBgn0266641-FBgn0003391|intergenic_region|FBgn0266641-FBgn00…	GT:AD:DP:GQ:PL	0/1:41,8:49:70:70,0,946
2R	21057162	21057410	Unspecified_hk1875	2R	21057400	.	GCC	G	55.73	.	AC=1;AF=0.500;AN=2;BaseQRankSum=-2.728;ClippingRankSum=0.000;DP=57;ExcessHet=3.0103;FS=4.162;MLEAC=1;MLEAF=0.500;MQ=43.24;MQRankSum=-0.563;QD=1.00;ReadPosRankSum=0.226;SOR=1.896;ANN=G|upstream_gene_variant|MODIFIER|shg|FBgn0003391|transcript|FBtr0071546|protein_coding||c.-929_-928delGG|||||204|,G|upstream_gene_variant|MODIFIER|cpa|FBgn0034577|transcript|FBtr0071532|protein_coding||c.-621_-620delC…	GT:AD:DP:GQ:PL	0/1:50,6:56:93:93,0,2207
2R	21057162	21057410	Unspecified_hk1875	2R	21057403	.	C	A	60.77	.	AC=1;AF=0.500;AN=2;BaseQRankSum=-1.740;ClippingRankSum=0.000;DP=59;ExcessHet=3.0103;FS=6.416;MLEAC=1;MLEAF=0.500;MQ=42.70;MQRankSum=-0.389;QD=1.03;ReadPosRankSum=0.076;SOR=1.981;ANN=A|upstream_gene_variant|MODIFIER|shg|FBgn0003391|transcript|FBtr0071546|protein_coding||c.-930G>T|||||206|,A|upstream_gene_variant|MODIFIER|cpa|FBgn0034577|transcript|FBtr0071532|protein_coding||c.-619C>A|||||384|,A|u…	GT:AD:DP:GQ:PL	0/1:53,6:59:89:89,0,2249
2R	21057162	21057410	Unspecified_hk1875	2R	21057405	.	GCTTGGGCT	G	48.73	.	AC=1;AF=0.500;AN=2;BaseQRankSum=-0.415;ClippingRankSum=0.000;DP=60;ExcessHet=3.0103;FS=6.563;MLEAC=1;MLEAF=0.500;MQ=42.69;MQRankSum=-0.335;QD=0.81;SOR=2.049;ANN=G|upstream_gene_variant|MODIFIER|shg|FBgn0003391|transcript|FBtr0071546|protein_coding||c.-940_-933delAGCCCAAG|||||209|,G|upstream_gene_variant|MODIFIER|cpa|FBgn0034577|transcript|FBtr0071532|protein_coding||c.-616_-609delCTTGGGCT|||||381…	GT:AD:DP:GQ:PL	0/1:54,6:60:86:86,0,2291
2R	21057598	21057846	Unspecified_hk6104	2R	21057733	.	C	A	224.77	.	AC=1;AF=0.500;AN=2;BaseQRankSum=1.264;ClippingRankSum=0.000;DP=45;ExcessHet=3.0103;FS=1.470;MLEAC=1;MLEAF=0.500;MQ=43.36;MQRankSum=0.302;QD=4.99;ReadPosRankSum=0.270;SOR=0.740;ANN=A|upstream_gene_variant|MODIFIER|shg|FBgn0003391|transcript|FBtr0071546|protein_coding||c.-1260G>T|||||536|,A|upstream_gene_variant|MODIFIER|cpa|FBgn0034577|transcript|FBtr0071532|protein_coding||c.-289C>A|||||54|,A|ups…	GT:AD:DP:GQ:PL	0/1:36,9:45:99:253,0,1508
2R	21057598	21057846	Unspecified_hk6104	2R	21057739	.	A	G	195.77	.	AC=1;AF=0.500;AN=2;BaseQRankSum=0.547;ClippingRankSum=0.000;DP=43;ExcessHet=3.0103;FS=1.543;MLEAC=1;MLEAF=0.500;MQ=43.37;MQRankSum=0.021;QD=4.55;ReadPosRankSum=0.910;SOR=0.382;ANN=G|upstream_gene_variant|MODIFIER|shg|FBgn0003391|transcript|FBtr0071546|protein_coding||c.-1266T>C|||||542|,G|upstream_gene_variant|MODIFIER|cpa|FBgn0034577|transcript|FBtr0071532|protein_coding||c.-283A>G|||||48|,G|ups…	GT:AD:DP:GQ:PL	0/1:35,8:43:99:224,0,1427
2R	21060445	21060693	Unspecified_hk4234	2R	21060481	.	T	G	146.77	.	AC=1;AF=0.500;AN=2;BaseQRankSum=0.481;ClippingRankSum=0.000;DP=38;ExcessHet=3.0103;FS=0.000;MLEAC=1;MLEAF=0.500;MQ=43.77;MQRankSum=-4.350;QD=3.86;ReadPosRankSum=-0.641;SOR=0.412;ANN=G|5_prime_UTR_variant|MODIFIER|CG15653|FBgn0034578|transcript|FBtr0071545|protein_coding|1/2|c.-13A>C|||||13|,G|upstream_gene_variant|MODIFIER|shg|FBgn0003391|transcript|FBtr0071546|protein_coding||c.-4008A>C|||||3284…	GT:AD:DP:GQ:PL	0/1:31,7:38:99:175,0,1103
2R	21108330	21110441	Unspecified_VT20124	2R	21108705	.	G	A	73.77	.	AC=1;AF=0.500;AN=2;BaseQRankSum=0.128;ClippingRankSum=0.000;DP=62;ExcessHet=3.0103;FS=3.086;MLEAC=1;MLEAF=0.500;MQ=43.47;MQRankSum=1.055;QD=1.19;ReadPosRankSum=-0.013;SOR=1.379;ANN=A|intron_variant|MODIFIER|ktub|FBgn0015721|transcript|FBtr0342842|protein_coding|1/5|c.42+6088G>A||||||,A|intron_variant|MODIFIER|ktub|FBgn0015721|transcript|FBtr0089600|protein_coding|1/5|c.42+6088G>A||||||	GT:AD:DP:GQ:PL	0/1:52,10:62:99:102,0,1225
2R	21108330	21110441	Unspecified_VT20124	2R	21108985	.	G	A	39.77	.	AC=1;AF=0.500;AN=2;BaseQRankSum=0.915;ClippingRankSum=0.000;DP=67;ExcessHet=3.0103;FS=3.691;MLEAC=1;MLEAF=0.500;MQ=43.66;MQRankSum=1.256;QD=0.59;ReadPosRankSum=0.748;SOR=1.282;ANN=A|intron_variant|MODIFIER|ktub|FBgn0015721|transcript|FBtr0342842|protein_coding|1/5|c.42+6368G>A||||||,A|intron_variant|MODIFIER|ktub|FBgn0015721|transcript|FBtr0089600|protein_coding|1/5|c.42+6368G>A||||||	GT:AD:DP:GQ:PL	0/1:61,6:67:68:68,0,2466
2R	21108330	21110441	Unspecified_VT20124	2R	21109024	.	T	G	42.77	.	AC=1;AF=0.500;AN=2;BaseQRankSum=-2.181;ClippingRankSum=0.000;DP=66;ExcessHet=3.0103;FS=3.766;MLEAC=1;MLEAF=0.500;MQ=43.82;MQRankSum=0.877;QD=0.65;ReadPosRankSum=1.164;SOR=1.267;ANN=G|intron_variant|MODIFIER|ktub|FBgn0015721|transcript|FBtr0342842|protein_coding|1/5|c.42+6407T>G||||||,G|intron_variant|MODIFIER|ktub|FBgn0015721|transcript|FBtr0089600|protein_coding|1/5|c.42+6407T>G||||||	GT:AD:DP:GQ:PL	0/1:60,6:66:71:71,0,2477
2R	21108330	21110441	Unspecified_VT20124	2R	21109025	.	G	T	42.77	.	AC=1;AF=0.500;AN=2;BaseQRankSum=0.664;ClippingRankSum=0.000;DP=66;ExcessHet=3.0103;FS=3.766;MLEAC=1;MLEAF=0.500;MQ=43.82;MQRankSum=0.877;QD=0.65;ReadPosRankSum=1.202;SOR=1.267;ANN=T|intron_variant|MODIFIER|ktub|FBgn0015721|transcript|FBtr0342842|protein_coding|1/5|c.42+6408G>T||||||,T|intron_variant|MODIFIER|ktub|FBgn0015721|transcript|FBtr0089600|protein_coding|1/5|c.42+6408G>T||||||	GT:AD:DP:GQ:PL	0/1:60,6:66:71:71,0,2477
2R	21108330	21110441	Unspecified_VT20124	2R	21109065	.	T	G	36.77	.	AC=1;AF=0.500;AN=2;BaseQRankSum=-0.504;ClippingRankSum=0.000;DP=66;ExcessHet=3.0103;FS=6.950;MLEAC=1;MLEAF=0.500;MQ=43.63;MQRankSum=1.241;QD=0.57;ReadPosRankSum=0.680;SOR=2.303;ANN=G|intron_variant|MODIFIER|ktub|FBgn0015721|transcript|FBtr0342842|protein_coding|1/5|c.42+6448T>G||||||,G|intron_variant|MODIFIER|ktub|FBgn0015721|transcript|FBtr0089600|protein_coding|1/5|c.42+6448T>G||||||	GT:AD:DP:GQ:PL	0/1:58,6:64:65:65,0,2350
2R	21526402	21529611	Egfr_GMR22D07	2R	21526802	.	C	A	158.8	.	AC=2;AF=1.00;AN=2;DP=9;ExcessHet=3.0103;FS=0.000;MLEAC=2;MLEAF=1.00;MQ=43.35;QD=22.69;SOR=4.174;ANN=A|upstream_gene_variant|MODIFIER|CG30289|FBgn0050289|transcript|FBtr0071697|protein_coding||c.-4969G>T|||||4954|,A|downstream_gene_variant|MODIFIER|lncRNA:CR44725|FBgn0265938|transcript|FBtr0342902|lincRNA||n.*4793G>T|||||4793|,A|intron_variant|MODIFIER|Egfr|FBgn0003731|transcript|FBtr0071653|prote…	GT:AD:DP:GQ:PL	1/1:0,7:7:21:187,21,0

## Sheet: Table S3
Supplementary Table S3: SNPs matched to PREs
chrom	start	end	PRE ID	SNP	POS	ID	REF	ALT	QUAL	FILTER	INFO	FORMAT	AnySampleName
2R	19265384	19266962	PRE1334	2R	19265447	.	T	G	71.77	.	AC=1;AF=0.500;AN=2;BaseQRankSum=0.406;ClippingRankSum=0.000;DP=41;ExcessHet=3.0103;FS=0.000;MLEAC=1;MLEAF=0.500;MQ=44.00;MQRankSum=0.000;QD=1.75;ReadPosRankSum=-0.140;SOR=0.638;ANN=G|upstream_gene_variant|MODIFIER|rib|FBgn0003254|transcript|FBtr0330057|protein_coding||c.-5607T>G|||||4631|,G|downstream_gene_variant|MODIFIER|tbrd-2|FBgn0034423|transcript|FBtr0086511|protein_coding||c.*3304T>G|||||3…	GT:AD:DP:GQ:PL	0/1:33,8:41:99:100,0,1304
2R	20937954	20939502	PRE1347	2R	20938226	.	G	A	42.77	.	AC=1;AF=0.500;AN=2;BaseQRankSum=-1.322;ClippingRankSum=0.000;DP=65;ExcessHet=3.0103;FS=3.838;MLEAC=1;MLEAF=0.500;MQ=43.15;MQRankSum=-1.170;QD=0.66;ReadPosRankSum=1.897;SOR=1.252;ANN=A|downstream_gene_variant|MODIFIER|Rx|FBgn0020617|transcript|FBtr0342783|protein_coding||c.*1453G>A|||||1196|WARNING_TRANSCRIPT_MULTIPLE_STOP_CODONS,A|intergenic_region|MODIFIER|Rx-Act57B|FBgn0020617-FBgn0000044|inter…	GT:AD:DP:GQ:PL	0/1:59,6:65:71:71,0,2408
2R	20937954	20939502	PRE1347	2R	20938883	.	G	A	77.77	.	AC=1;AF=0.500;AN=2;BaseQRankSum=-0.129;ClippingRankSum=0.000;DP=47;ExcessHet=3.0103;FS=1.738;MLEAC=1;MLEAF=0.500;MQ=44.15;MQRankSum=0.263;QD=1.65;ReadPosRankSum=-0.415;SOR=1.262;ANN=A|downstream_gene_variant|MODIFIER|Rx|FBgn0020617|transcript|FBtr0342783|protein_coding||c.*2110G>A|||||1853|WARNING_TRANSCRIPT_MULTIPLE_STOP_CODONS,A|intergenic_region|MODIFIER|Rx-Act57B|FBgn0020617-FBgn0000044|inter…	GT:AD:DP:GQ:PL	0/1:41,6:47:99:106,0,1770
2R	20937954	20939502	PRE1347	2R	20938899	.	G	A	103.77	.	AC=1;AF=0.500;AN=2;BaseQRankSum=-1.008;ClippingRankSum=0.000;DP=46;ExcessHet=3.0103;FS=0.000;MLEAC=1;MLEAF=0.500;MQ=44.16;MQRankSum=0.267;QD=2.26;ReadPosRankSum=-1.270;SOR=0.693;ANN=A|downstream_gene_variant|MODIFIER|Rx|FBgn0020617|transcript|FBtr0342783|protein_coding||c.*2126G>A|||||1869|WARNING_TRANSCRIPT_MULTIPLE_STOP_CODONS,A|intergenic_region|MODIFIER|Rx-Act57B|FBgn0020617-FBgn0000044|inter…	GT:AD:DP:GQ:PL	0/1:40,6:46:99:132,0,1662
2R	20937954	20939502	PRE1347	2R	20938913	.	A	G	64.77	.	AC=1;AF=0.500;AN=2;BaseQRankSum=-1.998;ClippingRankSum=0.000;DP=43;ExcessHet=3.0103;FS=0.000;MLEAC=1;MLEAF=0.500;MQ=43.91;MQRankSum=0.571;QD=1.51;ReadPosRankSum=1.219;SOR=0.898;ANN=G|downstream_gene_variant|MODIFIER|Rx|FBgn0020617|transcript|FBtr0342783|protein_coding||c.*2140A>G|||||1883|WARNING_TRANSCRIPT_MULTIPLE_STOP_CODONS,G|intergenic_region|MODIFIER|Rx-Act57B|FBgn0020617-FBgn0000044|interg…	GT:AD:DP:GQ:PL	0/1:38,5:43:93:93,0,1569
